# Supplementary material for: Global RNA Expression and DNA Methylation Patterns in Primary Anaplastic Thyroid Cancer
Source: Cancers (Basel). 2020 Mar 13;12(3):680. doi: 10.3390/cancers12030680 (PMC7140095; doi:10.3390/cancers12030680)
Supplement: Supplementary file 1 [file cancers-12-00680-s001.zip]

Archive with 22 entries (21 files):
- cancers-724410 - supplementary - proof/
- cancers-724410 - supplementary - proof/Additional Fig 1_v2.tif
- cancers-724410 - supplementary - proof/Additional Fig 2_v2.tif
- cancers-724410 - supplementary - proof/Supplementary Table 1.xlsx
- cancers-724410 - supplementary - proof/Supplementary Table 10.xlsx
- cancers-724410 - supplementary - proof/Supplementary Table 11.xlsx
- cancers-724410 - supplementary - proof/Supplementary Table 12.xlsx
- cancers-724410 - supplementary - proof/Supplementary Table 13.xlsx
- cancers-724410 - supplementary - proof/Supplementary Table 14.xlsx
- cancers-724410 - supplementary - proof/Supplementary Table 15.xlsx
- cancers-724410 - supplementary - proof/Supplementary Table 16.xlsx
- cancers-724410 - supplementary - proof/Supplementary Table 17.xlsx
- cancers-724410 - supplementary - proof/Supplementary Table 18.xlsx
- cancers-724410 - supplementary - proof/Supplementary Table 19.xlsx
- cancers-724410 - supplementary - proof/Supplementary Table 2.xlsx
- cancers-724410 - supplementary - proof/Supplementary Table 3.xlsx
- cancers-724410 - supplementary - proof/Supplementary Table 4.xlsx
- cancers-724410 - supplementary - proof/Supplementary Table 5.xlsx
- cancers-724410 - supplementary - proof/Supplementary Table 6.xlsx
- cancers-724410 - supplementary - proof/Supplementary Table 7.xlsx
- cancers-724410 - supplementary - proof/Supplementary Table 8.xlsx
- cancers-724410 - supplementary - proof/Supplementary Table 9.xlsx
