# Supplementary material for: Global RNA Expression and DNA Methylation Patterns in Primary Anaplastic Thyroid Cancer
Source: Cancers (Basel). 2020 Mar 13;12(3):680. doi: 10.3390/cancers12030680 (PMC7140095; doi:10.3390/cancers12030680)
Supplement: Supplementary file 1 [file cancers-12-00680-s001.zip › cancers-724410 - supplementary - proof/Supplementary Table 1.xlsx]

## Sheet: Sheet1
Supplementary Table 1. List of differentially expressed genes in 11 primary anaplastic thyroid cases compared with tissue from 4 normal thyroids
Gene	baseMean	log2FoldChange	pvalue	padj	Case 1	Case 2	Case 3	Case 5	Case 6	Case 7	Case 9	Case 10	Case 11	Case 12	Case 14	N1	N2	N3	N4
GLUD2	296.499	3.3526	9.87974e-42	1.48255e-37	406.868	444.273	383.781	407.818	274.499	463.362	356.888	362.642	446.416	309.643	438.373	48.9919	19.9756	52.6443	31.3112
MTRNR2L8	3131.34	6.88157	3.31276e-39	2.48556e-35	9235.9	5932.89	2499.71	2608.48	924.971	3845.44	2269.39	6062.92	4539.66	5597.76	3308.55	22.8181	81.6392	26.8594	13.1837
POTEE	779.634	4.88884	1.71214e-32	8.56412e-29	1924.8	754.338	1571.04	862.021	491.757	776.632	624.554	1212.58	820.995	601.284	1912.44	19.4625	49.5046	34.38	38.7271
PABPC3	896.252	6.55022	1.96104e-29	7.35685e-26	4682.11	1800.23	903.014	936.113	641.365	735.838	355.838	688.452	689.049	574.023	1385.99	14.0936	15.633	9.66937	12.3597
POTEI	217.668	6.35565	4.96614e-28	1.49044e-24	284.808	124.952	649.041	348.669	176.928	260.16	97.6194	473.134	194.253	187.226	453.559	2.68449	5.21101	4.2975	2.47194
MTRNR2L12	1711.55	5.75451	1.44012e-27	3.60173e-24	3561.66	1758.58	754.222	1359.19	1403.72	1588.67	8171.69	2573.91	2017.3	1352.76	959.764	48.9919	46.8991	46.1981	29.6633
EIF3CL	1021.46	3.45512	3.80742e-27	8.16203e-24	2068.77	1647.51	725.489	584.331	2300.07	1185.35	1196.62	1138.92	1299.66	1294.12	1390.04	132.882	106.826	123.553	127.717
EIF5AL1	92.812	3.99212	7.96539e-26	1.49411e-22	97.0224	115.696	575.158	257.766	110.58	112.377	103.917	103.41	124.615	120.874	116.427	9.39571	6.07952	6.44625	9.06378
TAF1L	125.991	5.55111	3.20446e-22	5.34291e-19	65.7248	143.463	131.347	114.874	336.944	110.837	83.9737	337.143	101.158	196.485	253.102	2.01337	5.21101	4.2975	3.29592
FKBP1C	168.487	4.73376	6.26538e-22	9.40183e-19	81.3736	365.599	168.802	130.439	528.183	160.868	155.351	276.231	151.737	169.738	304.735	8.72458	5.21101	12.8925	7.41582
DOCK4	2782.19	2.52666	1.00158e-21	1.36634e-18	3186.09	4618.58	4224.67	4985.96	2362.51	3484.45	4016.04	3275.11	3455.51	2636.08	3009.89	620.117	679.169	860.574	318.056
SRGAP2B	931.164	2.39384	2.97034e-20	3.7144e-17	528.928	1462.4	1249.85	1441.68	1455.76	1176.11	948.902	1097.84	1199.97	875.437	1625.93	216.101	195.413	273.965	219.179
ATP5EP2	156.362	7.38536	1.20437e-19	1.29341e-16	34.4273	397.994	619.796	229.125	176.928	167.796	102.868	123.241	163.466	164.595	159.961	1.34224	1.737	2.14875	0
EIF4A1	1360.11	4.455	1.2067e-19	1.29341e-16	563.356	1615.12	3529.45	2787.48	1627.48	925.185	1936.64	4010.31	942.678	1057.01	1074.17	108.051	110.3	80.5781	33.7832
SETSIP	100.636	6.37561	3.37714e-19	3.3785e-16	106.412	124.952	302.202	291.699	153.511	72.3522	62.9802	164.322	73.3031	94.6419	56.6949	2.01337	1.737	1.07437	1.64796
POTEF	143.587	5.44753	1.93041e-18	1.81048e-15	250.38	106.44	298.097	172.778	165.22	114.686	57.7319	383.89	109.222	276.725	201.469	9.39571	6.94802	0	0.82398
RGPD4	368.209	4.37317	2.26965e-18	2.00344e-15	175.266	1471.65	219.083	316.915	658.278	297.876	245.623	702.618	370.914	458.807	511.266	24.1604	32.1346	20.4131	18.1276
TAP2	58.9099	4.35629	5.41423e-17	4.51366e-14	75.1141	101.812	46.1768	59.4605	58.5425	115.456	69.2783	45.3302	118.751	87.9552	90.1044	2.68449	8.68502	4.2975	0
HIST2H2AA4	200.497	4.78673	1.30828e-16	1.03326e-13	250.38	236.02	722.924	436.147	61.1444	168.565	102.868	208.236	217.71	198.542	365.48	4.02673	19.9756	9.66937	5.76786
RGPD5	1685.32	3.70296	1.44981e-16	1.08779e-13	597.783	3031.23	1371.45	1326.81	4215.06	2091.29	1792.84	3394.1	2471.05	3521.29	780.567	232.208	152.856	136.446	164.796
RFX8	259.968	5.609	1.79963e-16	1.28596e-13	9.38926	661.781	681.878	424.006	154.812	410.253	200.487	168.572	431.022	293.184	435.336	10.738	7.81652	8.59499	1.64796
NACA2	125.494	8.66949	4.26289e-16	2.90768e-13	197.175	166.602	173.42	183.674	111.881	137.007	78.7253	337.143	102.624	115.216	277.4	0.671122	0.868502	0	0
PVRL3	571.792	-1.77657	8.06191e-16	4.65296e-13	328.624	490.551	347.352	361.744	370.769	297.106	403.074	252.149	324	311.701	342.194	1595.93	787.732	926.111	1437.84
PDLIM7	343.663	2.5457	7.96017e-16	4.65296e-13	469.463	657.153	418.67	442.996	325.236	446.429	660.243	381.057	365.049	326.617	360.418	88.5881	96.4038	90.2474	26.3674
SLC26A6	246.615	2.43899	8.0474e-16	4.65296e-13	488.242	166.602	362.745	288.897	270.596	240.148	469.203	266.315	236.769	336.39	341.182	77.179	70.3487	48.3468	36.2551
HIST2H4B	146.462	5.14549	7.41491e-16	4.65296e-13	78.2439	462.784	277.574	272.397	81.9595	116.995	65.0796	162.905	123.882	183.111	349.281	2.01337	11.2905	8.59499	0.82398
MAP1LC3B2	42.9375	5.10759	1.10779e-15	6.15687e-13	59.4653	60.1619	56.4383	64.7528	36.4264	92.3646	43.0365	55.2462	85.7646	64.2947	19.2358	1.34224	1.737	2.14875	1.64796
MTRNR2L1	73.8254	5.75285	1.28864e-15	6.90616e-13	172.136	120.324	38.9938	51.0551	89.7651	50.8005	286.56	76.4947	70.371	62.7517	80.9927	2.01337	3.47401	0	1.64796
BCAS4	407.751	3.07315	2.12805e-15	1.10115e-12	234.732	652.525	612.1	764.892	241.976	591.903	404.123	789.029	532.914	538.533	500.13	47.6497	125.064	38.6775	42.023
FAM156A	130.402	5.94684	3.79708e-15	1.8993e-12	0	310.065	269.365	145.071	170.424	133.929	116.513	211.069	123.882	139.391	324.983	4.02673	4.34251	2.14875	0.82398
ADORA2B	70.1013	4.47092	4.35641e-15	2.10878e-12	90.7629	134.207	125.704	67.8659	18.2132	83.8978	100.768	52.4131	59.3755	97.728	203.494	4.69785	3.47401	6.44625	2.47194
ACTA1	1242.41	7.77943	4.62631e-15	2.16945e-12	497.631	388.739	305.28	368.593	106.677	5489.53	5211.62	216.735	5631.14	77.6681	311.822	11.4091	5.21101	7.52062	6.59184
CDKN2A	220.349	5.79664	6.53148e-15	2.97004e-12	472.593	254.531	450.994	330.301	10.4076	347.137	137.507	31.1645	334.262	193.913	720.835	2.68449	6.94802	5.37187	6.59184
PSD3	1343.87	2.70268	7.53645e-15	3.32623e-12	963.964	1476.28	1439.69	1729.33	1096.7	2710.9	3213.04	1706.97	2593.46	906.299	1254.37	280.529	286.606	302.974	196.931
PSMB8	422.09	3.22199	1.10286e-14	4.72842e-12	228.472	277.67	403.278	501.834	511.271	1001.39	339.044	468.884	919.954	726.273	714.761	35.5695	99.0093	67.6856	36.2551
SMAD4	1315.18	-0.953764	1.32529e-14	5.52427e-12	1317.63	944.079	1045.14	1090.84	1182.56	1032.94	988.79	896.688	1032.11	1005.57	1042.78	2167.72	1996.69	1754.45	2229.69
CYR61	5939.51	-3.25958	1.65925e-14	6.55231e-12	1220.6	1962.2	3244.18	3274.68	986.115	905.942	1054.92	1396.74	921.42	2970.93	1932.69	16707.6	12712.3	10479.4	29323
FN1	266353	5.27786	1.6243e-14	6.55231e-12	118615	134175	267422	207579	104203	494362	1.38761e+06	518644	476578	192982	56029.7	3903.24	9441.49	20199.3	3556.3
EIF2S3L	311.895	3.67759	1.81237e-14	6.97346e-12	169.007	592.363	318.107	441.128	663.481	249.384	176.345	565.211	297.611	399.142	677.302	16.1069	74.6912	20.4131	18.1276
HSP90B1	21622.4	-2.06495	4.98895e-14	1.8716e-11	10343.8	10463.5	9180.98	9125.78	12755.8	14121	11239.9	12506.9	14983.2	10446.1	13458	44607.5	31573.5	29947.1	89583.1
INHBA	285.941	5.06595	5.66145e-14	2.07209e-11	1483.5	208.253	432.01	309.444	161.317	106.989	497.544	507.132	98.2262	142.992	295.623	10.738	19.9756	12.8925	2.47194
PBXIP1	657.639	-2.31077	5.83184e-14	2.08363e-11	272.289	522.946	318.62	203.909	428.011	180.111	261.368	345.643	164.932	338.448	493.043	1410.7	1689.24	1624.45	1610.88
SH3PXD2A	1393.65	2.86408	7.03176e-14	2.45392e-11	4178.22	1388.35	1482.79	1047.87	888.545	1694.12	2646.22	1671.55	1534.97	1195.88	2181.74	208.048	285.737	352.395	148.316
HIST2H3C	130.575	7.04799	1.2118e-13	4.1328e-11	84.5034	342.46	420.209	274.577	7.80566	69.2734	58.7816	116.159	83.5655	165.623	330.045	0	3.47401	2.14875	0
ADAMTS14	300.419	5.58007	1.29909e-13	4.33204e-11	15.6488	671.037	335.552	190.834	270.596	391.78	949.952	474.551	334.262	512.815	324.983	2.68449	20.8441	10.7437	0
ASAH1	3784.16	-2.48517	1.38269e-13	4.51058e-11	2982.66	1355.96	1827.06	2668.56	2257.14	1153.79	1210.27	1281.99	1125.94	1372.31	1463.94	11878.2	6363.52	5852.12	13968.9
PEBP1	3423.24	-2.81481	1.67411e-13	5.34503e-11	866.942	2647.12	850.68	739.987	1836.93	1314.66	1012.93	628.957	1354.64	1779.16	1408.26	10343.3	5619.21	6311.95	14633.9
HDHD2	291.113	-1.43751	2.10559e-13	6.58259e-11	153.358	171.23	196.508	180.249	205.549	214.748	258.219	216.735	184.724	224.26	188.308	528.173	438.594	437.27	768.773
SULT1A1	440.854	-3.04652	2.27667e-13	6.97217e-11	71.9843	217.508	141.096	119.232	351.255	148.553	68.2286	141.657	148.072	112.644	134.65	1540.22	1113.42	479.171	1825.12
PWP2	41.0966	4.67544	2.74001e-13	8.22331e-11	12.519	92.5568	55.4122	46.3854	55.9406	33.867	30.4405	66.5787	41.0497	102.872	69.8562	0.671122	2.60551	3.22312	2.47194
ZNF148	849.129	-1.33737	3.41509e-13	1.00484e-10	513.28	634.014	690.6	736.874	591.929	561.115	605.66	630.373	508.724	701.584	460.646	1694.58	1214.17	1232.31	1961.07
MAP4	5009.35	1.16838	6.12965e-13	1.76888e-10	6487.98	6603.93	6525.81	5667.73	4637.86	6069.89	7458.96	5569.95	5679.52	4493.43	5482.19	2082.49	2809.61	2948.08	2622.73
HSD17B4	4721.76	-1.7498	8.4557e-13	2.39408e-10	3411.43	2785.96	2296.01	2639.61	3798.76	2821.74	2500.32	1782.04	2972.44	3971.36	2883.34	12169.5	6502.48	7531.36	12760.2
AGO2	581.243	1.40137	9.0084e-13	2.50333e-10	4488.07	763.594	684.443	617.019	692.102	868.227	550.028	505.715	896.497	833.774	632.756	278.516	324.82	222.395	229.066
DTL	221.891	3.91621	9.56554e-13	2.60983e-10	100.152	458.156	419.183	524.56	102.775	195.505	134.358	252.149	236.769	189.284	636.805	8.05346	37.3456	22.5619	10.7117
WFS1	951.295	-2.03881	9.89983e-13	2.6528e-10	281.678	689.548	590.55	532.031	502.164	356.373	791.452	698.368	338.66	468.066	474.82	2518.05	1546.8	1736.19	2744.68
DENND5A	2226.23	1.48619	1.03696e-12	2.72993e-10	3013.95	2721.17	3266.75	4113.98	2004.75	2819.43	2494.02	2151.77	2636.71	2278.09	2055.19	934.202	1032.65	1090.49	780.309
F8A3	49.4117	3.19212	1.31639e-12	3.40582e-10	84.5034	37.0227	99.5367	70.6677	59.8434	73.8917	31.4901	33.9977	79.9004	82.2973	58.7197	4.69785	3.47401	12.8925	8.2398
DGKH	765.277	1.8828	1.34036e-12	3.40906e-10	1026.56	1018.12	590.55	579.662	984.814	1146.86	1424.4	869.773	1139.13	878.009	791.704	240.262	372.588	228.842	187.867
ABCC5	781.104	2.19689	1.6774e-12	4.1264e-10	704.195	592.363	1080.02	1070.29	677.792	903.633	1609.15	1765.04	769.683	871.322	810.939	229.524	248.392	244.957	139.253
CBWD7	501.461	2.30264	1.66514e-12	4.1264e-10	754.271	957.963	325.803	569.388	948.388	544.951	492.296	915.104	617.945	540.076	341.182	133.553	178.043	85.9499	117.005
SLC16A3	416.804	3.23345	1.74035e-12	4.2122e-10	829.385	161.974	775.771	463.854	411.098	665.025	891.171	288.98	672.923	341.534	516.329	19.4625	60.7952	111.735	42.023
ABCA1	5912.36	1.6432	1.83462e-12	4.36988e-10	6093.63	6696.48	8468.32	9197.38	7304.8	8769.25	7736.07	7019.1	8626.31	5309.2	4214.66	1759.01	1840.36	3026.51	2624.38
PCYOX1	558.37	-2.24656	2.15016e-12	5.04146e-10	256.64	245.275	316.568	315.358	310.926	233.99	490.196	130.324	271.222	260.265	238.928	1539.55	742.57	960.491	2063.25
MPP5	721.113	-1.85971	2.18858e-12	5.05259e-10	450.685	319.321	315.542	458.25	385.079	604.988	499.643	301.729	581.294	380.111	361.43	1775.12	1020.49	1139.91	2223.1
PDCD4	2390.25	-2.53525	2.24554e-12	5.0996e-10	1586.79	680.292	702.914	852.059	2028.17	922.106	564.723	672.87	1061.43	1785.34	679.326	7494.42	6532.01	5556.66	4734.59
COL7A1	1977.93	5.40387	2.27691e-12	5.0996e-10	6246.99	458.156	1022.05	378.243	1101.9	571.891	2362.81	4952.32	573.23	5251.08	6497.64	43.6229	151.988	39.7518	17.3036
KIAA1549L	482.37	5.896	2.40244e-12	5.30163e-10	2403.65	402.622	622.874	535.767	16.9123	985.222	235.126	324.394	957.339	415.087	292.586	7.38234	26.9236	9.66937	0
GSTP1	1388.77	-1.7921	2.77367e-12	6.03214e-10	4344.1	536.829	635.701	547.285	1260.61	873.615	738.968	892.438	904.56	838.918	735.009	3433.46	2086.14	2997.5	3092.4
NUTM2F	77.4605	5.63653	3.40056e-12	7.28983e-10	28.1678	226.764	101.589	30.1972	301.819	26.17	37.7881	185.571	39.5837	111.101	64.7942	1.34224	3.47401	1.07437	2.47194
RGPD3	949.757	3.04478	3.9611e-12	8.37186e-10	748.011	2739.68	436.628	915.255	2670.84	1001.39	967.796	712.534	1195.57	1448.43	809.927	196.639	172.832	117.107	113.709
TRIO	4709.31	1.79685	4.87835e-12	1.01673e-09	4691.5	5743.15	8971.64	7445.32	4035.53	4616.69	8099.26	7281.16	4632.02	4319.06	4111.39	1643.58	2047.93	1486.93	1514.47
ACRBP	79.3622	-2.15416	5.42882e-12	1.11596e-09	37.5571	41.6506	40.533	33.3103	42.9311	56.1884	51.4339	46.7468	34.4525	37.5481	33.4095	328.85	135.486	106.363	163.972
CYBRD1	1793.85	-2.56829	6.28877e-12	1.25862e-09	447.555	1865.02	648.528	624.179	970.504	447.968	821.892	787.612	492.597	1015.34	418.125	5134.08	3241.25	4334.03	5659.09
SPTBN1	10535.5	-1.54197	6.2906e-12	1.25862e-09	5411.35	8283.83	5032.76	4945.8	9950.92	5571.89	8783.65	7534.73	5804.14	9177.17	6264.79	19720.9	21863.7	19244.2	20442.1
CLUAP1	219.358	-1.8614	6.89264e-12	1.36093e-09	156.488	87.929	170.854	134.798	208.151	104.68	106.017	140.24	98.2262	120.36	88.0796	555.018	327.425	399.667	592.442
HIST2H4A	161.036	4.3017	8.39167e-12	1.63539e-09	137.709	555.341	391.99	351.471	45.533	139.317	80.8247	89.2438	183.258	210.887	186.283	5.36898	26.9236	6.44625	4.94388
ADD3	1376.14	-1.9884	9.48771e-12	1.82529e-09	779.309	754.338	548.991	804.429	845.613	560.345	478.65	1488.81	582.027	1070.89	538.602	3452.25	2757.5	2739.65	3240.71
MMP14	2745.3	2.99238	1.28233e-11	2.43577e-09	1999.91	5433.08	7986.03	4278.66	975.708	2630.08	3004.16	3439.43	2581.74	2648.43	4401.95	309.387	386.484	814.376	290.041
CIT	548.972	3.04183	1.40625e-11	2.63777e-09	585.264	592.363	928.154	740.298	169.123	1310.04	512.239	413.638	1201.44	677.924	755.257	38.9251	159.804	78.4293	71.6862
H3F3B	946.497	-1.11508	1.52997e-11	2.83441e-09	5796.3	596.991	776.284	796.646	680.394	686.577	680.187	783.363	728.633	815.257	497.093	1568.41	1372.23	1455.78	1861.37
ERLIN2	962.021	-1.84128	1.70594e-11	3.12187e-09	654.119	365.599	878.899	734.384	422.807	442.58	741.068	371.141	491.864	481.953	674.264	2742.2	1641.47	1672.8	2115.16
AP2S1	345.526	1.8144	1.90851e-11	3.45049e-09	319.235	342.46	555.661	414.355	261.49	486.453	352.689	379.64	488.932	548.82	544.676	100.668	81.6392	185.867	120.301
C11orf74	158.894	-2.76763	2.31195e-11	4.13012e-09	84.5034	60.1619	72.8568	49.8098	36.4264	67.734	56.6822	58.0793	75.5022	82.2973	42.5212	665.753	138.092	179.421	713.567
ZMYND11	1754.22	-1.6565	2.44741e-11	4.32069e-09	1004.65	1041.26	1203.16	1052.54	1987.84	1012.93	853.382	769.197	1083.42	1203.6	1045.82	4199.21	2606.38	2795.52	4454.44
MYH2	2301.29	10.3675	2.5342e-11	4.42189e-09	28.1678	458.156	3079.99	4648.81	0	5352.53	14566.3	623.29	5576.17	173.339	3.03723	0.671122	6.94802	1.07437	0.82398
DMP1	155.127	8.32225	3.37258e-11	5.81711e-09	21.9083	87.929	517.694	515.843	29.9217	80.0493	9.44704	813.111	66.7058	47.8353	133.638	0.671122	0	2.14875	0
RGPD1	382.214	2.77427	3.77326e-11	6.43426e-09	688.546	171.23	401.225	413.11	647.87	394.089	307.554	570.877	481.601	683.582	683.376	51.6764	126.801	90.2474	21.4235
SLC11A1	639.072	4.65346	4.85058e-11	8.1784e-09	2848.08	92.5568	586.446	1756.11	305.722	1289.26	170.047	473.134	1276.21	500.985	150.849	26.8449	31.2661	47.2725	31.3112
NCAPG2	791.436	2.49063	5.22447e-11	8.71094e-09	494.501	1323.56	1572.06	1720	400.691	914.409	801.948	602.042	923.619	1207.2	1189.58	150.331	277.921	167.602	126.069
USP31	407.979	1.33383	5.72159e-11	9.43496e-09	438.166	689.548	429.958	388.828	519.077	494.15	617.206	549.629	415.629	387.312	421.162	186.572	181.517	246.032	154.908
CDC25B	621.078	1.95147	6.32928e-11	1.03184e-08	1045.34	967.218	1138	882.568	611.444	695.813	673.889	512.798	687.583	631.632	669.202	120.131	324.82	228.842	126.893
ALDH5A1	186.063	-3.60081	6.39484e-11	1.03184e-08	9.38926	13.8835	25.1407	44.5175	127.492	36.9458	12.596	58.0793	46.181	59.1512	76.9431	611.392	501.994	270.742	896.49
ABL2	708.575	1.42111	7.98125e-11	1.27411e-08	1483.5	902.429	783.467	754.93	831.303	709.668	735.819	665.787	690.515	947.447	855.485	294.623	303.107	384.626	285.921
IPCEF1	35.6901	-4.65179	8.14195e-11	1.28609e-08	6.25951	13.8835	0.513076	3.42443	0	3.84852	1.04967	4.24971	5.13122	14.9164	3.03723	212.075	77.2967	78.4293	111.237
TRPC4AP	1526.13	0.967254	9.829e-11	1.53639e-08	2043.73	2059.39	2013.82	1831.13	1401.12	1487.84	1915.65	1721.13	1356.84	1841.92	1634.03	916.081	853.738	860.574	954.993
DNAJC3	650.426	-1.73166	1.0004e-10	1.54763e-08	460.074	495.179	426.879	521.758	249.781	317.118	355.838	400.889	318.135	475.781	401.926	1130.17	871.108	1101.23	2230.51
TANC2	1758.5	2.54661	1.06638e-10	1.63287e-08	3154.79	2637.87	2199.56	2142.44	1004.33	2991.07	3615.07	2426.58	3055.27	742.733	862.572	373.144	383.01	426.527	362.551
FAM156B	78.7398	5.71761	1.09375e-10	1.65786e-08	3.12975	23.1392	147.766	70.3564	11.7085	61.5764	88.1723	189.82	100.425	197.513	279.425	3.35561	1.737	2.14875	0.82398
RGPD6	454.188	3.78161	1.15367e-10	1.7312e-08	181.526	583.108	170.854	308.198	1835.63	444.889	444.011	1177.17	524.117	812.171	155.911	60.401	55.5842	27.9337	31.3112
MXD3	99.2327	3.22262	1.19819e-10	1.7802e-08	197.175	286.926	140.583	70.979	52.0378	124.692	82.924	109.076	121.683	41.663	205.519	8.72458	22.5811	10.7437	13.1837
KIF23	581.507	4.07518	1.22787e-10	1.80641e-08	197.175	1355.96	1697.77	1518.58	130.094	777.402	561.574	419.304	867.909	562.708	449.51	16.1069	94.6668	62.3137	11.5357
PDIA3	13698.2	-1.91475	1.34501e-10	1.95953e-08	12900.8	5738.52	7818.25	8197.45	8024.22	6167.64	7390.73	6660.71	6548.9	4901.32	12311.9	28630.7	22770.4	20066.1	47345.1
NAP1L2	27.6733	-4.18181	1.56413e-10	2.25686e-08	9.38926	0	4.10461	2.8018	2.60189	3.07882	6.29802	18.4154	4.39819	4.62922	0	98.6549	68.6117	42.975	149.14
SPOCD1	105.806	6.33823	1.64559e-10	2.35178e-08	50.0761	4.62784	91.3275	57.5926	28.6208	351.755	337.994	150.156	329.864	32.9189	144.774	2.01337	0	5.37187	0
CHEK1	309.599	3.32275	2.21871e-10	3.14095e-08	394.349	495.179	522.311	752.128	93.668	510.314	390.478	155.823	486	418.173	262.214	22.8181	79.9022	51.57	9.06378
SRP14	919.046	-1.97039	2.43791e-10	3.419e-08	3674.33	277.67	305.793	440.194	491.757	444.12	390.478	872.606	491.131	396.056	741.083	2054.3	1598.91	2212.14	2233.81
SDPR	320.068	-4.56993	2.73812e-10	3.80446e-08	15.6488	9.25568	27.193	14.6316	45.533	7.69705	101.818	83.5776	13.9276	155.336	19.2358	985.207	765.151	388.923	2167.89
TAP1	1347.47	3.06164	3.07133e-10	4.22829e-08	1073.51	870.034	1336.05	1243.07	991.319	2803.26	926.859	1745.21	2751.07	1874.32	3753	105.366	419.487	250.329	69.2143
SIL1	855.935	-1.36305	3.42408e-10	4.67107e-08	610.302	522.946	532.573	456.694	493.058	594.982	783.054	585.043	582.76	535.961	935.466	1404.66	1362.68	1345.12	2093.73
MMP1	446.74	7.53267	3.70041e-10	5.00256e-08	20837.9	46.2784	239.606	171.533	0	1648.71	505.941	2107.85	1566.49	62.7517	44.546	0	1.737	3.22312	8.2398
SIK1	46.3115	3.96254	3.85663e-10	5.1672e-08	34.4273	13.8835	55.4122	52.9229	33.8245	110.068	101.818	29.7479	90.8959	70.9814	84.0299	3.35561	1.737	10.7437	0.82398
CSNK2A3	140.227	2.3356	4.81748e-10	6.38713e-08	275.418	74.0454	274.496	139.156	147.007	183.959	151.153	169.988	171.529	115.731	260.189	58.3876	19.9756	23.6362	38.7271
ANLN	1051.88	4.39165	4.85228e-10	6.38713e-08	604.043	2822.98	2498.68	3013.81	91.0661	1316.96	689.634	542.546	1447.74	940.761	1540.89	6.0401	118.985	112.809	31.3112
BCAM	1014.4	-4.23128	5.64305e-10	7.36345e-08	165.877	50.9062	76.4483	53.5456	1254.11	26.17	124.911	281.897	19.7918	382.682	219.693	3848.21	2308.48	3312.3	3805.14
DYNLL2	213.361	-1.88052	5.87602e-10	7.60135e-08	131.45	41.6506	128.782	93.3934	227.665	116.995	139.606	117.575	117.285	165.109	82.0051	495.959	432.514	392.147	518.283
PBK	133.563	4.67226	5.97875e-10	7.66813e-08	62.5951	23.1392	479.213	541.682	40.3293	84.6675	120.712	82.161	101.158	119.331	319.921	2.01337	12.159	8.59499	5.76786
PAK3	460.202	-3.33309	6.82237e-10	8.67597e-08	21.9083	148.091	188.812	137.6	48.1349	196.275	40.9372	276.231	191.321	166.652	60.7445	1744.92	1074.34	632.806	1974.26
IL31RA	142.185	7.15844	9.25959e-10	1.16764e-07	253.51	13.8835	0.513076	47.008	55.9406	589.594	72.4273	225.234	617.212	142.477	109.34	1.34224	0	4.2975	0
TRIP13	358.076	5.14275	9.47611e-10	1.18499e-07	306.716	342.46	1816.29	1835.49	32.5236	143.935	194.189	148.74	157.602	195.456	142.75	10.0668	18.2386	22.5619	4.1199
E2F7	289.88	5.26314	9.98358e-10	1.2328e-07	350.532	111.068	574.132	452.024	1.30094	750.462	597.263	273.398	744.76	207.286	245.003	0.671122	28.6606	7.52062	4.1199
PPRC1	795.815	1.12586	1.00228e-09	1.2328e-07	1014.04	643.27	871.716	900.935	944.485	1118.38	874.376	854.191	1015.25	1150.1	842.324	375.157	583.634	372.808	376.559
FAM63A	244.957	-2.34254	1.02342e-09	1.24858e-07	56.3356	129.58	45.6638	67.5546	187.336	128.541	108.116	118.992	146.606	196.999	105.291	722.127	452.49	367.436	841.283
MTRNR2L10	19.9487	7.43984	1.04421e-09	1.26258e-07	53.2058	9.25568	12.8269	11.5185	9.10661	24.6306	58.7816	58.0793	28.5882	21.0887	12.1489	0	0	0	0
STIL	492.576	3.24484	1.05173e-09	1.26258e-07	181.526	976.474	813.225	1016.74	65.0472	671.952	1049.67	449.052	686.117	639.861	565.937	55.7031	121.59	53.7187	42.023
ASAP1	3352.92	1.79219	1.07056e-09	1.27498e-07	5655.47	7085.22	4455.04	4845.25	2625.3	3914.72	2454.13	3564.09	3787.57	3046.03	4084.06	1002.66	1624.1	1369.83	780.309
PIAS3	477.354	1.4048	1.11178e-09	1.30339e-07	566.486	763.594	546.426	392.875	729.829	528.787	732.67	453.302	529.248	372.91	682.364	209.39	187.597	201.982	262.85
C9orf78	500.631	-1.41874	1.10623e-09	1.30339e-07	1549.23	337.832	348.892	515.843	305.722	280.173	348.491	256.399	216.244	308.615	416.1	821.453	914.533	879.913	1083.53
PLXNA1	1851.51	1.82167	1.13926e-09	1.32525e-07	4794.78	1929.81	2130.29	1150.92	1676.92	2460.75	1636.44	2447.83	2284.86	2091.38	2579.62	565.756	646.166	655.368	721.806
CALR	25377.5	-2.2307	1.18461e-09	1.3674e-07	24894.1	6645.58	11302	8848.09	8540.7	11124.5	14871.7	10872.2	12037.1	8598.01	22901.7	50995.2	47480.2	42178.9	99372
LRFN4	63.3859	3.05774	1.31064e-09	1.50133e-07	112.671	55.5341	99.0236	47.008	42.9311	86.9766	127.01	24.0817	106.29	86.4121	122.501	9.39571	11.2905	17.19	2.47194
UBE3C	1371.37	1.32987	1.3991e-09	1.59053e-07	1292.59	2813.73	1625.94	1638.43	1584.55	1634.85	1629.09	1427.9	1652.25	1531.76	1143.01	612.734	700.013	777.847	505.924
SORD	1058.13	-3.47706	1.43019e-09	1.61364e-07	500.761	148.091	96.9713	91.8369	909.36	128.541	202.586	134.574	171.529	592.54	168.06	3573.72	2399.67	3823.7	2930.07
CCDC28A	272.377	-2.30719	1.49632e-09	1.67439e-07	203.434	32.3949	134.426	180.561	128.793	141.626	47.2352	126.075	172.995	165.623	120.477	837.56	485.493	465.204	843.755
SULT1A2	44.1028	-3.78191	1.51466e-09	1.67439e-07	18.7785	0	22.0623	0.933934	11.7085	7.69705	13.6457	1.41657	9.5294	11.8302	11.1365	175.834	122.459	77.3549	177.156
SACS	2210.63	2.39455	1.51751e-09	1.67439e-07	3173.57	2735.05	3553.56	3812.32	844.313	3228.14	4398.12	1321.66	3124.18	3193.13	1629.98	525.488	686.985	683.302	249.666
SH3BGR	65.3487	-3.13017	1.55141e-09	1.69931e-07	21.9083	13.8835	18.4707	35.8008	6.50472	13.8547	33.5895	11.3326	27.8552	41.1486	6.07445	269.12	109.431	100.991	270.265
ATP5L2	27.0746	4.94828	1.59996e-09	1.73978e-07	37.5571	4.62784	20.523	25.8388	40.3293	30.0185	23.0928	72.245	40.3167	24.1748	83.0175	2.68449	0.868502	0	0.82398
ARL6IP4	49.1759	2.35007	1.87697e-09	2.02631e-07	81.3736	83.3011	42.0722	35.1782	62.4453	65.4249	46.1855	69.4119	68.1719	39.0912	96.1788	6.71122	18.2386	13.9669	9.88776
CKAP2L	146.906	3.84529	2.12439e-09	2.27704e-07	115.801	231.392	234.989	291.699	29.9217	275.554	98.6691	114.742	221.375	192.37	342.194	2.01337	32.1346	18.2644	2.47194
MICAL2	1951.99	2.57691	2.19304e-09	2.33395e-07	1602.43	1860.39	2468.41	1638.74	2747.59	3033.41	5368.02	3549.92	3249.53	1280.75	797.778	342.272	389.958	713.385	237.306
DIO1	330.703	-4.81917	2.24807e-09	2.37567e-07	3.12975	13.8835	2.56538	21.7918	123.59	23.0911	10.4967	32.5811	11.7285	62.2373	132.626	1403.32	417.75	696.195	2005.57
POLE2	143.087	2.1964	2.269e-09	2.38102e-07	78.2439	189.741	247.303	252.785	123.59	206.281	143.805	230.901	218.443	205.743	91.1168	40.2673	62.5322	33.3056	22.2475
TRIM59	73.7427	3.83556	2.40067e-09	2.5017e-07	56.3356	46.2784	229.345	242.512	11.7085	101.601	52.4835	77.9113	129.013	52.4645	78.9679	8.72458	9.55353	4.2975	4.94388
MTMR11	162.787	2.34384	2.44419e-09	2.52948e-07	328.624	314.693	158.027	119.544	234.17	177.802	175.295	199.736	171.529	191.341	207.544	22.8181	39.0826	85.9499	15.6556
CADM2	32.6099	-7.0663	2.54495e-09	2.61572e-07	3.12975	0	0	0.311311	0	3.07882	144.855	0	0.733031	0	0	53.0186	13.0275	17.19	395.51
ROS1	103.691	6.33533	2.59793e-09	2.65201e-07	43.8166	0	108.259	42.027	290.11	39.2549	37736.7	538.296	27.8552	329.703	60.7445	0	4.34251	1.07437	1.64796
CENPI	224.55	3.93004	2.73656e-09	2.77465e-07	84.5034	134.207	559.253	820.305	32.5236	341.749	226.729	104.826	372.38	299.871	312.834	6.71122	35.6086	26.8594	9.88776
STX12	854.729	-1.4827	2.81363e-09	2.83364e-07	735.492	513.69	486.396	523.937	655.676	454.126	627.703	586.46	464.009	639.861	674.264	1875.11	793.811	1467.6	2322.8
FAM83D	265.008	4.40205	2.84708e-09	2.84822e-07	125.19	689.548	805.016	1012.38	65.0472	261.7	102.868	72.245	255.828	262.837	255.127	10.0668	40.8196	13.9669	2.47194
EIF4B	3725.01	-1.80149	3.03597e-09	3.01707e-07	17539.1	1652.14	1416.09	1300.66	2592.78	2987.99	3184.7	1395.32	2945.32	1636.69	2110.87	7817.23	6193.29	7502.36	9718.84
PCGF3	319.806	1.01186	3.32388e-09	3.28146e-07	350.532	356.344	346.326	300.415	426.71	422.568	415.67	281.897	398.036	360.051	404.964	163.754	233.627	169.751	166.444
HSD17B6	115.535	-5.92042	3.375e-09	3.28865e-07	0	0	0	3.11311	27.3198	3.07882	0	2.83314	7.33031	12.3446	17.211	448.309	120.722	129.999	960.76
HNRNPA1L2	344.608	1.25604	3.37314e-09	3.28865e-07	582.134	472.04	457.664	372.951	405.894	377.925	318.05	273.398	414.896	371.366	443.435	192.612	208.441	129.999	148.316
CTGF	1534.8	-2.88604	3.45646e-09	3.3463e-07	46.9463	666.409	937.903	762.09	379.876	501.847	415.67	427.804	492.597	1033.86	572.011	3872.37	4085.44	2403.38	6423.75
EGR2	1643.57	-3.93773	3.7692e-09	3.62568e-07	197.175	509.062	247.303	493.429	71.5519	200.123	36.7385	619.041	162	1094.04	120.477	2692.54	5083.34	3117.83	10008.9
ENC1	199.649	2.79193	3.84965e-09	3.67948e-07	97.0224	236.02	74.396	106.468	195.142	512.623	341.143	406.555	431.755	194.942	249.053	36.2406	33.0031	40.8262	39.551
CD68	35.5947	4.64035	4.02286e-09	3.8207e-07	106.412	27.767	50.2814	47.3193	11.7085	72.3522	13.6457	12.7491	61.5746	20.06	102.253	2.01337	1.737	3.22312	0.82398
MPP3	80.1224	2.33866	4.14512e-09	3.91205e-07	68.8546	78.6733	93.8929	56.97	110.58	121.613	227.779	65.1622	127.547	79.2111	91.1168	28.1871	23.4496	13.9669	14.8316
UTP14C	496.138	-1.33115	4.25288e-09	3.96414e-07	234.732	273.043	343.248	338.395	538.591	300.955	315.951	436.303	301.276	329.189	468.745	997.287	793.811	738.095	1032.45
MMP11	111.468	4.14934	4.25314e-09	3.96414e-07	12.519	435.017	87.736	89.3464	78.0566	157.789	40.9372	339.977	161.267	170.767	64.7942	3.35561	11.2905	15.0412	4.1199
METTL7A	616.461	-4.03267	4.39545e-09	4.07149e-07	9.38926	60.1619	56.4383	22.4144	361.662	65.4249	85.0233	168.572	65.2398	281.868	150.849	1897.93	1000.51	969.086	4052.33
ERI1	207.95	1.9178	4.50466e-09	4.14705e-07	150.228	333.204	369.415	451.713	223.762	223.984	204.686	144.49	270.488	206.258	266.264	71.81	66.8747	92.3962	43.6709
HIST2H3A	98.4016	6.4325	4.80581e-09	4.39732e-07	50.0761	351.716	366.336	204.843	0	63.8855	45.1358	43.9136	66.7058	142.477	134.65	0	5.21101	1.07437	0
MEX3A	70.5493	4.19978	5.03412e-09	4.5783e-07	215.953	291.554	105.181	75.026	32.5236	17.7032	43.0365	43.9136	22.724	66.8665	123.514	4.02673	2.60551	5.37187	8.2398
MT1F	987.26	-4.77265	5.24681e-09	4.74299e-07	93.8926	185.114	13.853	22.1031	297.916	28.4791	34.6391	29.7479	35.9185	518.987	94.154	5341.46	1248.91	1156.03	5707.71
TGFBI	8946.5	3.70312	5.28536e-09	4.74923e-07	30537	6960.27	28483.9	15362.3	2769.71	7028.17	9385.11	7077.18	7685.83	3755.33	11507	518.777	780.784	2189.57	156.556
PSMA2	67.4527	2.49553	5.4976e-09	4.91053e-07	78.2439	152.719	132.374	109.893	48.1349	66.1946	34.6391	72.245	39.5837	113.673	103.266	15.4358	18.2386	13.9669	13.1837
PLEKHG2	1089.46	1.85205	5.98172e-09	5.30203e-07	1630.6	1476.28	1173.92	1039.78	1683.42	804.341	1386.62	1484.56	779.945	1614.06	1772.73	252.342	546.288	512.477	184.571
CPQ	1053.14	-2.55489	6.03521e-09	5.30203e-07	294.197	708.059	495.631	380.734	516.475	122.383	383.13	400.889	171.529	853.32	712.736	3642.18	1697.05	1910.24	3508.51
SHISA5	833.354	1.05173	6.0419e-09	5.30203e-07	1220.6	860.778	982.54	835.248	941.883	1107.61	836.588	1076.59	1069.49	978.309	723.872	353.01	461.175	602.724	449.893
ID2	480.338	-2.119	6.19789e-09	5.4073e-07	532.058	152.719	202.665	322.519	283.606	183.19	106.017	308.812	170.796	212.43	321.946	971.113	766.888	1091.56	1578.75
RPEL1	31.1873	3.8162	6.73778e-09	5.81076e-07	25.038	74.0454	21.5492	33.3103	72.8529	29.2488	54.5829	50.9965	52.0452	23.6605	18.2234	2.01337	0	8.59499	1.64796
FANCI	1096.55	2.35014	6.73683e-09	5.81076e-07	998.392	1198.61	1961.49	2082.36	742.839	1432.42	1032.88	1627.64	1568.69	1231.89	1475.08	142.949	577.554	289.007	86.5179
IRAK1	1235.03	2.17716	6.88243e-09	5.90159e-07	3624.26	1851.14	1209.32	1103.91	809.187	1487.07	1561.91	668.621	1476.32	1406.77	1948.89	233.55	365.64	478.097	300.753
ATP6V0E2	43.4926	-3.19697	7.26949e-09	6.19806e-07	3.12975	0	9.74844	5.91492	29.9217	20.0123	7.3477	11.3326	19.0588	28.2897	10.1241	204.692	74.6912	126.776	101.35
RAB1B	287.485	-1.98593	7.82688e-09	6.6356e-07	1627.47	171.23	122.112	108.025	223.762	139.317	212.034	56.6628	187.656	99.2711	202.482	536.898	475.071	681.153	846.227
SLC9A5	88.7884	2.36046	7.94866e-09	6.70099e-07	40.6868	87.929	176.498	107.714	148.308	84.6675	193.139	79.3279	98.9592	85.3834	140.725	21.4759	38.2141	13.9669	14.8316
TUBA1C	2244.39	2.24116	8.26962e-09	6.93262e-07	6525.54	4433.47	3047.67	2525.36	1205.97	2709.36	1610.2	2059.69	2581	1983.36	2580.63	349.655	680.037	835.863	538.059
GPRIN1	51.0265	4.6351	8.75369e-09	7.29766e-07	206.564	23.1392	29.2453	21.7918	68.95	120.074	76.626	58.0793	102.624	20.5743	26.3226	0	5.21101	5.37187	0.82398
AL356585,2	25.5883	7.09641	8.88966e-09	7.37007e-07	40.6868	9.25568	85.6837	49.4985	71.5519	20.782	8.39737	26.9148	27.1222	37.0338	6.07445	0	0	0	0.82398
MT1G	1837.9	-5.77175	9.42588e-09	7.72922e-07	9.38926	0	14.3661	17.7447	417.603	105.45	11.5464	69.4119	107.756	473.209	91.1168	11030.6	1373.97	1464.37	12381.9
CAPN15	244.731	1.55718	9.41579e-09	7.72922e-07	231.602	513.69	248.329	177.759	307.023	287.87	347.441	361.225	253.629	253.578	287.524	75.1657	140.697	95.6193	89.8138
ZC3H6	630.586	-1.43134	9.77415e-09	7.97124e-07	281.678	518.318	345.813	431.478	642.666	429.495	406.223	599.209	436.153	375.481	311.822	1438.21	972.723	839.086	1430.43
BTG2	197.609	-2.50458	1.0252e-08	8.31577e-07	162.747	83.3011	34.8892	84.6767	153.511	51.5702	56.6822	65.1622	71.104	122.417	86.0548	263.08	290.08	453.386	985.48
SCPEP1	1274.74	-1.91174	1.05792e-08	8.535e-07	306.716	967.218	454.585	522.069	993.921	771.244	406.223	704.035	770.416	1054.43	1123.77	3165.01	2165.18	2451.72	3264.61
CH507-42P11,8	41.1234	4.84056	1.16385e-08	9.33943e-07	62.5951	4.62784	68.2391	59.7718	7.80566	83.8978	104.967	8.49941	111.421	25.2035	71.881	0.671122	3.47401	2.14875	1.64796
TMEM132A	194.767	3.2907	1.17397e-08	9.37052e-07	945.186	138.835	251.92	152.231	89.7651	153.171	99.7187	351.309	127.547	155.85	351.306	18.7914	26.9236	40.8262	18.1276
ABHD14A	41.843	-2.04693	1.22102e-08	9.69449e-07	18.7785	23.1392	12.3138	15.2543	35.1255	22.3214	29.3908	35.4142	17.5927	22.6318	21.2606	97.3127	70.3487	63.3881	143.372
DIAPH3	322.727	3.81881	1.26662e-08	1.00036e-06	344.273	291.554	851.706	1058.77	35.1255	397.937	395.726	395.223	418.561	277.753	252.09	3.35561	65.1377	42.975	10.7117
TMEM44	219.383	2.67072	1.2846e-08	1.00399e-06	306.716	32.3949	464.334	330.301	153.511	342.519	536.382	269.148	274.154	228.889	174.134	59.7298	39.9511	47.2725	31.3112
GLIPR1L2	12.9105	-4.66159	1.27976e-08	1.00399e-06	9.38926	0	2.56538	0.622623	0	1.53941	3.14901	0	2.19909	0	2.02482	64.4277	20.8441	44.0493	42.847
LMOD1	484.863	-3.97816	1.34127e-08	1.04285e-06	28.1678	69.4176	8.20921	19.6126	111.881	37.7155	135.408	290.397	21.2579	157.394	200.457	1701.29	1888.99	981.978	1620.77
C9orf129	49.6053	3.28702	1.44197e-08	1.11537e-06	53.2058	18.5114	74.396	85.9219	50.7368	64.6552	47.2352	24.0817	74.7692	94.6419	129.588	12.7513	7.81652	0	5.76786
PXDN	2143.06	2.73074	1.48633e-08	1.14379e-06	2256.55	3082.14	4126.67	2426.98	2457.48	1493.23	1285.85	3770.91	1517.37	5306.12	2751.73	225.497	270.104	1036.77	138.429
FOXM1	301.633	3.28056	1.50446e-08	1.15183e-06	231.602	768.221	590.55	481.287	44.2321	429.495	306.504	160.072	340.859	532.36	475.832	17.4492	84.2447	49.4212	12.3597
PRR11	477.868	3.47478	1.53489e-08	1.16916e-06	1092.28	1106.05	956.373	1158.39	63.7462	578.818	302.305	103.41	549.04	486.583	543.664	26.8449	70.3487	98.8424	31.3112
NBPF1	3312.97	2.19471	1.5671e-08	1.18768e-06	982.743	5757.03	4030.72	2626.85	8694.21	3252.77	3814.5	5188.89	4293.36	3325.84	4070.9	844.271	715.646	981.978	1114.84
MED29	149.297	-1.63165	1.70791e-08	1.28788e-06	75.1141	78.6733	44.1245	79.3844	78.0566	104.68	144.855	82.161	129.747	120.36	112.377	298.649	253.603	271.817	365.847
CASP3	182.415	1.75221	1.77582e-08	1.3324e-06	140.839	402.622	133.4	197.683	157.414	274.785	275.014	257.816	280.018	181.054	170.085	47.6497	80.7707	71.9831	65.0944
EOGT	345.083	1.38173	1.78925e-08	1.3358e-06	478.852	222.136	454.072	512.419	267.994	464.902	387.329	592.126	405.366	375.996	378.641	161.069	144.171	197.685	133.485
HEBP1	200.906	-1.79044	1.79901e-08	1.33643e-06	131.45	152.719	165.724	117.053	144.405	110.837	149.053	79.3279	108.489	99.2711	79.9803	427.505	254.471	249.255	744.054
CENPO	195.749	2.33613	1.83776e-08	1.3585e-06	87.6331	555.341	338.117	335.282	158.715	190.887	149.053	160.072	177.394	380.625	206.531	46.9785	54.7157	42.975	51.9107
CFD	125.369	-3.4345	1.89881e-08	1.38993e-06	40.6868	13.8835	10.2615	13.3864	48.1349	45.4126	20.9934	49.5799	53.5113	30.8615	53.6577	428.847	222.337	814.376	34.6072
SMARCA2	3391.18	-1.16795	1.89119e-08	1.38993e-06	1805.87	2813.73	1616.7	2200.66	3156.09	3007.24	2351.26	3350.19	2957.05	2113.5	2624.16	5706.55	6023.06	5079.64	6062.02
SKA3	106.836	3.50747	1.98369e-08	1.44501e-06	219.083	50.9062	254.486	325.632	76.7557	120.844	86.073	55.2462	107.756	117.788	137.688	2.01337	27.7921	17.19	3.29592
FBXO7	1846.95	-1.3923	1.99941e-08	1.44943e-06	2121.97	1013.5	1141.08	1129.75	1848.64	1266.16	985.641	1065.26	1263.01	1411.4	932.429	3781.1	2452.65	3208.08	4083.64
LGALS1	1431.44	2.95054	2.04291e-08	1.47384e-06	1812.13	2767.45	3795.74	2367.52	422.807	1886.55	1758.2	1126.17	2123.59	1312.13	1133.9	183.216	155.462	571.567	55.2066
LHFPL2	141.059	1.98404	2.06478e-08	1.48249e-06	122.06	111.068	238.58	242.2	83.2604	223.214	203.636	89.2438	228.706	182.597	211.593	37.5828	65.1377	44.0493	32.9592
COLGALT1	1723.34	1.97996	2.1697e-08	1.5504e-06	1702.59	1453.14	3878.34	2678.21	1095.39	2176.72	1903.05	2341.59	2085.47	2558.42	1792.98	344.286	573.212	984.127	282.625
TPCN2	392.932	1.42535	2.42425e-08	1.72409e-06	200.304	472.04	555.661	452.335	421.506	576.509	625.604	502.882	538.045	445.434	398.889	147.647	235.364	164.379	157.38
GNAI3	607.877	1.38196	2.4377e-08	1.72548e-06	1123.58	777.477	606.969	819.372	506.067	860.53	589.915	677.12	887.701	706.728	447.485	298.649	276.184	335.205	205.171
COL11A1	5831.72	6.84094	2.50177e-08	1.76251e-06	97.0224	50.9062	29842.5	21248.2	1070.68	649.631	1240.71	11312.7	627.475	498.927	20560	8.72458	19.9756	244.957	3.29592
CLN5	250.106	-2.15672	2.78143e-08	1.95038e-06	87.6331	180.486	146.227	90.9029	281.004	63.8855	123.861	143.073	82.8325	148.135	87.0672	887.894	344.795	389.998	693.791
SVIP	103.502	-2.23487	3.01931e-08	2.10734e-06	9.38926	37.0227	48.2291	54.1682	81.9595	87.7463	56.6822	46.7468	82.0995	25.2035	37.4591	248.315	198.887	218.098	320.528
IK	2200.06	-1.417	3.11074e-08	2.1611e-06	6459.81	1156.96	1005.12	1121.34	1550.72	1641.01	1592.35	1304.66	1690.37	1027.69	2536.08	3732.11	4027.25	3876.34	4620.05
NHSL1	296.393	1.85722	3.17585e-08	2.19617e-06	613.432	453.528	459.716	353.338	230.267	367.919	142.755	262.065	367.249	293.698	497.093	99.9972	100.746	133.222	70.8623
DCAF11	393.499	-1.27418	3.26481e-08	2.24507e-06	272.289	273.043	279.626	205.777	459.233	268.627	278.163	220.985	314.47	227.346	342.194	726.825	522.838	625.286	885.778
KIAA1324	536.414	-4.72318	3.29462e-08	2.24507e-06	28.1678	245.275	24.6276	50.4324	67.6491	7.69705	2.09934	100.576	17.5927	201.114	20.2482	2199.94	767.756	411.485	3901.54
CENPK	117.065	3.19372	3.31927e-08	2.24507e-06	46.9463	189.741	138.017	242.512	40.3293	216.287	166.898	130.324	190.588	230.432	96.1788	2.01337	36.4771	19.3387	9.88776
SNAI2	1319.9	4.09912	3.32138e-08	2.24507e-06	7167.14	2661.01	2182.11	1795.02	291.411	253.233	1439.1	831.526	248.498	838.403	1679.59	93.2859	72.0857	218.098	28.0153
MYH1	598.715	6.94156	3.28488e-08	2.24507e-06	50.0761	92.5568	2820.38	3227.99	1.30094	613.455	764.16	385.307	663.393	334.333	1.01241	2.01337	4.34251	20.4131	0
EIF3C	1273.1	1.69248	3.45392e-08	2.32419e-06	2225.26	1670.65	864.02	652.509	2527.73	1509.39	1735.11	1471.82	1518.11	1344.02	1648.2	409.384	437.725	455.535	627.049
CROT	495.905	-2.40949	3.5338e-08	2.36733e-06	143.969	310.065	180.603	198.617	614.045	134.698	187.891	201.153	164.932	288.555	115.415	1563.71	706.092	666.112	1962.72
MRPL40	262.698	-2.06264	3.60133e-08	2.40184e-06	284.808	129.58	96.9713	94.95	165.22	120.074	119.662	53.8296	144.407	108.015	253.102	824.809	429.909	510.328	604.801
IL1A	42.8335	5.12145	3.6581e-08	2.40761e-06	194.045	27.767	25.1407	89.6577	3.90283	27.7094	38.8378	128.908	29.3212	53.4932	17.211	1.34224	4.34251	0	0.82398
CDC20	287.376	3.37081	3.65566e-08	2.40761e-06	356.792	509.062	595.681	439.883	26.0189	292.488	504.892	185.571	274.154	348.735	630.731	12.7513	87.7187	35.4544	10.7117
CXCL5	88.9533	8.88411	3.6449e-08	2.40761e-06	169.007	0	0	527.05	13.0094	210.129	64.0299	41.0805	198.651	103.386	7.08686	0	0.868502	0	0
CENPU	209.41	3.25155	3.74956e-08	2.45703e-06	90.7629	684.92	371.467	529.852	53.3387	265.548	110.215	126.075	247.765	318.902	226.78	13.4224	58.1897	25.785	18.1276
PGAM4	54.7144	4.6844	3.87074e-08	2.51447e-06	59.4653	0	183.168	76.2713	7.80566	76.2008	67.1789	82.161	95.294	33.4333	128.576	6.0401	3.47401	0	1.64796
KCNQ3	365.683	4.36734	3.8685e-08	2.51447e-06	81.3736	60.1619	336.065	273.954	595.832	1273.09	729.521	488.716	1334.12	173.339	43.5336	8.05346	26.9236	54.7931	5.76786
GPR161	106.544	3.45019	3.94048e-08	2.5378e-06	106.412	504.435	162.132	139.779	137.9	31.5579	56.6822	52.4131	41.7828	101.329	212.606	10.738	13.896	18.2644	8.2398
H2BFS	119.179	3.69165	3.93294e-08	2.5378e-06	237.861	157.347	267.313	263.369	1.30094	95.4434	72.4273	99.1598	148.072	227.346	169.072	8.05346	14.7645	9.66937	16.4796
SLC36A1	228.311	1.61903	4.05407e-08	2.5998e-06	341.143	323.949	169.315	272.086	209.452	299.415	229.878	307.395	342.326	316.845	250.065	83.2191	91.1928	147.189	41.199
SLC4A4	560.306	-3.96203	4.25656e-08	2.71804e-06	50.0761	4.62784	75.9352	31.4424	434.515	50.0308	116.513	86.4107	27.1222	301.928	77.9555	2450.27	1503.38	1102.31	2092.08
ACSF2	455.995	-2.01629	4.30076e-08	2.73462e-06	131.45	83.3011	260.129	209.824	425.409	190.887	296.007	252.149	214.045	388.855	306.76	1379.16	750.386	627.435	1324.14
ECT2	743.365	2.55029	4.37382e-08	2.75771e-06	860.682	819.128	1660.83	1768.25	171.725	1390.09	740.018	500.049	1383.23	715.986	487.981	138.922	178.911	212.726	121.949
MFSD12	430.447	1.74436	4.36425e-08	2.75771e-06	538.318	198.997	607.482	493.74	387.681	759.699	379.981	485.883	773.348	649.12	547.713	109.393	208.441	196.61	120.301
MTCH1	2055.28	-1.19621	4.74163e-08	2.97711e-06	1605.56	1841.88	1262.68	1036.67	1451.85	1403.17	1770.79	1184.25	1326.79	2181.39	1758.55	4132.1	3123.13	2610.73	4139.67
CRY2	238.981	-2.01542	4.81734e-08	3.01204e-06	153.358	18.5114	97.9975	75.3374	105.376	137.777	153.252	202.569	156.869	177.968	166.035	541.595	496.783	454.46	646.824
POR	680.349	-2.19826	4.9561e-08	3.08594e-06	823.125	254.531	193.43	221.965	515.174	254.772	246.673	242.233	226.507	292.67	559.862	1347.61	968.38	1839.33	2218.98
PITX1	169.392	7.46999	5.08415e-08	3.13962e-06	1264.42	263.787	10.7746	14.3203	0	254.772	244.573	75.0782	214.778	19.0312	174.134	0	5.21101	0	0
C17orf53	64.6255	2.7773	5.0841e-08	3.13962e-06	53.2058	69.4176	173.933	86.5446	29.9217	107.759	134.358	67.9953	85.0316	58.1224	53.6577	8.72458	23.4496	13.9669	3.29592
CTAGE1	28.6279	4.29107	5.41778e-08	3.33194e-06	34.4273	0	18.4707	45.4515	40.3293	36.1761	28.3411	103.41	55.7104	40.6343	18.2234	1.34224	2.60551	4.2975	0
RSPH1	40.1213	-5.70487	5.90209e-08	3.61497e-06	0	0	0	2.17918	0	1.53941	1.04967	0	0.733031	16.4595	5.06204	164.425	137.223	54.7931	218.355
STRIP2	303.364	4.0637	5.98492e-08	3.6508e-06	528.928	171.23	318.62	173.089	28.6208	574.969	1138.89	171.405	656.063	301.928	389.777	18.1203	60.7952	17.19	0.82398
APP	15153.7	-1.2622	6.4357e-08	3.90988e-06	51831.9	12194.4	12102.4	9702.33	8744.94	10608.1	11984.1	10573.3	9939.17	5879.11	15530.4	27681.1	22204.1	22308.3	33695
WDR78	272.033	-1.95531	6.47857e-08	3.92006e-06	37.5571	254.531	175.985	130.128	126.192	103.14	156.401	172.821	111.421	267.466	158.948	764.408	515.022	480.245	626.225
MESDC2	628.914	-1.72288	6.65413e-08	4.01011e-06	613.432	185.114	309.898	249.049	564.61	354.834	307.554	543.962	323.267	376.51	459.634	1065.07	969.249	1110.9	2000.62
DSCC1	72.1695	3.32167	6.73647e-08	4.0435e-06	62.5951	277.67	114.929	94.3273	24.7179	70.8128	44.0862	21.2485	91.6289	113.159	129.588	8.72458	14.7645	11.8181	2.47194
EPCAM	3522.81	-5.64734	6.7656e-08	4.0448e-06	359.922	111.068	0	6.84885	1129.22	78.5099	11.5464	321.561	81.3665	312.215	337.132	14582.1	6493.79	6831.95	22184.8
TUBB3	126.291	5.214	6.92237e-08	4.11766e-06	710.454	0	133.913	38.9139	102.775	195.505	219.381	62.329	245.565	109.044	57.7073	1.34224	3.47401	13.9669	0
CDR2	340.243	-1.51265	6.94234e-08	4.11766e-06	212.823	203.625	369.928	266.794	310.926	148.553	174.245	216.735	156.869	254.093	187.296	681.189	519.364	479.171	922.033
TWIST1	121.99	4.73809	7.22537e-08	4.26866e-06	31.2975	661.781	212.926	94.6387	68.95	43.1035	100.768	131.741	34.4525	93.0988	332.07	1.34224	4.34251	19.3387	0
SRPX2	932.295	3.0504	7.65714e-08	4.506e-06	891.98	897.801	766.022	421.204	610.143	2728.6	1045.47	1871.29	2779.65	794.683	589.222	208.719	101.615	252.478	25.5434
MAGED4	244.585	5.54555	7.8483e-08	4.60045e-06	3.12975	120.324	1253.44	653.131	209.452	13.085	98.6691	189.82	15.3937	43.2061	1040.76	5.36898	6.07952	5.37187	11.5357
IQGAP3	591.844	4.92696	8.01002e-08	4.67698e-06	322.365	1841.88	1633.12	1161.81	0	739.686	424.067	389.556	689.049	562.708	1008.36	2.01337	63.4007	32.2312	7.41582
SH3PXD2B	2029.89	3.07398	8.25482e-08	4.80123e-06	1771.44	10343.2	1448.41	1343.31	526.882	1692.58	1765.55	2343.01	1575.28	2366.56	4012.18	256.369	289.211	515.7	198.579
ANO8	185.648	1.5861	8.31674e-08	4.81857e-06	225.342	101.812	271.93	151.297	254.985	193.966	202.586	290.397	167.864	327.132	294.611	53.6898	93.7983	79.5037	75.8061
DHRS3	295.546	-1.69794	8.3898e-08	4.8422e-06	244.121	64.7898	194.969	235.663	225.063	150.092	209.934	211.069	146.606	257.179	88.0796	642.264	454.227	688.674	620.457
KIF14	408.415	4.42709	8.66515e-08	4.98196e-06	175.266	1541.07	827.078	1064.06	7.80566	351.755	197.338	415.055	326.932	490.183	627.693	2.68449	67.7432	25.785	5.76786
ITGB5	1471.42	2.10088	9.03646e-08	5.17561e-06	1843.43	4123.4	2945.06	2370.01	973.106	1132.24	1695.22	1532.73	1064.36	1261.72	1406.24	424.149	276.184	686.525	337.008
FRMD5	77.0205	2.71726	9.38316e-08	5.35375e-06	31.2975	55.5341	107.746	113.94	55.9406	75.4311	163.749	257.816	88.6968	52.9789	91.1168	8.72458	25.1866	13.9669	13.1837
MMP13	938.477	8.8407	9.4232e-08	5.35623e-06	21.9083	1656.77	561.305	405.016	0	30.7882	5.24835	984.515	34.4525	9346.4	1019.5	0.671122	5.21101	5.37187	0
CXCL8	1151.2	6.19646	9.46039e-08	5.35708e-06	70040.8	120.324	42.0722	14231.6	110.58	554.957	289.709	110.492	659.728	638.318	193.37	36.9117	5.21101	36.5287	6.59184
CDC6	159.083	2.53786	9.91602e-08	5.59398e-06	181.526	259.159	250.894	328.122	40.3293	181.65	236.176	160.072	201.584	222.203	183.246	15.4358	65.1377	48.3468	12.3597
LMO7	1886.21	-1.49066	1.01893e-07	5.72663e-06	1467.85	1286.54	1335.02	1541.93	1967.03	878.233	868.078	1470.4	876.705	1054.95	1250.32	4252.9	2856.5	2103.62	5083.13
MAPK12	141.871	2.33312	1.04457e-07	5.84884e-06	97.0224	217.508	218.57	107.091	152.21	212.438	277.113	77.9113	175.194	224.26	224.755	22.8181	60.7952	50.4956	9.88776
CXCL1	219.9	6.38086	1.11704e-07	6.20824e-06	1874.72	55.5341	0	133.241	7.80566	251.693	404.123	164.322	220.642	164.08	8.09927	6.71122	3.47401	3.22312	0.82398
NRIP3	68.7148	3.4436	1.11658e-07	6.20824e-06	153.358	115.696	64.1345	56.97	45.533	74.6614	231.977	5.66628	84.2986	65.8378	99.2161	10.738	3.47401	15.0412	4.1199
RCC2	998.179	1.69503	1.12539e-07	6.23161e-06	1345.79	1513.3	1899.41	1481.53	947.087	710.437	809.296	1038.35	751.357	1141.87	1822.34	251.671	549.762	428.675	281.801
FHL3	123.58	2.96008	1.13717e-07	6.27369e-06	125.19	175.858	418.157	266.171	136.599	60.8067	188.941	143.073	63.0407	100.3	92.1292	16.1069	23.4496	39.7518	4.1199
FABP4	194.969	-5.30282	1.15291e-07	6.33719e-06	21.9083	0	0	34.5556	39.0283	3.84852	60.8809	0	3.66516	15.9451	9.11168	536.226	412.539	1500.9	285.921
POLG	1133.18	0.998412	1.16569e-07	6.33778e-06	929.537	1203.24	1453.03	944.519	1592.36	1442.43	1424.4	1334.41	1405.95	1303.38	1344.48	647.633	825.946	661.815	484.5
CSMD2	324.463	5.34271	1.16521e-07	6.33778e-06	125.19	64.7898	1951.74	982.187	67.6491	53.1096	62.9802	1171.5	43.2488	87.4409	213.618	3.35561	19.9756	19.3387	0.82398
JUND	1156.07	-1.39711	1.16476e-07	6.33778e-06	920.148	1166.22	728.055	712.28	880.739	534.175	811.396	756.448	554.172	1071.92	731.972	1339.56	1983.66	1865.11	3285.21
TPX2	1143.43	3.83404	1.18282e-07	6.40772e-06	1136.1	2536.06	3235.46	3280.6	74.1538	1124.54	609.859	658.705	1120.8	942.818	2005.58	16.1069	262.288	120.33	28.0153
LRRTM2	141.842	2.79159	1.20217e-07	6.48911e-06	15.6488	379.483	121.086	145.071	166.521	181.65	164.798	257.816	187.656	239.691	162.998	52.3475	24.3181	12.8925	15.6556
GTPBP2	586.339	0.976547	1.22462e-07	6.58664e-06	582.134	763.594	631.596	553.823	692.102	775.862	665.491	451.885	737.429	879.552	690.463	347.641	388.221	279.337	355.959
PLA2R1	1549.15	-2.6448	1.24972e-07	6.69761e-06	194.045	1180.1	310.924	384.47	749.344	473.368	968.846	970.35	471.339	3517.18	200.457	7524.62	3027.6	2653.7	2930.07
IMPDH1	922.272	2.09787	1.27141e-07	6.76554e-06	1990.52	1888.16	765.509	952.924	849.516	753.541	1152.54	849.941	733.764	1329.62	1485.2	189.927	283.132	509.253	100.526
MYPN	140.394	8.30426	1.26791e-07	6.76554e-06	37.5571	0	40.533	250.606	0	529.557	731.621	60.9125	439.086	0.514358	13.1613	0.671122	0.868502	0	0.82398
DLG4	396.96	2.33631	1.28013e-07	6.78787e-06	331.754	328.577	1265.76	565.341	457.932	262.469	418.819	324.394	233.837	436.176	928.379	89.2592	122.459	133.222	56.0306
ALDH6A1	441.452	-2.04011	1.30096e-07	6.87404e-06	106.412	189.741	286.296	303.217	75.4547	203.972	259.269	322.978	186.923	311.187	401.926	1264.39	666.141	687.6	1356.27
MAMLD1	295.089	2.70908	1.30967e-07	6.89578e-06	785.568	495.179	371.467	360.187	130.094	507.235	177.394	420.721	551.972	263.866	129.588	41.6096	105.957	69.8343	15.6556
KNTC1	1242	2.22833	1.3351e-07	7.00508e-06	557.096	833.011	1788.58	1923.59	588.027	2014.32	1586.05	2375.59	2086.94	2020.4	1513.55	270.462	574.949	349.172	148.316
KLRG2	14.7428	-5.66007	1.3524e-07	7.05099e-06	0	0	0	0.311311	39.0283	1.53941	0	0	0	2.57179	2.02482	30.8716	19.1071	18.2644	142.549
MTCL1	191.208	3.39005	1.35325e-07	7.05099e-06	175.266	583.108	382.242	293.255	10.4076	330.973	223.58	135.991	303.475	134.247	199.445	25.5026	32.1346	34.38	4.1199
TMEM181	744.99	1.0941	1.36627e-07	7.09422e-06	619.691	870.034	1147.24	1197.93	576.318	777.402	885.922	820.193	752.823	1011.74	885.858	363.077	418.618	431.898	416.11
TTK	311.427	4.04467	1.37233e-07	7.10107e-06	291.067	675.665	521.285	805.674	3.90283	472.599	161.649	395.223	574.696	373.938	294.611	4.69785	50.3731	41.9006	4.1199
KIF4A	1027.83	4.16451	1.4073e-07	7.25702e-06	1029.69	2947.93	1872.73	2425.43	120.988	1278.48	593.064	301.729	1308.46	974.708	2257.67	2.01337	224.942	62.3137	17.3036
CHMP1B	291.772	-1.38295	1.4148e-07	7.2707e-06	253.51	212.881	103.128	243.757	107.978	202.432	246.673	266.315	211.113	201.628	200.457	566.427	449.016	511.402	599.857
RIN1	77.8807	2.66884	1.44222e-07	7.38636e-06	309.846	41.6506	79.5268	71.2903	39.0283	113.147	88.1723	79.3279	107.023	79.7255	96.1788	14.0936	13.0275	27.9337	8.2398
CCDC176	219.238	-1.70306	1.47307e-07	7.51867e-06	65.7248	185.114	166.237	182.117	101.474	90.8252	122.811	171.405	86.4977	192.37	140.725	557.702	383.01	259.999	582.554
AMOTL2	392.897	-2.03174	1.5355e-07	7.81076e-06	597.783	148.091	197.534	169.976	317.43	165.487	109.166	192.653	162	160.48	157.936	873.13	879.793	690.823	1071.17
CD109	2278.47	3.37573	1.60138e-07	8.11837e-06	6813.47	3035.86	4633.59	4495.96	212.054	3676.88	2800.52	990.182	3965.7	841.49	1554.05	165.096	270.973	623.137	98.0536
CCZ1B	556.173	0.80322	1.64384e-07	8.30553e-06	769.92	476.667	615.691	772.675	590.628	629.618	558.425	677.12	591.556	637.804	582.135	410.727	297.028	360.99	371.615
B4GALT5	521.279	1.54203	1.65363e-07	8.32698e-06	460.074	1129.19	719.845	826.843	642.666	628.079	413.57	466.051	529.248	391.426	745.133	183.216	198.019	306.197	179.628
RACGAP1	481.138	2.78492	1.68106e-07	8.43676e-06	588.394	897.801	1143.65	1079.01	70.251	718.134	328.547	456.135	652.398	475.267	445.46	54.3609	162.41	110.661	34.6072
TSC22D1	1033.24	1.12377	1.71296e-07	8.56823e-06	1502.28	1156.96	1499.72	1659.6	1207.28	860.53	1264.85	1303.24	812.931	1041.06	974.95	658.371	480.282	525.369	551.243
OGDH	2182.08	-1.04456	1.7304e-07	8.62669e-06	1940.45	1957.58	1816.8	1404.95	2332.59	1265.39	1559.81	1216.83	1333.38	1886.15	1996.47	3902.57	3307.26	3082.38	3728.51
NLGN2	722.898	2.97603	1.74999e-07	8.69549e-06	247.251	948.707	2418.13	1607.3	535.989	295.567	958.349	987.349	321.801	464.98	1578.35	103.353	95.5353	225.619	55.2066
SLC1A5	254.196	2.92092	1.79591e-07	8.89422e-06	338.013	370.227	399.173	199.239	111.881	245.536	353.739	225.234	232.371	443.377	718.81	25.5026	61.6637	84.8756	3.29592
SIAE	1171.1	-2.17098	1.81759e-07	8.97196e-06	441.295	203.625	391.477	293.567	1398.51	634.237	897.469	784.779	512.389	628.545	469.758	3881.1	1793.46	2219.66	3016.59
PFKFB4	152.446	2.51506	1.84144e-07	9.05991e-06	169.007	161.974	260.643	128.883	37.7274	252.463	87.1227	339.977	224.308	104.929	382.691	34.8983	26.0551	39.7518	36.2551
SYNGAP1	751.965	1.57826	1.86722e-07	9.15672e-06	619.691	546.085	760.892	575.926	939.281	816.657	1475.84	1304.66	823.927	1137.25	1053.92	322.81	440.331	208.429	253.786
CD276	630.918	1.72858	1.88275e-07	9.2028e-06	585.264	1240.26	910.197	617.019	390.283	453.356	772.558	1068.09	505.791	1001.45	984.061	198.652	173.7	351.32	211.763
NOL6	423.458	0.854828	1.89625e-07	9.23869e-06	481.982	504.435	567.462	413.733	512.572	446.429	428.266	504.299	417.095	404.8	607.445	229.524	283.132	315.866	234.834
IGHMBP2	389.942	1.17817	1.91186e-07	9.28461e-06	600.913	476.667	384.294	277.067	640.064	445.659	580.468	409.388	466.208	389.883	371.554	210.061	225.811	181.569	189.515
CHSY1	2194.77	2.47622	1.91862e-07	9.28734e-06	1605.56	6812.18	4460.17	3712.39	969.203	1199.2	1280.6	2613.57	1492.45	3750.18	3006.85	363.077	573.212	718.756	364.199
ORC1	225.019	2.93818	1.92489e-07	9.28774e-06	169.007	397.994	563.357	381.979	36.4264	213.978	416.719	140.24	192.054	458.293	252.09	16.778	85.1132	29.0081	22.2475
H3F3C	21.8194	3.86016	2.02441e-07	9.73665e-06	31.2975	41.6506	23.6015	39.5365	20.8151	24.6306	20.9934	21.2485	24.9231	67.8953	3.03723	4.02673	1.737	1.07437	0.82398
SRD5A1	115.739	2.89547	2.16976e-07	1.03577e-05	147.098	171.23	348.892	329.679	32.5236	96.2131	116.513	117.575	94.561	118.302	82.0051	8.72458	33.8716	29.0081	9.88776
ARFGEF1	2630.14	0.880685	2.16964e-07	1.03577e-05	3348.84	3572.69	3043.05	3414.15	3079.33	3079.59	3022	3219.86	2831.7	2410.8	1928.64	1869.07	1559.83	1403.13	1669.38
MACROD2	74.9507	-2.80503	2.17425e-07	1.03577e-05	25.038	0	13.34	26.1502	80.6585	22.3214	44.0862	19.832	25.6561	21.603	35.4343	194.625	160.673	84.8756	369.967
ADI1	75.8226	-1.19612	2.19719e-07	1.04132e-05	50.0761	60.1619	50.7945	43.8949	52.0378	56.1884	69.2783	35.4142	58.6425	62.7517	80.9927	132.211	107.694	142.892	134.309
LIPG	1954.6	-3.85469	2.19978e-07	1.04132e-05	716.714	69.4176	113.39	92.7708	1623.58	327.894	340.093	86.4107	362.117	886.239	63.7818	7508.51	4018.56	3585.19	9524.38
QSOX1	631.966	1.25965	2.21211e-07	1.04387e-05	572.745	754.338	965.609	658.424	503.465	906.712	858.631	811.694	930.949	428.46	837.262	291.938	247.523	384.626	327.12
BMP1	1128.13	2.16473	2.27142e-07	1.06516e-05	644.729	846.895	2292.42	1416.16	1713.34	565.733	1788.64	2537.07	557.837	1152.68	2136.18	302.676	255.34	397.518	314.76
ZNF853	40.3851	-3.75147	2.26481e-07	1.06516e-05	0	32.3949	5.13076	5.29229	16.9123	0.769705	1.04967	16.9988	3.66516	18.0025	8.09927	129.527	98.1408	118.181	151.612
DIP2A	1063.16	1.05803	2.28965e-07	1.07036e-05	701.065	1300.42	1310.91	978.763	1173.45	1280.79	1637.49	1296.16	1287.2	1275.61	1333.34	601.325	752.123	496.361	522.403
TXN2	240.349	-1.18874	2.29911e-07	1.07144e-05	247.251	157.347	231.397	152.854	240.675	139.317	172.146	144.49	145.14	189.284	153.886	395.291	303.976	389.998	542.179
ZP3	70.34	2.53419	2.37763e-07	1.1046e-05	15.6488	129.58	140.583	94.016	199.044	58.4976	61.9306	66.5787	54.2443	87.9552	85.0423	19.4625	13.896	9.66937	18.9515
STEAP1B	62.814	4.6363	2.39361e-07	1.1086e-05	34.4273	60.1619	11.2877	23.6597	7.80566	274.015	86.073	28.3314	274.154	98.2424	30.3723	2.68449	6.94802	3.22312	0.82398
ERCC6L	111.014	2.0997	2.40771e-07	1.1117e-05	68.8546	171.23	146.74	185.23	169.123	144.704	89.222	179.904	121.683	114.702	143.762	43.6229	52.9786	26.8594	6.59184
OMG	229.943	2.42427	2.41996e-07	1.11392e-05	37.5571	310.065	388.398	370.461	252.383	263.239	398.875	424.971	286.615	366.223	131.613	93.9571	52.9786	42.975	28.8393
FN3K	136.35	-2.74438	2.53278e-07	1.16229e-05	18.7785	97.1846	59.5168	38.6026	122.289	21.5517	59.8312	22.6651	14.6606	93.0988	49.608	362.406	259.682	218.098	607.273
SLC25A25	262.76	-1.97269	2.54345e-07	1.16363e-05	169.007	245.275	176.498	129.194	136.599	95.4434	87.1227	140.24	74.0361	240.205	136.675	348.983	506.337	349.172	1106.6
CCDC150	108.95	2.88662	2.58108e-07	1.17726e-05	25.038	194.369	135.965	178.07	58.5425	220.905	172.146	116.159	238.235	108.53	109.34	15.4358	36.4771	22.5619	2.47194
ITM2A	324.679	-3.2339	2.63073e-07	1.19626e-05	3.12975	23.1392	114.929	80.007	334.343	60.037	125.96	140.24	46.914	99.2711	68.8438	940.242	1009.2	1232.31	591.618
INSRR	228.445	6.08355	2.70449e-07	1.22609e-05	25.038	2216.74	237.554	117.053	83.2604	6.92734	11.5464	185.571	4.39819	187.226	333.083	4.02673	7.81652	6.44625	0
UBE2C	499.775	4.59953	2.8216e-07	1.27533e-05	735.492	1092.17	1544.87	1138.78	31.2227	697.352	170.047	230.901	716.171	321.988	706.661	0	81.6392	26.8594	2.47194
VARS	1011.57	1.2268	2.83697e-07	1.27842e-05	1342.66	925.568	1394.54	833.381	646.569	1479.37	1308.94	966.1	1423.55	1284.87	1525.7	438.243	569.738	552.228	482.028
TNNT1	1087.65	10.3993	3.04442e-07	1.3678e-05	9983.92	0	26.6799	172.778	0	1903.48	2126.63	162.905	1893.42	0	40.4964	0	0.868502	1.07437	2.47194
HINT2	142.817	-1.63225	3.07154e-07	1.37586e-05	134.579	78.6733	57.9776	73.7808	87.1632	96.9828	45.1358	65.1622	99.6922	108.015	161.985	334.219	217.994	243.883	337.008
CKAP4	615.868	1.56355	3.13392e-07	1.39963e-05	460.074	819.128	934.824	740.921	357.76	1015.24	753.664	774.863	930.949	448.006	989.123	193.283	202.361	359.915	257.906
CNST	342.15	-0.966186	3.17543e-07	1.41396e-05	294.197	365.599	220.623	316.292	327.838	284.021	244.573	194.07	263.158	263.866	235.891	617.432	476.808	432.973	594.913
GJB2	520.328	5.94622	3.18698e-07	1.41491e-05	3151.66	0	254.486	89.3464	10.4076	1351.6	88.1723	1382.57	1330.45	73.0388	27.335	6.71122	5.21101	18.2644	15.6556
TRIM27	255.503	0.751134	3.26037e-07	1.44322e-05	262.899	291.554	337.604	318.16	314.828	250.924	234.077	304.562	268.289	265.409	301.698	149.66	179.78	175.123	177.98
SRM	241.103	2.22054	3.27522e-07	1.44553e-05	222.213	573.852	437.141	287.34	188.637	196.275	206.785	155.823	175.927	243.806	667.177	65.0988	57.3212	102.066	37.0791
FMNL2	2620.19	1.33638	3.35363e-07	1.47579e-05	4541.27	3517.16	2091.81	2419.2	2778.82	3426.73	4662.64	3081.04	3735.53	1783.28	2320.44	1313.39	1290.59	1287.1	1053.87
OSCAR	47.5598	3.75593	3.40212e-07	1.49275e-05	28.1678	13.8835	63.6214	66.9319	3.90283	152.402	36.7385	58.0793	107.756	41.1486	121.489	2.01337	3.47401	9.66937	4.1199
DPP9	844.993	1.5711	3.55599e-07	1.55572e-05	1492.89	643.27	1472.01	813.145	997.824	1072.2	1720.41	702.618	1042.37	637.804	697.55	245.631	414.276	365.287	357.607
TOP3A	334.36	1.31795	3.70339e-07	1.61438e-05	266.029	360.971	461.768	475.684	383.778	297.106	426.166	373.974	263.891	477.324	589.222	156.371	218.863	108.512	155.732
MMS22L	277.235	1.61159	3.71158e-07	1.61438e-05	250.38	370.227	293.992	444.553	114.483	419.489	382.08	341.393	350.389	452.635	295.623	81.8769	157.199	116.032	88.1658
CENPE	974.089	3.18171	3.76462e-07	1.63271e-05	406.868	2957.19	1544.36	2648.01	200.345	1539.41	715.875	878.273	1500.51	897.04	760.319	46.3074	337.847	138.594	40.375
SYTL3	367.444	-2.21605	3.79908e-07	1.64291e-05	206.564	166.602	63.6214	179.627	300.518	108.528	69.2783	213.902	128.28	397.084	215.643	1117.42	788.6	496.361	1059.64
SLC4A7	1155.66	1.59571	4.08767e-07	1.76263e-05	1890.37	1193.98	1800.38	2238.33	904.156	1051.42	1202.92	1386.82	1059.23	1946.84	797.778	430.189	548.025	616.691	267.793
AC005480,1	15.8168	5.68209	4.1489e-07	1.78391e-05	6.25951	27.767	18.4707	25.5275	44.2321	21.5517	15.7451	26.9148	15.3937	27.7753	6.07445	0.671122	0.868502	0	0
RAB36	116.34	-2.94833	4.16865e-07	1.78728e-05	18.7785	41.6506	16.4184	21.1692	87.1632	50.0308	4.19868	18.4154	60.1085	69.4383	69.8562	359.05	250.997	171.9	505.924
C10orf55	146.285	4.86895	4.23414e-07	1.81019e-05	100.152	4.62784	88.2491	394.743	40.3293	592.673	102.868	164.322	632.606	32.4046	14.1737	3.35561	16.5015	6.44625	0.82398
PNPO	293.248	-1.68892	4.31472e-07	1.8394e-05	131.45	189.741	132.887	139.467	188.637	259.39	246.673	72.245	234.57	284.44	142.75	657.028	440.331	460.907	818.212
LMBR1L	399.972	1.22338	4.47175e-07	1.90094e-05	334.884	495.179	467.925	449.845	741.538	414.871	554.226	426.387	391.439	603.342	310.81	208.719	237.97	211.652	150.788
PEBP4	114.218	-5.56492	4.65419e-07	1.9729e-05	0	0	0	2.8018	11.7085	12.3153	6.29802	0	11.7285	48.3496	0	616.761	322.214	363.139	320.528
NDUFA5	353.245	-1.72898	4.70144e-07	1.98732e-05	222.213	384.111	227.293	211.069	139.201	183.959	206.785	70.8284	180.326	273.124	310.81	920.779	475.071	654.294	838.811
ANKRD61	54.1501	2.82596	4.75579e-07	2.00465e-05	3.12975	46.2784	111.337	71.9129	94.9689	44.6429	51.4339	75.0782	38.1176	123.96	111.365	10.738	13.0275	9.66937	6.59184
APMAP	1167.42	-1.80066	4.77925e-07	2.00889e-05	704.195	388.739	733.699	615.151	1455.76	461.823	889.071	606.292	450.814	760.221	656.041	2224.77	1452.14	1772.72	4339.9
IFT57	467.208	-1.38711	4.91627e-07	2.06071e-05	178.396	541.457	304.767	324.075	504.766	298.645	304.405	280.481	260.226	392.455	208.556	868.432	779.047	745.616	1016.79
EXOSC10	1048	0.738578	4.98217e-07	2.07882e-05	1292.59	1059.78	1305.78	1365.72	1178.66	1137.62	1060.17	1181.42	1028.44	971.108	1325.24	731.523	852.001	645.699	584.202
CENPF	1784.72	4.24365	4.98716e-07	2.07882e-05	541.447	9070.57	3645.92	4559.47	91.0661	1079.9	531.133	961.85	1156.72	1128.5	3499.9	14.7647	308.318	137.52	43.6709
SHOX2	103.503	4.14585	5.06979e-07	2.10158e-05	3.12975	101.812	264.234	224.144	27.3198	83.8978	106.017	39.6639	104.823	45.7779	520.378	12.7513	3.47401	11.8181	3.29592
PMEPA1	298.612	2.79952	5.05948e-07	2.10158e-05	989.002	957.963	239.093	173.4	213.355	188.578	181.593	247.9	160.534	255.122	650.979	32.2139	71.2172	79.5037	38.7271
FOXD1	252.908	5.42634	5.10997e-07	2.1066e-05	697.935	175.858	60.543	105.535	0	745.074	698.031	12.7491	811.465	100.3	354.343	14.0936	6.94802	10.7437	0
AURKA	627.63	2.91811	5.10503e-07	2.1066e-05	500.761	569.224	1891.71	1988.97	75.4547	704.28	412.521	470.301	657.529	623.916	1087.33	77.179	191.939	64.4625	98.8776
UPP1	342.075	2.49604	5.16315e-07	2.11112e-05	1236.25	212.881	305.28	320.339	238.073	738.147	214.133	304.562	793.14	278.782	179.196	76.5079	80.7707	69.8343	83.222
ERP29	596.836	-1.67859	5.13671e-07	2.11112e-05	616.562	185.114	486.396	303.217	326.537	393.319	513.289	196.903	458.877	225.803	429.261	1065.74	979.671	961.565	1810.28
HIST1H4K	151.87	2.7477	5.15104e-07	2.11112e-05	234.732	268.415	432.523	213.56	45.533	126.232	67.1789	155.823	210.38	160.994	245.003	8.05346	16.5015	60.165	32.9592
XYLB	195.358	2.68381	5.21048e-07	2.12469e-05	46.9463	624.758	329.908	236.597	88.4642	197.044	249.822	226.651	162	257.179	354.343	53.6898	31.2661	60.165	11.5357
UPF3A	545.869	-1.87931	5.65267e-07	2.29875e-05	632.21	249.903	171.88	177.447	218.559	385.622	588.865	228.068	348.923	218.602	287.524	1197.95	1060.44	786.442	1635.6
MTHFD2	431.117	2.45924	5.72083e-07	2.32018e-05	697.935	726.571	470.491	521.447	192.54	658.098	267.666	399.472	673.656	710.843	746.145	35.5695	137.223	205.205	23.8954
SPHK1	86.3407	2.84285	5.89309e-07	2.38361e-05	112.671	23.1392	272.443	117.676	79.3576	77.7402	71.3776	141.657	82.0995	136.305	117.439	11.4091	28.6606	21.4875	1.64796
LOXL2	1205.54	3.32072	5.96587e-07	2.404e-05	1768.31	967.218	5007.62	1929.2	451.427	310.961	960.449	933.519	317.402	594.083	4207.57	101.339	209.309	226.693	98.0536
EME1	45.1916	2.48726	5.97556e-07	2.404e-05	56.3356	106.44	109.798	47.3193	10.4076	62.3461	34.6391	50.9965	54.2443	48.864	55.6825	8.05346	14.7645	6.44625	11.5357
SKP1	1750.95	-0.8911	6.06559e-07	2.43009e-05	1924.8	1295.8	1231.9	1443.55	1732.86	1450.12	1345.68	1137.5	1526.17	1345.56	1256.4	2939.51	1952.39	2502.22	3179.74
GREB1	85.6426	3.33653	6.07279e-07	2.43009e-05	18.7785	263.787	118.007	91.2142	124.891	27.7094	36.7385	106.243	31.5203	237.633	183.246	8.72458	7.81652	22.5619	5.76786
MYH13	357.893	8.56232	6.22021e-07	2.48246e-05	15.6488	152.719	2150.81	2571.74	2.60189	3.84852	12.596	260.649	2.93212	182.597	7.08686	0	4.34251	0	0.82398
CPSF1	1185.15	1.26423	6.25171e-07	2.48841e-05	1646.25	1221.75	1345.28	920.236	1198.17	1719.52	2022.72	1332.99	1537.9	860.521	1635.04	514.079	832.025	436.196	554.538
ZNF737	569.742	-2.09366	6.27134e-07	2.48962e-05	62.5951	166.602	292.453	365.791	489.155	270.936	290.759	434.887	392.172	423.831	151.861	1846.26	840.71	983.052	1535.07
ARHGAP5	2626.6	-1.05835	6.44455e-07	2.55163e-05	1580.53	2128.81	1908.64	2794.02	2482.2	2112.07	1969.18	1677.22	2089.14	2428.28	1246.28	4989.79	3342	3991.3	4659.61
GTSE1	270.903	3.87785	6.76781e-07	2.67257e-05	59.4653	805.244	815.278	689.866	76.7557	339.44	157.451	161.489	320.335	177.453	362.442	1.34224	66.0062	26.8594	4.1199
NBL1	65.2868	3.38524	6.88973e-07	2.71358e-05	12.519	208.253	211.387	79.0731	40.3293	33.0973	48.2849	164.322	52.7782	27.7753	68.8438	10.738	12.159	6.44625	3.29592
C9orf9	46.4729	-2.8382	6.9787e-07	2.74142e-05	18.7785	18.5114	4.61768	23.037	11.7085	9.23646	35.6888	8.49941	5.13122	45.7779	12.1489	146.976	108.563	79.5037	168.916
UNC119B	108.46	-1.62941	7.16747e-07	2.78837e-05	56.3356	60.1619	72.8568	56.036	97.5708	76.9705	64.0299	131.741	63.7737	37.0338	49.608	191.941	175.437	165.454	327.944
HMGA2	693.363	5.61418	7.17254e-07	2.78837e-05	4231.43	4.62784	18.9838	24.2823	361.662	374.846	3579.38	1029.85	337.194	247.406	114.402	42.9518	15.633	2.14875	15.6556
GARS	4593.87	1.45259	7.15128e-07	2.78837e-05	7373.7	8769.76	7236.94	6969.64	2919.32	5160.87	4985.94	3014.46	5461.08	4869.94	4066.85	1661.7	1823.86	2150.9	2443.1
APC2	30.2549	2.29484	7.12163e-07	2.78837e-05	6.25951	69.4176	44.6376	52.9229	29.9217	26.9397	30.4405	49.5799	27.1222	41.1486	44.546	8.72458	6.07952	5.37187	10.7117
FOLR1	144.927	-4.90862	7.22349e-07	2.80092e-05	0	0	3.59153	4.04705	58.5425	3.84852	5.24835	0	8.06334	39.6056	56.6949	761.723	411.67	283.635	537.235
FHOD1	544.535	1.748	7.4414e-07	2.87058e-05	237.861	374.855	625.44	457.628	935.379	879.003	999.287	419.304	849.583	622.373	967.863	208.048	228.416	199.834	163.148
TTC7B	355.969	1.23848	7.42254e-07	2.87058e-05	291.067	300.81	542.834	367.97	429.311	377.155	431.415	366.891	400.235	377.539	739.058	209.39	185.86	181.569	138.429
GALNT5	154.278	4.43956	7.54582e-07	2.9034e-05	6.25951	532.202	500.249	614.84	106.677	26.9397	67.1789	92.077	37.3846	28.804	263.226	8.05346	4.34251	19.3387	6.59184
PRKDC	7645.48	1.48083	7.72176e-07	2.9635e-05	10243.7	15170.1	11958.8	11938.5	4689.9	6659.49	7200.74	6462.39	6355.38	8148.46	12637.9	3165.01	3949.08	2798.75	3304.16
TXNDC15	567.053	-1.16013	7.77867e-07	2.97772e-05	269.159	249.903	361.205	472.882	495.66	444.889	371.583	545.379	440.552	518.473	511.266	1014.74	708.698	888.508	1212.9
UBA6	1351.11	1.71762	7.80468e-07	2.98008e-05	1608.69	999.613	1663.91	1797.51	827.4	2737.07	1993.32	1950.62	2696.09	1202.05	771.456	498.644	598.398	575.865	346.072
POLD1	205.199	1.1647	7.85582e-07	2.99199e-05	197.175	217.508	213.953	170.287	266.693	288.639	258.219	252.149	316.669	167.166	299.673	95.9704	141.566	82.7268	109.589
CASC5	531.119	3.19761	8.19001e-07	3.11138e-05	275.418	1351.33	1054.37	1410.24	114.483	749.692	290.759	441.97	830.524	704.67	439.385	20.8048	200.624	67.6856	14.8316
SEC23A	3077.26	1.84828	8.37965e-07	3.17538e-05	2203.35	7057.46	6167.17	6053.76	1829.13	3265.86	3370.49	2076.69	3253.93	2223.06	4424.23	876.485	999.646	1362.31	995.368
TROAP	165.323	3.85489	8.41158e-07	3.17945e-05	46.9463	546.085	390.964	338.084	13.0094	240.918	87.1227	97.7433	196.452	219.631	241.966	0.671122	39.9511	12.8925	7.41582
SGOL2	154.057	2.04107	8.66299e-07	3.26625e-05	122.06	203.625	235.502	394.432	109.279	247.075	175.295	145.907	241.167	143.506	104.278	31.5427	76.4282	60.165	20.5995
ZC3H7B	1506.15	-1.40387	8.6907e-07	3.26849e-05	1618.08	990.358	827.078	689.243	1425.83	1005.23	858.631	909.437	985.194	1121.3	1089.35	2800.59	1934.15	1716.85	4620.88
FAM50B	19.173	-3.40406	8.81848e-07	3.30825e-05	0	18.5114	9.23537	2.49049	0	4.61823	1.04967	5.66628	10.2624	7.20101	3.03723	59.7298	43.4251	30.0825	92.2857
SCUBE3	739.358	-2.48311	8.96704e-07	3.3556e-05	419.387	328.577	301.689	204.532	941.883	127.771	97.6194	215.318	146.606	439.262	436.348	1803.3	1241.09	1308.59	3078.39
AL589743,1	22.7267	6.1413	9.04054e-07	3.36631e-05	3.12975	69.4176	17.4446	28.952	15.6113	56.9581	8.39737	59.4959	56.4434	7.71537	15.1861	0	0	2.14875	0
NDC1	349.702	1.42262	9.02366e-07	3.36631e-05	428.776	356.344	612.613	587.445	197.743	339.44	531.133	324.394	306.407	457.264	475.832	124.829	203.23	163.305	136.781
TBC1D7	148.561	1.9248	9.09768e-07	3.3792e-05	103.282	208.253	288.349	322.83	80.6585	122.383	124.911	189.82	106.29	280.839	205.519	57.0454	54.7157	47.2725	36.2551
TSPAN3	683.613	-1.50587	9.24863e-07	3.42679e-05	259.77	504.435	563.87	448.288	589.328	310.961	491.246	303.146	259.493	553.449	758.294	1134.2	1024.83	1287.1	1765.79
MRPS11	197.657	-1.50958	9.29791e-07	3.43656e-05	178.396	46.2784	147.253	123.591	156.113	120.844	136.457	93.4935	113.62	109.558	226.78	471.128	257.077	335.205	449.069
ARL4C	302.837	2.67953	9.42045e-07	3.4733e-05	679.157	712.687	578.237	325.009	239.374	190.887	319.1	458.968	189.855	184.14	421.162	21.4759	117.248	94.5449	10.7117
RBM12	1224.64	1.07346	9.72384e-07	3.57637e-05	1248.77	2193.6	1469.96	1632.52	1710.74	1310.04	1186.13	1027.01	1284.27	1615.08	988.111	611.392	829.42	612.393	650.12
TUSC3	760.307	2.46327	9.80467e-07	3.59728e-05	1189.31	1055.15	1833.22	1760.47	790.974	900.554	290.759	502.882	1017.45	458.293	900.031	301.334	92.9298	264.296	46.9669
LRP12	296.003	1.99016	9.84563e-07	3.6035e-05	701.065	342.46	540.269	476.306	104.076	374.076	417.769	165.739	295.412	351.306	299.673	104.024	53.8471	94.5449	119.477
RAB11B	399.503	-1.47592	1.00496e-06	3.6692e-05	494.501	254.531	312.976	233.795	349.954	272.475	296.007	137.407	275.62	193.913	164.01	752.999	634.875	616.691	1002.78
EZH2	332.367	2.20769	1.03321e-06	3.76319e-05	413.128	430.389	579.776	527.984	124.891	421.798	308.603	439.136	431.022	478.867	465.708	61.7432	202.361	79.5037	20.5995
F8	216.07	-2.54275	1.05331e-06	3.82709e-05	56.3356	4.62784	44.1245	101.488	188.637	69.2734	175.295	155.823	57.1764	91.0414	90.1044	589.916	302.239	795.037	519.931
ASCC3	2891.5	0.912727	1.05677e-06	3.83043e-05	2384.87	3711.53	2445.32	3091.94	3120.96	3242	4829.54	3949.39	3229	3419.45	2926.87	1628.81	1727.45	1874.78	1790.51
ABAT	565.373	-3.16263	1.06262e-06	3.84232e-05	93.8926	64.7898	34.3761	94.95	555.503	76.9705	73.477	138.824	79.1674	548.306	228.804	2622.74	1211.56	1208.67	1448.56
TTL	255.686	1.59049	1.08064e-06	3.89809e-05	316.105	277.67	187.786	240.955	169.123	453.356	423.017	342.81	493.33	343.077	174.134	99.326	103.352	132.148	79.1021
BIRC5	77.9792	3.63615	1.09004e-06	3.91321e-05	87.6331	185.114	199.587	241.889	10.4076	83.1281	66.1293	26.9148	85.7646	59.6655	90.1044	2.01337	24.3181	5.37187	1.64796
DYNC2LI1	246.63	-1.296	1.08903e-06	3.91321e-05	134.579	143.463	128.782	160.637	124.891	189.347	159.55	239.4	184.724	294.727	189.32	527.502	303.107	395.37	524.051
TMEM139	15.337	-4.08239	1.11327e-06	3.98706e-05	9.38926	0	2.56538	2.49049	10.4076	3.84852	1.04967	2.83314	1.46606	0	0	90.6015	37.3456	26.8594	41.199
MS4A6E	45.9272	5.0605	1.13326e-06	4.03937e-05	6.25951	0	89.7883	68.1772	157.414	61.5764	4.19868	182.737	52.7782	21.0887	37.4591	2.01337	4.34251	1.07437	0
RPL5	7033.7	-1.012	1.13112e-06	4.03937e-05	37550.8	7043.57	5348.3	5104.26	4888.95	5758.16	4730.87	3402.6	5938.28	4218.25	7493.85	11023.2	9981.7	11640.8	11981.5
ESPL1	245.388	3.42759	1.14537e-06	4.07285e-05	90.7629	629.386	389.425	398.167	28.6208	467.211	191.04	172.821	447.882	346.163	398.889	6.71122	89.4557	19.3387	4.94388
SAMD15	100.636	-2.55258	1.15823e-06	4.10883e-05	15.6488	13.8835	41.0461	42.3383	149.609	30.0185	26.2418	60.9125	28.5882	23.6605	46.5708	292.609	207.572	149.338	381.503
POTEJ	43.8876	4.58073	1.16613e-06	4.11741e-05	187.785	0	40.0199	61.951	9.10661	33.867	36.7385	18.4154	24.9231	87.9552	147.812	2.01337	6.07952	0	1.64796
CABYR	51.3867	2.37612	1.16463e-06	4.11741e-05	25.038	69.4176	86.1967	81.2523	111.881	61.5764	26.2418	42.4971	57.1764	74.5819	84.0299	13.4224	19.9756	15.0412	2.47194
DLGAP5	488.134	3.8365	1.17717e-06	4.14662e-05	219.083	897.801	1430.97	1805.61	36.4264	601.139	268.716	267.732	562.968	489.669	559.862	4.02673	126.801	42.975	8.2398
TMEM245	1402.62	-1.51675	1.18355e-06	4.14962e-05	726.103	721.943	825.539	847.39	1760.18	718.134	1625.94	852.774	639.203	871.322	719.823	3097.23	1998.42	2075.69	3559.59
FKBP2	253.738	-2.14928	1.18147e-06	4.14962e-05	397.479	111.068	75.9352	69.7337	87.1632	100.062	144.855	87.8273	118.751	89.4983	183.246	523.475	391.695	458.758	966.528
NUP205	1999.78	1.04129	1.1911e-06	4.15667e-05	2200.22	3646.74	2482.77	2843.21	1738.06	2315.27	2182.27	1987.45	2359.63	2207.62	1532.79	1065.74	1331.41	1145.28	958.289
CYB561	84.3377	-1.6607	1.191e-06	4.15667e-05	65.7248	74.0454	55.9253	27.3954	35.1255	46.1823	62.9802	41.0805	43.2488	74.5819	66.819	138.922	111.168	134.297	287.569
BNC1	460.673	6.21201	1.19814e-06	4.16187e-05	4419.21	120.324	135.452	83.4314	169.123	408.713	698.031	415.055	424.425	2.57179	0	7.38234	15.633	10.7437	0
CKS2	184.685	2.7727	1.19567e-06	4.16187e-05	178.396	509.062	547.965	480.665	80.6585	150.092	74.5266	94.9101	118.751	211.915	183.246	16.778	51.2416	44.0493	28.0153
KIF2C	442.897	3.17264	1.20247e-06	4.16727e-05	231.602	1351.33	1203.68	831.824	48.1349	421.028	377.881	177.071	420.76	562.193	760.319	29.5294	136.355	71.9831	19.7755
KPNA2	1989.01	3.05618	1.21938e-06	4.21614e-05	1602.43	2045.51	7825.43	7950.89	662.18	1220.75	910.065	1374.07	1331.92	1355.33	2306.27	144.962	482.887	443.717	178.804
PARM1	928.92	-3.54122	1.22293e-06	4.21867e-05	31.2975	254.531	199.073	180.872	1575.44	28.4791	51.4339	403.722	19.7918	545.219	300.685	3918.68	2386.64	2658	2308.79
CDKN2B	35.618	3.79932	1.2274e-06	4.22439e-05	159.617	41.6506	44.1245	33.3103	1.30094	25.4003	54.5829	21.2485	27.1222	38.5768	73.9058	2.68449	6.94802	2.14875	1.64796
LRRCC1	359.043	-1.21967	1.27264e-06	4.37007e-05	359.922	138.835	265.773	389.139	267.994	258.621	257.169	226.651	210.38	329.189	206.531	812.729	480.282	558.675	623.753
ADAM12	1868.18	3.92134	1.29704e-06	4.43358e-05	244.121	4891.63	6013.25	5141.62	822.196	598.83	540.58	3333.19	538.045	2589.28	2652.51	67.1122	86.8502	487.766	15.6556
HS3ST3B1	39.404	3.14377	1.29606e-06	4.43358e-05	31.2975	41.6506	113.903	75.6487	13.0094	28.4791	82.924	25.4982	22.724	30.8615	101.241	4.02673	9.55353	8.59499	1.64796
MCCC2	1205.64	-1.13591	1.32171e-06	4.50765e-05	832.515	1027.38	731.133	576.237	1039.45	913.639	1262.75	903.771	1058.5	910.928	799.803	2214.7	1575.46	1398.84	2839.43
ALDH1A1	887.239	-3.81302	1.32668e-06	4.51432e-05	9.38926	74.0454	22.5753	50.1211	780.566	168.565	71.3776	194.07	173.728	549.334	80.9927	4335.45	1673.6	2413.04	2711.72
GINS1	86.2199	3.12238	1.33368e-06	4.52787e-05	93.8926	64.7898	177.011	254.03	7.80566	90.8252	58.7816	35.4142	100.425	117.274	240.953	10.738	23.4496	9.66937	8.2398
GOLGA8Q	444.192	-3.54203	1.33792e-06	4.532e-05	25.038	152.719	227.806	134.175	40.3293	50.0308	25.1921	456.135	71.837	69.4383	20.2482	1161.04	729.542	466.278	3033.07
SSH1	970.671	1.38692	1.34896e-06	4.55912e-05	838.774	948.707	832.209	898.445	1453.15	1265.39	725.323	2136.19	1195.57	1466.43	1021.52	442.94	537.603	478.097	319.704
SARS	1090.9	-1.06813	1.35758e-06	4.57796e-05	4112.5	763.594	670.077	562.228	1000.43	979.834	963.598	762.114	996.922	691.811	873.709	1645.59	1328.81	1564.29	2537.03
H2AFZ	341.477	1.7933	1.39211e-06	4.68385e-05	187.785	647.898	579.776	610.482	137.9	442.58	320.15	322.978	407.565	463.951	514.304	99.326	156.33	139.669	91.4618
REEP5	532.468	-1.39238	1.44544e-06	4.85241e-05	463.204	152.719	289.888	238.465	535.989	401.016	508.041	297.479	363.583	459.836	371.554	1134.2	820.735	816.524	1133.8
CDCA8	276.516	3.42071	1.45499e-06	4.87356e-05	209.694	504.435	619.796	624.802	15.6113	340.209	304.405	66.5787	400.235	238.148	687.426	8.72458	89.4557	22.5619	15.6556
TCEAL6	59.1234	4.35011	1.46029e-06	4.88044e-05	65.7248	78.6733	43.0984	80.007	1.30094	82.3584	96.5697	32.5811	52.0452	14.9164	323.971	1.34224	11.2905	2.14875	0.82398
CHMP2A	403.515	-1.65527	1.52346e-06	5.08022e-05	1583.66	55.5341	168.289	228.814	217.258	390.24	296.007	235.15	343.792	229.918	269.301	753.67	693.065	806.855	983.008
CLCNKB	224.616	-4.94995	1.54688e-06	5.14689e-05	25.038	0	20.01	8.0941	174.326	3.84852	0	2.83314	3.66516	26.7466	10.1241	1163.73	650.508	504.956	775.365
TMEM132B	55.0763	-3.99517	1.63484e-06	5.42753e-05	3.12975	0	16.9315	39.8479	10.4076	2.30911	1.04967	2.83314	3.66516	32.4046	3.03723	219.457	152.856	128.925	209.291
ADH1B	359.887	-5.53259	1.64222e-06	5.43999e-05	18.7785	9.25568	0	4.66967	1.30094	38.4852	65.0796	66.5787	66.7058	30.8615	0	1150.97	591.45	3343.45	10.7117
MANSC1	92.2407	-2.25177	1.65687e-06	5.47642e-05	147.098	18.5114	42.5853	27.7067	46.834	33.867	62.9802	41.0805	19.7918	49.3784	22.273	204.021	152.856	210.577	304.049
SPDL1	311.371	2.64007	1.70928e-06	5.63724e-05	366.181	1212.49	574.132	811.589	94.9689	189.347	271.865	184.154	208.914	257.179	242.978	62.4143	73.8227	75.2062	45.3189
KIF15	230.99	3.2492	1.71389e-06	5.64006e-05	140.839	435.017	582.341	650.952	40.3293	306.342	144.855	191.237	316.669	211.401	316.884	7.38234	84.2447	32.2312	4.1199
ABR	1179.77	1.8133	1.79001e-06	5.87765e-05	2028.08	578.48	2297.04	1704.74	1035.55	1702.59	1248.06	1276.33	1622.93	965.45	1576.32	281.2	605.346	611.319	163.148
HNRNPCL1	27.5494	3.11903	1.82162e-06	5.9554e-05	34.4273	4.62784	40.0199	37.3574	11.7085	30.0185	32.5398	14.1657	32.2534	46.8066	112.377	3.35561	4.34251	4.2975	4.94388
IFI30	31.019	3.67481	1.8207e-06	5.9554e-05	53.2058	0	18.4707	62.5736	45.533	53.8793	8.39737	103.41	58.6425	29.8328	18.2234	1.34224	6.07952	3.22312	2.47194
LTN1	1176.51	0.732336	1.86052e-06	6.06935e-05	1029.69	1355.96	1225.74	1426.12	1159.14	1437.04	1565.06	1368.41	1348.78	1549.76	1010.38	859.036	830.288	795.037	687.199
ZFP69B	96.468	2.41679	1.87204e-06	6.09367e-05	81.3736	268.415	168.289	157.212	139.201	90.0554	143.805	111.909	121.683	58.1224	15.1861	18.1203	32.1346	22.5619	18.9515
ATP6V0C	47.4111	-1.94762	1.88551e-06	6.12423e-05	250.38	23.1392	32.8369	28.018	3.90283	28.4791	30.4405	33.9977	36.6516	12.3446	26.3226	95.2993	81.6392	117.107	120.301
MTERF4	405.877	-1.70104	1.89028e-06	6.12646e-05	419.387	120.324	119.034	147.562	270.596	267.857	246.673	318.728	243.366	280.839	356.368	953.664	865.897	405.039	1072.82
GGH	158.715	3.28544	1.9277e-06	6.2343e-05	278.548	439.645	327.855	353.338	3.90283	198.584	131.209	39.6639	222.108	130.133	170.085	8.72458	23.4496	27.9337	25.5434
PIFO	29.9125	-4.38133	1.94906e-06	6.26288e-05	3.12975	0	5.13076	0.622623	0	3.07882	0	9.91598	2.19909	22.6318	3.03723	124.158	73.8227	52.6443	148.316
ALDH7A1	1357.34	-0.966398	1.9483e-06	6.26288e-05	1217.47	944.079	1182.13	998.687	928.874	1049.11	1115.8	760.698	1134	1418.6	1151.11	2889.85	1658.84	1584.7	2326.1
RAB19	34.2241	-5.08408	1.94839e-06	6.26288e-05	6.25951	0	0	6.22623	15.6113	5.38793	0	0	2.93212	0	2.02482	149.66	62.5322	41.9006	220.827
TTYH3	1019.28	1.99991	1.9811e-06	6.35223e-05	2125.1	1911.3	1253.96	941.094	722.024	883.621	919.512	936.352	988.126	809.085	2524.95	124.829	233.627	576.939	338.656
PLAUR	594.134	3.15342	1.99355e-06	6.3652e-05	3427.08	397.994	472.543	1151.85	104.076	741.226	446.11	430.637	661.927	400.685	328.02	73.1523	114.642	133.222	28.8393
FAM189B	164.087	1.23895	1.99363e-06	6.3652e-05	165.877	240.648	188.299	160.637	141.803	230.142	228.828	121.825	205.982	144.02	305.747	87.917	75.5597	70.9087	93.1097
ASPM	3238.49	4.1896	1.999e-06	6.3688e-05	1126.71	14411.1	6331.36	9822.19	195.142	3091.13	1452.74	1790.54	3090.46	2799.65	3517.11	12.7513	671.352	250.329	14.8316
GABPA	421.67	-1.23283	2.01685e-06	6.41205e-05	503.89	259.159	294.506	337.15	362.963	250.924	200.487	226.651	307.14	210.887	460.646	754.341	670.484	697.269	788.549
KIF20A	361.493	3.0839	2.0306e-06	6.44212e-05	322.365	726.571	723.95	656.244	83.2604	359.452	180.543	250.733	361.384	555.507	978.999	11.4091	128.538	75.2062	8.2398
HBP1	717.603	-0.61467	2.03977e-06	6.45756e-05	748.011	758.966	562.844	638.188	534.688	616.533	653.945	576.544	615.746	565.794	658.066	1000.64	813.787	989.499	1030.8
ADORA3	98.4828	3.11275	2.05549e-06	6.49361e-05	12.519	50.9062	290.914	299.482	76.7557	190.117	85.0233	99.1598	175.194	94.1275	42.5212	8.05346	13.896	31.1569	7.41582
SLC4A5	10.7454	-3.81375	2.08557e-06	6.5748e-05	0	0	0	1.24525	5.20378	3.84852	7.3477	0	2.93212	1.54307	3.03723	51.6764	34.7401	29.0081	20.5995
YARS	1202.56	0.999998	2.09161e-06	6.58001e-05	1718.24	1536.44	1888.12	1491.49	1052.46	1109.91	1201.87	1180	1082.69	1416.54	1586.44	530.857	626.19	709.087	908.026
SPP1	4886.01	4.51241	2.10122e-06	6.59643e-05	9652.16	1790.97	21249	11110.7	849.516	8159.64	179.494	3106.54	8871.14	267.466	6903.62	14.7647	288.343	801.483	45.3189
TMEM171	99.5817	-4.00281	2.14712e-06	6.72645e-05	18.7785	13.8835	0	3.73574	35.1255	55.4187	13.6457	8.49941	54.2443	11.8302	3.03723	564.414	167.621	136.446	407.046
GDF10	9.75689	-5.64847	2.15662e-06	6.74214e-05	3.12975	0	0	2.49049	0	0	2.09934	0	0	0	0	41.6096	52.1101	30.0825	14.8316
TICRR	255.793	3.32948	2.16679e-06	6.74712e-05	78.2439	138.835	858.889	720.686	20.8151	364.84	346.391	250.733	424.425	284.954	213.618	11.4091	79.0337	33.3056	10.7117
CAD	1565.54	1.16375	2.16721e-06	6.74712e-05	1223.73	2735.05	1956.87	1551.58	1676.92	1456.28	2253.64	1150.25	1569.42	2082.64	2549.25	807.36	951.01	730.575	788.549
XIRP2	1710.72	10.7086	2.18707e-06	6.79485e-05	34.4273	0	1.02615	1236.53	0	9184.89	6231.9	130.324	8834.49	0.514358	1.01241	0	3.47401	2.14875	0
PSMA6	249.166	1.17794	2.22661e-06	6.90341e-05	319.235	435.017	318.107	311	191.239	333.282	251.921	228.068	375.312	178.482	280.437	122.815	145.04	142.892	104.645
CHFR	502.902	1.21789	2.23404e-06	6.91217e-05	669.767	495.179	391.477	436.459	722.024	563.424	691.733	580.793	520.452	497.384	954.702	206.034	343.927	281.486	188.691
HS3ST3A1	68.0671	4.24868	2.26724e-06	6.99759e-05	43.8166	64.7898	153.41	72.2242	1.30094	93.904	268.716	45.3302	102.624	7.71537	147.812	4.02673	7.81652	7.52062	0
LRRC4	133.212	1.99285	2.27098e-06	6.99759e-05	21.9083	268.415	178.037	207.956	192.54	120.074	151.153	179.904	109.955	217.573	183.246	37.5828	56.4527	46.1981	27.1913
CCDC146	277.253	-1.89537	2.30004e-06	7.07263e-05	53.2058	106.44	79.0137	111.761	153.511	206.281	217.282	280.481	184.724	213.459	156.923	848.298	568.869	270.742	707.799
PSMA7	782.546	1.7039	2.36791e-06	7.26644e-05	1183.05	916.312	1826.04	1499.28	381.177	853.603	785.154	439.136	778.479	842.518	1053.92	249.657	267.499	381.403	280.977
U51561,1	44.5134	2.70555	2.38715e-06	7.2808e-05	15.6488	69.4176	76.4483	82.8088	49.4359	46.1823	35.6888	89.2438	65.9728	85.3834	16.1985	9.39571	19.1071	4.2975	2.47194
APCDD1L	39.5172	7.02914	2.38343e-06	7.2808e-05	9.38926	13.8835	158.54	64.1301	3.90283	57.7279	216.232	4.24971	60.1085	1.02872	2.02482	0.671122	0.868502	0	0
WWOX	571.728	-2.23271	2.37849e-06	7.2808e-05	97.0224	305.437	90.8144	125.458	418.904	210.129	183.692	467.468	230.172	551.906	483.931	1699.28	1136	865.946	1709.76
ORC6	207.026	3.33042	2.40262e-06	7.31313e-05	140.839	564.596	563.357	434.591	20.8151	201.663	183.692	167.155	230.172	166.138	323.971	8.05346	79.0337	17.19	4.1199
TYK2	837.234	1.07286	2.41224e-06	7.32755e-05	697.935	837.639	1192.39	1083.67	764.955	977.525	1112.65	1218.25	909.692	1064.72	845.361	408.042	703.487	423.303	318.88
KCTD2	223.307	-1.36646	2.48076e-06	7.52045e-05	200.304	55.5341	129.295	108.648	199.044	142.395	175.295	162.905	172.995	207.801	170.085	463.745	286.606	321.238	553.714
RNF145	784.136	1.02741	2.50492e-06	7.57838e-05	1480.37	698.804	894.291	1030.75	866.429	912.87	765.21	1024.18	816.597	870.808	621.619	367.104	406.459	489.915	516.635
CCNL2	1289.43	1.63821	2.53802e-06	7.66309e-05	450.685	1809.49	1415.58	1112.63	1425.83	1330.82	2558.05	2338.76	1206.57	1857.86	1812.21	622.13	607.952	389.998	402.926
MTOR	2234.23	0.827356	2.54859e-06	7.67954e-05	1887.24	2795.22	2826.54	2582.95	3361.64	2048.95	2456.23	2670.23	1887.56	2566.13	2731.48	1471.77	1620.63	1225.86	1380.99
BCAT1	880.034	3.55787	2.56444e-06	7.71182e-05	194.045	629.386	4464.27	2980.5	232.869	982.143	162.699	825.86	911.891	899.612	521.391	102.682	97.2723	179.421	16.4796
COL12A1	12163.5	3.84206	2.67813e-06	8.02291e-05	1276.94	48897.8	38046.6	30980.8	2016.46	2991.84	3146.91	26751.9	2769.39	11385.8	9675.59	755.012	971.854	2373.29	411.99
MCM8	430.101	1.81089	2.67858e-06	8.02291e-05	184.655	883.917	575.671	645.037	284.907	646.552	488.097	216.735	689.782	727.302	503.167	138.251	210.178	113.884	143.372
TOP2A	2449.07	3.66166	2.69042e-06	8.04232e-05	979.613	5891.24	6311.35	7318.31	186.035	2576.2	1320.49	1848.62	2651.37	2473.55	4152.9	16.1069	675.695	290.081	44.4949
CHCHD10	251.834	-1.71762	2.71254e-06	8.09231e-05	115.801	180.486	128.269	106.78	316.129	111.607	194.189	72.245	90.1628	177.453	228.804	650.988	396.037	388.923	619.633
ENTPD4	846.23	1.20763	2.75453e-06	8.20128e-05	500.761	786.733	1304.24	1197.93	772.761	1046.03	1297.39	1255.08	991.058	1031.29	780.567	422.807	573.212	389.998	343.6
DSE	1264.09	1.92409	2.76267e-06	8.20923e-05	1815.26	1175.47	2582.82	3265.34	1094.09	1303.88	672.839	1701.3	1323.12	1516.33	851.436	336.903	342.19	759.583	220.827
LLGL1	347.478	1.30592	2.7795e-06	8.21048e-05	497.631	286.926	609.021	402.526	353.857	300.185	546.878	365.475	275.62	272.095	632.756	159.056	151.988	182.644	175.508
SCN8A	332.477	3.63455	2.77829e-06	8.21048e-05	31.2975	365.599	345.3	408.441	267.994	1340.06	275.014	220.985	1425.01	142.992	22.273	26.8449	39.9511	54.7931	20.5995
PLAU	1635.26	3.69381	2.77791e-06	8.21048e-05	6093.63	240.648	979.975	1382.85	478.747	5343.29	1198.72	2314.67	5224.31	315.816	285.499	88.5881	184.123	336.279	61.7985
STX16	187.545	2.05888	2.92046e-06	8.6099e-05	71.9843	92.5568	164.184	265.86	163.919	354.834	332.746	294.646	327.665	396.57	121.489	59.0587	76.4282	34.38	56.8546
TRPV4	232.851	2.24166	2.94945e-06	8.67832e-05	109.541	245.275	691.113	287.963	461.835	320.197	91.3214	144.49	310.072	183.626	396.864	47.6497	47.7676	103.14	51.9107
CORO1C	1598.74	1.91218	2.97217e-06	8.72805e-05	4613.26	1365.21	2154.92	1888.41	1070.68	2368.38	1515.72	991.598	2394.08	1388.77	2116.95	456.363	522.838	908.921	224.946
ARHGAP11A	812.251	3.5036	3.02256e-06	8.84142e-05	419.387	860.778	2845.01	3322	18.2132	1062.19	511.19	575.127	1098.81	720.616	371.554	32.885	164.147	108.512	73.3342
DAPK2	207.815	-2.52449	3.01815e-06	8.84142e-05	53.2058	64.7898	68.7522	43.5836	158.715	42.3338	36.7385	225.234	36.6516	194.942	82.0051	942.255	350.875	302.974	514.163
TPMT	1048.75	-1.64799	3.08306e-06	9.00086e-05	860.682	356.344	905.579	1061.57	439.719	620.382	375.782	405.139	601.819	1197.43	521.391	2750.26	1635.39	1644.87	2354.93
ALOX12	71.2165	2.76294	3.13767e-06	9.14251e-05	56.3356	143.463	229.858	159.703	27.3198	49.2611	62.9802	93.4935	47.647	74.0675	69.8562	10.738	32.1346	6.44625	4.94388
DOCK7	1538.76	1.41219	3.14865e-06	9.15671e-05	1655.64	3480.14	2656.19	2555.24	1259.31	1734.14	1287.95	1694.22	1605.34	1271.49	1109.6	765.079	656.588	717.682	632.817
PLEKHN1	31.179	4.22888	3.15887e-06	9.16866e-05	90.7629	18.5114	2.56538	12.7638	40.3293	80.819	45.1358	39.6639	89.4298	11.3159	27.335	0	6.07952	2.14875	0.82398
DEPDC1	172.419	4.41939	3.18551e-06	9.22813e-05	68.8546	485.923	523.85	666.518	0	177.802	62.9802	97.7433	162	137.334	159.961	2.68449	30.3976	8.59499	1.64796
ANAPC16	214.583	-0.920067	3.19224e-06	9.22981e-05	194.045	212.881	177.524	181.495	205.549	136.238	150.103	189.82	146.606	193.399	126.551	408.713	275.315	265.37	355.135
AHCYL2	727.653	-1.90042	3.211e-06	9.26621e-05	422.517	643.27	161.106	187.721	801.381	226.293	548.978	416.471	238.968	473.209	517.341	1840.22	1148.16	1162.47	2126.69
PLEKHA8	179.3	1.30396	3.23313e-06	9.31217e-05	200.304	143.463	303.741	329.367	133.997	221.675	175.295	143.073	186.19	255.122	250.065	102.682	86.8502	71.9831	85.6939
PLXNA3	1381.52	2.0307	3.34441e-06	9.61422e-05	2535.1	3447.74	1326.81	687.687	1457.06	1320.81	1949.24	1439.23	1269.61	556.535	3041.28	350.326	663.536	256.775	421.054
POLQ	303.341	3.48905	3.36529e-06	9.65575e-05	118.931	393.366	848.114	849.569	66.3481	457.974	239.325	325.811	419.294	566.822	121.489	6.0401	107.694	26.8594	2.47194
ARHGAP11B	384.633	3.2941	3.39518e-06	9.68594e-05	62.5951	259.159	1386.33	1086.79	50.7368	625	423.017	437.72	724.968	280.839	225.767	23.4893	128.538	29.0081	25.5434
POSTN	11391.1	4.00684	3.39109e-06	9.68594e-05	109.541	21214	31523.4	32782.3	15966.5	3503.7	12013.5	25940.2	3248.06	10154.5	10630.3	275.831	232.759	3052.3	219.179
GALE	216.099	1.9923	3.39124e-06	9.68594e-05	312.975	360.971	206.257	128.26	278.402	310.961	598.312	82.161	291.013	235.062	166.035	56.3742	99.8778	71.9831	42.847
CASC4	2188.88	-1.26359	3.47774e-06	9.90062e-05	982.743	2512.92	1104.14	1977.45	2115.33	1596.37	953.101	1841.54	1602.41	1413.97	1435.6	3681.1	2950.3	3714.11	4952.12
TMED3	247.585	-1.28225	3.48362e-06	9.90062e-05	225.342	50.9062	208.309	159.391	273.198	149.323	175.295	189.82	177.394	157.394	198.432	456.363	362.166	417.932	512.515
CDH12	38.5445	7.67173	3.52812e-06	0.000100081	3.12975	120.324	21.0361	54.4795	0	180.111	7.3477	46.7468	140.009	4.11486	0	0	0.868502	0	0
MBIP	481.845	-1.5263	3.53803e-06	0.000100173	178.396	522.946	133.913	333.726	470.942	363.301	324.348	291.813	365.783	343.591	206.531	1169.09	628.796	831.566	1062.93
LPCAT2	1141.21	-2.17731	3.56235e-06	0.000100672	1004.65	259.159	690.087	760.222	934.078	508.005	115.464	600.625	603.285	755.592	239.941	3158.97	1556.36	1767.35	4164.39
PLEKHB1	49.223	-4.12836	3.57072e-06	0.000100719	3.12975	0	4.10461	1.55656	39.0283	9.23646	3.14901	4.24971	7.33031	26.2323	0	185.23	89.4557	69.8343	295.809
UBR5	6176.99	0.910883	3.60998e-06	0.000101635	10547.3	9274.19	5946.04	6347.02	5192.07	7595.45	6525.8	5558.62	7236.48	6195.44	7227.59	3906.6	4037.67	3488.49	3576.07
RRM2	487.905	3.31181	3.61736e-06	0.000101652	625.951	634.014	809.121	830.579	40.3293	659.637	325.398	280.481	675.122	1489.58	689.45	6.0401	172.832	67.6856	12.3597
CTNNAL1	849.359	-1.69632	3.62934e-06	0.000101664	669.767	212.881	484.344	439.26	853.419	638.855	723.223	239.4	590.09	747.362	245.003	1810.69	1433.03	1589	2064.07
GSTK1	907.042	-0.860882	3.63135e-06	0.000101664	735.492	805.244	568.488	567.832	764.955	762.777	770.458	655.871	886.235	607.971	1073.15	1351.64	1223.72	1335.45	1496.35
GABBR1	1086.99	1.92707	3.65761e-06	0.000102209	635.34	1554.95	877.36	777.033	1747.17	2142.86	1815.93	1728.21	1918.34	1019.97	665.153	525.488	511.548	247.106	138.429
UQCRHL	146.458	2.33453	3.73678e-06	0.000104227	165.877	347.088	199.073	113.317	54.6396	109.298	202.586	175.655	89.4298	98.7567	494.056	44.294	20.8441	44.0493	37.9031
ACTN1	3537.71	2.21572	3.74674e-06	0.000104311	14206	1596.6	5269.8	3782.43	2760.6	3153.48	4050.68	4147.71	3065.54	2819.71	4360.44	652.33	1100.39	1635.2	464.725
MPPED2	251.395	-4.11734	3.76431e-06	0.000104606	3.12975	60.1619	40.533	55.1021	36.4264	4.61823	4.19868	66.5787	3.66516	230.432	9.11168	1149.63	582.765	319.089	1205.48
ITGA5	3388.97	2.61114	3.77171e-06	0.000104618	16791.1	1624.37	5125.11	2916.68	2146.56	3269.71	7033.84	2535.66	2903.54	2060.52	1572.27	662.397	828.551	946.524	417.758
ATF3	728.631	-3.10323	3.88504e-06	0.000107562	262.899	448.9	144.174	422.45	42.9311	79.2796	57.7319	82.161	65.9728	479.896	565.937	917.424	1942.84	1226.94	4189.94
OPN1SW	162.021	2.363	3.90482e-06	0.000107911	40.6868	439.645	266.286	254.03	231.568	102.371	96.5697	239.4	129.013	273.638	197.42	71.81	37.3456	36.5287	14.0077
CFAP57	32.7718	-4.46891	4.00031e-06	0.000110287	12.519	0	0	2.8018	14.3104	1.53941	1.04967	1.41657	2.19909	18.5169	0	144.962	88.5872	78.4293	125.245
RNF149	770.78	1.25261	4.00548e-06	0.000110287	1633.73	610.875	944.573	1136.6	757.149	900.554	852.333	871.19	913.357	791.083	618.582	307.374	368.245	561.898	294.161
SATB2	595.888	3.04302	4.05031e-06	0.000111317	250.38	541.457	526.929	285.161	202.947	649.631	1665.83	298.896	576.895	342.562	3219.46	77.179	79.9022	170.826	50.2628
DCUN1D5	280.776	1.64702	4.05796e-06	0.000111323	397.479	347.088	546.939	540.125	162.618	361.761	432.464	131.741	380.443	242.777	229.817	122.815	105.957	107.437	102.173
MAGED4B	280.174	4.92311	4.11021e-06	0.000112551	0	64.7898	1209.83	802.561	412.399	13.8547	92.371	189.82	15.3937	77.1537	1274.62	14.0936	11.2905	12.8925	11.5357
IFITM10	57.6182	3.66251	4.24034e-06	0.000115903	75.1141	0	186.247	93.0821	75.4547	47.7217	65.0796	9.91598	47.647	30.8615	208.556	3.35561	6.94802	11.8181	2.47194
SH3BP2	1242.79	1.75562	4.29975e-06	0.0001171	1937.32	726.571	1424.81	1731.2	1362.09	1840.36	1439.1	1685.72	1847.24	826.059	2007.61	257.04	747.781	649.996	159.028
ARNTL2	355.601	3.65635	4.29597e-06	0.0001171	629.081	203.625	111.337	191.456	154.812	1410.1	300.206	276.231	1630.26	198.028	78.9679	7.38234	78.1652	56.9418	7.41582
RUNX2	1786.42	3.17325	4.38178e-06	0.000119118	1774.57	3540.3	3357.57	3554.24	846.914	1002.93	934.207	2660.32	904.56	606.428	6575.6	163.083	330.899	530.741	14.0077
TFPI2	355.146	6.26769	4.41713e-06	0.000119861	2150.14	0	134.939	52.9229	0	266.318	1438.05	933.519	315.936	8.22973	2.02482	4.69785	6.94802	11.8181	1.64796
DSPP	230.539	6.13644	4.50576e-06	0.000122046	0	0	571.567	1407.13	52.0378	139.317	11.5464	1042.59	151.737	38.0625	26.3226	8.72458	2.60551	6.44625	0
DDX39A	323.095	1.49235	4.54707e-06	0.000122858	500.761	513.69	559.766	404.393	221.16	341.749	402.024	249.316	339.393	438.747	320.934	89.9303	231.89	156.859	75.8061
WDHD1	326.325	2.22176	4.5536e-06	0.000122858	331.754	115.696	638.266	735.006	78.0566	520.32	357.938	392.39	505.058	325.589	539.614	61.7432	142.434	99.9168	51.0867
HSD17B14	79.0188	-2.33658	4.56029e-06	0.000122858	25.038	0	55.4122	45.1401	57.2415	25.4003	23.0928	39.6639	30.0543	74.5819	35.4343	276.502	99.8778	91.3218	306.52
MPV17L	7.66011	-3.80821	4.61767e-06	0.000124181	0	0	0	1.55656	0	1.53941	1.04967	1.41657	2.19909	4.11486	5.06204	27.516	16.5015	19.3387	34.6072
CDH13	635.355	3.02064	4.69904e-06	0.000126143	1843.43	46.2784	592.09	302.906	538.591	1332.36	1549.31	773.447	1367.84	568.366	206.531	68.4544	38.2141	201.982	100.526
SORT1	785.963	-1.56582	4.87222e-06	0.000130558	312.975	333.204	417.644	456.382	1146.13	370.998	417.769	563.794	345.258	614.658	694.512	1863.03	1129.05	1214.04	1909.99
RCC1	282.241	1.51809	4.89844e-06	0.000131027	450.685	444.273	462.281	307.264	245.878	250.924	559.475	177.071	239.701	207.801	413.063	166.438	92.0613	109.586	107.117
MTHFD1L	1056.86	1.73238	4.93303e-06	0.000131055	1636.86	342.46	1223.17	953.235	2047.69	1741.07	1762.4	1083.68	1839.91	959.792	697.55	302.676	345.664	500.658	416.11
RPP40	57.5059	1.9765	4.93445e-06	0.000131055	75.1141	41.6506	113.39	70.3564	15.6113	89.2857	67.1789	77.9113	73.3031	54.5219	110.353	18.1203	13.0275	27.9337	14.8316
ADAMTS6	244.134	3.12323	4.93233e-06	0.000131055	419.387	124.952	726.002	417.78	165.22	190.887	756.813	157.239	184.724	195.456	176.159	22.8181	39.9511	83.8012	0.82398
PCDHGC5	91.1999	2.39507	4.91265e-06	0.000131055	303.586	124.952	115.442	70.6677	96.2698	77.7402	200.487	22.6651	71.104	117.788	79.9803	35.5695	23.4496	11.8181	16.4796
LRRC23	79.121	-1.91689	4.97301e-06	0.000131846	34.4273	0	81.066	40.1592	35.1255	40.0246	41.9868	58.0793	63.0407	69.4383	28.3474	181.203	176.306	119.256	218.355
RPL6	2654.82	-0.800143	5.03619e-06	0.000133051	11010.5	2193.6	1888.63	1899.62	2777.51	2739.38	2205.36	1655.97	2592	1973.59	1850.68	3750.9	3376.74	4366.26	3941.92
ZFYVE26	1737.43	0.740976	5.03325e-06	0.000133051	1896.63	1309.68	1926.09	1820.55	2143.96	2326.82	2198.01	2134.77	2278.26	1704.58	1660.35	1180.5	1273.22	1031.4	1176.64
SLC25A13	1694.15	1.33737	5.04582e-06	0.000133071	1414.65	1749.32	2689.03	2774.41	1117.51	1337.75	3269.72	1791.96	1356.11	2011.14	2702.12	810.715	744.307	807.929	835.516
SLC20A1	2815.3	3.25601	5.10188e-06	0.000134314	2866.85	865.406	1051.81	1187.03	943.184	6189.2	16445.2	1753.71	6321.66	2320.78	736.021	336.232	502.863	442.642	266.969
CCDC88A	3301.36	2.04349	5.20374e-06	0.000136755	1308.24	6571.53	5503.25	7879.6	1116.21	4815.27	4028.64	4157.63	4819.68	2599.57	2706.17	780.515	1197.66	1405.28	631.169
CDK1	297.568	3.24737	5.23677e-06	0.000137383	190.915	397.994	802.964	989.97	9.10661	374.846	123.861	106.243	444.217	602.313	256.139	24.8315	73.8227	44.0493	22.2475
MKNK1	504.258	1.39147	5.29063e-06	0.000138554	610.302	407.25	333.499	605.189	607.541	700.431	1107.4	702.618	601.819	461.379	504.18	189.927	282.263	308.345	141.725
ENTPD7	319.317	1.12459	5.32387e-06	0.000139181	300.456	347.088	479.726	544.795	253.684	280.173	384.18	305.979	275.62	405.828	525.44	176.505	162.41	188.016	159.852
PPAPDC1A	82.4334	7.22246	5.34549e-06	0.000139503	3.12975	0	493.066	451.401	9.10661	2.30911	117.563	140.24	2.93212	12.8589	1.01241	2.01337	0.868502	0	0
CTHRC1	1816.88	3.75067	5.44572e-06	0.000141872	37.5571	5011.95	4679.77	5407.17	499.562	1652.56	2277.79	2926.63	1663.98	808.571	1570.25	95.2993	65.1377	537.187	19.7755
PHACTR3	92.6001	6.29551	5.4552e-06	0.000141873	43.8166	791.361	43.0984	96.1952	7.80566	0.769705	2.09934	2.83314	2.19909	64.2947	328.02	1.34224	0.868502	4.2975	0
C20orf194	1274.08	0.993051	5.51565e-06	0.000142972	1164.27	1860.39	1729.07	1665.52	1339.97	1518.63	1992.28	1378.32	1521.04	1107.41	883.833	841.587	753.86	602.724	752.294
FBXW4	400.324	-1.40198	5.5165e-06	0.000142972	281.678	189.741	257.051	165.929	547.697	241.687	269.765	211.069	249.964	387.312	258.164	718.772	581.897	570.493	1073.65
ATP1B3	623.262	1.55494	5.57073e-06	0.000144128	948.316	717.315	1043.6	1250.23	421.506	677.34	775.707	429.22	703.71	520.016	831.188	236.906	246.655	421.155	126.069
UBE2J2	226.182	1.02026	5.63652e-06	0.000145579	228.472	305.437	308.872	242.512	395.487	207.051	194.189	277.648	186.19	267.98	264.239	114.091	154.593	114.958	131.013
LAMB3	2097.1	5.1507	5.74218e-06	0.000148054	16703.5	37.0227	66.1868	409.063	1380.3	4999.23	194.189	2300.51	4563.12	69.4383	415.088	9.39571	198.019	78.4293	32.9592
SPC25	45.6075	3.35257	5.79036e-06	0.00014853	25.038	32.3949	126.73	110.827	27.3198	71.5825	34.6391	99.1598	63.7737	27.261	41.5088	1.34224	18.2386	4.2975	0
PPP4R1	944.576	1.20424	5.78103e-06	0.00014853	1774.57	1175.47	1263.71	1285.4	931.476	1210.75	1055.97	763.531	1258.61	970.079	548.726	479.852	443.805	617.765	388.918
ECI1	252.802	-1.88623	5.77934e-06	0.00014853	62.5951	120.324	105.181	84.6767	310.926	136.238	186.841	73.6616	105.556	259.236	169.072	546.964	362.166	440.493	828.1
UBR4	10757.9	0.876915	5.9779e-06	0.000152299	10553.5	12717.3	14185	13727.6	13281.3	9702.9	15839.5	11733.4	9202.47	14240	9514.62	7359.52	6721.34	4874.44	7715.75
TNFRSF10B	2269.56	1.70957	5.95893e-06	0.000152299	967.094	1258.77	2276	2737.36	3908.04	4352.68	4508.34	2086.61	4249.38	2429.31	1861.82	773.804	947.536	756.359	930.273
RECQL4	188.216	2.47709	5.96791e-06	0.000152299	200.304	689.548	371.98	207.333	55.9406	146.244	153.252	79.3279	145.873	253.064	348.269	38.2539	76.4282	23.6362	33.7832
NDC80	244.608	3.4742	5.95299e-06	0.000152299	75.1141	509.062	671.103	819.994	7.80566	370.998	182.643	121.825	320.335	182.083	291.574	5.36898	63.4007	35.4544	12.3597
PPFIA4	126.545	3.27036	6.01234e-06	0.000152917	90.7629	138.835	193.943	122.034	20.8151	117.765	58.7816	339.977	98.2262	27.7753	620.607	27.516	22.5811	5.37187	13.1837
EIF4EBP1	153.696	2.66962	6.08963e-06	0.000154621	475.723	157.347	228.832	110.516	92.367	132.389	93.4207	104.826	144.407	77.6681	562.899	13.4224	26.0551	66.6112	18.9515
ADAMTS12	955.688	3.87444	6.19515e-06	0.000157035	6.25951	3433.86	3199.03	2436.63	623.152	157.789	821.892	1354.24	115.086	923.273	917.242	92.6148	83.3762	132.148	38.7271
TTLL4	588.344	1.2429	6.34628e-06	0.000160594	622.821	731.199	639.293	370.461	709.014	858.221	693.832	1134.67	875.972	625.974	388.765	268.449	339.584	304.048	262.85
CCDC14	850.147	1.33217	6.3791e-06	0.000161153	469.463	708.059	1149.8	1332.1	904.156	908.252	1324.68	1483.15	875.239	1116.16	869.659	504.013	468.991	406.113	232.362
COL9A2	104.815	-1.96578	6.61561e-06	0.000166847	128.32	9.25568	96.4583	38.6026	54.6396	32.3276	68.2286	77.9113	33.7194	39.6056	70.8686	235.564	310.055	177.272	199.403
PYCR1	453.503	3.67255	6.64126e-06	0.000167213	460.074	1578.09	1396.08	800.693	239.374	30.0185	314.901	552.462	37.3846	423.831	780.567	8.05346	17.37	136.446	27.1913
TSTD1	145.558	-2.73342	6.67516e-06	0.000167785	109.541	0	36.4284	19.9239	70.251	92.3646	37.7881	11.3326	80.6334	81.2686	97.1912	444.954	273.578	254.627	573.49
KIAA1841	228.985	1.36839	6.76657e-06	0.000169798	162.747	314.693	281.166	374.819	249.781	324.815	393.627	290.397	315.936	177.968	124.526	128.184	105.957	105.289	84.8699
PRC1	339.257	2.50341	6.82542e-06	0.000170989	309.846	634.014	651.606	712.903	28.6208	472.599	228.828	233.734	462.543	497.384	549.738	40.2673	137.223	89.1731	40.375
TLR2	769.079	3.57443	6.94053e-06	0.000173583	882.591	64.7898	308.872	1200.11	327.838	2716.29	1445.4	892.438	2837.56	458.293	59.7321	44.294	71.2172	198.759	28.0153
FAM91A1	1377.46	1.11997	7.01122e-06	0.000175059	1862.2	2596.22	1557.7	1786.3	980.912	1741.84	1132.59	1231	1865.56	1765.79	1183.51	785.884	727.805	845.533	599.033
KIF18B	106.05	3.21037	7.0845e-06	0.000176595	71.9843	189.741	183.168	165.929	26.0189	141.626	134.358	150.156	156.869	139.391	171.097	0.671122	46.0306	12.8925	0.82398
CLIC4	1014.4	1.81494	7.11266e-06	0.000177003	1665.03	1920.55	1285.77	1335.84	478.747	1774.17	529.034	1027.01	1883.89	875.437	1015.45	275.831	417.75	565.121	166.444
SLC6A8	633.087	2.92477	7.13953e-06	0.000177377	23232.2	1059.78	1965.59	754.307	277.101	278.633	318.05	352.726	273.421	360.051	2996.73	105.366	62.5322	184.792	81.574
SPCS1	760.59	-1.2841	7.23211e-06	0.00017938	1039.08	379.483	568.488	598.34	616.647	466.441	478.65	449.052	450.081	385.254	622.631	1156.34	871.108	1361.23	1966.02
ZNF469	2077.49	3.38413	7.25712e-06	0.000179704	118.931	7436.94	5712.59	2624.04	1323.06	762.008	987.74	3741.16	878.904	3445.17	3082.78	150.331	374.325	496.361	28.0153
HDAC11	93.1936	-1.64545	7.35312e-06	0.000181385	71.9843	92.5568	44.6376	39.8479	59.8434	56.9581	79.775	18.4154	51.3122	93.0988	50.6204	185.901	136.355	136.446	280.153
WISP1	134.451	4.74432	7.3613e-06	0.000181385	12.519	1119.94	163.671	216.361	11.7085	20.0123	66.1293	117.575	27.8552	96.1849	137.688	6.0401	1.737	19.3387	0
GOLT1B	291.238	1.82746	7.35909e-06	0.000181385	200.304	203.625	658.276	725.667	150.909	403.325	427.216	222.401	425.158	315.301	228.804	118.789	91.1928	116.032	81.574
FRMD6	992.715	2.44126	7.45376e-06	0.000183362	1981.13	2022.37	2312.95	1791.6	265.393	481.065	1107.4	1059.59	487.466	808.056	1639.09	198.652	182.386	480.245	73.3342
TEX264	218.604	-1.36695	7.48864e-06	0.000183919	309.846	185.114	91.3275	108.025	143.104	142.395	117.563	186.987	166.398	138.362	114.402	375.157	290.948	363.139	546.299
RNF24	62.4884	1.90071	7.54027e-06	0.000184884	37.5571	115.696	85.6837	119.855	22.116	71.5825	73.477	69.4119	69.638	107.501	80.9927	11.4091	15.633	27.9337	28.8393
HLF	69.9876	-4.98218	7.62292e-06	0.000186238	0	0	0	1.55656	50.7368	3.07882	2.09934	0	5.13122	16.9738	3.03723	233.55	137.223	176.197	420.23
PROX1	84.2314	-2.55909	7.62341e-06	0.000186238	21.9083	0	17.9577	9.65065	87.1632	47.7217	51.4339	39.6639	57.1764	50.9214	14.1737	236.235	224.074	219.172	186.219
SHMT1	463.422	-1.52989	7.6327e-06	0.000186238	206.564	249.903	257.051	193.636	581.522	253.233	456.607	236.567	215.511	209.344	529.49	974.469	714.777	801.483	1071.17
SEC11C	283.659	-2.02237	7.74201e-06	0.000188598	272.289	78.6733	93.8929	114.874	61.1444	295.567	89.222	195.487	317.402	82.2973	116.427	546.964	500.257	653.22	837.164
UAP1	606.252	1.46778	7.89937e-06	0.00019212	566.486	1203.24	702.401	821.551	334.343	862.069	635.051	386.723	934.615	528.246	1063.03	259.724	231.89	353.469	210.939
THOC2	2410.6	0.728737	8.05672e-06	0.00019563	2603.96	2573.08	2596.68	2773.78	2198.6	3083.44	3582.53	2845.89	2841.96	2421.6	2130.11	1791.9	1840.36	1578.26	1296.94
C21orf33	47.5399	3.26202	8.26098e-06	0.000200265	3.12975	18.5114	123.138	32.999	46.834	33.867	29.3908	86.4107	26.3891	191.856	94.154	6.71122	7.81652	8.59499	3.29592
PDCD11	1137.92	0.836924	8.32704e-06	0.000201541	1298.85	971.846	1263.19	989.348	1241.1	1707.97	1544.07	1090.76	1576.75	1389.8	1104.54	595.285	834.631	702.641	758.061
RIPK2	318.851	1.66676	8.39014e-06	0.000202741	779.309	351.716	360.692	517.399	252.383	535.714	219.381	212.485	592.289	263.866	206.531	118.117	131.144	132.148	109.589
TRAF3IP1	417.799	-1.51726	8.41665e-06	0.000203055	447.555	106.44	275.522	199.862	257.587	203.972	256.12	477.384	227.973	244.32	373.579	768.435	689.591	544.708	1193.95
HMGN3	694.29	-1.67976	8.57974e-06	0.000206657	319.235	504.435	362.232	339.641	416.302	217.057	367.385	480.217	266.823	365.194	1173.38	1372.44	1160.32	1200.08	1869.61
PPP2R3A	531.515	1.55585	8.84032e-06	0.000212593	876.331	666.409	722.924	673.989	443.622	979.834	694.882	484.467	980.796	301.414	271.326	307.374	195.413	200.908	173.036
TEF	71.3738	-2.92782	9.02343e-06	0.000216649	6.25951	0	5.13076	27.3954	41.6302	53.1096	28.3411	19.832	65.2398	15.9451	16.1985	126.842	97.2723	171.9	395.51
MELK	327.197	3.85357	9.2733e-06	0.000222293	291.067	194.369	807.068	923.972	70.251	609.606	222.53	215.318	634.805	521.559	296.636	0	87.7187	32.2312	0.82398
XPO5	921.945	0.839666	9.36817e-06	0.000224208	1023.43	745.082	1195.98	1028.57	1126.62	1060.65	710.627	1137.5	985.927	1355.33	1120.74	583.205	528.918	500.658	725.926
EXO1	265.012	3.79826	9.65395e-06	0.00023068	162.747	763.594	573.619	947.32	1.30094	196.275	139.606	236.567	240.434	151.736	460.646	6.71122	70.3487	19.3387	4.94388
AGPAT4	278.889	2.75046	9.70554e-06	0.000231544	1042.21	657.153	246.789	257.143	35.1255	496.46	304.405	116.159	422.226	137.848	254.115	80.5346	56.4527	56.9418	19.7755
GAS2L3	322.579	2.84427	9.93476e-06	0.000236133	50.0761	851.522	570.027	715.394	136.599	569.581	139.606	281.897	549.773	368.795	371.554	32.2139	39.9511	149.338	12.3597
GPM6A	57.6623	-4.74523	9.93805e-06	0.000236133	18.7785	0	9.23537	0.311311	9.10661	7.69705	0	0	2.19909	32.4046	0	283.213	192.808	174.049	135.133
JUP	930.238	-2.26114	9.94508e-06	0.000236133	23451.2	268.415	201.639	113.94	1122.71	298.645	250.871	854.191	277.819	289.584	583.147	2229.47	2191.23	1585.78	2856.74
DST	12742	1.99219	9.96758e-06	0.000236293	15132.4	21575	12256.4	14794.8	5586.25	23042.6	22442	18776.6	22032	11817.9	7667.98	4522.02	4631.72	6077.74	775.365
GPSM2	585.447	2.65006	1.00114e-05	0.000236958	1414.65	2489.78	594.142	791.042	111.881	594.982	458.706	407.972	603.285	300.899	534.552	155.7	145.04	146.115	32.9592
MAGEA3	40.3262	8.46057	1.00572e-05	0.000237293	12.519	148.091	0	5.6036	0	13.085	0	8.49941	14.6606	319.416	83.0175	0	0	0	0
TXNL1	1087.17	-1.87162	1.00567e-05	0.000237293	979.613	138.835	817.33	932.689	394.186	855.912	624.554	396.639	792.407	673.295	385.728	2255.64	1329.68	1779.16	3951.81
PPAP2B	1161.19	-2.54946	1.01197e-05	0.000238392	557.096	550.713	245.25	324.075	1883.77	100.831	240.375	420.721	125.348	611.572	510.254	3494.53	2912.09	2261.56	3179.74
RP1	298.868	6.94878	1.02471e-05	0.000241015	169.007	32.3949	6.66999	11.2072	19.5142	1394.7	1198.72	0	1521.77	26.7466	89.092	0	11.2905	1.07437	0.82398
CEP55	238.062	3.7491	1.034e-05	0.000242819	237.861	152.719	413.026	576.237	2.60189	571.121	241.424	218.152	565.167	288.555	209.569	0.671122	48.6361	41.9006	3.29592
TNFAIP6	130.989	3.88125	1.03721e-05	0.000243193	53.2058	337.832	240.633	289.208	28.6208	23.8608	76.626	399.472	25.6561	289.069	152.874	6.0401	5.21101	36.5287	0
CCNB2	122.408	2.94353	1.04103e-05	0.000243329	78.2439	185.114	369.415	381.045	13.0094	128.541	55.6326	117.575	181.059	140.934	102.253	5.36898	45.1621	20.4131	12.3597
EVA1A	27.1821	3.59708	1.0409e-05	0.000243329	68.8546	32.3949	17.9577	11.2072	39.0283	50.0308	60.8809	28.3314	48.3801	39.0912	0	6.0401	1.737	2.14875	1.64796
NPC1	2072.22	1.35405	1.04843e-05	0.000244678	3852.73	1300.42	3417.6	2246.73	1924.1	3285.87	2248.39	2647.57	3201.15	1883.06	1203.75	862.392	1176.82	990.573	842.107
MDK	637.732	2.28529	1.05168e-05	0.000245055	491.371	1045.89	606.969	775.477	1258.01	930.573	364.236	820.193	813.665	148.649	1646.18	57.0454	182.386	333.056	92.2857
RAB31	838.709	1.43382	1.05882e-05	0.000245575	888.85	800.616	940.981	1214.43	1333.47	1221.52	730.571	998.681	1310.66	1048.78	597.321	291.938	376.93	669.335	156.556
ZMYND19	71.4112	1.74037	1.05591e-05	0.000245575	65.7248	101.812	179.063	95.8839	106.677	46.1823	65.0796	66.5787	41.7828	129.104	67.8314	25.5026	27.7921	25.785	26.3674
NRAS	463.474	1.95744	1.05872e-05	0.000245575	873.201	1707.67	694.705	451.713	261.49	439.501	323.299	347.059	380.443	435.661	444.447	152.345	152.856	188.016	99.7016
IMPACT	378.86	-1.14163	1.06205e-05	0.000245944	187.785	291.554	283.218	337.15	396.788	326.355	297.057	194.07	348.923	302.442	184.258	765.75	447.279	499.584	820.684
MYH11	1870.53	-3.02147	1.08086e-05	0.000249913	153.358	680.292	206.257	596.161	1536.41	327.894	339.044	1107.76	343.059	1692.75	114.402	8548.08	3140.5	8476.81	795.141
TREM2	107.743	2.96037	1.08605e-05	0.000250728	34.4273	175.858	405.33	256.209	110.58	176.262	57.7319	31.1645	181.792	64.2947	49.608	6.0401	19.1071	38.6775	9.06378
DNM1	820.343	3.23156	1.09076e-05	0.000251429	50.0761	1550.33	2489.96	1667.07	163.919	367.149	1428.6	1364.16	368.715	914.014	1482.17	90.6015	150.251	204.131	14.0077
CKAP5	3114.21	1.41588	1.09959e-05	0.000253074	3896.54	6270.72	5229.78	5181.47	1479.17	3197.35	2908.64	3099.45	3167.43	2265.23	4416.13	1347.61	1601.52	1511.64	1140.39
CDC42BPB	2557.25	0.794731	1.13859e-05	0.000261648	2907.54	2281.52	2827.56	2360.05	3382.45	2995.69	4277.41	2851.55	2910.87	2578.99	2336.64	1705.32	1544.2	1481.56	1917.4
XIRP1	101.781	5.36877	1.14162e-05	0.000261943	9.38926	0	0.513076	220.408	13.0094	434.883	321.199	2.83314	399.502	80.2398	31.3847	4.02673	1.737	4.2975	3.29592
UNC50	244.847	-0.995386	1.1441e-05	0.000262113	115.801	171.23	194.969	245.936	166.521	243.996	220.431	168.572	225.774	225.803	141.737	491.261	302.239	372.808	385.623
RPS6KA6	185.586	-2.39856	1.15419e-05	0.000264021	12.519	27.767	64.1345	64.7528	148.308	100.831	88.1723	22.6651	129.013	137.848	151.861	521.462	308.318	240.66	765.477
CCNE1	188.902	3.53886	1.19427e-05	0.000272773	59.4653	495.179	742.421	822.485	24.7179	79.2796	121.762	69.4119	80.6334	33.4333	218.68	13.4224	28.6606	22.5619	21.4235
ACACA	1982.54	0.864626	1.20062e-05	0.000273392	1583.66	2438.87	1910.18	2016.99	2570.66	2545.41	2928.58	1774.96	2501.1	2334.16	2183.77	1432.85	1085.63	925.036	1506.24
JMY	350.602	-1.196	1.19998e-05	0.000273392	262.899	277.67	147.253	163.438	355.158	354.064	288.659	219.568	331.33	234.033	237.916	581.192	488.967	467.353	849.523
CRTC3	788.921	-0.888996	1.20812e-05	0.000274267	541.447	721.943	542.834	513.975	775.362	548.03	506.991	881.106	491.131	802.913	749.183	1120.1	1080.42	1219.41	1338.97
CENPW	103.495	3.96676	1.2066e-05	0.000274267	97.0224	333.204	316.055	243.445	0	66.9643	57.7319	25.4982	85.7646	115.216	176.159	4.02673	20.8441	9.66937	0.82398
FAM64A	27.1025	5.66377	1.21152e-05	0.000274624	9.38926	92.5568	115.442	64.1301	0	13.8547	12.596	8.49941	10.2624	41.1486	35.4343	0	0	3.22312	0
NCKAP5L	211.251	1.05543	1.22346e-05	0.000276911	206.564	259.159	212.413	121.411	297.916	258.621	254.02	239.4	230.905	273.124	344.219	117.446	122.459	104.214	126.893
ZFP69	117.92	1.48491	1.23497e-05	0.000279095	62.5951	185.114	155.975	201.418	68.95	133.929	183.692	174.238	127.547	172.824	98.2037	48.9919	53.8471	67.6856	33.7832
FSCN1	980.48	2.85295	1.24651e-05	0.00028128	6356.53	1342.07	1288.85	752.751	325.236	524.169	879.624	614.791	535.113	466.523	917.242	149.66	177.174	276.114	101.35
TRIM3	99.656	1.31541	1.25397e-05	0.000282421	78.2439	171.23	105.694	78.1392	130.094	96.2131	209.934	97.7433	87.2307	111.616	139.712	55.032	48.6361	40.8262	44.4949
PSIP1	1883.04	-1.29435	1.25533e-05	0.000282421	1968.62	888.545	1465.34	1893.08	822.196	1664.87	876.475	1521.4	1593.61	720.101	1513.55	2583.15	3660.74	3097.42	3976.53
SDSL	73.9458	-3.48597	1.27694e-05	0.000286854	3.12975	0	8.72229	9.96196	31.2227	14.6244	14.6954	0	16.8597	63.266	51.6329	281.2	138.092	142.892	332.888
FARSB	516.165	0.720526	1.29321e-05	0.000290073	654.119	708.059	560.792	581.218	417.603	632.697	611.958	555.295	516.054	661.464	447.485	380.526	344.795	366.362	304.049
EXTL3	759.005	1.54376	1.29917e-05	0.000290976	722.973	1092.17	1133.9	792.287	840.41	609.606	557.375	643.122	653.864	725.245	2351.83	312.743	298.765	310.494	340.304
JMJD8	221.726	-1.51073	1.31897e-05	0.00029497	206.564	226.764	147.766	114.563	226.364	74.6614	112.315	189.82	62.3076	150.193	131.613	421.465	345.664	323.387	592.442
INMT	23.816	-4.80281	1.35204e-05	0.000301916	0	0	0	0	6.50472	1.53941	0	2.83314	5.13122	10.2872	4.04964	100.668	37.3456	174.049	14.8316
PGM3	556.58	1.24164	1.35851e-05	0.00030291	281.678	1156.96	776.797	733.138	588.027	691.965	497.544	477.384	715.438	719.072	599.346	275.16	244.049	256.775	335.36
HN1	372.628	2.11422	1.36308e-05	0.000303418	1242.51	273.043	614.665	598.029	182.132	372.537	399.925	296.063	387.04	370.852	419.137	38.2539	167.621	174.049	53.5587
CRELD1	372.049	-1.73074	1.36484e-05	0.000303418	140.839	212.881	120.06	85.2993	368.167	221.675	308.603	199.736	216.977	286.497	367.504	741.59	601.004	407.188	1302.71
SETD3	1098.87	-0.893242	1.37454e-05	0.000305124	898.239	1193.98	894.291	864.512	1098	835.899	652.895	575.127	844.452	1021.51	966.85	1816.06	1297.54	1507.35	2016.28
CADPS	515.544	6.73612	1.38483e-05	0.000306954	15.6488	0	947.138	867.002	10.4076	13.8547	5576.9	208.236	16.1267	29.3184	22.273	12.0802	6.07952	6.44625	1.64796
GPD1L	242.419	-2.46129	1.40801e-05	0.000311063	31.2975	0	55.4122	93.3934	158.715	146.244	141.706	164.322	197.918	79.2111	136.675	752.999	587.108	362.064	729.222
PREPL	1101.14	-1.14237	1.40959e-05	0.000311063	322.365	1189.35	896.344	711.658	931.476	818.966	825.041	766.364	799.737	975.223	927.367	2207.99	1563.3	1421.4	2160.48
SLC35D1	252.653	1.34551	1.40605e-05	0.000311063	162.747	328.577	466.386	540.437	262.791	271.706	275.014	216.735	249.964	341.534	198.432	140.264	125.064	95.6193	114.533
IQGAP2	1259.83	-2.0401	1.42302e-05	0.000313105	137.709	430.389	548.478	762.09	1191.66	738.147	177.394	1212.58	800.47	1051.86	516.329	3056.29	2236.39	2635.44	3402.21
TTC25	57.9268	-2.75777	1.42107e-05	0.000313105	15.6488	0	9.23537	31.1311	71.5519	12.3153	18.8941	52.4131	8.79637	14.9164	14.1737	185.901	160.673	62.3137	210.939
CREB3L1	1078.4	4.0853	1.433e-05	0.000314839	9.38926	1119.94	2919.4	1827.71	131.395	684.267	995.088	736.616	665.592	341.534	6405.51	79.8635	31.2661	220.247	8.2398
MAN1C1	396.557	-2.69753	1.43678e-05	0.000315043	15.6488	101.812	32.8369	77.2052	304.421	129.31	96.5697	121.825	145.14	505.1	236.904	779.173	700.881	1144.21	1557.32
MATN3	38.1017	2.70766	1.43812e-05	0.000315043	28.1678	152.719	63.1083	43.5836	37.7274	17.7032	81.8743	32.5811	17.5927	26.2323	40.4964	7.38234	7.81652	12.8925	1.64796
RNF175	66.1096	3.77728	1.45107e-05	0.000317417	18.7785	240.648	55.4122	109.893	14.3104	113.147	58.7816	205.402	114.353	9.7728	25.3102	6.0401	2.60551	17.19	0
BUB1B	765.731	2.88008	1.45915e-05	0.000318719	425.647	1661.39	1629.53	2123.45	179.53	1166.1	505.941	381.057	1183.11	870.294	819.039	30.2005	390.826	93.4706	26.3674
GALNT3	391.156	-2.09752	1.47182e-05	0.00032102	1280.07	111.068	170.854	120.477	481.349	194.735	81.8743	293.23	203.05	238.662	41.5088	962.389	916.27	630.658	1061.29
DDIAS	73.1486	3.26188	1.49133e-05	0.000324803	34.4273	185.114	155.462	222.588	36.4264	126.232	45.1358	29.7479	141.475	57.0937	23.2854	6.71122	21.7126	11.8181	0
IL11	14.2096	6.95761	1.49807e-05	0.000325797	43.8166	0	14.8792	12.4525	0	6.92734	7.3477	15.5823	7.33031	1.54307	103.266	0	0	0	0
RAI14	2333.02	1.93509	1.51241e-05	0.00032844	4966.92	6441.95	4487.87	4166.28	1367.29	1293.87	2072.05	2214.1	1389.09	1692.75	1865.87	633.539	578.423	831.566	993.72
C18orf54	156.918	2.69806	1.52603e-05	0.00033092	65.7248	50.9062	399.686	479.108	19.5142	251.693	161.649	189.82	289.547	195.97	124.526	28.1871	46.8991	36.5287	14.0077
HEATR1	1204.07	0.991593	1.53578e-05	0.000332554	863.812	1929.81	1480.74	1580.53	978.31	1126.08	1433.85	1358.49	1103.21	1640.8	1773.74	747.63	776.441	729.5	538.059
DPP7	668.765	-1.31909	1.53998e-05	0.000332981	447.555	323.949	362.232	320.651	898.952	437.192	585.716	322.978	398.036	514.872	644.904	1087.22	904.111	1034.62	1748.49
CFAP53	44.6825	-3.14449	1.54347e-05	0.000333255	6.25951	0	1.02615	6.22623	27.3198	6.15764	23.0928	33.9977	4.39819	26.2323	22.273	168.452	90.3242	66.6112	187.867
SLC35C1	150.323	1.10727	1.56966e-05	0.000336973	172.136	111.068	141.096	196.437	270.596	198.584	185.792	150.156	151.004	170.252	179.196	71.81	64.2692	125.702	66.7424
CCL20	57.2277	6.77261	1.56958e-05	0.000336973	28.1678	46.2784	7.18306	299.17	3.90283	25.4003	59.8312	359.809	25.6561	0	0	0	0.868502	2.14875	0
GORAB	601.124	1.5254	1.57191e-05	0.000336973	300.456	1078.29	823.487	1056.59	405.894	486.453	586.766	919.353	492.597	1014.83	841.312	363.077	240.575	237.437	169.74
FGF5	107.27	9.87443	1.56524e-05	0.000336973	6.25951	83.3011	3.07846	14.009	0	595.751	168.997	140.24	597.42	0	0	0	0	0	0
ARL10	54.2685	2.48447	1.57091e-05	0.000336973	34.4273	226.764	94.406	41.4044	88.4642	35.4064	74.5266	16.9988	43.9819	29.8328	78.9679	10.0668	13.0275	15.0412	10.7117
TOB1	458.354	-2.12481	1.60439e-05	0.000343444	650.989	124.952	175.985	134.487	223.762	159.329	298.107	211.069	126.081	174.882	383.703	678.504	536.734	636.03	2360.7
VPS9D1	94.5281	0.96365	1.60765e-05	0.000343651	106.412	124.952	84.6575	99.6196	107.978	126.232	138.557	82.161	98.2262	133.219	94.154	53.0186	69.4802	44.0493	55.2066
TIMELESS	464.389	1.3314	1.63084e-05	0.000348114	325.494	782.105	974.331	767.694	357.76	448.738	391.527	552.462	440.552	523.102	522.403	171.136	302.239	191.239	215.059
CA9	83.0698	7.06942	1.65462e-05	0.000352688	694.805	0	195.482	66.3093	0	99.2919	2.09934	28.3314	99.6922	0	56.6949	0	0.868502	0	2.47194
POC1A	75.9288	2.20136	1.687e-05	0.000359079	106.412	64.7898	236.015	131.373	13.0094	64.6552	93.4207	69.4119	82.8325	87.9552	105.291	17.4492	29.5291	12.8925	23.8954
TCIRG1	1299.43	1.91337	1.69481e-05	0.000359722	1517.93	578.48	690.087	1222.52	1440.14	2481.53	1535.67	1171.5	2452.72	1107.93	3575.83	306.703	684.38	509.253	216.707
NEB	13307.7	4.61766	1.69423e-05	0.000359722	175.266	1596.6	1384.79	12781.5	1386.81	48158.9	75446.1	4251.12	49013.4	2001.37	506.204	807.36	648.771	798.26	659.184
STYK1	42.3947	5.03568	1.72926e-05	0.000366515	15.6488	0	216.518	213.56	79.3576	21.5517	5.24835	53.8296	10.2624	10.8015	2.02482	0.671122	3.47401	2.14875	0.82398
CDCA2	310.687	3.43433	1.74161e-05	0.000368612	93.8926	222.136	918.406	1192.63	35.1255	328.664	196.288	372.558	370.914	197.513	580.11	3.35561	108.563	34.38	5.76786
NBPF15	4733.08	1.51554	1.76792e-05	0.000373653	2506.93	8269.95	3756.74	3186.89	4008.21	7069.74	9639.13	6003.42	8358.75	6013.36	4173.15	2292.55	2352.77	1274.21	2090.44
PYGL	976.623	1.5	1.77126e-05	0.000373832	11551.9	1198.61	1794.23	1461.3	619.249	1606.37	898.518	898.105	1570.15	632.146	1270.57	368.446	255.34	746.69	299.929
HELZ2	555.63	1.72493	1.78683e-05	0.000376464	338.013	481.295	548.478	490.004	409.797	1397.01	400.974	549.629	1241.02	549.334	1101.5	146.305	264.025	237.437	179.628
SGK223	404.234	-2.14735	1.78874e-05	0.000376464	140.839	41.6506	153.41	139.779	441.02	123.153	202.586	276.231	109.222	191.341	499.118	851.654	825.077	524.295	1544.14
GAR1	75.1525	1.83246	1.82951e-05	0.000383954	53.2058	50.9062	89.2752	113.317	39.0283	121.613	116.513	48.1633	120.217	74.0675	195.395	30.2005	26.9236	31.1569	17.3036
MEPCE	339.307	-1.2254	1.83201e-05	0.000383954	175.266	328.577	159.054	162.505	421.506	224.754	167.947	237.984	241.9	354.393	280.437	630.183	564.527	502.807	637.76
NT5DC2	1110.96	2.40281	1.82866e-05	0.000383954	1809	3230.23	3134.38	1962.82	292.712	396.398	1455.89	857.024	320.335	1078.09	1055.94	246.302	250.997	293.304	280.977
DDX39B	586.696	1.22417	1.86014e-05	0.000389307	403.738	536.829	645.963	615.463	880.739	686.577	799.849	725.283	668.524	763.822	886.87	270.462	528.049	198.759	189.515
UBE2I	765.646	-1.0537	1.86464e-05	0.000389705	4622.65	458.156	581.315	446.732	745.441	595.751	609.859	369.724	609.149	420.23	950.652	1120.1	1149.03	1370.9	1300.24
BRI3	586.362	1.39446	1.87475e-05	0.000391273	654.119	1240.26	970.74	689.243	509.97	785.099	825.041	300.313	792.407	503.556	457.609	267.778	178.043	293.304	327.944
RNF144A	192.181	2.63226	1.87919e-05	0.000391654	12.519	596.991	260.129	217.295	59.8434	127.771	363.186	235.15	128.28	292.67	429.261	30.8716	44.2936	54.7931	29.6633
GSDMC	18.0598	5.90126	1.88909e-05	0.000393171	647.859	0	11.8007	5.6036	22.116	41.5641	19.9437	49.5799	38.8506	64.2947	0	0.671122	0	0	0.82398
KIF11	524.617	2.34915	1.91057e-05	0.000397091	250.38	870.034	1137.49	1548.46	117.085	812.038	269.765	283.314	772.615	684.096	599.346	73.1523	240.575	98.8424	112.061
RAD51AP1	97.852	2.54749	1.92668e-05	0.000399887	53.2058	87.929	184.194	275.822	6.50472	156.25	123.861	75.0782	167.864	180.54	69.8562	14.7647	26.9236	26.8594	18.1276
TOMM34	150.369	1.17694	1.94317e-05	0.000402752	291.067	212.881	175.985	179.938	204.248	189.347	164.798	99.1598	172.995	119.331	136.675	97.3127	84.2447	55.8675	71.6862
TNFSF4	18.3385	3.61334	1.95487e-05	0.000404061	0	64.7898	22.0623	19.9239	44.2321	25.4003	34.6391	9.91598	14.6606	11.3159	20.2482	0	4.34251	1.07437	2.47194
S100A11	1199.69	1.50652	1.95222e-05	0.000404061	13057.3	1383.72	2444.81	2339.5	1036.85	1740.3	751.564	1270.66	1512.24	1016.37	1247.29	318.112	391.695	941.152	393.038
SLCO2A1	501.709	-2.94767	1.98441e-05	0.000409602	231.602	60.1619	12.8269	76.5826	1421.93	69.2734	413.57	229.484	63.0407	368.28	38.4715	1447.61	1659.71	1586.85	854.467
ACOT9	498.983	0.840996	2.00612e-05	0.000413514	660.378	559.969	402.765	543.238	522.979	514.163	451.358	687.036	494.063	567.851	819.039	300.663	301.37	370.659	289.217
IL1RN	127.503	2.63572	2.06337e-05	0.000424732	4309.67	92.5568	57.9776	395.677	53.3387	227.063	13.6457	181.321	277.819	272.61	118.452	17.4492	32.1346	31.1569	25.5434
TBX22	33.1903	-6.04868	2.1254e-05	0.000436304	3.12975	0	0	3.42443	0	0	0	0	0	11.8302	0	308.045	59.0582	47.2725	65.0944
MATN2	1783.12	-3.35009	2.12316e-05	0.000436304	9.38926	1045.89	220.11	167.174	1003.03	110.068	421.968	218.152	101.891	738.618	1647.19	7399.79	4975.65	2329.24	6358.65
ALDH9A1	782.414	-1.4582	2.13444e-05	0.00043756	291.067	657.153	691.113	609.548	532.086	384.083	334.845	344.226	380.443	703.127	941.54	1512.04	1023.96	1037.85	2293.14
C19orf12	1718.05	3.56275	2.14459e-05	0.000439041	190.915	6585.42	7701.78	5936.4	407.195	629.618	492.296	1383.99	576.162	774.623	322.958	189.927	204.967	227.767	146.668
CDCA3	47.2788	2.91435	2.14972e-05	0.000439493	43.8166	55.5341	74.9091	54.7908	2.60189	60.037	26.2418	55.2462	48.3801	103.9	150.849	4.02673	19.1071	6.44625	3.29592
ADCY10	45.5672	3.25337	2.16984e-05	0.000443001	31.2975	27.767	64.6476	54.7908	2.60189	107.759	46.1855	35.4142	115.086	74.5819	98.2037	8.05346	13.896	3.22312	0
USP28	466.782	1.25391	2.18516e-05	0.000444924	366.181	791.361	748.065	747.147	535.989	472.599	550.028	644.539	458.877	468.066	293.599	260.395	332.636	174.049	158.204
MFSD10	396.254	0.852263	2.18519e-05	0.000444924	356.792	425.761	426.366	321.585	590.628	504.926	562.624	463.218	476.47	403.771	415.088	234.222	310.924	186.941	264.498
TSGA10IP	6.0864	-4.20788	2.19001e-05	0.000445301	0	0	1.02615	0.622623	0	1.53941	1.04967	2.83314	3.66516	0	0	42.2807	9.55353	17.19	11.5357
RPS25	4038.07	-0.909429	2.25458e-05	0.000457812	25269.6	3072.89	3298.56	3208.69	2453.58	3797.72	2448.88	3646.25	3761.92	2122.76	4241.99	4791.81	5616.61	7635.58	6536.63
MAOA	2409.55	-3.53506	2.28274e-05	0.000462489	2131.36	444.273	78.5006	99.6196	2307.87	66.1946	266.616	175.655	91.6289	689.24	584.16	7019.26	3460.98	4524.19	14203.8
FAM127A	327.424	1.49854	2.28378e-05	0.000462489	375.571	698.804	605.43	326.566	245.878	240.918	317.001	378.224	219.909	396.57	547.713	128.184	72.0857	191.239	167.268
P2RY11	22.1541	2.20284	2.29061e-05	0.000462623	9.38926	4.62784	21.0361	29.5746	36.4264	33.0973	36.7385	18.4154	35.1855	53.4932	29.3599	9.39571	6.07952	5.37187	4.1199
ADPGK	316.863	0.820091	2.28978e-05	0.000462623	209.694	296.182	438.68	429.298	381.177	392.549	318.05	382.474	357.719	396.056	333.083	180.532	224.942	232.065	180.452
EPB41L5	920.777	-1.77231	2.30664e-05	0.000465235	938.926	444.273	273.983	264.926	1449.25	554.957	259.269	416.471	486	521.045	554.8	2399.26	1815.17	1650.24	1783.09
STX1A	121.061	3.7836	2.31553e-05	0.000466401	713.584	0	26.6799	30.8198	61.1444	213.978	329.597	63.7456	208.914	84.3547	36.4467	10.0668	12.159	12.8925	11.5357
CCDC110	47.3074	-2.25513	2.32581e-05	0.000467844	0	9.25568	25.1407	15.2543	40.3293	13.085	24.1424	32.5811	14.6606	50.9214	29.3599	171.807	59.0582	102.066	121.949
ACE2	10.1138	-4.70758	2.35029e-05	0.000472135	0	0	0	0.311311	0	0	2.09934	1.41657	0	5.14358	4.04964	46.9785	39.9511	31.1569	20.5995
KAT6B	3169.62	-0.899534	2.35576e-05	0.0004726	4037.38	2772.08	1664.93	2007.02	2893.3	2376.85	2743.84	2462	2587.6	2632.48	2162.51	4828.05	5393.4	3775.35	5207.55
ATRAID	803.491	-1.24914	2.35932e-05	0.000472683	419.387	870.034	764.483	616.085	914.563	429.495	465.004	348.476	414.896	503.556	722.86	1613.38	908.454	1420.32	1641.37
ERMP1	691.517	-1.53995	2.39562e-05	0.000479315	363.051	226.764	341.195	316.604	688.199	407.174	336.944	701.202	442.018	729.36	484.944	1957.66	864.16	666.112	1847.36
MMP12	393.59	5.19135	2.41568e-05	0.000482685	3101.59	129.58	35.4022	44.5175	230.267	83.1281	3.14901	402.306	72.5701	1680.41	62.7693	1.34224	53.8471	2.14875	0.82398
SHCBP1	167.294	2.9765	2.42809e-05	0.00048452	65.7248	236.02	401.225	439.572	87.1632	216.287	142.755	208.236	186.19	253.064	161.985	3.35561	86.8502	19.3387	1.64796
PAIP2B	34.243	-2.06991	2.43505e-05	0.000485264	12.519	32.3949	33.3499	9.33934	29.9217	10.7759	6.29802	28.3314	8.06334	14.402	21.2606	95.9704	46.0306	64.4625	100.526
CPAMD8	267.907	-3.79863	2.45034e-05	0.000487058	12.519	138.835	9.23537	15.8769	2754.1	9.23646	25.1921	63.7456	5.86425	240.72	51.6329	132.882	158.936	550.08	2511.49
PCCB	540.736	-1.12523	2.45055e-05	0.000487058	266.029	407.25	389.938	392.875	260.189	563.424	392.577	330.061	645.8	412.001	458.621	1176.48	603.609	778.921	1033.27
PDK2	504.727	-1.84706	2.45815e-05	0.000487923	275.418	203.625	310.924	131.996	879.438	208.59	268.716	415.055	192.787	144.02	250.065	1161.04	877.187	810.078	1441.96
UNC5B	550.645	2.8435	2.46712e-05	0.000489057	46.9463	569.224	1496.64	723.488	541.193	202.432	223.58	1028.43	190.588	1051.35	1786.9	67.7833	66.8747	193.387	70.8623
SPINT2	1776.04	-2.97888	2.4774e-05	0.000490447	2372.35	129.58	84.1444	94.6387	1051.16	859.76	454.507	475.967	864.244	345.649	161.985	7182.35	3018.91	3985.93	5559.39
RTL1	116.519	5.87118	2.49855e-05	0.000493982	992.132	305.437	0	9.33934	35.1255	8.46675	265.567	33.9977	13.1946	15.9451	57.7073	3.35561	0	7.52062	0
CLIC3	128.429	-4.12156	2.5021e-05	0.000494032	9.38926	4.62784	0	5.6036	267.994	7.69705	5.24835	11.3326	2.93212	108.53	28.3474	280.529	256.208	323.387	805.852
SPDYE1	541.383	1.55125	2.51474e-05	0.000495876	369.311	1059.78	841.444	524.248	594.531	419.489	530.084	502.882	499.927	749.934	1133.9	246.973	385.615	119.256	143.372
CHEK2	211.218	1.50009	2.55309e-05	0.000502778	178.396	495.179	228.832	241.266	149.609	259.39	321.199	364.058	252.896	222.717	95.1664	73.8234	74.6912	117.107	93.9337
PRNP	1833.84	-1.2978	2.57e-05	0.000505445	19373.2	1615.12	590.55	718.507	1147.43	1483.99	844.985	1565.31	1576.02	1140.33	2005.58	3381.11	2919.04	3536.84	3139.36
MYH4	550.704	9.17213	2.6123e-05	0.000513091	6.25951	203.625	3527.91	3698.69	0	9.23646	10.4967	701.202	5.86425	92.0701	0	0	5.21101	0	0
PNRC2	439.794	-1.09002	2.62837e-05	0.000515573	366.181	226.764	272.956	490.627	353.857	310.961	238.275	560.961	362.117	259.236	273.35	700.651	758.203	582.311	840.459
GIGYF2	2161.49	-1.05181	2.64023e-05	0.000517223	1921.67	1698.42	798.859	1110.14	1652.2	1775.71	2475.12	1983.2	1852.37	1489.07	1734.26	3466.34	3493.12	2949.16	4022.67
RPS15A	2633.36	-0.81553	2.65204e-05	0.00051886	10503.5	2730.43	2141.07	1988.03	2774.91	1945.81	1779.19	1728.21	1834.04	1953.02	2678.83	3116.02	3559.99	5060.3	3669.18
ITIH5	290.315	-3.2393	2.66435e-05	0.000520334	3.12975	0	35.9153	47.3193	228.966	36.1761	130.159	211.069	61.5746	181.568	42.5212	851.654	918.876	809.004	796.789
DLGAP4	731.019	1.34386	2.66651e-05	0.000520334	1931.06	1180.1	998.959	757.421	794.877	579.588	703.279	597.792	615.013	579.167	857.51	320.125	311.792	326.61	411.99
TFCP2L1	247.956	-3.29654	2.72291e-05	0.000530649	34.4273	27.767	2.56538	9.96196	192.54	77.7402	32.5398	66.5787	82.8325	267.466	16.1985	961.718	572.343	474.873	899.786
SOX11	19.9223	7.42911	2.72929e-05	0.000531203	3.12975	124.952	73.3699	56.036	5.20378	2.30911	0	22.6651	0	2.05743	9.11168	0	0	0	0
PANX1	207.951	1.70353	2.73418e-05	0.000531465	528.928	138.835	503.327	341.82	149.609	213.208	185.792	206.819	231.638	123.446	182.234	65.7699	82.5077	97.7681	67.5663
RPL23A	7749.1	-1.23016	2.74756e-05	0.000533374	32026.8	4618.58	3991.73	4352.44	6055.89	7826.36	6192.01	2775.06	8992.83	3785.67	6511.81	12182.2	13008.4	16418.6	11900.7
TRIM2	371.836	-2.22357	2.75719e-05	0.000534552	28.1678	314.693	98.5106	143.203	418.904	104.68	120.712	121.825	111.421	408.915	197.42	1130.84	707.829	513.551	1156.87
KIT	743.262	-3.37542	2.77083e-05	0.000536504	21.9083	814.5	41.0461	68.7998	209.452	31.5579	49.3345	559.545	46.914	367.252	133.638	3242.86	1339.23	1240.9	2981.98
CLEC5A	88.4381	4.18309	2.78296e-05	0.000538159	71.9843	0	125.191	264.615	48.1349	243.996	3.14901	97.7433	321.068	105.958	18.2234	1.34224	6.07952	18.2644	0.82398
EN1	61.6006	4.78133	2.80309e-05	0.000541353	347.403	245.275	67.2129	54.1682	6.50472	7.69705	4.19868	7.08284	3.66516	23.1461	145.787	6.0401	2.60551	3.22312	0
SLC5A6	220.247	1.32583	2.83676e-05	0.000547152	128.32	319.321	267.826	184.608	231.568	208.59	315.951	162.905	223.574	369.309	472.795	102.011	119.853	103.14	93.9337
SOD1	2378.25	-1.27063	2.86885e-05	0.000552631	2801.13	1582.72	1142.11	1507.06	1423.23	1911.95	1319.44	849.941	2018.77	1481.35	2968.38	4381.75	3530.46	3753.86	5001.56
GSTZ1	131.688	-1.76698	2.9169e-05	0.000561166	97.0224	4.62784	124.677	87.4785	123.59	51.5702	113.364	89.2438	63.7737	76.6393	45.5584	342.272	180.648	292.23	282.625
AC138969,4	294.754	2.7298	2.95328e-05	0.000567437	53.2058	509.062	1397.62	144.137	541.193	121.613	278.163	263.482	173.728	296.27	413.063	34.2272	105.089	20.4131	70.0383
KIF26B	627.014	2.94075	2.96265e-05	0.000568511	28.1678	1434.63	1586.94	1057.21	455.33	127.001	1150.44	1603.56	156.869	355.421	1024.56	136.238	97.2723	79.5037	112.061
MEX3D	154.872	1.75988	3.0157e-05	0.000577951	369.311	379.483	278.6	126.704	157.414	137.777	157.451	111.909	140.009	60.1799	181.221	57.0454	48.6361	58.0162	59.3265
CCNE2	72.7443	1.81087	3.02662e-05	0.000578591	90.7629	83.3011	97.4844	143.515	22.116	113.147	57.7319	69.4119	112.154	71.4958	127.564	36.9117	33.8716	19.3387	12.3597
HERPUD1	1593.54	-1.37271	3.02675e-05	0.000578591	1289.46	1078.29	1122.61	1067.49	1654.8	686.577	558.425	1545.48	792.407	1598.11	918.255	1854.31	2073.12	2972.79	4690.92
PRPS1L1	8.10335	6.19105	3.03176e-05	0.000578766	3.12975	0	1.02615	20.2352	5.20378	11.5456	5.24835	1.41657	8.79637	41.663	23.2854	0	0	0	0
NEK2	167.702	4.02056	3.03538e-05	0.000578766	156.488	879.29	396.608	371.083	1.30094	107.759	62.9802	53.8296	73.3031	81.2686	276.388	0.671122	29.5291	22.5619	2.47194
CENPA	55.7785	4.6533	3.04424e-05	0.000578985	25.038	124.952	218.57	185.542	0	73.8917	17.8444	5.66628	79.1674	47.3209	46.5708	0	7.81652	4.2975	0
NUPR1	179.101	-2.08493	3.04055e-05	0.000578985	112.671	97.1846	42.5853	23.037	244.577	70.0431	60.8809	113.326	55.7104	85.8978	153.886	344.957	193.676	503.882	584.202
PHC2	576.991	1.41997	3.05271e-05	0.000579861	1010.91	527.574	502.301	448.911	797.479	825.893	1444.35	487.3	729.366	347.706	498.105	259.724	250.997	258.924	265.322
NUDT12	85.6143	-1.73534	3.07003e-05	0.000582413	56.3356	50.9062	29.7584	29.5746	68.95	54.649	89.222	69.4119	43.2488	77.1537	13.1613	210.061	113.774	154.71	223.299
RBP7	83.5186	-2.7958	3.08412e-05	0.000584348	9.38926	92.5568	6.66999	38.9139	37.7274	6.15764	49.3345	48.1633	8.79637	56.065	7.08686	236.906	114.642	250.329	290.041
SIRPB1	243.546	3.04683	3.09735e-05	0.000586114	970.224	87.929	440.732	288.897	28.6208	326.355	88.1723	495.799	325.466	284.44	161.985	6.0401	28.6606	104.214	15.6556
RPL29	750.496	-0.988485	3.13097e-05	0.000590244	3858.99	356.344	630.057	536.078	849.516	682.728	498.594	426.387	708.108	452.121	659.078	985.878	1129.92	1517.02	1090.13
CCNA2	307.567	3.23638	3.12916e-05	0.000590244	125.19	1036.64	606.456	803.495	5.20378	436.423	231.977	169.988	356.986	285.983	383.703	18.7914	99.8778	46.1981	6.59184
RPL27A	8537.33	-1.06793	3.12728e-05	0.000590244	56160.3	6238.33	7858.27	5640.96	6656.93	6647.94	7631.11	3245.36	6990.92	4189.45	9263.54	11636.6	11816	16619.5	15321.9
SEMA6C	179.749	1.67524	3.17969e-05	0.000597926	106.412	448.9	295.019	198.305	170.424	165.487	244.573	143.073	122.416	189.284	338.145	91.9437	92.9298	58.0162	31.3112
BRCA2	491.409	2.11218	3.17753e-05	0.000597926	344.273	823.755	790.137	1267.04	189.938	758.929	414.62	672.87	721.303	545.219	270.313	63.0855	234.496	233.139	42.023
NGFRAP1	683.682	-1.94426	3.21975e-05	0.000604701	769.92	444.273	388.398	342.131	222.461	220.905	572.071	100.576	313.004	211.915	693.5	1674.45	856.343	902.474	2542.8
ZNF878	25.1576	2.77447	3.22519e-05	0.000604966	9.38926	78.6733	19.4969	48.5646	9.10661	38.4852	30.4405	43.9136	25.6561	48.864	6.07445	7.38234	3.47401	5.37187	2.47194
GPR156	14.217	4.97245	3.23756e-05	0.000606526	3.12975	23.1392	6.66999	33.6216	11.7085	2.30911	25.1921	18.4154	2.19909	26.7466	57.7073	1.34224	0	1.07437	0
GOLGA8R	600.594	-2.47208	3.2456e-05	0.000607275	43.8166	161.974	147.253	222.276	709.014	212.438	249.822	451.885	225.041	457.779	101.241	2503.96	611.426	455.535	2455.46
MTF2	488.565	0.67258	3.26405e-05	0.000609967	660.378	504.435	637.753	589.312	522.979	521.86	424.067	519.881	552.705	527.731	507.217	365.761	424.698	277.189	292.513
HID1	58.5261	-2.88152	3.2902e-05	0.000612565	6.25951	0	10.7746	8.71672	202.947	10.0062	36.7385	24.0817	6.59728	71.4958	9.11168	168.452	164.147	127.851	182.924
NT5DC1	584.626	-1.16265	3.2821e-05	0.000612565	513.28	513.69	236.015	336.839	459.233	537.254	556.326	399.472	525.583	533.389	227.792	1208.69	727.805	851.979	1142.04
MYO5A	2909.2	1.11452	3.28633e-05	0.000612565	5420.73	2785.96	2721.87	3504.74	3565.89	3493.69	3904.78	4629.35	3173.29	2357.3	1806.14	1265.74	1804.75	1905.94	1297.77
RABGAP1	1807.18	-1.12042	3.32402e-05	0.000618005	1549.23	1911.3	1341.18	1583.64	1968.33	912.87	1251.21	1393.9	952.207	1356.36	927.367	3591.84	2299.79	1979	4089.41
ABCC10	332.044	1.07971	3.32766e-05	0.000618005	215.953	356.344	399.173	254.341	467.039	413.331	489.147	436.303	436.153	311.701	468.745	171.136	261.419	172.974	126.893
MSH5	81.5475	2.37576	3.34651e-05	0.000620738	34.4273	249.903	175.472	143.203	72.8529	65.4249	99.7187	19.832	80.6334	87.9552	114.402	25.5026	36.4771	7.52062	9.88776
PAX6	86.8967	5.72756	3.42118e-05	0.000633805	303.586	0	428.931	400.035	0	5.38793	13.6457	16.9988	2.19909	84.3547	39.4839	2.01337	4.34251	0	2.47194
CNDP2	740.829	-1.61638	3.45383e-05	0.000639064	147.098	249.903	419.696	408.441	524.28	657.328	434.564	291.813	730.099	514.358	868.647	1430.83	1025.7	1177.51	2232.16
NEDD4	775.631	1.13772	3.4869e-05	0.000644389	726.103	772.849	1326.3	1405.88	844.313	898.245	1054.92	903.771	822.461	780.795	446.472	460.39	384.747	511.402	295.809
KDELR3	344.368	2.38254	3.51586e-05	0.000648943	134.579	1087.54	844.523	702.318	127.492	228.602	453.458	179.904	235.303	500.985	334.095	93.2859	59.0582	154.71	29.6633
ATP6V1C2	69.0542	2.13884	3.52029e-05	0.000648962	28.1678	78.6733	39.5068	52.9229	53.3387	109.298	88.1723	158.656	115.819	131.676	100.228	9.39571	46.0306	10.7437	13.1837
P4HA1	1484.03	2.07417	3.52598e-05	0.000649213	3214.26	620.13	3838.32	3349.71	578.92	1148.4	1360.37	1454.82	1093.68	751.991	3079.75	426.162	374.325	571.567	397.982
MAP4K4	9647.14	1.9898	3.538e-05	0.000650627	33870.2	12509.1	6560.19	6302.5	4836.91	15342.5	16387.5	6119.58	15884.8	5559.7	9197.73	2181.82	4544.87	3473.45	1936.35
GSN	7744.67	-1.22906	3.58748e-05	0.000658919	7768.05	5016.58	7094.3	5420.86	3805.26	4405.79	8510.73	6347.65	4599.77	3467.8	6277.95	18053.2	13039.7	15777.2	6585.25
TMEM110	31.6013	2.87572	3.61441e-05	0.000663053	15.6488	0	43.6115	28.6406	76.7557	23.8608	26.2418	107.659	36.6516	41.663	50.6204	6.71122	8.68502	6.44625	0.82398
TCEAL3	412.094	-1.66494	3.64401e-05	0.000667667	231.602	143.463	239.093	255.275	184.734	257.081	336.944	121.825	256.561	159.965	680.339	693.269	722.594	598.426	1300.24
CHTF18	125.31	1.62405	3.65438e-05	0.000668752	112.671	148.091	318.62	122.034	68.95	150.862	196.288	106.243	123.149	149.678	184.258	41.6096	89.4557	29.0081	38.7271
HK3	267.137	3.23076	3.66781e-05	0.000669844	78.2439	13.8835	192.917	257.455	157.414	1036.02	213.083	517.048	999.854	267.466	123.514	15.4358	36.4771	89.1731	9.06378
PIEZO1	1436.6	1.12323	3.66928e-05	0.000669844	2253.42	897.801	1183.67	928.642	1885.07	2132.08	1854.77	1736.71	2005.57	1646.97	1940.79	819.44	861.554	856.276	546.299
LRRC40	307.666	1.16381	3.69855e-05	0.00067391	291.067	365.599	531.547	548.219	304.421	381.004	225.679	325.811	424.425	279.811	291.574	187.243	181.517	184.792	92.2857
NFE2L1	1506.17	-1.04316	3.70053e-05	0.00067391	1721.36	1207.87	777.823	699.828	1289.24	1093.75	1735.11	1012.85	1219.76	964.421	1200.72	2452.95	2054.88	2063.87	3098.16
STAB2	133.132	-3.47202	3.7085e-05	0.000674542	6.25951	9.25568	20.523	18.0561	32.5236	28.4791	66.1293	25.4982	24.19	142.477	19.2358	271.133	604.478	726.277	2.47194
TEX15	49.9871	5.75943	3.73581e-05	0.000678687	9.38926	32.3949	228.832	367.659	0	10.0062	7.3477	66.5787	5.86425	0.514358	16.1985	1.34224	2.60551	1.07437	0
TMED4	378.14	-1.64859	3.74063e-05	0.000678741	181.526	166.602	225.753	156.278	686.898	198.584	198.388	196.903	158.335	146.078	334.095	899.974	560.184	633.881	928.625
SLTM	2234.6	-0.868113	3.76108e-05	0.000681627	2453.73	1203.24	1344.77	1568.39	2461.39	1749.54	1770.79	2358.59	1714.56	1819.28	1702.87	3447.55	3240.38	2830.98	3852.93
MYO19	370.665	1.25098	3.77255e-05	0.000682881	497.631	189.741	326.829	243.757	581.522	491.841	674.938	470.301	442.751	390.912	512.279	204.692	218.863	134.297	179.628
TMEM92	15.0838	6.29983	3.77803e-05	0.000682991	100.152	0	17.4446	14.3203	0	26.9397	7.3477	5.66628	31.5203	1.54307	20.2482	0	0	1.07437	0
TSPAN1	518.057	-3.71937	3.78226e-05	0.000682991	59.4653	4.62784	4.10461	14.6316	526.882	128.541	61.9306	321.561	106.29	101.843	11.1365	2343.56	852.001	1269.91	1964.37
GNAS	27416.4	-1.22653	3.82903e-05	0.000690607	23501.3	24731.2	25085.8	22604.6	17268.7	16097.6	20764.6	10557.7	16997.5	16150.3	28429.5	54722.6	33151.6	27166.6	74016.5
AP2A2	1314.23	0.748943	3.83531e-05	0.000690909	1971.75	1263.4	1125.69	1244	1251.51	1634.85	1571.36	1425.07	1623.66	1651.09	1443.7	761.052	872.845	1130.24	743.23
ZNF536	17.9259	-4.46669	3.86093e-05	0.000694689	3.12975	0	0.513076	1.55656	3.90283	0	0	1.41657	2.19909	15.4307	0	118.789	29.5291	18.2644	74.1582
TUBB	4757.04	1.49565	3.86874e-05	0.000695262	9868.12	7515.61	8171.25	6010.18	2011.26	5888.24	4486.29	2674.48	6799.6	3860.26	5920.57	1579.15	2060.96	2757.92	1751.78
BID	74.7216	1.64899	3.92611e-05	0.000704728	159.617	50.9062	87.736	149.741	33.8245	93.1343	94.4704	70.8284	95.294	75.6106	92.1292	22.147	28.6606	49.4212	17.3036
ATAD2	923.089	1.55965	3.93229e-05	0.000704994	801.217	1369.84	1772.16	1731.83	343.449	1052.19	681.236	654.455	1076.09	1445.86	1397.12	295.965	430.777	275.04	519.107
CLSPN	420.967	3.11486	3.95261e-05	0.000706948	503.89	661.781	655.198	1019.54	11.7085	426.416	444.011	208.236	364.316	647.062	1117.7	6.0401	171.963	60.165	16.4796
SPOCK1	466.215	3.2961	3.95211e-05	0.000706948	895.11	175.858	668.538	449.845	261.49	1151.48	1332.03	521.297	1128.87	90.0126	68.8438	94.6282	33.0031	121.404	0.82398
NEK8	98.2518	-1.74232	4.01205e-05	0.000716723	31.2975	32.3949	24.1146	35.1782	39.0283	86.9766	111.265	103.41	71.837	81.2686	44.546	250.328	226.679	141.817	193.635
MTF1	405.799	0.85696	4.03278e-05	0.000718716	666.638	453.528	335.039	570.322	407.195	437.962	518.537	449.052	426.624	346.163	461.658	269.791	234.496	197.685	312.288
KRT6B	70.0889	7.70308	4.03167e-05	0.000718716	27579.4	18.5114	94.406	0	42.9311	137.007	4.19868	616.207	107.756	0	0	0	0	2.14875	0
CASC1	81.7541	-3.19789	4.10934e-05	0.000730794	6.25951	0	5.64383	14.3203	31.2227	11.5456	8.39737	107.659	6.59728	63.266	25.3102	322.81	257.945	132.148	233.186
SELENBP1	480.713	-3.11389	4.11029e-05	0.000730794	9.38926	134.207	86.7098	66.9319	369.468	23.0911	102.868	69.4119	25.6561	486.068	362.442	2201.28	884.135	934.706	1454.32
NPAS2	421.298	1.55517	4.12328e-05	0.000732237	785.568	342.46	444.324	358.008	409.797	706.589	172.146	660.121	665.592	641.404	438.373	302.676	157.199	128.925	106.293
FAU	976.129	-1.01003	4.18038e-05	0.000741499	3934.1	416.506	739.855	573.747	816.993	852.063	910.065	522.714	826.859	657.864	1151.11	1313.39	1618.89	1708.26	1554.03
ZNF404	86.8802	2.00258	4.18614e-05	0.000741643	12.519	111.068	102.102	125.147	71.5519	114.686	156.401	225.234	91.6289	87.4409	97.1912	50.3341	19.1071	21.4875	17.3036
TMEM205	261.004	-1.34638	4.19805e-05	0.000742877	112.671	129.58	244.224	164.684	339.546	187.038	242.474	160.072	165.665	81.7829	202.482	498.644	336.11	446.94	603.153
GPR84	19.4896	3.43837	4.20819e-05	0.000743794	84.5034	4.62784	9.23537	68.4885	16.9123	21.5517	7.3477	26.9148	14.6606	14.402	14.1737	1.34224	5.21101	2.14875	0.82398
MYH8	851.298	8.04497	4.22947e-05	0.000746676	78.2439	37.0227	5651.02	5722.53	0	8.46675	9.44704	831.526	12.4615	400.17	1.01241	0	16.5015	1.07437	0
C17orf97	145.617	-2.20552	4.30273e-05	0.000758716	71.9843	4.62784	115.955	65.998	96.2698	56.9581	23.0928	164.322	57.9095	46.8066	108.328	299.32	212.783	221.321	638.584
CIPC	112.829	-1.1657	4.32008e-05	0.000760882	78.2439	27.767	94.406	64.1301	110.58	89.2857	67.1789	113.326	105.556	100.3	74.9183	220.799	134.618	163.305	248.018
KLHL17	88.6283	2.05378	4.3282e-05	0.000761418	71.9843	101.812	143.661	52.9229	24.7179	133.159	178.444	100.576	103.357	73.5532	237.916	30.8716	36.4771	30.0825	9.88776
FAM193B	328.969	1.15139	4.34287e-05	0.000763105	563.356	370.227	244.737	252.474	420.205	339.44	465.004	545.379	350.389	353.364	338.145	158.385	264.893	112.809	155.732
C6orf89	764.796	-1.09565	4.35559e-05	0.000764444	744.882	661.781	309.898	478.174	732.431	534.945	460.805	485.883	552.705	718.044	781.58	1248.29	883.267	1058.26	1821
MPC1	78.9586	-1.33234	4.37471e-05	0.000766007	46.9463	50.9062	51.8207	58.5265	87.1632	39.2549	48.2849	25.4982	43.2488	90.527	73.9058	169.794	99.8778	142.892	155.732
WDR4	100.287	1.63909	4.37466e-05	0.000766007	65.7248	64.7898	178.55	73.4695	126.192	99.2919	156.401	79.3279	77.7013	211.915	212.606	38.2539	50.3731	26.8594	42.847
LAMB1	8595.01	1.25416	4.38604e-05	0.000767097	6500.5	15929	10815.1	8260.02	8711.12	5712.75	13420	13630.2	5450.82	12154.8	11288.4	5401.19	3277.73	3455.19	4918.34
ITFG1	1061.35	-0.904028	4.39648e-05	0.000767401	588.394	675.665	867.611	909.963	974.407	773.553	1157.79	1178.59	755.022	926.873	659.078	1732.84	1186.37	1520.24	2013.81
ATP11C	886.774	1.34804	4.39801e-05	0.000767401	1154.88	1018.12	1176.48	1415.53	660.879	1447.81	989.84	1042.59	1458.73	887.267	385.728	321.467	521.97	564.047	256.258
PI3	51.3279	6.67491	4.41239e-05	0.000769017	416.257	0	0	194.881	23.417	20.0123	1.04967	63.7456	30.7873	15.9451	1.01241	0	1.737	1.07437	0
CHAF1A	363.892	1.51173	4.43688e-05	0.000772388	388.09	439.645	653.659	581.841	100.173	429.495	398.875	385.307	510.19	363.651	589.222	102.682	233.627	152.561	129.365
COPS5	400.976	0.752936	4.49332e-05	0.000781307	397.479	527.574	462.794	525.805	451.427	503.387	449.259	257.816	455.945	448.006	467.733	295.294	276.184	271.817	224.123
EID1	415.987	-1.7577	4.50996e-05	0.000783293	369.311	37.0227	227.293	240.955	226.364	213.208	296.007	114.742	260.959	272.61	535.564	810.044	693.065	790.739	1151.92
MTBP	160.81	1.86569	4.55689e-05	0.000790529	165.877	152.719	268.339	407.507	54.6396	183.959	184.742	271.981	205.982	191.341	105.291	44.9652	93.7983	61.2393	19.7755
RUNX1	1155.64	2.13386	4.59256e-05	0.000794879	1571.14	990.358	2305.25	2096.68	1105.8	1190.73	960.449	2215.51	1095.88	1197.43	1277.66	112.077	410.802	766.029	38.7271
MINA	632.879	-1.6403	4.58806e-05	0.000794879	219.083	689.548	203.178	216.361	755.848	344.828	392.577	382.474	389.24	410.458	451.534	1275.13	656.588	805.781	2300.55
BCAP29	412.588	-1.07352	4.61272e-05	0.000797448	363.051	143.463	289.375	402.526	182.132	317.118	354.789	330.061	315.936	392.455	406.988	836.218	510.679	675.781	668.248
FTO	1670.95	-0.885053	4.65341e-05	0.000803557	1082.89	920.94	1185.21	1223.14	1519.5	1246.92	1560.86	1393.9	1352.44	1692.24	1808.16	2663.01	1964.55	1965.03	3485.43
CREBL2	174.774	-1.4357	4.68495e-05	0.000808073	56.3356	32.3949	109.285	181.495	143.104	152.402	122.811	152.989	171.529	67.3809	122.501	350.997	296.159	302.974	359.255
FAXDC2	236.619	-2.27783	4.70116e-05	0.000809938	46.9463	161.974	14.3661	42.961	120.988	115.456	178.444	165.739	108.489	255.122	74.9183	732.194	350.875	265.37	915.442
CRELD2	264.552	-1.67643	4.72165e-05	0.000812535	134.579	50.9062	118.521	115.497	247.179	145.474	196.288	194.07	145.873	183.626	298.661	371.802	408.196	281.486	1076.12
FAM216B	21.0279	6.81292	4.75305e-05	0.000816777	0	0	109.285	29.2633	0	7.69705	23.0928	21.2485	8.79637	112.13	3.03723	0	0.868502	0	0
PDIK1L	61.76	-1.51661	4.75718e-05	0.000816777	9.38926	32.3949	43.6115	55.4134	42.9311	44.6429	28.3411	55.2462	35.1855	49.3784	52.6453	153.687	63.4007	83.8012	176.332
CLDN8	26.7683	-5.82665	4.79608e-05	0.000822262	0	0	0	0	0	0.769705	0	0	0	2.57179	14.1737	163.754	73.8227	59.0906	87.3419
AHNAK2	9556.44	3.62212	4.80858e-05	0.000822262	48220.1	13184.7	1198.55	496.853	3533.36	21509.4	20104.3	4915.49	23130.1	1189.2	1752.48	849.64	977.934	2052.05	232.362
CDCA5	44.7085	2.91426	4.81105e-05	0.000822262	81.3736	69.4176	96.4583	110.827	0	56.9581	36.7385	22.6651	68.1719	46.2922	50.6204	2.68449	12.159	9.66937	6.59184
PIF1	77.8081	3.2364	4.80698e-05	0.000822262	9.38926	222.136	188.812	141.958	6.50472	53.1096	58.7816	126.075	61.5746	85.3834	170.085	7.38234	28.6606	6.44625	0.82398
BUB1	376.631	3.21137	4.85654e-05	0.000827211	175.266	726.571	825.026	791.665	18.2132	675.031	250.871	220.985	622.343	570.937	558.85	3.35561	151.119	52.6443	6.59184
SLC39A10	958.669	-1.68547	4.85193e-05	0.000827211	522.669	310.065	366.849	400.346	1421.93	608.836	517.488	740.866	617.945	896.526	221.718	2676.43	1392.21	1352.64	2333.51
SMG5	1404.45	1.15604	4.85487e-05	0.000827211	1164.27	2910.91	1355.03	1139.09	1394.61	1520.94	1462.19	1352.82	1301.86	1853.23	2659.6	695.953	824.209	540.41	891.546
IBSP	43.6495	6.31017	4.91133e-05	0.000835594	9.38926	134.207	36.9415	6.53754	0	4.61823	4.19868	89.2438	1.46606	347.706	4807.93	0	0	3.22312	0
SEC62	3242.8	-1.57592	4.92726e-05	0.000837355	5157.83	643.27	1781.4	2707.79	1920.19	2517.7	1620.69	1749.46	2435.86	1311.1	1495.33	6470.96	5543.65	6381.78	6904.95
SLC16A11	14.2073	-3.26697	4.93378e-05	0.000837515	0	0	1.53923	4.35836	14.3104	0.769705	3.14901	5.66628	1.46606	12.8589	1.01241	53.6898	33.8716	26.8594	53.5587
C20orf27	65.9169	1.32466	4.96641e-05	0.000842101	65.7248	120.324	111.337	66.6206	58.5425	53.8793	86.073	76.4947	51.3122	63.266	110.353	29.5294	30.3976	45.1237	19.7755
MPP7	288.393	-1.83166	4.99404e-05	0.000844533	150.228	305.437	169.828	98.997	377.274	126.232	32.5398	253.566	119.484	151.221	107.315	632.197	572.343	614.542	614.689
PI16	92.9182	-4.78963	4.99517e-05	0.000844533	9.38926	4.62784	0	30.1972	0	16.1638	7.3477	25.4982	22.724	8.74409	0	151.674	216.257	900.326	0.82398
LONRF3	222.316	-3.3761	4.99764e-05	0.000844533	62.5951	0	24.6276	57.9039	110.58	66.1946	13.6457	2.83314	51.3122	282.383	22.273	742.932	1025.7	328.759	543.003
TMEM167A	335.715	1.71192	5.03055e-05	0.000848256	240.991	1073.66	456.124	514.598	136.599	290.948	378.931	218.152	354.787	526.188	343.207	124.158	94.6668	141.817	140.901
FAM20C	925.022	2.3996	5.03097e-05	0.000848256	829.385	1152.33	2546.4	1536.01	593.23	369.458	469.203	1320.24	384.108	748.391	3031.15	136.909	170.226	512.477	75.8061
ADAMTS16	192.298	4.47849	5.05004e-05	0.000850515	9.38926	50.9062	1077.97	1063.75	5.20378	70.0431	13.6457	236.567	58.6425	244.834	7.08686	16.1069	5.21101	19.3387	5.76786
WDR62	677.898	3.03708	5.07932e-05	0.000854487	312.975	4660.23	559.253	556.313	137.9	542.642	437.713	232.317	608.416	656.321	1033.67	36.9117	269.236	78.4293	46.1429
SPTBN2	184.251	2.79825	5.13127e-05	0.00086226	895.11	46.2784	50.7945	27.7067	235.471	290.179	110.215	246.483	240.434	124.475	359.405	26.1738	39.9511	50.4956	20.5995
MTFR2	51.9926	3.42161	5.19594e-05	0.000870614	97.0224	64.7898	67.2129	163.75	0	91.5949	59.8312	16.9988	83.5655	67.8953	41.5088	6.0401	12.159	7.52062	0
CLEC7A	438.861	3.08901	5.19839e-05	0.000870614	1580.53	171.23	327.342	752.128	79.3576	1135.31	109.166	409.388	1102.48	428.975	216.655	18.7914	70.3487	172.974	8.2398
MLEC	745.214	-1.40718	5.18845e-05	0.000870614	478.852	282.298	393.016	346.801	794.877	518.011	440.862	429.22	475.737	456.236	1071.13	1280.5	992.698	970.16	2247.82
RPL39L	15.6404	2.929	5.2104e-05	0.000871653	31.2975	13.8835	11.8007	18.0561	15.6113	40.0246	13.6457	19.832	32.9864	6.1723	20.2482	0.671122	6.07952	4.2975	0
PRDX1	1584.09	-1.24836	5.2222e-05	0.000872115	1032.82	647.898	1463.29	1236.84	1039.45	1189.96	1874.71	504.299	1170.65	1318.3	1262.47	3132.13	1859.46	2248.67	3780.42
G3BP2	1099.47	-0.921803	5.22479e-05	0.000872115	1474.11	596.991	884.03	845.522	967.902	939.04	953.101	735.199	788.008	619.801	963.813	1710.02	1538.12	1399.91	2076.43
PDGFD	86.5601	-2.38887	5.26025e-05	0.000877059	3.12975	495.179	29.2453	16.4995	39.0283	18.4729	51.4339	73.6616	14.6606	80.2398	52.6453	230.866	282.263	275.04	61.7985
ZFHX4	1315.59	3.63186	5.27432e-05	0.000878429	62.5951	4771.3	2664.92	3523.42	84.5613	481.835	732.67	947.685	475.737	112.644	5314.13	177.176	132.012	198.759	54.3827
ERVFRD-1	48.0195	1.87084	5.31876e-05	0.000883869	21.9083	23.1392	47.7161	78.1392	88.4642	75.4311	57.7319	76.4947	92.3619	46.8066	46.5708	24.8315	25.1866	6.44625	9.06378
MMP15	386.854	-3.12782	5.31444e-05	0.000883869	43.8166	129.58	30.7846	37.0461	575.017	13.8547	52.4835	48.1633	21.2579	157.908	279.425	1172.45	906.717	876.689	1457.62
TCTN1	788.903	-1.58718	5.34172e-05	0.000886701	112.671	351.716	556.174	398.479	850.817	480.296	364.236	525.547	486	950.534	572.011	2010.68	1214.17	1182.89	1777.32
FBXL18	91.5659	1.19097	5.37181e-05	0.000890712	90.7629	60.1619	153.41	119.855	118.386	90.8252	116.513	93.4935	58.6425	137.334	143.762	56.3742	42.5566	38.6775	52.7347
KIAA0101	66.3511	2.85568	5.41903e-05	0.000897549	87.6331	69.4176	224.727	175.891	2.60189	75.4311	73.477	29.7479	68.9049	93.0988	46.5708	8.05346	26.9236	5.37187	7.41582
HSD17B8	94.5511	-2.70491	5.4376e-05	0.000899632	21.9083	13.8835	8.72229	18.3674	173.026	37.7155	9.44704	15.5823	38.8506	29.3184	52.6453	304.689	166.752	169.751	357.607
EDEM1	668.589	1.03718	5.44792e-05	0.000900347	572.745	758.966	595.681	762.09	643.967	1128.39	801.948	821.61	1160.39	730.903	540.626	263.08	516.759	413.634	318.056
EGR1	5982.93	-3.21673	5.49648e-05	0.000906376	9702.24	879.29	473.569	1767.94	710.315	304.033	573.12	1293.33	269.022	3812.94	706.661	12815.7	7411.8	12496	36527.9
HJURP	282.118	3.61385	5.49491e-05	0.000906376	184.655	675.665	574.645	589.935	2.60189	500.308	234.077	218.152	538.045	301.928	289.549	2.01337	94.6668	24.7106	0.82398
FANCB	77.4627	2.73369	5.56556e-05	0.000915755	31.2975	115.696	236.528	167.486	76.7557	75.4311	32.5398	18.4154	93.828	177.453	75.9307	15.4358	26.0551	18.2644	0.82398
ZNF841	672.983	1.51004	5.56048e-05	0.000915755	409.998	527.574	895.83	778.278	369.468	936.731	1938.74	789.029	957.339	621.859	725.897	355.695	324.82	249.255	214.235
TMEM141	132.269	-1.69235	5.57174e-05	0.000915767	203.434	83.3011	122.112	62.5736	87.1632	44.6429	56.6822	111.909	39.5837	45.2635	62.7693	248.315	174.569	250.329	391.39
TMEM30B	75.9081	-4.02748	5.58057e-05	0.000916215	12.519	0	0	1.24525	63.7462	3.84852	3.14901	25.4982	5.13122	41.1486	7.08686	194.625	112.905	181.569	486.148
C12orf57	309.833	-1.33086	5.59288e-05	0.000917232	237.861	166.602	239.606	194.258	249.781	123.922	265.567	123.241	148.805	201.114	474.82	561.058	452.49	662.889	545.475
TRIM13	248.152	1.24749	5.6264e-05	0.000921722	84.5034	328.577	229.345	308.198	297.916	277.863	351.64	478.8	290.28	337.933	241.966	116.104	138.092	125.702	115.357
ITGA11	735.387	3.63639	5.67083e-05	0.000927987	6.25951	1772.46	2161.08	1295.06	495.66	86.9766	94.4704	2562.57	82.8325	1439.17	720.835	95.2993	71.2172	110.661	36.2551
TXNDC17	359.447	1.48424	5.68923e-05	0.000929984	882.591	347.088	630.57	650.641	173.026	301.724	293.908	324.394	415.629	367.766	384.715	153.016	113.774	149.338	203.523
IFNE	39.3799	5.20019	5.7019e-05	0.000931041	6.25951	18.5114	47.203	24.9049	0	144.704	184.742	8.49941	138.543	7.71537	4.04964	4.69785	0.868502	0	0
BMP8A	295.165	-3.45207	5.71461e-05	0.000932103	3.12975	46.2784	52.8468	20.5466	111.881	19.2426	7.3477	62.329	17.5927	311.187	233.866	1608.68	224.074	676.856	1031.62
HAUS6	347.616	1.542	5.72946e-05	0.00093351	287.937	277.67	572.08	719.129	152.21	440.271	566.822	403.722	465.475	570.937	177.172	114.091	173.7	171.9	121.125
EGLN2	60.2432	1.83152	5.75789e-05	0.000937126	93.8926	4.62784	63.6214	62.8849	74.1538	94.6737	77.6756	118.992	75.5022	71.4958	82.0051	18.7914	34.7401	7.52062	23.0714
CLDN3	42.2882	-4.14673	5.77268e-05	0.000938513	3.12975	4.62784	0	0.622623	71.5519	0	1.04967	15.5823	1.46606	7.71537	25.3102	108.051	137.223	156.859	146.668
TTC8	711.545	-1.67326	5.94766e-05	0.000965916	169.007	310.065	656.737	553.512	684.296	374.076	390.478	253.566	401.701	793.654	348.269	1793.91	803.365	701.566	2438.98
UBE2W	112.294	1.24574	6.02751e-05	0.000977825	253.51	129.58	89.7883	136.977	98.8717	125.462	78.7253	144.49	159.801	156.365	88.0796	49.663	58.1897	68.76	46.1429
NOMO2	2778.3	1.40595	6.07308e-05	0.000984154	2951.36	2216.74	3606.92	2327.68	5151.74	1843.44	3196.25	4300.7	2146.32	2325.93	6578.63	1187.89	1251.51	807.929	1781.44
GPR82	88.1696	3.25697	6.13063e-05	0.000992408	3.12975	55.5341	267.313	315.358	81.9595	80.819	54.5829	191.237	63.0407	119.331	41.5088	7.38234	33.0031	7.52062	0.82398
ITPR1	2784.62	-2.04584	6.14087e-05	0.000992995	3330.06	971.846	914.301	631.651	3193.82	1037.56	367.385	1532.73	1071.69	2663.86	986.086	8370.9	4836.69	3451.96	8408.71
ZDHHC8	334.841	1.15065	6.1491e-05	0.000993255	381.83	578.48	328.369	189.277	483.951	399.477	592.014	276.231	380.443	259.751	448.497	165.767	167.621	177.272	193.635
ANKRD52	669.162	1.06498	6.20784e-05	0.00100167	419.387	879.29	1334	811.9	949.689	695.043	759.962	647.372	625.276	749.42	679.326	387.908	419.487	249.255	430.117
PNPLA4	117.877	-2.18266	6.29273e-05	0.00101427	97.0224	0	73.8829	55.4134	156.113	66.9643	37.7881	22.6651	51.3122	39.6056	63.7818	191.27	210.178	262.147	440.005
HMGXB3	1078.86	1.27462	6.31997e-05	0.00101757	976.483	1337.45	688.035	566.587	1000.43	1629.46	2095.14	1153.09	1589.94	1296.7	1735.27	593.272	614.9	508.179	397.982
CAT	2591.4	-1.53732	6.35855e-05	0.00102268	4685.24	1249.52	1111.32	1232.79	2452.28	1649.48	1284.8	1167.25	1715.29	1269.44	1101.5	6356.2	3765.83	4259.89	5570.1
BEST1	285.652	2.23208	6.37725e-05	0.00102459	810.606	129.58	314.002	782.014	96.2698	308.652	225.679	368.308	295.412	519.502	126.551	88.5881	73.8227	123.553	22.2475
PLXNB3	74.8242	2.68859	6.39829e-05	0.00102687	162.747	97.1846	60.543	16.1882	18.2132	74.6614	164.798	73.6616	78.4343	22.6318	293.599	19.4625	15.633	17.19	7.41582
SPAG4	89.8247	2.84461	6.43318e-05	0.00103137	50.0761	92.5568	344.274	113.629	7.80566	120.844	58.7816	84.9941	112.154	18.5169	278.412	14.0936	19.1071	24.7106	7.41582
MAN2B2	647.37	-1.07548	6.47187e-05	0.00103647	491.371	245.275	556.174	409.686	625.754	548.03	717.975	570.877	562.235	303.986	460.646	1168.42	792.943	899.251	1357.92
ADAMTSL4	927.811	1.97829	6.48061e-05	0.00103676	582.134	647.898	344.274	1806.54	620.55	2378.39	642.399	1470.4	2367.69	1305.95	574.036	288.582	345.664	380.328	162.324
RAET1L	31.0557	5.6358	6.50953e-05	0.00104028	206.564	4.62784	65.1606	7.47147	110.58	6.92734	18.8941	0	2.19909	37.0338	3.03723	0	0.868502	0	2.47194
HOXB3	216.373	3.74767	6.52247e-05	0.00104107	0	268.415	60.0299	87.7898	53.3387	444.889	1289	144.49	474.271	91.5557	246.015	14.0936	28.6606	39.7518	3.29592
IVD	1293.98	-2.0526	6.52837e-05	0.00104107	118.931	828.383	486.909	413.11	1600.16	750.462	645.548	597.792	780.678	485.554	1029.62	3175.08	1215.03	1311.81	5970.56
SLC25A22	169.432	1.71536	6.55292e-05	0.00104388	222.213	55.5341	380.189	100.554	117.085	173.953	224.63	178.488	152.47	306.043	375.604	47.6497	74.6912	73.0575	59.3265
IRX5	23.6984	5.64564	6.65813e-05	0.00105951	40.6868	92.5568	65.6737	24.9049	0	3.84852	3.14901	0	9.5294	11.3159	101.241	0.671122	0	1.07437	0.82398
KIAA1524	270.93	2.02436	6.74705e-05	0.00107252	172.136	198.997	436.115	612.349	119.687	570.351	323.299	253.566	560.769	371.881	110.353	79.8635	144.171	84.8756	25.5434
MME	1750.09	3.80831	6.76962e-05	0.00107497	262.899	629.386	10963.4	8248.82	131.395	1072.97	891.171	1905.29	1060.7	105.958	314.859	88.5881	215.389	295.453	65.0944
WASF1	137.237	2.54832	6.78323e-05	0.001076	187.785	50.9062	477.161	435.213	42.9311	189.347	149.053	120.408	195.719	52.4645	36.4467	30.8716	23.4496	46.1981	20.5995
TTI1	684.419	1.25954	6.80029e-05	0.00107756	353.662	657.153	1305.78	911.831	836.507	755.85	928.959	668.621	669.257	1321.9	501.142	408.042	389.089	275.04	283.449
MCEMP1	76.4357	6.35922	6.82955e-05	0.00108106	722.973	0	5.64383	44.2062	0	186.269	7.3477	11.3326	148.805	14.9164	0	0.671122	0	1.07437	3.29592
MMRN1	283.75	-4.78205	6.85185e-05	0.00108344	6.25951	0	0	27.7067	80.6585	3.07882	7.3477	96.3267	4.39819	155.85	3.03723	664.411	733.885	2445.28	28.0153
PRKCQ	278.443	-2.6534	6.87189e-05	0.00108547	137.709	0	25.1407	106.78	212.054	71.5825	36.7385	219.568	74.7692	287.012	96.1788	708.705	799.891	497.435	903.082
NDNL2	137.884	-1.52249	6.89253e-05	0.00108758	46.9463	69.4176	163.671	104.289	57.2415	62.3461	112.315	49.5799	53.5113	171.281	114.402	253.013	243.181	248.18	318.88
TRIM46	44.7163	3.88537	6.90573e-05	0.00108852	25.038	245.275	75.4222	31.4424	0	62.3461	67.1789	21.2485	66.7058	49.8927	10.1241	2.01337	8.68502	5.37187	0
RAB6C	15.616	3.85695	6.93175e-05	0.00109148	6.25951	87.929	40.533	9.02803	6.50472	9.23646	6.29802	8.49941	10.2624	22.1174	22.273	3.35561	0.868502	1.07437	0
NRM	67.8645	1.7568	6.97959e-05	0.00109786	159.617	13.8835	119.034	71.2903	53.3387	83.1281	38.8378	89.2438	72.5701	99.2711	118.452	26.8449	31.2661	24.7106	16.4796
MCM10	181.21	3.28799	6.99551e-05	0.00109806	131.45	55.5341	439.706	518.645	5.20378	170.874	152.202	87.8273	208.181	198.542	651.991	9.39571	54.7157	32.2312	1.64796
PRX	257.683	-1.84605	6.99521e-05	0.00109806	118.931	92.5568	56.9514	53.5456	183.433	184.729	268.716	63.7456	205.982	315.816	127.564	765.079	573.212	475.948	379.031
MYO9B	4173.45	1.52624	7.02145e-05	0.00109995	11746	3892.01	4010.71	4662.51	2845.16	5628.85	5236.81	5557.2	5562.97	2831.54	3611.26	1006.01	2921.64	2018.75	1070.35
ATP6V1B1	64.8093	3.54855	7.02219e-05	0.00109995	21.9083	310.065	131.861	81.2523	59.8434	11.5456	37.7881	79.3279	16.1267	1.02872	192.358	6.71122	4.34251	6.44625	11.5357
PSTPIP2	162.458	2.04011	7.04515e-05	0.00110239	428.776	32.3949	147.766	247.804	228.966	212.438	256.12	291.813	188.389	126.018	77.9555	35.5695	73.8227	70.9087	18.1276
CCNB1	513.461	2.02266	7.07023e-05	0.00110517	375.571	569.224	1110.3	1196.99	81.9595	856.681	426.166	246.483	895.031	771.537	538.602	107.38	241.444	121.404	163.148
CACNA1S	87.5269	6.29728	7.11639e-05	0.00110865	21.9083	0	0	83.1201	0	338.67	485.998	15.5823	322.534	0.514358	38.4715	2.01337	0.868502	3.22312	0
DMWD	172.719	1.23646	7.10746e-05	0.00110865	231.602	286.926	124.164	103.044	186.035	157.789	208.884	208.236	142.208	313.758	283.474	70.4678	95.5353	91.3218	87.3419
EAPP	263.374	-0.874493	7.10202e-05	0.00110865	356.792	254.531	235.502	208.89	166.521	240.148	179.494	189.82	221.375	150.193	177.172	415.424	331.768	409.337	413.638
DNA2	150.138	1.87055	7.12208e-05	0.00110865	75.1141	115.696	205.743	356.763	57.2415	217.826	285.51	147.323	210.38	287.526	88.0796	40.9384	86.8502	40.8262	36.2551
BOLA2B	4.06619	-3.58958	7.14938e-05	0.0011106	3.12975	0	0	0.933934	0	0.769705	2.09934	0	0.733031	46.2922	1.01241	8.72458	14.7645	17.19	9.06378
CCL7	17.5941	7.27269	7.14632e-05	0.0011106	6.25951	9.25568	0	8.0941	0	70.8128	0	36.8308	107.023	20.5743	5.06204	0	0	0	0
C14orf1	150.596	-1.25946	7.17846e-05	0.00111396	215.953	41.6506	149.305	113.006	71.5519	122.383	90.2717	90.6604	96.0271	89.4983	126.551	295.965	200.624	237.437	318.056
RASAL2	1099.92	1.47661	7.21566e-05	0.00111858	2319.15	2031.62	1092.34	1132.86	2160.87	554.957	1227.07	1240.91	604.018	902.184	1328.28	500.657	393.432	647.848	362.551
BCAR1	239.382	1.39939	7.24447e-05	0.00112188	619.691	166.602	447.915	196.749	321.333	241.687	194.189	291.813	227.973	170.252	278.412	116.104	131.144	105.289	81.574
IFT81	322.709	-0.862437	7.35834e-05	0.00113834	222.213	342.46	280.653	315.981	251.082	183.959	321.199	317.311	200.117	245.863	237.916	585.218	370.851	396.444	569.37
MKI67	5530.62	2.89866	7.37652e-05	0.00113998	5808.82	5868.1	10294.4	13596.2	1203.37	7518.48	3820.8	6120.99	8070.67	7089.91	9710.01	42.2807	3032.81	695.12	87.3419
RBFOX1	12.2801	5.3585	7.43399e-05	0.00114768	9.38926	27.767	13.853	10.5846	44.2321	9.23646	24.1424	0	20.5249	22.1174	1.01241	1.34224	0	0	0
PTPN12	3085.57	1.32816	7.45581e-05	0.00114887	8872.85	3498.65	2316.02	3053.65	2465.29	4003.23	3221.44	3800.65	4022.87	2993.05	2182.75	1230.17	1720.5	1687.84	1214.55
SEMA3G	23.8968	-2.67639	7.45703e-05	0.00114887	3.12975	9.25568	16.9315	9.65065	3.90283	8.46675	5.24835	31.1645	2.93212	1.54307	15.1861	32.885	52.1101	114.958	51.0867
PLK1	257.776	2.68814	7.4918e-05	0.00115304	431.906	208.253	740.882	650.952	19.5142	233.99	177.394	249.316	255.095	224.774	467.733	15.4358	142.434	33.3056	15.6556
MAD2L1	75.1545	3.03038	7.53551e-05	0.00115713	81.3736	314.693	144.174	152.543	0	77.7402	61.9306	28.3314	83.5655	62.2373	72.8934	8.05346	16.5015	15.0412	8.2398
DPY19L1	681.798	2.12702	7.54915e-05	0.00115713	560.226	541.457	722.411	828.711	274.499	2239.84	875.425	395.223	2181.5	490.697	330.045	144.962	198.887	313.717	129.365
SPC24	36.8343	3.45641	7.54505e-05	0.00115713	12.519	64.7898	120.573	94.016	0	64.6552	32.5398	9.91598	38.8506	41.1486	55.6825	3.35561	10.422	3.22312	0.82398
VPS13B	7402.42	0.9174	7.54172e-05	0.00115713	5226.69	10042.4	7584.8	9086.56	5676.02	10370.2	9902.59	10380.6	10631.1	8212.24	5996.5	5262.27	4870.56	3954.77	3838.92
CANX	13038	-1.40745	7.5828e-05	0.00116048	18359.1	14189	5449.38	6313.08	7101.85	7957.98	7950.21	5609.61	8072.14	5793.73	12763.4	25232.8	17938.9	17831.4	35007.6
GMFB	235.709	1.27117	7.58648e-05	0.00116048	190.915	129.58	385.32	421.204	303.12	371.767	288.659	141.657	326.932	293.698	216.655	118.789	84.2447	135.371	127.717
ACAD11	52.1221	2.77003	7.62e-05	0.00116323	18.7785	32.3949	89.2752	60.7057	24.7179	97.7525	58.7816	172.821	85.7646	96.1849	5.06204	16.778	13.896	6.44625	2.47194
FOXL1	128.534	3.65223	7.61246e-05	0.00116323	669.767	41.6506	56.9514	22.4144	11.7085	327.894	143.805	79.3279	401.701	8.22973	110.353	16.1069	13.896	22.5619	1.64796
SEC23B	2216.33	-0.948417	7.72967e-05	0.00117877	2557.01	1911.3	1273.97	1352.03	2225.91	1796.49	1139.94	1490.23	1850.17	1949.93	1996.47	3257.63	2640.25	3053.37	4750.24
SHANK1	191.065	4.62953	7.77219e-05	0.00118286	71.9843	0	3.59153	1.24525	28.6208	975.986	233.027	103.41	945.61	47.8353	413.063	8.72458	10.422	15.0412	7.41582
MUC15	332.492	-3.93737	7.7722e-05	0.00118286	0	97.1846	9.23537	23.3484	304.421	10.0062	3.14901	107.659	7.33031	184.14	13.1613	1420.09	1085.63	989.499	732.518
GRAMD3	674.71	-1.53395	7.81655e-05	0.0011872	394.349	300.81	567.975	460.43	1099.3	345.597	383.13	454.719	351.855	414.573	154.899	1630.16	1480.8	759.583	1322.49
MAST1	18.5071	4.0834	7.81622e-05	0.0011872	50.0761	0	28.2192	34.5556	27.3198	29.2488	57.7319	12.7491	29.3212	0.514358	2.02482	1.34224	2.60551	1.07437	0.82398
MPI	389.228	-0.878217	7.86997e-05	0.0011941	300.456	194.369	378.65	326.254	353.857	297.876	230.928	440.553	295.412	359.536	314.859	687.229	444.673	484.543	729.222
RAD54L	349.743	2.41474	7.97415e-05	0.00120869	134.579	1170.84	824	551.021	48.1349	357.913	430.365	134.574	351.122	395.027	514.304	104.695	144.171	37.6031	47.7908
BEX5	37.6233	-2.75456	8.04322e-05	0.00121793	12.519	4.62784	29.7584	12.7638	57.2415	9.23646	7.3477	0	13.9276	6.1723	8.09927	109.393	85.1132	87.0243	121.125
SMC4	2809.98	2.10171	8.16652e-05	0.00123535	1718.24	3452.37	6080.46	8670.33	403.293	4381.16	2774.28	1862.79	4519.14	3009.51	1985.33	626.157	1248.04	911.069	507.572
SIGLEC15	80.515	5.50389	8.18186e-05	0.00123642	3.12975	0	6.66999	5.91492	1.30094	450.277	56.6822	5.66628	486	9.25844	173.122	2.68449	0	5.37187	1.64796
C1orf112	325.085	1.90411	8.22084e-05	0.00124107	93.8926	592.363	637.753	857.974	251.082	253.233	215.183	553.878	208.181	360.565	420.15	126.171	144.171	113.884	47.7908
STRA6	231.839	4.20998	8.33467e-05	0.00125646	93.8926	240.648	9.74844	9.65065	193.841	108.528	1813.83	560.961	120.95	176.425	82.0051	5.36898	47.7676	13.9669	0
TAZ	754.176	1.39265	8.33955e-05	0.00125646	453.814	2188.97	645.963	674.612	703.811	935.961	988.79	679.953	842.253	792.111	1033.67	395.962	447.279	221.321	308.168
C12orf75	230.871	2.72701	8.38678e-05	0.00126104	312.975	388.739	98.5106	255.898	70.251	698.892	466.054	226.651	677.321	42.6917	44.546	27.516	65.1377	73.0575	14.8316
CDK2AP1	281.822	1.03537	8.38148e-05	0.00126104	341.143	370.227	347.865	278.624	385.079	377.155	356.888	284.73	311.538	323.531	212.606	116.104	107.694	281.486	132.661
MOV10	1113.35	1.07689	8.41492e-05	0.00126401	522.669	1749.32	1121.07	867.002	1739.36	1335.44	1320.49	1276.33	1356.11	1217.49	1740.33	642.264	653.114	515.7	643.528
FPR2	63.0844	3.61416	8.51087e-05	0.00127714	3370.75	0	28.2192	291.387	37.7274	179.341	32.5398	41.0805	194.253	67.3809	3.03723	9.39571	3.47401	9.66937	4.94388
SERINC1	1126.78	-1.00566	8.55683e-05	0.00128276	1533.58	786.733	696.757	713.837	816.993	1063.73	1025.53	874.023	1056.3	611.572	596.309	1886.52	1320.99	1852.22	2066.54
CELSR3	143.087	2.63253	8.58399e-05	0.00128554	272.289	0	130.834	66.3093	135.298	378.695	357.938	113.326	320.335	149.164	103.266	38.9251	33.0031	13.9669	32.9592
NDUFAF3	379.442	-1.14315	8.60413e-05	0.00128572	269.159	78.6733	361.718	335.905	378.575	328.664	311.752	267.732	322.534	277.239	214.631	664.411	509.811	571.567	799.26
TCP11L1	355.205	0.939159	8.61091e-05	0.00128572	403.738	328.577	370.954	390.073	295.314	531.096	467.104	538.296	562.235	257.693	332.07	209.39	206.704	253.552	181.276
SLC38A2	2748.35	1.95368	8.60898e-05	0.00128572	10149.8	2809.1	4948.1	3749.43	1075.88	2436.12	3059.79	2643.32	2436.6	3175.65	1203.75	725.483	759.071	1600.82	452.365
TM9SF2	2387.92	-0.980218	8.66897e-05	0.00129311	3467.77	1032.01	1747.54	1947.25	1792.7	1837.29	1970.23	1845.79	1974.05	1694.81	1547.97	3450.24	3042.36	3994.52	4474.21
KCNV2	43.9573	2.70023	8.7953e-05	0.00131065	15.6488	0	51.3076	48.8759	104.076	68.5037	78.7253	60.9125	71.837	98.2424	26.3226	18.7914	10.422	3.22312	2.47194
PTPRH	92.8743	4.83215	8.80613e-05	0.00131096	566.486	0	0.513076	6.53754	7.80566	231.681	172.146	25.4982	199.384	122.932	42.5212	2.68449	9.55353	5.37187	0
CPVL	1246.51	-2.23302	8.88141e-05	0.00131996	31.2975	555.341	783.467	847.701	1765.38	478.756	322.249	736.616	456.678	410.458	510.254	3763.65	1635.39	2756.84	3643.64
ZNF79	105.75	-1.28526	8.88415e-05	0.00131996	50.0761	37.0227	47.203	54.4795	53.3387	74.6614	127.01	106.243	99.6922	72.0101	114.402	178.518	171.095	180.495	220.003
RAD18	172.75	1.52292	8.8965e-05	0.00132048	281.678	342.46	219.596	254.341	97.5708	157.789	184.742	155.823	157.602	367.766	82.0051	81.8769	87.7187	74.1318	46.1429
FRMD7	58.612	6.01788	8.91241e-05	0.00132154	6.25951	148.091	225.753	210.758	0	2.30911	1.04967	138.824	8.79637	1.02872	131.613	4.69785	0	0	0
MYH14	1865.03	-3.69623	8.99319e-05	0.00133089	90.7629	60.1619	10.7746	33.9329	2825.65	120.844	124.911	461.801	131.946	647.577	386.74	5156.23	4817.58	3901.05	9205.5
CKM	239.55	7.37415	8.98816e-05	0.00133089	3.12975	0	0.513076	211.38	0	1076.82	1312.09	25.4982	945.61	6.1723	4.04964	0.671122	0.868502	6.44625	0
SHB	42.9186	-1.35945	9.08968e-05	0.00134384	359.922	27.767	32.8369	23.3484	32.5236	27.7094	19.9437	45.3302	32.2534	36.0051	19.2358	73.8234	62.5322	41.9006	131.013
PFKFB2	559.538	-2.13986	9.13327e-05	0.00134763	344.273	18.5114	238.067	226.012	716.82	253.233	189.99	220.985	214.045	592.54	206.531	1938.2	838.973	772.475	1622.42
GNB4	493.209	2.1219	9.12705e-05	0.00134763	334.884	934.824	1256.01	1269.53	174.326	812.038	286.56	266.315	755.755	407.886	329.033	139.593	138.96	247.106	45.3189
STXBP5L	289.852	-4.31992	9.2042e-05	0.00135676	12.519	0	3.59153	7.78278	120.988	3.07882	6.29802	1.41657	8.79637	254.607	104.278	1066.41	451.621	495.287	1811.11
TMEM123	1747.11	-1.90631	9.22479e-05	0.00135846	3064.03	430.389	751.656	871.049	1326.96	1013.7	475.501	1371.24	955.873	391.426	443.435	4240.82	2735.78	2925.52	5209.2
CTPS1	603.791	1.62663	9.26705e-05	0.00136201	1054.73	421.133	636.214	776.099	295.314	578.818	1275.35	294.646	626.742	896.526	1246.28	211.403	307.45	315.866	120.301
KLHL11	156.861	-1.17141	9.26234e-05	0.00136201	156.488	115.696	130.321	113.317	119.687	93.904	104.967	72.245	104.09	155.85	128.576	299.991	153.725	166.528	437.533
DMRT3	21.8686	-4.54499	9.28436e-05	0.00136322	0	0	1.02615	3.73574	23.417	0.769705	2.09934	0	0.733031	2.05743	0	49.663	6.94802	36.5287	201.051
TAF9	151.675	1.29989	9.32305e-05	0.00136756	353.662	217.508	172.393	168.419	98.8717	220.136	140.656	118.992	210.38	176.425	106.303	69.1256	66.8747	100.991	54.3827
DEPTOR	679.068	-2.9293	9.33451e-05	0.00136791	6.25951	481.295	45.6638	101.176	590.628	40.0246	216.232	338.56	57.9095	505.614	320.934	1544.25	1402.63	2264.78	2270.06
RND2	20.1947	-3.8739	9.34656e-05	0.00136829	0	0	3.07846	0	22.116	1.53941	3.14901	1.41657	2.19909	11.8302	1.01241	81.2057	41.6881	39.7518	93.9337
STAC	114.485	3.6048	9.35539e-05	0.00136829	34.4273	249.903	182.142	247.181	10.4076	352.525	53.5332	128.908	382.642	22.6318	3.03723	3.35561	33.8716	8.59499	4.1199
FAM72D	60.9116	3.88416	9.47333e-05	0.00138419	50.0761	97.1846	77.9875	265.86	0	79.2796	24.1424	0	72.5701	83.8403	140.725	2.68449	8.68502	3.22312	7.41582
SOD3	180.682	-3.38745	9.54691e-05	0.00139359	9.38926	129.58	12.3138	15.8769	50.7368	3.07882	4.19868	161.489	3.66516	91.5557	86.0548	636.224	261.419	588.757	655.888
SRGAP2	1134.79	1.48056	9.56287e-05	0.00139456	538.318	2026.99	1380.17	1430.16	1036.85	1363.15	1517.82	1459.07	1495.38	592.026	2219.2	383.882	673.089	675.781	229.89
SIX2	44.3733	4.73434	9.61334e-05	0.00140056	3.12975	198.997	105.694	30.5085	16.9123	4.61823	11.5464	7.08284	4.39819	69.9527	203.494	0.671122	0	8.59499	0
PGM2L1	287.341	1.60829	9.68337e-05	0.0014094	863.812	559.969	425.853	355.206	273.198	251.693	283.411	284.73	221.375	183.111	150.849	116.775	147.645	111.735	80.75
ITGB1BP1	525.448	1.29458	9.69336e-05	0.00140948	553.966	513.69	476.647	571.568	333.042	825.123	785.154	252.149	714.705	1042.09	794.741	297.978	210.178	299.75	210.939
ATP1B2	79.3499	-3.61283	9.80751e-05	0.0014247	3.12975	0	0.513076	5.29229	32.5236	2.30911	19.9437	28.3314	5.86425	90.0126	27.335	179.861	244.049	444.791	106.293
EPHA4	251.661	-1.95192	9.87995e-05	0.00143249	162.747	32.3949	152.897	127.949	1017.34	59.2673	95.52	202.569	47.647	356.45	89.092	559.716	627.927	396.444	626.225
REEP4	121.505	1.65929	9.88024e-05	0.00143249	284.808	32.3949	269.878	215.739	88.4642	114.686	123.861	133.157	123.882	108.015	138.7	32.885	46.0306	51.57	58.5026
IRAK2	252.208	2.23721	0.000101229	0.00146626	1248.77	208.253	81.066	319.717	357.76	237.069	275.014	225.234	228.706	221.174	110.353	77.8501	100.746	63.3881	28.0153
EMR2	709.631	2.58536	0.000101883	0.0014743	2312.89	115.696	724.976	1014.25	442.321	445.659	1228.11	1195.58	420.027	1537.93	598.334	41.6096	236.233	309.42	21.4235
COX14	27.0126	-1.69762	0.000102101	0.00147604	12.519	9.25568	8.72229	10.2733	18.2132	20.0123	15.7451	32.5811	17.5927	30.3471	9.11168	59.7298	35.6086	50.4956	74.9822
BEX4	159.759	-2.77013	0.000102636	0.00148234	3.12975	69.4176	33.863	84.988	18.2132	37.7155	7.3477	228.068	31.5203	47.3209	126.551	445.625	359.56	328.759	574.314
KCNA7	14.3743	6.25667	0.000102933	0.0014852	18.7785	0	17.9577	8.0941	0	3.84852	101.818	1.41657	3.66516	8.74409	50.6204	0.671122	0	0	0
KIFC1	304.291	2.6069	0.000103588	0.00149322	291.067	462.784	597.22	616.397	19.5142	463.362	212.034	242.233	454.479	459.836	487.981	9.39571	174.569	53.7187	19.7755
DONSON	161.958	1.45984	0.000104181	0.00149603	100.152	161.974	173.933	321.273	84.5613	130.08	167.947	291.813	152.47	195.97	364.467	65.7699	83.3762	65.5368	70.0383
DBF4	230.992	1.45797	0.000103907	0.00149603	150.228	347.088	399.173	547.285	157.414	329.434	254.02	208.236	332.063	162.023	172.11	91.2726	145.908	97.7681	70.8623
MMP19	109.576	1.96718	0.000104112	0.00149603	81.3736	189.741	133.913	407.818	66.3481	86.2069	119.662	93.4935	94.561	125.503	104.278	24.8315	39.0826	64.4625	12.3597
TBX15	208.441	2.68883	0.000104084	0.00149603	25.038	402.622	500.249	442.996	83.2604	83.1281	128.06	342.81	70.371	447.491	433.311	51.0053	22.5811	83.8012	9.88776
AMPD2	555.314	1.1829	0.000104503	0.00149921	522.669	1166.22	699.836	657.178	290.11	614.994	571.021	633.206	613.547	407.886	1005.32	265.764	273.578	315.866	292.513
NXN	370.262	3.08289	0.000105086	0.00150613	294.197	314.693	2026.14	1187.34	188.637	27.7094	178.444	348.476	31.5203	315.816	412.05	44.294	78.1652	78.4293	28.0153
TRAF3	902.136	1.37404	0.000105329	0.00150817	841.904	1240.26	873.255	1216.6	576.318	1500.92	685.435	1323.08	1666.18	1177.37	765.381	320.796	759.94	383.552	201.051
MRFAP1	130.653	-1.53044	0.0001062	0.0015192	181.526	37.0227	96.4583	79.3844	39.0283	73.8917	136.457	53.8296	96.0271	46.2922	116.427	191.27	223.205	275.04	313.936
UBXN1	522.116	-1.32516	0.000106845	0.00152696	3279.98	148.091	260.643	304.151	218.559	432.574	709.577	267.732	376.778	347.706	515.316	783.87	891.952	940.078	1121.44
KDELC1	139.016	2.28284	0.000108521	0.00154503	156.488	101.812	275.009	309.444	36.4264	51.5702	405.173	213.902	72.5701	168.195	148.824	32.885	19.1071	77.3549	16.4796
PRB1	84.5873	3.21435	0.000108455	0.00154503	90.7629	0	193.43	228.503	7.80566	117.765	62.9802	12.7491	166.398	203.686	136.675	13.4224	20.8441	9.66937	4.1199
AURKB	173.383	4.28874	0.000108399	0.00154503	59.4653	97.1846	818.869	739.676	1.30094	133.159	79.775	138.824	119.484	118.302	247.028	0	39.0826	8.59499	0
POLR3A	1326.19	0.890407	0.000108424	0.00154503	1542.97	902.429	1420.71	1080.56	1300.94	1961.21	2315.57	1468.98	1844.31	1275.61	1514.56	824.138	879.793	783.219	777.837
NPTX2	37.0177	4.67417	0.000108937	0.00154949	0	138.835	20.01	26.4615	20.8151	0.769705	23.0928	18.4154	0.733031	74.5819	223.742	0.671122	0.868502	2.14875	4.1199
CCNF	121.525	2.14059	0.00010913	0.00155021	87.6331	92.5568	239.606	210.135	54.6396	159.329	135.408	76.4947	126.081	172.31	329.033	14.7647	89.4557	24.7106	10.7117
NLN	474.877	1.46432	0.000109401	0.00155021	1204.96	782.105	485.883	476.618	334.343	778.941	388.378	383.89	834.922	283.411	342.194	193.283	159.804	239.585	234.834
NQO1	202.379	-1.32523	0.000109311	0.00155021	78.2439	185.114	181.629	61.951	170.424	150.092	117.563	94.9101	166.398	770.508	192.358	314.756	279.658	268.594	584.202
AC253572,1	140.942	2.3187	0.00010934	0.00155021	122.06	129.58	135.965	140.09	231.568	130.85	325.398	361.225	120.217	96.6993	177.172	50.3341	0.868502	20.4131	71.6862
CCDC148	59.251	-2.53766	0.000110707	0.00156576	9.38926	46.2784	19.4969	11.5185	109.279	15.3941	10.4967	7.08284	10.9955	28.2897	20.2482	255.026	108.563	75.2062	161.5
SPCS2	554.116	-1.21825	0.000110651	0.00156576	729.233	175.858	476.647	483.778	308.324	485.684	418.819	327.227	470.606	344.62	279.425	846.956	714.777	825.119	1424.66
GABRA3	18.8472	6.65298	0.000111008	0.00156853	3.12975	893.173	55.9253	76.2713	0	22.3214	0	18.4154	13.1946	83.326	0	0	0.868502	0	0
ISOC1	101.913	-1.23395	0.000112385	0.0015865	100.152	37.0227	43.6115	60.0831	59.8434	81.5887	62.9802	65.1622	147.339	96.1849	66.819	164.425	179.78	192.313	171.388
C17orf78	26.8583	2.54647	0.000112585	0.00158783	3.12975	74.0454	36.4284	54.1682	11.7085	20.0123	19.9437	69.4119	19.7918	33.4333	37.4591	3.35561	10.422	2.14875	7.41582
NCAPG	423.932	3.56679	0.00011379	0.0016004	322.365	384.111	1064.63	1274.82	0	769.705	377.881	138.824	836.388	664.55	336.12	10.0668	130.275	45.1237	4.1199
ACO2	1019.55	-0.966038	0.000113796	0.0016004	1029.69	638.642	717.793	610.482	971.805	759.699	893.27	474.551	761.619	694.383	1390.04	1705.32	1488.61	1491.23	1666.09
VASH2	94.1123	4.21136	0.000113691	0.0016004	6.25951	592.363	114.416	120.477	13.0094	9.23646	4.19868	123.241	13.1946	61.2086	327.008	8.05346	10.422	8.59499	0
PGS1	300.549	1.27364	0.00011457	0.0016078	503.89	171.23	202.665	305.085	517.776	280.942	594.114	467.468	313.004	320.445	241.966	120.802	177.174	134.297	157.38
MRPL34	49.4924	-1.91526	0.000114437	0.0016078	15.6488	87.929	42.0722	20.5466	20.8151	23.8608	16.7947	4.24971	33.7194	24.1748	30.3723	91.2726	76.4282	102.066	152.436
SUFU	278.794	0.881504	0.000114644	0.0016078	266.029	259.159	297.584	328.122	221.16	340.979	306.504	341.393	375.312	317.359	435.336	122.144	228.416	210.577	131.837
TRPA1	214.392	3.72893	0.000115157	0.00161246	18.7785	731.199	673.669	619.198	3.90283	65.4249	36.7385	473.134	57.1764	205.743	245.003	18.1203	34.7401	32.2312	0.82398
DMXL2	2180.32	1.63479	0.000115191	0.00161246	597.783	1522.56	2122.08	3883.3	1613.17	4212.59	2077.3	4123.63	3976.69	3595.88	1550	975.14	878.056	923.962	652.592
SLC37A2	401.642	2.48137	0.000115513	0.00161546	1161.14	388.739	272.443	282.359	182.132	461.823	571.021	158.656	556.371	244.32	1376.88	40.9384	105.957	209.503	12.3597
DNALI1	112.37	-3.39987	0.000115691	0.00161644	6.25951	0	50.7945	32.3764	22.116	11.5456	161.649	1.41657	6.59728	44.7491	7.08686	299.32	385.615	212.726	443.301
STMN1	800.29	2.04624	0.000116193	0.00162195	1129.84	1985.34	1732.66	1871.29	183.433	835.899	581.518	562.378	856.18	255.122	1039.74	180.532	391.695	247.106	151.612
ZNF830	120.253	-1.09679	0.000117011	0.00163032	172.136	138.835	65.6737	76.2713	54.6396	81.5887	87.1227	103.41	90.8959	89.4983	66.819	189.927	192.808	156.859	237.306
FAM46C	179.699	-2.64937	0.000117119	0.00163032	53.2058	143.463	8.72229	61.017	9.10661	33.0973	13.6457	140.24	37.3846	139.391	185.271	450.994	540.208	461.981	417.758
SPEF2	216.467	-1.72974	0.000116966	0.00163032	53.2058	55.5341	106.72	166.24	182.132	131.62	178.444	250.733	127.547	178.997	35.4343	712.06	442.936	304.048	321.352
DNER	274.718	7.72184	0.000117385	0.001631	1464.72	74.0454	0	4.04705	0	488.762	1639.59	18.4154	420.027	0	4.04964	0	5.21101	1.07437	0.82398
PLOD3	1250.96	1.42205	0.000117369	0.001631	2222.13	1582.72	2128.24	1192.95	728.529	947.506	1871.56	973.183	925.085	891.382	3059.5	485.221	548.894	630.658	576.786
SIX4	85.7773	1.75556	0.000118677	0.00164743	31.2975	106.44	132.887	141.335	130.094	174.723	102.868	77.9113	136.344	42.6917	84.0299	12.7513	23.4496	35.4544	54.3827
WNT7B	28.717	3.9221	0.000118944	0.00164961	103.282	9.25568	66.6999	32.0651	13.0094	76.9705	30.4405	14.1657	67.4389	0	7.08686	0.671122	3.47401	5.37187	0.82398
PPM1D	375.181	-1.10785	0.000120214	0.00166567	297.327	430.389	129.295	215.739	251.082	267.857	462.905	222.401	252.163	329.703	303.723	509.382	608.82	596.278	750.646
GATSL2	418.425	1.53684	0.000121201	0.00167781	535.188	1119.94	352.483	402.526	692.102	340.979	811.396	443.386	389.24	181.568	310.81	161.069	165.015	236.362	134.309
CDH16	144.296	-4.06916	0.0001218	0.00168454	31.2975	0	0	0.933934	14.3104	21.5517	123.861	1.41657	18.3258	79.2111	12.1489	721.456	444.673	239.585	455.661
FBXO36	26.0118	-2.01865	0.000122437	0.0016918	15.6488	0	3.59153	21.7918	23.417	12.3153	20.9934	21.2485	17.5927	11.8302	7.08686	63.7566	56.4527	27.9337	86.5179
ATAD5	242.901	1.82815	0.000122826	0.00169405	109.541	231.392	288.349	526.428	72.8529	453.356	275.014	337.143	436.153	338.962	234.879	61.7432	171.963	61.2393	44.4949
SERPINE1	7438.38	3.64824	0.000122777	0.00169405	42135.9	814.5	1368.89	1256.45	1999.55	19084.8	16755.9	2678.73	20917	1139.82	279.425	1009.37	605.346	1063.63	466.373
RC3H2	1518.99	0.814257	0.000123784	0.0017057	1818.39	1925.18	2285.24	2236.77	1982.64	1325.43	1134.69	1772.13	1303.33	1736.99	1360.68	895.948	1033.52	875.615	1098.37
MCFD2	493.465	-1.093	0.000125421	0.00172667	397.479	351.716	312.463	322.519	482.65	544.951	467.104	270.565	529.248	303.471	186.283	842.929	651.377	653.22	1086.01
HMG20A	256.394	-0.957375	0.000125609	0.00172766	172.136	101.812	214.979	269.596	275.8	177.802	212.034	188.404	194.253	139.391	299.673	427.505	403.854	406.113	362.551
DCBLD1	542.324	1.61667	0.000126423	0.00173568	1014.04	708.059	434.575	414.667	351.255	631.158	1830.63	487.3	639.203	453.664	308.785	211.403	185.86	203.057	261.202
TAF2	1749.73	1.02776	0.000126328	0.00173568	2153.27	3540.3	2421.72	2479.6	1434.94	1952.74	1499.98	1058.18	1910.28	2176.76	1649.21	1097.96	977.934	956.193	936.865
RAB27B	29.7419	3.41346	0.000126892	0.00174053	93.8926	69.4176	9.23537	30.8198	5.20378	9.23646	25.1921	59.4959	6.59728	26.2323	96.1788	5.36898	1.737	7.52062	0
CLMP	374.056	3.42586	0.000129734	0.00177789	2597.7	495.179	427.392	286.095	63.7462	207.051	367.385	177.071	189.855	109.558	506.204	27.516	71.2172	84.8756	0
TGFB1	889.709	1.65728	0.000129982	0.00177966	1968.62	1041.26	1206.24	814.391	580.221	923.646	874.376	500.049	842.253	1261.72	1952.94	153.016	500.257	575.865	150.788
ACOT13	64.3768	-1.1069	0.000131818	0.00180315	75.1141	23.1392	55.9253	45.1401	50.7368	53.1096	25.1921	52.4131	46.914	45.7779	66.819	101.339	74.6912	111.735	137.605
UHRF1	281.266	2.92613	0.00013329	0.00181998	804.347	115.696	795.268	517.399	15.6113	359.452	349.54	174.238	354.054	310.672	229.817	5.36898	138.96	38.6775	9.88776
ZWILCH	272.639	2.07249	0.000133229	0.00181998	56.3356	837.639	616.204	629.472	147.007	234.76	200.487	233.734	249.231	385.254	174.134	64.4277	88.5872	117.107	55.2066
CLUL1	28.752	-4.77057	0.000134363	0.00183296	0	0	0	5.6036	0	0	4.19868	0	2.19909	23.6605	1.01241	150.331	57.3212	52.6443	134.309
SLC16A1	787.346	3.13228	0.000135662	0.001849	5470.81	1411.49	1001.01	711.969	22.116	443.35	491.246	480.217	448.615	297.299	561.887	65.7699	120.722	244.957	38.7271
IFT140	495.601	-1.79596	0.000136114	0.00185347	269.159	134.207	157.514	177.447	827.4	177.802	478.65	240.817	170.063	421.774	228.804	1195.94	866.765	536.113	1551.55
MARC1	216.327	-3.78468	0.00013644	0.00185622	34.4273	0	0	11.5185	545.095	19.2426	13.6457	28.3314	13.9276	212.43	37.4591	807.36	601.872	602.724	695.439
TMPRSS9	23.0821	2.78593	0.000137071	0.00186313	6.25951	115.696	28.7322	26.4615	14.3104	14.6244	32.5398	18.4154	14.6606	10.2872	47.5832	3.35561	8.68502	2.14875	2.47194
PAGE2B	49.95	6.89055	0.000139405	0.00189142	3.12975	3623.6	358.127	181.806	0	1.53941	0	0	2.19909	31.8902	149.837	1.34224	0.868502	0	0
TRIM9	83.8061	3.5431	0.000139379	0.00189142	400.609	189.741	143.148	108.959	0	18.4729	27.2914	66.5787	8.06334	83.326	173.122	11.4091	4.34251	9.66937	12.3597
ARHGAP24	723.131	-1.60545	0.000139755	0.00189446	181.526	1277.28	309.898	285.161	610.143	508.775	262.418	449.052	551.239	451.606	273.35	1803.3	1418.26	1027.1	1437.84
TGFB1I1	387.335	1.33038	0.000140673	0.00190518	366.181	596.991	938.416	516.466	355.158	359.452	578.369	341.393	328.398	343.077	351.306	169.123	159.804	306.197	99.7016
E2F1	48.5168	2.79569	0.000141021	0.00190817	18.7785	157.347	105.181	48.2533	6.50472	47.7217	61.9306	9.91598	25.6561	91.0414	119.464	4.69785	16.5015	3.22312	11.5357
RTN3	973.114	-1.32775	0.000141462	0.00191241	1358.31	277.67	611.586	629.16	581.522	1016.01	649.746	440.553	981.529	554.992	529.49	1955.65	1303.62	1420.32	2286.54
HHATL	92.7319	-3.89794	0.000141857	0.00191603	0	4.62784	0	16.8108	15.6113	26.9397	37.7881	0	17.5927	83.8403	10.1241	659.713	197.15	195.536	125.245
TXNIP	4310.63	-1.96724	0.000142482	0.00192102	2147.01	1559.58	857.863	1293.81	2233.72	5421.03	1884.16	2735.39	5534.38	1782.76	1246.28	11813.1	4575.27	3489.57	18085.5
LTBP1	2407.81	2.79905	0.00014243	0.00192102	12941.5	5215.58	741.395	595.227	768.858	1029.1	3833.4	3449.35	1197.77	972.137	3579.88	372.473	522.838	800.409	97.2296
GNPNAT1	195.275	2.52863	0.000142616	0.0019211	488.242	32.3949	293.479	337.462	10.4076	470.29	182.643	92.077	461.077	181.568	205.519	42.2807	46.8991	52.6443	32.1352
GIMAP7	246.123	-2.70786	0.000144439	0.00194223	3.12975	23.1392	70.8045	69.1111	157.414	188.578	71.3776	213.902	143.674	127.046	21.2606	243.617	955.353	1231.23	172.212
PRDX5	1369.82	-2.03732	0.000144444	0.00194223	3042.12	347.088	500.762	348.669	503.465	598.83	710.627	246.483	604.751	521.559	826.126	3524.73	2249.42	2588.17	3934.5
TRUB1	188.862	-1.05305	0.000144621	0.00194287	250.38	69.4176	158.027	148.807	163.919	93.904	141.706	124.658	108.489	171.281	183.246	326.165	231.022	305.122	356.783
P3H1	1059.25	2.18673	0.000144761	0.00194301	256.64	2457.38	1680.32	1201.66	548.998	504.926	1628.04	1053.93	450.814	848.691	4082.03	235.564	304.844	432.973	201.875
EPYC	32.0735	6.62453	0.000146004	0.0019562	0	0	31.2976	40.7818	46.834	1.53941	0	99.1598	4.39819	14.402	240.953	0	1.737	0	0
HSPA5	5999.49	-1.75759	0.000145963	0.0019562	10465.9	2563.82	4472.48	3616.82	2882.89	1984.3	3193.1	2080.94	1820.85	2587.73	4699.6	8924.58	7968.51	7777.4	24953.4
ZNF512	296.304	-1.18632	0.000146713	0.00196394	137.709	217.508	119.034	149.118	248.48	277.863	318.05	178.488	321.801	150.193	312.834	569.782	458.569	380.328	604.801
RGS16	486.616	-2.95711	0.000147006	0.00196548	0	138.835	112.364	194.57	325.236	35.4064	87.1227	127.491	44.7149	544.705	295.623	1653.64	389.089	1648.09	1702.34
CATSPER1	52.3246	3.03719	0.00014709	0.00196548	75.1141	50.9062	10.2615	11.5185	131.395	146.244	90.2717	21.2485	161.267	26.7466	26.3226	3.35561	16.5015	12.8925	0.82398
DNAAF1	116.838	-3.98305	0.000148056	0.00197487	12.519	0	0	12.1411	78.0566	13.8547	22.0431	0	7.33031	95.1562	16.1985	475.825	310.924	102.066	606.449
ZNF174	54.2079	-1.36061	0.000148047	0.00197487	40.6868	9.25568	31.8107	31.1311	24.7179	40.0246	53.5332	28.3314	32.2534	70.9814	52.6453	102.011	95.5353	74.1318	126.069
NUF2	197.098	3.59221	0.000148251	0.00197572	93.8926	569.224	533.086	531.72	0	245.536	93.4207	147.323	236.036	186.712	232.854	3.35561	59.9267	22.5619	0.82398
MYL4	16.8249	-4.00575	0.00014915	0.00198593	0	0	0	1.55656	20.8151	3.07882	4.19868	0	0.733031	4.62922	1.01241	38.9251	52.1101	106.363	18.9515
RUSC1	162.076	1.22057	0.000150056	0.00199623	156.488	370.227	159.054	136.666	135.298	205.511	196.288	161.489	199.384	106.986	278.412	98.6549	76.4282	96.6937	53.5587
PFKFB3	2012.32	2.65665	0.000150899	0.00200566	12243.6	1221.75	2133.88	4724.15	686.898	1256.93	728.472	1638.97	1309.93	781.31	1813.22	205.363	682.643	602.724	154.908
DHX33	324.444	1.12175	0.000151074	0.00200621	378.7	291.554	734.212	489.693	316.129	251.693	308.603	279.064	242.633	428.46	447.485	175.163	163.278	162.231	197.755
LPCAT1	560.025	2.11828	0.000151755	0.00201347	2381.74	518.318	709.584	1285.4	277.101	291.718	467.104	327.227	271.955	290.098	931.416	113.42	215.389	174.049	145.844
ORMDL3	134.881	-1.30994	0.000152718	0.00202432	56.3356	115.696	120.573	75.6487	162.618	46.1823	98.6691	126.075	70.371	85.8978	107.315	230.195	183.254	157.933	386.447
MEGF10	135.595	4.7849	0.000152842	0.00202432	3.12975	481.295	399.686	309.755	0	2.30911	2.09934	42.4971	5.13122	231.975	529.49	4.69785	7.81652	10.7437	3.29592
EDNRA	377.157	1.95826	0.000153195	0.0020272	275.418	1022.75	141.609	193.947	279.703	565.733	994.038	369.724	570.298	435.661	324.983	130.869	141.566	177.272	33.7832
NRAP	446.721	8.96018	0.000155145	0.00205119	21.9083	0	0	469.146	0	1524.79	3082.88	65.1622	1526.9	0	5.06204	0	1.737	3.22312	0
BTD	174.13	-1.70023	0.000155549	0.00205473	43.8166	231.392	98.5106	116.742	180.831	74.6614	143.805	135.991	65.2398	83.8403	28.3474	361.735	268.367	254.627	524.051
PTPRQ	190.492	-3.68162	0.000156679	0.00206784	18.7785	0	6.15691	16.4995	145.706	21.5517	36.7385	31.1645	12.4615	211.401	1.01241	1348.28	250.129	195.536	561.954
PARPBP	207.92	2.4622	0.00015823	0.00208464	93.8926	643.27	354.022	567.832	15.6113	237.839	88.1723	145.907	245.565	383.711	149.837	24.8315	71.2172	66.6112	30.4873
ID4	607.759	-4.13563	0.00015819	0.00208464	0	9.25568	54.8991	51.3664	555.503	1.53941	14.6954	107.659	4.39819	384.225	47.5832	2145.58	1350.52	1710.4	2678.76
ARFGAP1	1048.5	1.31265	0.000158884	0.00209142	672.897	1823.37	2157.48	1472.19	685.597	1161.48	1591.3	614.791	1133.27	786.968	1619.85	430.189	579.291	431.898	566.898
THNSL1	113.471	-1.68966	0.000160473	0.00210863	46.9463	32.3949	37.9676	53.8569	197.743	57.7279	44.0862	79.3279	57.9095	117.788	54.6701	307.374	147.645	195.536	271.089
ANKRD1	134.907	4.98102	0.000160451	0.00210863	56.3356	0	40.0199	223.21	0	371.767	906.916	14.1657	320.335	66.8665	1.01241	8.05346	13.0275	1.07437	0.82398
ZFYVE21	146.612	-1.18569	0.000160692	0.00210966	109.541	212.881	101.589	70.3564	81.9595	107.759	98.6691	99.1598	140.009	73.5532	118.452	263.751	185.86	155.784	379.855
PPP1R15A	550.968	-1.29815	0.000161492	0.00211646	8228.12	180.486	255.512	730.336	245.878	414.101	265.567	266.315	414.896	402.228	625.669	1001.98	954.484	1002.39	947.577
CRYBB3	12.2546	-2.67724	0.00016147	0.00211646	9.38926	0	0	4.66967	2.60189	3.84852	4.19868	5.66628	2.93212	11.3159	10.1241	46.9785	34.7401	19.3387	28.0153
HIRA	172.669	-1.70798	0.00016167	0.00211694	40.6868	41.6506	40.533	82.1862	183.433	130.85	121.762	86.4107	126.081	236.09	88.0796	432.202	235.364	275.04	469.669
DZIP3	604.107	-1.36899	0.000162468	0.00212554	122.06	476.667	410.461	515.22	539.892	404.095	455.557	460.385	440.552	665.579	179.196	1583.18	925.824	796.111	1086.83
ZFP36L2	2435.86	-1.68432	0.000162682	0.00212648	3930.97	1679.91	1009.73	947.632	2180.38	899.785	1029.73	1211.17	954.406	1452.55	1560.12	3967.67	2177.34	3419.73	10116.8
PLP2	2226.71	2.60495	0.000163055	0.00212765	14159	1564.21	1721.37	1417.09	741.538	2457.67	746.316	1221.08	2326.64	1231.89	3930.17	265.764	557.579	883.136	177.156
RPL11	11504.3	-1.19403	0.000162918	0.00212765	72870.1	10412.6	9328.23	7841	7260.57	7473.83	6345.26	3775.16	7689.5	5675.94	17006.4	17440.4	18081.4	23476.2	19366
CRYAB	1639.76	-2.68427	0.000163851	0.00213248	309.846	161.974	43.0984	217.607	545.095	1397.78	2194.86	456.135	1288.67	576.595	175.147	3741.5	3857.02	2522.63	7108.47
ADAM19	1114.06	2.27277	0.000163788	0.00213248	3621.13	726.571	1312.45	1014.25	705.112	1157.64	741.068	2218.35	1089.28	1616.11	1339.42	132.211	674.826	342.725	19.7755
FAAH	281.182	-2.13066	0.000163631	0.00213248	143.969	106.44	42.5853	18.0561	267.994	80.819	194.189	172.821	64.5067	321.988	213.618	727.496	509.811	405.039	948.401
AIF1L	180.195	-4.25045	0.000164232	0.00213559	9.38926	13.8835	0	9.65065	176.928	0	12.596	5.66628	1.46606	70.467	40.4964	629.512	429.909	389.998	912.97
GABARAPL2	348.556	-1.17554	0.000164724	0.00213847	319.235	476.667	234.989	260.568	215.957	327.894	203.636	128.908	352.588	182.597	177.172	559.045	430.777	602.724	755.59
CMC2	86.866	1.42396	0.000164739	0.00213847	50.0761	55.5341	158.54	172.466	62.4453	116.995	81.8743	69.4119	137.077	142.992	97.1912	32.2139	37.3456	55.8675	32.9592
GAA	957.774	-0.896682	0.000165218	0.00214283	591.524	481.295	844.523	556.002	867.73	933.652	967.796	827.276	1014.52	618.773	855.485	1395.93	1007.46	1619.08	1785.56
ALDH3B1	75.0596	1.71599	0.000167757	0.00217389	28.1678	83.3011	62.0822	53.2342	100.173	108.528	158.5	144.49	115.819	37.0338	121.489	20.1337	27.7921	46.1981	18.9515
ITGAE	133.279	1.7594	0.000168179	0.0021756	65.7248	148.091	327.342	300.104	80.6585	157.02	91.3214	76.4947	148.805	178.482	229.817	28.8582	75.5597	61.2393	29.6633
SULT1C2	92.8029	-2.91934	0.000168067	0.0021756	12.519	0	55.9253	6.84885	44.2321	19.2426	81.8743	2.83314	19.7918	98.2424	25.3102	519.448	197.15	125.702	182.924
MICALL2	293.245	1.59437	0.000168368	0.00217617	71.9843	374.855	423.288	245.936	373.371	206.281	498.594	407.972	203.05	498.413	621.619	91.9437	171.963	92.3962	117.005
ELOVL4	79.528	3.06046	0.000168525	0.00217632	237.861	374.855	141.609	82.8088	16.9123	80.0493	82.924	2.83314	49.8461	45.2635	28.3474	5.36898	11.2905	24.7106	8.2398
ANXA9	69.0003	-2.68864	0.000168874	0.00217896	3.12975	74.0454	16.4184	9.96196	3.90283	13.8547	11.5464	46.7468	12.4615	93.0988	27.335	235.564	136.355	104.214	246.37
PLEKHG5	782.15	2.29699	0.000169416	0.00218407	3699.37	546.085	267.313	226.012	643.967	1197.66	1682.62	611.958	1176.51	499.442	373.579	201.337	267.499	220.247	118.653
MAD2L2	183.114	1.97196	0.000170332	0.00219399	400.609	485.923	320.672	216.984	59.8434	130.85	128.06	87.8273	117.285	210.887	355.356	27.516	72.9542	92.3962	39.551
IQCK	236.352	-1.88504	0.000171148	0.00220072	34.4273	129.58	170.341	168.731	349.954	76.9705	129.11	49.5799	95.294	239.176	66.819	581.863	368.245	364.213	720.982
CCDC173	69.7192	-2.39531	0.000171073	0.00220072	53.2058	23.1392	31.8107	20.2352	110.58	10.0062	9.44704	43.9136	20.5249	34.9763	3.03723	178.518	233.627	120.33	152.436
RBM47	254.416	-2.20226	0.000171671	0.00220557	325.494	13.8835	46.6899	83.7428	303.12	116.225	36.7385	75.0782	101.158	177.453	148.824	603.339	449.016	458.758	876.715
TMEM67	594.658	-1.05568	0.000172597	0.00221556	447.555	286.926	412.513	807.23	322.634	453.356	550.028	328.644	522.651	602.313	338.145	1126.81	878.924	705.864	1136.27
TPPP	10.651	-2.65725	0.000173165	0.00221716	9.38926	4.62784	10.2615	7.16016	1.30094	2.30911	4.19868	0	3.66516	3.60051	2.02482	16.778	59.0582	13.9669	21.4235
ANK2	2008.66	-2.47593	0.00017308	0.00221716	40.6868	823.755	122.112	743.723	231.568	1583.28	683.336	1218.25	1662.51	2041.49	812.964	4697.85	4629.12	4959.31	5879.92
ZC2HC1C	52.2863	-3.24509	0.000172953	0.00221716	0	0	0	12.1411	58.5425	17.7032	13.6457	5.66628	21.2579	26.2323	18.2234	198.652	156.33	100.991	154.908
ALDH2	265.628	-1.41622	0.000174062	0.00222485	56.3356	161.974	81.5791	105.846	303.12	254.772	170.047	240.817	248.498	190.827	205.519	569.782	411.67	568.344	415.286
ARL14EP	273.007	-1.02923	0.000174028	0.00222485	237.861	185.114	174.959	178.07	141.803	254.003	208.884	281.897	308.606	274.153	104.278	494.617	354.349	449.088	447.421
DNAH9	29.6674	-2.80004	0.000175577	0.0022423	37.5571	13.8835	2.0523	6.53754	9.10661	5.38793	1.04967	8.49941	2.19909	25.7179	18.2234	89.2592	92.0613	24.7106	108.765
ZYX	1611.6	1.24627	0.000175802	0.00224327	4381.66	1874.27	2063.59	1799.38	1381.6	1935.81	1653.23	1432.15	1979.92	1449.46	1011.4	622.13	952.747	1050.74	585.85
SKA1	37.8697	3.96972	0.000175993	0.0022438	75.1141	0	105.694	120.789	0	56.1884	14.6954	43.9136	70.371	47.8353	20.2482	0.671122	6.07952	6.44625	0
KCNA1	8.8906	-4.22059	0.000176323	0.00224609	3.12975	0	0.513076	4.35836	0	1.53941	0	0	0	72.0101	1.01241	38.2539	42.5566	34.38	2.47194
STMN3	86.6081	-2.3443	0.00017692	0.00225179	926.407	9.25568	15.9054	3.73574	122.289	36.1761	28.3411	69.4119	29.3212	41.663	26.3226	178.518	160.673	253.552	248.842
DCBLD2	1966.18	2.15963	0.000178228	0.00226421	3142.27	643.27	1045.14	931.444	1074.58	4318.81	7383.38	1874.12	4190.74	2003.94	665.153	599.983	472.465	514.625	632.817
CAMK2A	17.0113	4.75592	0.000178349	0.00226421	21.9083	4.62784	38.4807	25.5275	0	22.3214	45.1358	35.4142	19.7918	0	38.4715	1.34224	0	2.14875	0
LDLRAD2	195.775	1.85321	0.000178135	0.00226421	59.4653	296.182	232.423	114.563	277.101	97.7525	334.845	342.81	117.285	251.007	544.676	85.9036	71.2172	78.4293	32.9592
EPHX2	260.664	-2.72	0.00017866	0.00226439	37.5571	175.858	2.56538	27.3954	336.944	55.4187	58.7816	84.9941	43.2488	212.43	118.452	748.301	624.453	421.155	962.408
AQP9	182.415	5.16398	0.000178815	0.00226439	1630.6	0	8.72229	601.142	0	184.729	73.477	4.24971	172.995	29.8328	3.03723	7.38234	3.47401	7.52062	9.06378
NCAPH	261.406	3.33942	0.000178707	0.00226439	143.969	490.551	782.954	722.554	0	286.33	146.954	245.066	296.145	297.813	372.566	6.0401	93.7983	32.2312	4.1199
SRPK3	34.9347	2.78137	0.000179951	0.00227686	3.12975	148.091	45.1507	16.4995	6.50472	41.5641	37.7881	31.1645	40.3167	24.6892	103.266	5.36898	10.422	4.2975	5.76786
RAP2B	129.54	2.03782	0.000180128	0.00227717	475.723	69.4176	248.329	147.562	83.2604	179.341	107.066	59.4959	207.448	72.5245	134.65	32.885	35.6086	74.1318	15.6556
ZNF410	100.377	1.43922	0.000181903	0.0022966	65.7248	245.275	121.599	145.382	183.433	116.995	107.066	36.8308	115.819	99.7854	91.1168	51.0053	43.4251	45.1237	37.0791
WNK4	147.645	4.30112	0.000181971	0.0022966	59.4653	0	27.7061	32.3764	7.80566	160.099	1412.86	41.0805	134.878	6.68665	291.574	9.39571	19.1071	7.52062	4.1199
MMP10	57.665	7.57926	0.000182389	0.00229801	9752.31	0	2.0523	1.55656	0	34.6367	487.047	298.896	32.9864	0	0	0.671122	0.868502	0	0
SPNS1	25.7961	2.6408	0.000182377	0.00229801	31.2975	83.3011	16.4184	26.1502	71.5519	16.1638	19.9437	2.83314	14.6606	20.06	63.7818	5.36898	7.81652	4.2975	3.29592
NAV1	2611.78	1.80417	0.000182615	0.00229892	5542.79	4359.42	3387.84	2301.21	2171.28	1006.77	2185.41	2384.09	982.995	2352.16	8808.97	941.584	925.824	1087.27	739.11
COL5A3	745.051	2.38725	0.000183309	0.00230235	876.331	1161.59	1112.86	522.069	243.276	135.468	620.355	1124.76	126.081	2257	2269.82	247.644	209.309	168.677	100.526
ACSL4	948.427	1.2989	0.000183347	0.00230235	1993.65	532.202	1631.58	1216.6	499.562	1362.38	937.356	831.526	1358.31	1160.39	869.659	399.318	437.725	646.773	349.367
MYH7	1246.11	7.20833	0.000183315	0.00230235	106.412	0	5.13076	301.349	0	6883.47	4113.66	92.077	7062.75	0	80.9927	8.05346	31.2661	3.22312	3.29592
HORMAD1	44.004	4.03947	0.000184123	0.0023063	303.586	9.25568	85.6837	80.6296	13.0094	15.3941	4.19868	90.6604	13.9276	24.1748	5.06204	0.671122	5.21101	8.59499	0
ABLIM1	1157.92	-2.60504	0.000183995	0.0023063	898.239	231.392	77.9875	158.769	1619.68	121.613	259.269	723.867	79.9004	958.249	279.425	3267.02	2595.95	1739.41	4358.03
DDX47	109.063	1.7288	0.000183865	0.0023063	53.2058	138.835	202.152	203.598	173.026	130.08	112.315	237.984	118.751	41.663	62.7693	61.0721	47.7676	24.7106	28.0153
TOPORS	838.327	-1.13347	0.000184496	0.00230905	1120.45	439.645	435.601	613.283	435.816	879.772	616.157	440.553	1004.99	558.078	451.534	1530.16	1200.27	1248.42	1600.17
ARSJ	99.7604	2.71217	0.000186503	0.00233223	165.877	314.693	61.056	69.1111	20.8151	137.777	273.964	103.41	134.145	98.7567	38.4715	22.147	30.3976	25.785	0
RPS13	1348.82	0.991097	0.000186763	0.00233353	2366.09	1564.21	2112.85	1807.16	1883.77	1647.17	1072.76	1010.01	1568.69	1020.49	1050.88	690.584	754.729	959.416	723.454
PMAIP1	57.8726	4.00544	0.000189525	0.00236607	37.5571	0	25.6538	39.8479	22.116	204.741	270.815	26.9148	186.923	7.71537	26.3226	0.671122	11.2905	7.52062	0
RAB7A	1802.01	-0.959259	0.000190202	0.00237255	9633.38	703.432	1704.44	1494.29	1255.41	1961.98	1579.75	1130.42	1930.07	998.883	1278.67	2601.27	2324.98	3108.16	3168.2
GPX3	3246.1	-3.37402	0.000190564	0.00237312	28.1678	286.926	68.2391	129.506	5362.49	884.391	298.107	767.78	943.411	1246.8	190.333	10709.1	3438.4	10019.6	14318.3
PTPRZ1	236.581	4.27099	0.000190541	0.00237312	1458.47	485.923	13.34	1.24525	37.7274	31.5579	76.626	262.065	41.0497	23.1461	1051.89	14.7647	8.68502	39.7518	2.47194
ANPEP	1015.61	2.72605	0.000190727	0.00237317	1035.95	833.011	281.166	1092.08	338.245	744.304	5031.07	772.03	721.303	460.35	3130.37	89.2592	149.382	521.072	34.6072
ATP1B1	2269.47	-2.32196	0.000191826	0.00238487	1295.72	527.574	1503.83	1105.16	4615.75	277.863	354.789	875.44	298.344	793.14	431.286	6703.84	6246.27	5223.61	3789.48
CENPN	184.309	2.14773	0.000192172	0.0023872	62.5951	583.108	209.848	395.365	22.116	267.088	112.315	126.075	235.303	271.067	270.313	37.5828	59.9267	66.6112	45.3189
OLR1	107.784	3.01186	0.000193667	0.00240378	244.121	189.741	110.311	311.311	127.492	55.4187	29.3908	308.812	82.0995	68.924	19.2358	2.01337	43.4251	23.6362	0.82398
DOT1L	697.078	1.09072	0.000195154	0.00241823	1327.02	485.923	859.402	915.567	496.961	730.45	668.64	1000.1	650.199	909.899	886.87	310.058	612.294	295.453	307.344
SMOX	93.7832	2.22323	0.000195137	0.00241823	297.327	249.903	49.7684	77.8278	113.182	28.4791	107.066	92.077	21.2579	98.2424	171.097	24.1604	38.2141	25.785	12.3597
ARL1	727	-0.950495	0.000195392	0.00241831	463.204	883.917	482.804	570.011	602.337	609.606	493.345	400.889	543.909	474.238	886.87	1187.89	792.943	964.788	1548.26
MOCOS	209.598	2.57	0.000195617	0.00241831	65.7248	4.62784	218.57	324.698	296.615	568.812	303.355	262.065	692.714	165.109	59.7321	50.3341	50.3731	51.57	29.6633
USP35	153.927	1.36198	0.000195643	0.00241831	97.0224	124.952	147.253	117.987	313.527	203.972	319.1	256.399	189.855	162.023	90.1044	89.2592	60.7952	66.6112	70.0383
ELF4	590.728	1.94878	0.000196112	0.0024221	2172.05	925.568	739.342	708.545	321.333	665.025	390.478	543.962	624.542	384.225	623.644	93.9571	342.19	278.263	47.7908
INSIG2	134.092	1.45469	0.000196744	0.00242792	81.3736	323.949	194.456	181.495	81.9595	230.142	83.9737	101.993	234.57	150.707	112.377	65.7699	57.3212	46.1981	65.0944
SULT4A1	9.90268	6.41147	0.000198465	0.00244312	6.25951	50.9062	34.8892	31.7538	0	2.30911	0	15.5823	0.733031	2.05743	4.04964	0	0	0	0
FJX1	110.31	2.52766	0.000198164	0.00244312	303.586	27.767	139.044	38.9139	10.4076	241.687	146.954	77.9113	269.022	191.341	109.34	10.0668	28.6606	45.1237	14.8316
DUOX2	2157.96	-4.16306	0.000198314	0.00244312	150.228	157.347	9.74844	10.8959	2609.69	15.3941	98.6691	127.491	4.39819	985.51	137.688	9580.94	7463.04	2807.34	8210.96
FAT2	306.158	3.33905	0.000199895	0.00245871	3840.21	87.929	92.8667	63.8188	308.324	293.257	32.5398	2749.56	275.62	95.6706	289.549	57.7165	52.9786	38.6775	9.88776
DHFRL1	39.8244	-2.09871	0.000200306	0.00245973	40.6868	0	14.8792	10.5846	5.20378	23.8608	27.2914	14.1657	23.457	23.6605	48.5956	72.4812	75.5597	50.4956	166.444
PKIG	210.081	-1.25795	0.000200265	0.00245973	93.8926	180.486	64.6476	92.4595	265.393	214.748	162.699	135.991	192.054	152.764	131.613	433.545	264.025	338.428	428.47
FAM219A	99.9893	1.3695	0.000200984	0.00246605	93.8926	259.159	127.756	105.535	133.997	94.6737	76.626	52.4131	84.2986	121.388	167.047	30.2005	53.8471	42.975	56.0306
PPIAL4G	12.4629	6.75348	0.000203136	0.00249041	100.152	0	33.3499	18.99	5.20378	12.3153	1.04967	0	8.79637	0	7.08686	0	0	0	0
MPPE1	63.5736	-1.43173	0.000206573	0.00253048	21.9083	55.5341	56.4383	40.1592	98.8717	38.4852	38.8378	25.4982	38.1176	26.7466	41.5088	125.5	92.0613	78.4293	175.508
PUS1	164.404	1.3297	0.000206745	0.00253052	172.136	87.929	141.609	89.6577	126.192	255.542	229.878	262.065	260.959	215.002	311.822	60.401	100.746	87.0243	65.0944
LOX	704.547	3.09913	0.00020711	0.00253085	59.4653	740.454	1622.86	925.217	115.784	544.951	3411.43	524.131	563.701	158.422	1471.03	76.5079	64.2692	282.56	7.41582
ENPP1	1578.49	-2.40626	0.000206959	0.00253085	25.038	865.406	1110.81	955.103	225.063	459.514	223.58	512.798	502.126	1748.3	1456.86	4869.66	5177.14	2710.65	2835.31
NDFIP1	1343.16	-1.00788	0.000208954	0.00255131	1470.98	1397.61	1155.45	1050.36	1269.72	802.802	669.69	609.125	947.809	1038.49	1233.11	2130.14	1393.08	1960.73	3018.24
NPY1R	21.7586	-4.11479	0.000211552	0.00258093	0	0	0	0.622623	0	6.92734	9.44704	8.49941	6.59728	10.8015	0	110.735	60.7952	102.066	9.88776
WDR77	120.192	0.958839	0.000211931	0.0025825	115.801	101.812	166.237	172.778	141.803	136.238	179.494	96.3267	107.023	112.13	186.283	57.0454	93.7983	78.4293	57.6786
TMEM158	7.49281	5.32963	0.000212024	0.0025825	18.7785	0	43.0984	5.91492	6.50472	1.53941	3.14901	5.66628	1.46606	18.5169	7.08686	0.671122	0	0	0
NETO1	121.878	4.23973	0.000213072	0.00259316	43.8166	41.6506	325.29	319.094	29.9217	279.403	342.193	160.072	252.163	0	0	2.68449	17.37	2.14875	12.3597
BAX	94.6375	1.69268	0.000213318	0.00259404	40.6868	231.392	88.7621	66.3093	120.988	97.7525	288.659	60.9125	93.0949	97.2137	91.1168	31.5427	44.2936	32.2312	34.6072
DDTL	57.8358	2.12681	0.000215139	0.00261373	28.1678	46.2784	142.635	63.5075	6.50472	58.4976	68.2286	56.6628	54.9773	132.19	142.75	18.7914	16.5015	12.8925	18.9515
NOD2	429.9	2.95404	0.000215285	0.00261373	2344.19	46.2784	322.725	705.743	385.079	605.758	103.917	648.789	610.615	152.25	233.866	12.7513	113.774	150.412	12.3597
MRPL37	506.403	0.989006	0.000215843	0.00261627	823.125	610.875	663.92	583.709	431.913	421.798	861.78	314.478	435.42	552.935	720.835	287.24	293.554	348.097	246.37
AK8	46.0329	-2.92207	0.000215763	0.00261627	25.038	23.1392	3.59153	7.47147	3.90283	2.30911	20.9934	8.49941	2.93212	78.6968	8.09927	151.674	115.511	87.0243	151.612
RLIM	800.474	1.06978	0.000216355	0.00262035	1001.52	1263.4	1320.66	1354.2	417.603	780.481	620.355	634.623	834.922	1034.37	972.925	437.571	442.936	413.634	477.908
SARNP	72.0892	2.48657	0.000216896	0.00262461	56.3356	157.347	118.521	78.1392	0	66.9643	66.1293	96.3267	78.4343	90.0126	207.544	21.4759	19.1071	11.8181	13.1837
CGNL1	1421.6	-3.28833	0.000217056	0.00262461	0	296.182	79.0137	114.563	1624.88	100.062	258.219	879.689	85.7646	918.643	325.996	4575.71	3136.16	3710.89	5218.26
FAM189A2	559.296	-4.51402	0.000217809	0.0026316	3.12975	9.25568	0	4.35836	370.769	7.69705	12.596	18.4154	15.3937	441.319	16.1985	2220.74	1762.19	560.823	2946.55
GRIK1	81.9007	2.61646	0.000218576	0.00263874	18.7785	194.369	135.965	160.014	10.4076	50.8005	47.2352	123.241	71.104	289.069	58.7197	18.7914	29.5291	17.19	3.29592
KAT7	828.232	-1.03325	0.000219865	0.00265216	813.736	620.13	385.833	437.392	935.379	584.976	587.816	1049.68	613.547	528.76	570.999	1457.01	1187.24	913.218	1737.77
ACAP3	377.423	1.88237	0.000220209	0.00265418	259.77	772.849	341.195	267.416	163.919	287.87	482.849	334.31	266.09	358.507	1618.84	125.5	162.41	105.289	114.533
MYL2	566.198	8.77857	0.000220527	0.00265588	6.25951	0	0	343.999	0	2406.1	3090.23	127.491	2488.64	23.1461	0	0	1.737	5.37187	0
RBL1	363.749	1.27533	0.000220789	0.00265691	228.472	333.204	552.583	677.414	223.762	421.028	275.014	611.958	371.647	484.011	562.899	214.759	236.233	164.379	98.8776
SPEG	143.011	1.78199	0.000221361	0.00266166	256.64	286.926	146.74	69.1111	187.336	131.62	239.325	304.562	121.683	81.7829	115.415	71.1389	39.9511	80.5781	12.3597
NCAM1	815.563	-2.97004	0.00022228	0.00267056	21.9083	101.812	825.539	590.558	433.214	8.46675	280.262	262.065	14.6606	348.735	286.512	2804.62	2199.05	1744.78	2311.26
MMP7	206.194	6.71958	0.000223866	0.00268548	40.6868	9.25568	4.10461	1.24525	685.597	40.0246	478.65	1774.96	47.647	0	0	0	3.47401	6.44625	0.82398
RHBDL2	73.1454	2.82847	0.00022388	0.00268548	3.12975	41.6506	44.6376	89.0351	28.6208	54.649	247.722	116.159	35.9185	63.266	318.909	23.4893	12.159	12.8925	4.94388
TRIM58	126.279	-3.67454	0.000224846	0.00269491	3.12975	0	3.59153	10.2733	84.5613	53.8793	3.14901	0	35.9185	88.4696	49.608	429.518	178.911	165.454	787.725
FAM13A	826.55	-1.33828	0.000227021	0.00270791	375.571	870.034	325.29	287.652	766.256	494.92	560.524	695.535	453.746	697.984	936.478	1748.94	878.056	957.267	2349.99
SEMA4A	825.281	-1.86059	0.000226772	0.00270791	350.532	245.275	210.874	490.627	923.67	319.427	97.6194	787.612	316.669	691.811	898.007	1460.36	1984.53	886.359	2715.84
SRF	680.261	-1.77469	0.000226626	0.00270791	954.575	69.4176	347.352	263.369	621.851	330.203	270.815	262.065	284.416	566.822	576.061	1116.08	1951.52	723.054	1866.31
TNFRSF11B	383.263	-3.11213	0.000227193	0.00270791	18.7785	23.1392	8.72229	14.9429	554.202	36.1761	65.0796	127.491	56.4434	297.813	182.234	860.378	683.511	761.731	2058.3
ACSL6	11.6379	-3.21017	0.000227192	0.00270791	9.38926	0	0.513076	2.8018	0	7.69705	2.09934	1.41657	5.13122	10.2872	0	18.7914	34.7401	42.975	38.7271
MLLT11	59.1907	2.65672	0.000226506	0.00270791	68.8546	208.253	17.9577	47.3193	39.0283	10.7759	32.5398	56.6628	20.5249	92.0701	246.015	15.4358	11.2905	12.8925	8.2398
FAM107A	21.4449	-3.28586	0.000226635	0.00270791	3.12975	0	0	0.622623	18.2132	2.30911	12.596	14.1657	1.46606	5.65794	12.1489	57.0454	64.2692	91.3218	38.7271
PRKAR1A	7714.65	-1.13878	0.00022845	0.00272074	10152.9	4414.96	7600.19	7943.11	4116.19	4112.53	3601.42	5820.68	4199.54	3820.65	8482.97	12593.6	10952.7	12749.6	15158.8
TREM1	166.755	3.5924	0.000230123	0.00273848	6710.19	4.62784	92.3537	660.914	28.6208	616.533	13.6457	144.49	658.995	67.3809	24.2978	8.05346	13.896	45.1237	6.59184
HYOU1	2745.16	-1.35681	0.000231205	0.00274918	3952.88	1133.82	2406.84	1395.61	2268.85	1284.64	1655.33	1838.71	1192.64	2324.9	1868.91	3888.48	3916.95	2841.72	9207.15
KCTD10	488.39	-1.04873	0.000231986	0.00275628	341.143	347.088	654.172	415.601	387.681	361.761	365.285	322.978	348.923	457.264	175.147	761.723	563.658	706.938	1116.49
BOLA3	196.043	1.13562	0.000232667	0.00276218	231.602	124.952	195.482	244.068	91.0661	329.434	220.431	304.562	302.009	252.035	225.767	128.855	101.615	106.363	82.398
DR1	414.45	1.45901	0.000233334	0.00276791	594.653	1379.1	525.903	509.617	249.781	415.641	244.573	318.728	423.692	400.685	431.286	134.895	184.991	206.28	196.931
C16orf89	478.03	-4.74791	0.000237163	0.00281111	0	0	11.2877	0.933934	336.944	2.30911	3.14901	2.83314	3.66516	206.772	96.1788	2382.48	985.75	1002.39	2135.76
NEIL3	139.072	2.71117	0.000237827	0.00281675	503.89	291.554	106.207	199.551	94.9689	158.559	48.2849	58.0793	200.851	168.709	145.787	4.69785	72.9542	31.1569	0.82398
SMPDL3B	52.8061	-3.8737	0.000239343	0.00283248	6.25951	0	0	3.42443	184.734	5.38793	1.04967	39.6639	5.13122	23.1461	0	234.893	151.988	140.743	140.077
LGR5	918.069	7.31257	0.000239938	0.00283728	0	0	62.0822	136.354	2.60189	6242.31	964.647	164.322	6166.26	0	1.01241	6.0401	13.0275	10.7437	1.64796
SMYD4	262.056	1.52737	0.000240745	0.00284459	93.8926	291.554	631.083	550.399	277.101	196.275	334.845	245.066	164.199	470.123	234.879	130.869	108.563	92.3962	109.589
KLHDC8A	28.4776	5.91938	0.000243249	0.0028719	0	9.25568	10.7746	1.24525	213.355	80.0493	1.04967	2.83314	57.1764	48.864	0	0	1.737	0	0.82398
TRMT10A	61.9603	-1.20872	0.000244907	0.00288468	43.8166	27.767	24.1146	41.7157	48.1349	46.1823	44.0862	84.9941	60.8416	38.0625	44.546	115.433	88.5872	71.9831	149.14
WDR20	344.782	-0.624343	0.000244728	0.00288468	203.434	360.971	360.179	252.474	342.148	269.397	291.808	291.813	320.335	301.414	320.934	480.523	422.092	399.667	554.538
CLIP2	469.569	1.85561	0.000244699	0.00288468	1220.6	615.503	569.001	345.556	322.634	215.517	793.551	466.051	236.769	619.287	996.21	104.695	264.893	232.065	41.199
MTERF3	229.036	1.63943	0.000245456	0.00288888	228.472	555.341	286.296	358.008	57.2415	333.282	237.226	82.161	334.262	363.137	241.966	101.339	92.9298	77.3549	86.5179
NTM	160.522	3.16579	0.000248132	0.00291808	1023.43	4.62784	248.842	131.996	165.22	189.347	65.0796	220.985	214.778	41.663	8.09927	16.1069	20.8441	38.6775	18.1276
LPPR2	145.455	1.89811	0.000249052	0.0029266	244.121	231.392	183.681	148.807	96.2698	56.1884	101.818	219.568	77.7013	87.9552	540.626	33.5561	45.1621	65.5368	49.4388
CACNA2D4	80.5458	3.34208	0.000251133	0.00294875	25.038	32.3949	53.873	44.5175	2.60189	384.852	23.0928	97.7433	339.393	91.5557	70.8686	6.71122	12.159	22.5619	0.82398
OR7A5	10.6401	5.74249	0.000253411	0.00297317	6.25951	83.3011	3.59153	18.99	0	3.84852	11.5464	0	10.9955	15.9451	4.04964	0	0	1.07437	0
HMCN2	94.9474	-2.60244	0.000255097	0.00299062	0	55.5341	7.69614	39.2252	6.50472	46.1823	74.5266	76.4947	44.7149	78.1824	14.1737	171.807	158.067	163.305	487.796
EMCN	208.673	-2.31119	0.000255651	0.00299243	3.12975	92.5568	116.981	128.883	170.424	30.0185	208.884	114.742	30.7873	177.453	39.4839	450.994	501.126	788.591	276.033
DBF4B	114.594	1.21292	0.000255549	0.00299243	53.2058	277.67	100.563	144.137	148.308	128.541	119.662	144.49	136.344	92.5844	142.75	53.6898	79.0337	41.9006	56.0306
IER2	107.901	-2.72583	0.000256519	0.00300025	206.564	4.62784	9.74844	24.2823	10.4076	27.7094	44.0862	22.6651	20.5249	71.4958	37.4591	226.168	85.1132	238.511	589.146
CDC42BPA	2265.86	1.58341	0.000258725	0.00302369	616.562	7853.44	2566.92	2965.55	2190.79	2115.15	2202.21	2613.57	1970.39	2081.09	3136.44	1011.38	750.386	943.301	970.648
GPR173	45.1486	2.55995	0.00025898	0.00302433	0	101.812	112.877	70.6677	50.7368	39.2549	77.6756	33.9977	52.7782	92.0701	6.07445	11.4091	11.2905	7.52062	9.06378
DRAM1	110.288	1.89818	0.000261162	0.00304743	50.0761	83.3011	91.3275	195.504	104.076	212.438	129.11	211.069	199.384	184.14	45.5584	31.5427	41.6881	67.6856	7.41582
PDPN	284.405	3.13571	0.00026186	0.00305321	272.289	717.315	447.915	307.887	48.1349	800.493	48.2849	490.133	801.936	117.274	44.546	13.4224	46.0306	109.586	0.82398
TOM1L2	628.11	-1.07868	0.000263047	0.00306466	419.387	365.599	502.814	409.997	647.87	344.058	565.773	383.89	299.077	721.13	666.165	1210.7	865.897	596.278	1423.01
TMEM2	2038.38	1.396	0.000264274	0.00307657	704.195	3350.56	3154.9	3115.29	3502.14	1546.34	1492.63	2925.21	1479.99	3050.66	2541.15	610.05	1165.53	1254.87	682.255
DHX37	288.348	1.12875	0.000265234	0.00308535	378.7	286.926	237.554	182.74	444.923	398.707	329.597	570.877	356.253	204.714	317.896	132.882	205.835	172.974	104.645
CBX2	69.6956	2.61789	0.000267163	0.00310297	381.83	83.3011	56.9514	24.5936	50.7368	20.782	48.2849	62.329	20.5249	42.6917	195.395	12.0802	15.633	20.4131	9.88776
JOSD1	170.599	1.075	0.000266966	0.00310297	190.915	236.02	295.532	289.831	139.201	225.523	134.358	127.491	185.457	240.205	117.439	92.6148	87.7187	83.8012	112.885
C11orf73	167.565	1.23115	0.000267704	0.00310606	156.488	198.997	292.966	320.651	179.53	145.474	155.351	120.408	185.457	306.043	113.39	91.9437	83.3762	110.661	52.7347
SCRN3	242.671	-1.06673	0.000267842	0.00310606	194.045	50.9062	213.953	141.335	193.841	267.088	180.543	218.152	243.366	153.279	202.482	428.847	342.19	325.535	484.5
DUOXA2	91.5937	-3.62295	0.000268941	0.0031164	37.5571	0	4.61768	1.24525	71.5519	0.769705	12.596	29.7479	0.733031	80.2398	11.1365	385.895	290.948	146.115	300.753
DHX15	2212.12	0.622012	0.000269456	0.00311995	1884.11	2462.01	2959.42	3199.97	1955.32	2725.52	2594.79	2208.43	2540.69	2385.08	1920.54	1632.84	1710.08	1610.49	1392.53
DNAJB4	435.516	-1.24159	0.000270307	0.00312739	165.877	374.855	351.97	436.147	178.229	240.148	325.398	196.903	308.606	296.27	635.793	655.015	754.729	559.749	1053.05
EPHB3	185.333	3.34152	0.000270845	0.0031312	115.801	509.062	775.771	615.463	104.076	13.8547	10.4967	118.992	7.33031	198.028	214.631	20.1337	17.37	51.57	7.41582
STX17	187.472	-0.886032	0.000271541	0.00313683	112.671	148.091	159.567	218.229	197.743	133.159	92.371	182.737	124.615	187.741	121.489	302.005	282.263	239.585	309.816
RIMS4	13.0052	-4.6042	0.000272646	0.00314718	0	0	0	1.86787	7.80566	0	0	0	0	7.71537	1.01241	43.6229	30.3976	51.57	51.0867
NRIP1	1107.56	1.9776	0.00027306	0.00314953	5157.83	634.014	972.279	1316.22	431.913	1310.04	1866.31	1298.99	1139.13	592.026	491.018	318.783	376.062	431.898	276.857
SHISA4	168.307	-1.53768	0.000274645	0.00316538	31.2975	185.114	85.6837	70.6677	173.026	73.8917	120.712	76.4947	78.4343	100.814	234.879	419.451	248.392	227.767	397.982
IGSF1	137.708	-4.05735	0.000276363	0.00318274	6.25951	55.5341	0.513076	21.1692	682.995	0.769705	0	117.575	1.46606	24.6892	15.1861	253.013	128.538	100.991	1287.88
SPDYA	25.0469	2.95069	0.000277289	0.00319094	3.12975	9.25568	38.4807	31.4424	0	58.4976	24.1424	56.6628	52.0452	60.6942	24.2978	5.36898	4.34251	3.22312	4.1199
RARS2	1676.11	0.792253	0.000278397	0.00320125	1395.87	2943.31	2031.78	2356.63	1416.73	1728.76	1869.46	1420.82	1762.21	2217.4	1638.08	1189.23	1061.31	1208.67	901.434
ALDH1L2	521.198	2.40863	0.000279597	0.00321258	21.9083	1064.4	1039.49	1056.9	450.127	220.136	366.335	1099.26	197.918	821.944	977.987	93.2859	99.0093	255.701	53.5587
DENND4B	765.74	1.00797	0.000282068	0.00323354	769.92	1110.68	875.821	736.563	935.379	890.548	678.087	803.195	812.198	715.472	1400.16	336.232	748.649	413.634	259.554
OSBPL5	329.481	1.23362	0.000281764	0.00323354	353.662	300.81	605.43	386.96	264.092	200.123	373.683	351.309	200.851	489.154	753.232	166.438	171.095	162.231	163.148
NGRN	50.8889	-1.6377	0.000281929	0.00323354	37.5571	32.3949	22.0623	24.9049	36.4264	33.0973	45.1358	4.24971	33.7194	57.0937	31.3847	88.5881	62.5322	79.5037	174.684
ERO1LB	303.971	-1.83001	0.000283418	0.00324654	37.5571	74.0454	84.1444	222.276	412.399	167.026	89.222	359.809	159.801	242.263	135.663	898.632	647.903	415.783	613.041
SMAD9	591.389	-3.22795	0.00028407	0.00325152	21.9083	0	57.4645	108.648	633.56	43.1035	300.206	168.572	18.3258	506.128	151.861	1690.56	850.264	1114.13	3206.11
RABGGTB	712.097	1.10733	0.000284717	0.0032536	1039.08	1240.26	1026.66	1223.76	383.778	908.252	624.554	470.301	911.158	706.213	606.433	379.184	411.67	411.485	338.656
TAS2R13	52.3546	2.23872	0.000284901	0.0032536	6.25951	166.602	74.396	102.421	37.7274	46.1823	89.222	52.4131	54.9773	86.4121	13.1613	23.4893	13.896	10.7437	7.41582
SCO2	341.423	1.48923	0.00028484	0.0032536	122.06	268.415	483.831	377.309	235.471	546.49	237.226	542.546	773.348	639.861	305.747	159.056	164.147	171.9	93.9337
RNF144B	467.311	-2.05059	0.000285544	0.00325846	528.928	189.741	109.285	204.843	723.325	233.221	92.371	151.573	193.52	330.218	42.5212	1664.38	669.615	745.616	1130.5
ADAMTS18	97.3116	4.40494	0.000286153	0.00326293	15.6488	0	27.193	58.2152	189.938	459.514	16.7947	126.075	513.122	0	28.3474	2.01337	10.422	10.7437	1.64796
LOXL3	86.4455	1.72669	0.000286655	0.00326617	18.7785	129.58	116.981	73.1582	96.2698	70.8128	90.2717	147.323	74.0361	180.54	170.085	39.5962	31.2661	47.2725	10.7117
TCEAL2	208.245	-4.75653	0.000288885	0.00328549	0	0	5.64383	1.55656	23.417	6.15764	0	4.24971	0	65.3235	180.209	593.272	692.196	530.741	1020.91
CH507-9B2,9	11.409	3.56779	0.000289008	0.00328549	9.38926	0	5.13076	6.22623	49.4359	16.1638	12.596	32.5811	19.0588	9.25844	6.07445	0.671122	3.47401	1.07437	0
SLC4A2	537.436	0.992132	0.000288575	0.00328549	541.447	703.432	648.528	341.197	483.951	631.158	920.561	409.388	658.262	515.901	961.788	292.609	272.71	388.923	291.689
STAC3	155.927	1.8888	0.00028943	0.0032878	31.2975	282.298	141.096	287.652	132.696	287.1	318.05	62.329	304.208	174.367	108.328	43.6229	86.8502	52.6443	26.3674
DBP	202.58	-1.76991	0.000289959	0.00329132	75.1141	360.971	63.6214	62.5736	130.094	111.607	39.8875	184.154	164.932	94.1275	79.9803	289.254	285.737	416.857	679.783
KCNQ1	802.5	-2.15641	0.00029041	0.00329394	46.9463	134.207	471.517	275.822	1362.09	309.421	143.805	405.139	261.692	761.25	416.1	2105.98	1499.9	1384.87	2458.76
PPP2R3C	316.79	1.26236	0.000292266	0.0033075	247.251	365.599	680.339	622.934	205.549	425.647	340.093	359.809	380.443	301.414	195.395	116.104	207.572	185.867	117.829
LRRC1	255.319	-1.21548	0.00029185	0.0033075	231.602	185.114	209.848	201.418	281.004	167.796	104.967	70.8284	186.923	239.176	198.432	606.023	310.055	280.412	556.186
MYO1E	1855.82	1.14104	0.000292161	0.0033075	3114.11	1749.32	2196.48	1882.19	1933.2	1927.34	3587.77	2841.64	1931.54	1222.11	1511.53	759.039	1512.93	1101.23	566.898
C2orf40	87.7813	-5.32254	0.000292957	0.00331282	0	0	0	3.42443	5.20378	0	0	8.49941	0	64.2947	1.01241	567.769	372.588	253.552	40.375
UTP6	705.497	0.736172	0.0002936	0.00331759	732.362	721.943	882.491	815.324	849.516	822.814	893.27	698.368	771.149	1022.03	474.82	486.563	600.135	459.832	351.839
TCP1	1635.63	1.17177	0.000294355	0.00331958	3026.47	2674.89	2586.42	2133.11	798.779	1906.56	1441.2	959.017	1799.59	2331.07	1469.01	731.523	844.184	983.052	849.523
MAP9	189.854	-1.27365	0.000294439	0.00331958	43.8166	138.835	90.3014	135.732	100.173	144.704	217.282	252.149	144.407	148.649	97.1912	405.358	247.523	305.122	376.559
SPAG16	132.036	-1.40402	0.000294422	0.00331958	56.3356	208.253	110.311	98.0631	122.289	74.6614	100.768	65.1622	67.4389	80.2398	33.4095	343.614	174.569	161.156	284.273
ACOT7	328.141	2.68785	0.000297664	0.00335341	1912.28	291.554	241.146	209.824	24.7179	466.441	553.177	120.408	455.945	139.905	243.991	28.8582	120.722	85.9499	27.1913
SPG20	1186.52	-0.63383	0.000300608	0.00338404	760.53	1193.98	953.295	1062.51	1269.72	1044.49	1040.22	854.191	1005.72	1158.85	1034.68	1746.93	1209.82	1434.29	2028.64
FCGR3A	1096.69	2.41898	0.000301527	0.0033893	710.454	944.079	3383.74	2459.98	977.009	2198.28	446.11	1460.48	2032.7	368.795	420.15	69.7967	124.196	774.624	79.926
HAS2	267.863	2.28302	0.000301478	0.0033893	391.219	175.858	688.035	726.601	31.2227	258.621	420.918	259.232	219.909	314.787	251.077	25.5026	62.5322	175.123	17.3036
FBN2	1867.26	3.36081	0.000304744	0.00342289	43.8166	1392.98	2784.46	2255.76	290.11	3689.96	9117.44	899.521	3610.91	159.965	2806.4	432.874	323.083	196.61	4.94388
WDR76	236.14	1.5091	0.000305524	0.00342652	269.159	518.318	180.603	240.644	104.076	292.488	189.99	423.554	348.19	272.095	302.71	73.8234	176.306	113.884	36.2551
CHPF2	295.269	1.26728	0.000305522	0.00342652	147.098	795.988	418.67	249.672	279.703	293.257	463.954	240.817	302.742	316.33	342.194	133.553	164.147	112.809	168.092
ARHGAP31	2620.95	-0.99455	0.000306454	0.00343439	845.034	2077.9	2831.15	2272.26	2798.33	1743.38	1518.87	2173.02	2104.53	2382.51	2045.07	5128.04	3216.06	3327.34	4850.77
LEPR	496.419	-1.90384	0.000307351	0.00344187	237.861	444.273	127.243	159.08	260.189	336.361	331.696	409.388	376.045	345.134	129.588	894.605	683.511	2572.05	139.253
PPP1R10	1161.46	-1.24394	0.000310214	0.00347134	967.094	1041.26	475.621	630.717	1140.93	477.217	606.71	1017.1	439.086	1090.44	1479.13	1775.79	2447.44	1376.27	2457.11
PLK4	180.177	2.12684	0.000310505	0.00347201	37.5571	388.739	308.872	438.638	41.6302	352.525	135.408	113.326	389.973	161.508	126.551	47.6497	80.7707	54.7931	24.7194
CLEC3B	144.667	-2.64006	0.000312448	0.00349113	6.25951	157.347	6.15691	28.6406	225.063	21.5517	47.2352	45.3302	38.1176	72.0101	21.2606	299.991	389.089	581.236	230.714
PTS	303.998	1.15216	0.000313216	0.00349711	187.785	555.341	521.798	376.687	251.082	409.483	364.236	225.234	471.339	360.051	196.407	210.732	151.988	152.561	125.245
BLID	21.1808	3.61699	0.00031398	0.00350304	3.12975	27.767	17.4446	6.22623	32.5236	93.1343	30.4405	2.83314	85.0316	6.1723	4.04964	5.36898	0.868502	1.07437	1.64796
MYCL	22.641	-2.70705	0.000314809	0.00350968	9.38926	0	6.15691	4.98098	26.0189	6.92734	6.29802	9.91598	8.06334	1.02872	21.2606	53.0186	16.5015	22.5619	147.492
FAHD2A	223.758	-1.24363	0.000315716	0.00351594	153.358	435.017	199.073	96.8178	132.696	127.771	127.01	141.657	140.742	118.817	145.787	449.652	304.844	337.354	445.773
C9orf84	293.257	1.99605	0.00031584	0.00351594	37.5571	161.974	350.431	604.567	383.778	360.992	239.325	830.109	369.448	521.559	171.097	136.909	124.196	69.8343	37.0791
URB2	113.032	1.35794	0.000316293	0.00351838	40.6868	222.136	121.086	125.77	136.599	125.462	104.967	72.245	132.679	148.649	255.127	51.6764	64.2692	39.7518	54.3827
ADAMTS7	146.75	2.34469	0.00031775	0.00353197	34.4273	393.366	276.548	170.599	178.229	24.6306	115.464	236.567	21.2579	279.296	323.971	38.2539	39.9511	47.2725	21.4235
YEATS2	1852.89	1.04873	0.000322082	0.00357748	2625.86	1244.89	3213.91	2732.07	1688.63	2760.16	1580.8	1895.37	2934.32	1426.83	1533.8	1012.72	957.09	788.591	1398.29
GPC6	475.463	2.70122	0.000325424	0.00361191	607.172	74.0454	848.114	647.839	98.8717	527.248	2017.47	1124.76	486	145.049	177.172	77.8501	83.3762	206.28	10.7117
IRF2BP2	321.226	-1.12964	0.000325805	0.00361348	1452.21	282.298	245.763	170.91	232.869	193.196	149.053	184.154	233.837	155.336	521.391	510.053	535.866	495.287	589.146
SENP5	576.056	1.08747	0.0003273	0.00362737	409.998	555.341	1069.25	989.036	383.778	820.505	708.528	596.376	773.348	703.127	366.492	343.614	363.903	292.23	265.322
MS4A14	152.522	3.01637	0.000330467	0.00365977	40.6868	0	64.1345	184.608	179.53	376.386	75.5763	648.789	370.181	192.37	56.6949	15.4358	30.3976	47.2725	5.76786
SLC25A37	618.73	1.98681	0.000334409	0.00369862	1411.52	129.58	276.035	921.17	385.079	1302.34	1600.75	497.216	1271.08	313.244	392.815	157.714	225.811	146.115	250.49
LPAR4	29.4889	5.8842	0.000334468	0.00369862	0	13.8835	122.625	191.768	0	1.53941	7.3477	31.1645	0	20.5743	50.6204	0	1.737	1.07437	0
TMEM51	93.6292	1.91855	0.000335673	0.00370921	131.45	18.5114	106.207	124.836	80.6585	183.19	125.96	213.902	197.185	37.5481	60.7445	22.147	37.3456	51.57	13.1837
UCKL1	301.859	1.0117	0.000336544	0.0037161	466.333	161.974	407.895	234.729	365.565	324.046	556.326	328.644	294.678	309.643	385.728	204.021	204.967	126.776	156.556
MYOCD	9.32345	-3.57815	0.000338962	0.00373455	3.12975	0	0	6.22623	5.20378	0	1.04967	0	0.733031	4.62922	4.04964	49.663	12.159	36.5287	16.4796
ITM2B	5577.19	-1.45156	0.00033872	0.00373455	11955.7	2341.69	2711.09	4053.59	3002.58	3036.49	3149.01	3205.7	3391	3073.29	2029.88	10955.4	9607.37	12749.6	8395.53
KCTD17	146.309	1.75389	0.000338477	0.00373455	93.8926	384.111	257.564	210.758	158.715	107.759	108.116	267.732	79.1674	167.681	145.787	32.2139	79.0337	88.0987	14.0077
TERF2IP	295.63	-1.06665	0.000340327	0.00374684	269.159	198.997	221.136	216.05	180.831	381.774	203.636	124.658	376.778	160.48	182.234	430.189	453.358	414.708	620.457
CLCN3	753.821	-0.943036	0.000341587	0.00375795	491.371	888.545	395.068	523.626	472.243	689.655	830.29	415.055	726.434	505.614	722.86	1237.55	957.09	886.359	1565.56
MEIS3	121.36	2.36264	0.000342608	0.00376643	331.754	222.136	180.09	90.9029	106.677	16.1638	251.921	168.572	16.8597	174.367	140.725	19.4625	23.4496	66.6112	10.7117
PLIN1	53.404	-3.79016	0.000343259	0.00376901	9.38926	0	7.18306	0.933934	13.0094	4.61823	14.6954	39.6639	2.93212	39.0912	0	73.1523	59.0582	530.741	6.59184
SEMA4C	483.115	1.58751	0.000343345	0.00376901	409.998	1564.21	534.112	303.529	509.97	270.936	353.739	532.63	276.353	651.177	1059.99	192.612	212.783	228.842	145.844
FHL1	2541.81	-1.68635	0.000344366	0.00377469	162.747	2369.45	1166.73	1507.06	1864.25	1974.29	2332.37	573.71	1744.61	1716.41	2155.42	6842.09	5096.37	4191.13	4430.54
AGO4	463.711	0.947254	0.000344197	0.00377469	409.998	675.665	595.168	573.436	547.697	579.588	494.395	757.864	628.941	323.531	266.264	250.328	263.156	330.907	258.73
ANKRD42	252.477	-1.37907	0.000344659	0.00377514	75.1141	379.483	175.472	162.505	124.891	182.42	283.411	92.077	184.724	207.801	84.0299	588.574	414.276	357.767	474.612
RNF126	104.634	1.05372	0.000345659	0.00378212	256.64	97.1846	126.217	79.6957	118.386	113.147	131.209	99.1598	106.29	95.1562	114.402	42.9518	61.6637	62.3137	65.0944
TBC1D4	1315.41	-1.23826	0.000345799	0.00378212	403.738	735.826	858.889	1273.57	1156.54	652.71	1093.76	1925.12	572.497	1040.55	903.069	2785.16	2205.13	1508.42	2616.14
TNC	7103.16	2.25859	0.000346757	0.00378982	4719.67	9376	10006.5	9483.48	3621.83	6983.53	19894.4	5963.76	6806.19	11237.2	10929	338.917	1829.07	5209.64	148.316
NPLOC4	952.101	0.841441	0.000347985	0.00380048	572.745	893.173	1344.77	1063.13	1531.21	1119.92	1416.01	997.265	958.072	1143.93	828.15	508.71	654.851	613.468	636.112
RAG2	86.0433	-7.19655	0.00034871	0.00380563	21.9083	0	0.513076	0	0	0	0	0	3.66516	0	0	340.259	17.37	48.3468	858.587
SMIM13	34.3761	1.83153	0.00034945	0.00381094	50.0761	13.8835	69.2652	57.5926	18.2132	56.9581	11.5464	35.4142	41.0497	50.4071	62.7693	8.05346	14.7645	7.52062	18.1276
USP54	1101.03	-2.23391	0.000350335	0.00381781	118.931	87.929	441.245	317.226	1804.41	317.888	680.187	661.538	293.945	1157.82	207.544	2579.12	2491.73	1446.11	3909.78
EEF1A2	50.3728	5.50284	0.000351092	0.00382328	6.25951	0	0	59.1492	40.3293	137.777	302.305	28.3314	132.679	0	42.5212	0	0.868502	5.37187	0
PDS5A	2848.94	0.60162	0.000351388	0.00382373	2960.75	3558.81	3077.43	3660.71	2538.14	3776.17	2940.13	3275.11	3613.84	3054.77	2017.73	2022.76	2061.82	2054.2	2121.75
PDIA4	2960.96	-1.44964	0.000351686	0.00382421	2384.87	944.079	1984.06	1510.17	2214.21	1276.94	1943.99	2317.51	1192.64	1676.81	4835.26	3760.3	4344.25	3578.74	10450.5
POLR2H	414.182	0.871216	0.000354335	0.00385022	535.188	444.273	629.031	428.987	256.286	591.133	434.564	342.81	637.004	394.513	487.981	234.893	230.153	250.329	315.584
NDUFA3	222.095	-1.19134	0.000354696	0.00385136	234.732	83.3011	151.357	106.468	109.279	207.051	155.351	158.656	197.918	96.6993	317.896	361.735	325.688	355.618	469.669
SLC25A32	226.032	1.21834	0.000355632	0.00385872	507.02	323.949	281.679	388.828	145.706	240.918	176.345	162.905	211.113	234.547	260.189	89.2592	129.407	161.156	77.4541
PMM2	562.511	0.911038	0.000359963	0.0039029	541.447	717.315	947.651	702.007	370.769	580.357	924.76	422.138	585.692	560.65	716.785	339.588	396.037	355.618	276.857
ABCA12	237.956	2.11171	0.000360692	0.00390797	1226.86	411.878	178.037	204.843	140.502	254.772	173.196	161.489	266.823	119.845	155.911	113.42	48.6361	25.785	87.3419
ACTG1	39684.2	-0.873575	0.000363713	0.00393786	301602	30113.4	36081	27386.7	25780.8	29629.8	48403.5	22295.4	33092.7	24194.9	42151.6	44379.3	55473.9	51821.4	86341.6
FLT1	1503.56	-1.20436	0.0003648	0.00394678	989.002	726.571	1063.09	1245.87	2331.29	691.195	1239.66	1630.47	762.352	1029.23	559.862	2412.01	3164.82	2590.32	2117.63
SHISA3	6.64178	-6.30659	0.000367538	0.00397354	0	9.25568	0	0	0	0	0	0	0	0	0	37.5828	13.0275	15.0412	24.7194
DPYD	2163.42	1.33487	0.000370128	0.00399866	1514.8	1670.65	2224.7	2457.8	1723.75	3245.84	5239.96	3613.67	3223.87	2533.73	912.18	971.113	1061.31	1320.41	737.462
COL5A1	24264	3.19437	0.000370485	0.00399963	2563.27	55284.2	104321	57052.8	7771.84	3716.9	13346.6	35605.5	3977.43	15078.9	51336.2	965.744	1256.72	11380.8	303.225
TCEA3	277.875	-2.2086	0.000370862	0.00400083	21.9083	328.577	180.603	181.495	353.857	39.2549	56.6822	178.488	26.3891	113.673	77.9555	683.873	576.686	494.212	854.467
GPSM1	202.775	2.18452	0.000372317	0.00401364	90.7629	499.807	383.268	206.711	67.6491	88.516	231.977	133.157	67.4389	217.059	830.175	63.0855	57.3212	70.9087	33.7832
PRR26	81.5164	2.8161	0.000374767	0.00403715	9.38926	208.253	288.862	228.814	28.6208	13.8547	83.9737	84.9941	8.79637	84.8691	122.501	24.1604	8.68502	9.66937	17.3036
C9orf172	60.6553	1.99405	0.000375877	0.00404315	18.7785	87.929	81.5791	14.3203	79.3576	44.6429	56.6822	90.6604	43.2488	177.453	138.7	16.1069	15.633	25.785	18.9515
FAM167A	108.893	-2.6511	0.000375887	0.00404315	0	4.62784	27.193	16.1882	58.5425	81.5887	38.8378	12.7491	65.2398	32.4046	155.911	255.697	145.04	255.701	483.676
NEU1	601.755	-1.1187	0.000376132	0.00404315	726.103	356.344	523.85	400.969	232.869	331.743	433.514	398.056	307.873	525.674	807.902	1018.76	756.466	882.061	1324.14
NDRG2	280.536	-1.96368	0.000377461	0.00405229	46.9463	166.602	31.2976	95.8839	370.769	90.0554	256.12	344.226	63.0407	184.655	91.1168	675.149	595.793	597.352	599.033
C2orf69	163.521	1.23179	0.000377522	0.00405229	106.412	402.622	186.247	186.476	91.0661	231.681	181.593	158.656	243.366	226.318	111.365	90.6015	75.5597	89.1731	71.6862
SLC43A3	602.176	-1.93169	0.000378659	0.00406158	810.606	161.974	252.433	352.716	546.396	447.198	128.06	218.152	428.823	277.753	160.973	617.432	362.166	1130.24	3137.72
FBXO5	139.324	1.55982	0.000378979	0.00406212	68.8546	152.719	189.838	367.659	178.229	243.227	58.7816	137.407	224.308	148.649	89.092	39.5962	54.7157	84.8756	51.9107
CCL11	23.5607	6.96707	0.000380135	0.0040716	3.12975	0	34.3761	132.307	83.2604	9.23646	0	87.8273	2.19909	0	0	0	0	1.07437	0
MLYCD	141.406	-1.21227	0.000381888	0.00408454	87.6331	41.6506	100.563	68.1772	167.822	95.4434	130.159	56.6628	85.7646	148.135	164.01	273.818	232.759	185.867	282.625
QKI	1923.97	1.12587	0.000381628	0.00408454	2751.05	2813.73	2504.84	3407.3	1284.03	1989.69	956.25	2310.42	2111.86	1760.65	2847.91	908.699	1019.62	1506.27	687.199
MRTO4	208.878	1.10052	0.000385476	0.00411998	278.548	217.508	408.921	275.511	156.113	217.057	251.921	124.658	234.57	162.537	350.293	85.9036	104.22	141.817	123.597
ATP1A1	14240.9	-1.78038	0.00038602	0.00412285	32727.8	7154.64	4487.36	4204.26	9580.15	7114.38	5542.26	4653.43	7196.17	6077.65	6246.56	31763.5	19261.6	21648.6	45955
MANF	551.564	-1.37792	0.000387367	0.00413431	647.859	263.787	297.071	234.106	581.522	260.16	313.852	440.553	287.348	323.531	606.433	642.935	664.404	663.963	2045.94
LCTL	13.1893	6.13982	0.000388331	0.00414165	0	0	27.7061	29.5746	0	10.7759	2.09934	2.83314	5.13122	5.65794	113.39	0.671122	0	0	0
CBWD1	1499.61	-0.930138	0.00038903	0.00414615	1255.03	1828	1238.05	1224.08	1332.17	1290.03	605.66	1048.26	1576.75	1079.64	817.014	1674.45	2891.24	2127.26	2506.55
CHUK	719.386	0.655971	0.000390085	0.00415445	666.638	657.153	725.489	891.596	771.46	962.131	742.117	779.113	935.348	972.137	659.078	556.36	525.444	597.352	349.367
FOSL2	1362.33	1.46817	0.000390365	0.00415448	4002.96	1536.44	1606.95	2371.26	720.723	955.204	1231.26	1446.32	891.366	846.633	2453.07	540.924	589.713	747.765	494.388
ANAPC15	60.2967	-2.25441	0.000392476	0.00417399	125.19	23.1392	11.2877	29.5746	6.50472	33.867	33.5895	2.83314	24.9231	25.2035	20.2482	157.043	128.538	126.776	155.732
ERV3-1	403.941	1.54893	0.000392914	0.00417569	90.7629	550.713	554.122	730.025	792.275	355.604	374.732	915.104	316.669	384.225	324.983	234.222	153.725	163.305	118.653
WIPI1	847.938	1.57517	0.000394646	0.00419112	244.121	1184.73	2398.12	1718.44	656.977	600.37	1049.67	1042.59	568.099	688.211	1183.51	304.018	283.132	376.031	421.054
IL1RAP	620.789	3.02602	0.000395366	0.0041958	4384.79	97.1846	1214.45	934.557	180.831	549.569	109.166	551.045	657.529	193.399	41.5088	85.2325	116.379	141.817	54.3827
NRK	523.67	3.96114	0.000396593	0.00420526	40.6868	0	131.861	424.317	40.3293	2533.1	1254.36	188.404	2838.3	33.9476	190.333	36.9117	46.0306	81.6524	14.8316
C3orf67	147.323	2.961	0.000396818	0.00420526	510.15	203.625	146.227	148.496	0	172.414	453.458	151.573	171.529	134.762	19.2358	18.7914	52.1101	11.8181	15.6556
POLE	761.934	1.22712	0.000397418	0.00420865	597.783	425.761	846.575	659.046	555.503	1108.37	932.108	1083.68	990.325	1342.47	1348.53	315.427	666.141	315.866	241.426
NDUFB3	144.393	-1.09783	0.000397726	0.00420894	137.709	87.929	155.462	137.6	44.2321	116.995	110.215	58.0793	129.013	99.2711	138.7	273.818	179.78	244.957	252.138
G6PC3	1157.65	-1.0171	0.000400242	0.00422842	403.738	1207.87	1027.18	867.625	1289.24	752.001	786.203	1063.84	710.307	672.78	1224	2231.48	1292.33	1631.97	2204.15
NBPF10	1183.26	1.28578	0.000399849	0.00422842	1132.97	2619.36	1069.76	733.138	602.337	1177.65	2193.81	1927.95	1677.18	1002.48	1311.07	621.459	763.414	509.253	407.046
XPA	376.236	-1.15387	0.000400412	0.00422842	165.877	180.486	204.204	426.808	351.255	262.469	200.487	311.645	211.113	467.551	331.058	916.752	478.545	420.08	715.214
PKNOX2	99.0295	-2.76732	0.000401794	0.00424002	6.25951	4.62784	12.3138	14.3203	145.706	9.23646	10.4967	63.7456	10.2624	98.2424	49.608	297.978	276.184	326.61	159.852
HKDC1	83.519	-4.13614	0.000403127	0.00425111	3.12975	0	0	0.311311	45.533	3.84852	8.39737	0	6.59728	75.0963	24.2978	244.959	235.364	150.412	454.837
ITM2C	220.053	-1.39792	0.0004036	0.0042531	81.3736	273.043	210.361	171.533	184.734	56.9581	94.4704	198.32	79.1674	102.872	236.904	364.419	361.297	517.848	367.495
GKAP1	73.3622	-2.13135	0.000408403	0.00430069	12.519	0	23.0884	19.6126	57.2415	46.952	18.8941	42.4971	54.2443	121.388	22.273	200.665	171.963	117.107	191.987
EGLN3	188.447	3.76588	0.000408964	0.00430358	1577.4	23.1392	285.783	102.421	40.3293	63.8855	29.3908	93.4935	64.5067	23.1461	449.51	11.4091	18.2386	44.0493	0
PRR14L	1153.78	0.536489	0.000409366	0.00430479	923.277	1573.47	1035.39	1340.2	1285.33	1223.06	1335.18	1430.73	1136.2	1336.82	1220.97	832.191	940.588	753.136	940.161
DPH3	68.6269	1.18959	0.000411017	0.00431913	128.32	69.4176	123.651	95.5726	59.8434	88.516	89.222	52.4131	76.2352	47.3209	57.7073	46.9785	28.6606	40.8262	24.7194
TRNAU1AP	195.053	0.805495	0.000415968	0.0043681	169.007	277.67	217.544	226.012	300.518	174.723	284.461	141.657	211.846	185.169	233.866	119.46	140.697	141.817	101.35
DDIT4	260.977	2.84403	0.00041675	0.00437325	1652.51	37.0227	281.679	217.295	118.386	103.14	197.338	48.1633	102.624	103.386	864.597	26.1738	59.9267	50.4956	51.9107
DMTN	220.462	-2.85651	0.000419608	0.00440016	53.2058	23.1392	11.8007	16.8108	348.653	11.5456	23.0928	145.907	19.0588	181.054	74.9183	614.748	317.872	360.99	1104.13
TCEB3CL2	20.0575	-4.22061	0.000422078	0.00442298	6.25951	0	0.513076	0	0	10.0062	0	0	5.86425	0.514358	189.32	77.8501	54.7157	59.0906	70.8623
NGEF	103.989	4.65875	0.000423044	0.00443001	813.736	0	0.513076	8.40541	96.2698	137.777	337.994	8.49941	111.421	16.9738	6.07445	3.35561	11.2905	7.52062	0
ATP8B3	78.1409	2.43848	0.000425197	0.00444945	181.526	0	85.1706	70.979	40.3293	234.76	68.2286	111.909	221.375	46.2922	37.4591	14.0936	24.3181	25.785	9.88776
TPD52L2	565.326	1.13096	0.000425805	0.00445271	1367.7	675.665	872.229	792.599	450.127	506.466	603.561	338.56	571.764	449.549	645.917	289.254	235.364	341.651	339.48
MCM4	771.966	1.83041	0.000428641	0.00447924	2394.26	837.639	1035.9	1317.16	153.511	728.141	490.196	381.057	710.307	694.898	1762.6	180.532	387.352	279.337	226.594
MYO1B	3289.44	1.45903	0.000430531	0.00449585	6628.82	7770.14	3262.14	3635.18	2387.23	1410.87	5347.02	3183.03	1519.57	3757.38	4678.34	1203.99	1448.66	2098.25	1011.02
CCDC64	190.006	-2.9705	0.000432051	0.00450504	169.007	27.767	0.513076	17.4334	78.0566	52.3399	10.4967	216.735	44.7149	112.13	13.1613	522.804	501.126	230.99	852.819
GBP1	3094.45	-1.58778	0.000432912	0.00450504	2153.27	1675.28	2391.45	2568.01	750.645	1903.48	583.617	1901.04	2070.08	2377.36	3800.58	3575.74	12482.1	2890.07	5294.07
CLDN18	33.372	2.4377	0.000432037	0.00450504	3.12975	9.25568	101.589	64.7528	20.8151	39.2549	20.9934	56.6628	38.8506	96.1849	17.211	11.4091	5.21101	5.37187	9.88776
IGFBPL1	21.006	-4.72515	0.000432638	0.00450504	0	0	1.53923	3.11311	2.60189	0	0	0	0	20.06	0	93.9571	59.0582	40.8262	93.9337
GOLGA8B	143.326	-2.50121	0.000432703	0.00450504	15.6488	4.62784	49.2553	24.5936	41.6302	49.2611	141.706	42.4971	38.8506	260.265	29.3599	549.649	462.043	111.735	328.768
KAL1	324.511	-2.06953	0.000435308	0.00452684	40.6868	286.926	109.798	70.6677	420.205	107.759	32.5398	468.884	123.882	140.934	127.564	701.993	549.762	951.896	734.166
WDR27	420.552	1.32873	0.000436763	0.00453883	150.228	652.525	594.142	364.857	591.929	300.955	890.121	552.462	287.348	554.478	572.011	255.026	227.548	126.776	187.867
PIK3R2	22.7043	2.1582	0.000437199	0.00454021	28.1678	18.5114	60.543	26.4615	22.116	44.6429	25.1921	1.41657	36.6516	17.4882	33.4095	4.69785	9.55353	4.2975	7.41582
SERPIND1	109.279	1.37254	0.00043755	0.00454072	62.5951	111.068	80.5529	125.77	102.775	138.547	96.5697	182.737	126.814	295.756	113.39	77.179	42.5566	51.57	31.3112
STAB1	5144	2.09462	0.000438391	0.00454399	272.289	5192.44	10759.7	8944.6	5397.62	6240.77	5003.78	9662.42	6071.7	7246.27	6313.38	1083.19	990.961	3564.77	416.11
ANKLE2	909.405	1.41074	0.000438753	0.00454399	1521.06	171.23	892.239	817.504	1319.16	1495.54	1289	1484.56	1444.8	905.784	658.066	376.499	485.493	359.915	420.23
TRMT5	178.274	0.818521	0.000439076	0.00454399	200.304	319.321	155.975	178.693	176.928	207.051	143.805	284.73	185.457	162.023	207.544	122.815	102.483	128.925	98.0536
NPEPPS	1855.29	0.60539	0.000438913	0.00454399	2118.84	2369.45	1614.65	1647.77	1959.22	2272.94	2499.27	2137.6	2399.21	2037.89	1408.26	1371.77	1348.78	1235.53	1408.18
PUS7	370.855	1.12791	0.000440981	0.00456055	397.479	397.994	314.516	426.185	317.43	421.028	364.236	372.558	380.443	343.591	1033.67	211.403	134.618	195.536	252.138
ELOVL7	53.9086	-2.69577	0.00044148	0.00456257	12.519	0	26.6799	26.7728	79.3576	26.9397	5.24835	14.1657	24.19	22.1174	0	179.19	167.621	122.479	101.35
EHBP1L1	1798.25	1.67131	0.000442251	0.00456739	2772.96	1397.61	1255.5	2345.11	1017.34	3041.87	2848.81	2586.65	3212.88	1495.75	2234.39	316.098	1350.52	964.788	133.485
RND3	517.89	2.15123	0.000443454	0.00457625	616.562	907.057	1198.03	716.95	76.7557	237.069	1186.13	475.967	222.108	448.006	1095.43	97.9838	119.853	330.907	39.551
NDUFS7	275.808	-0.966112	0.000443719	0.00457625	325.494	203.625	210.361	190.834	244.577	223.984	286.56	86.4107	221.375	167.166	261.201	399.989	352.612	451.237	511.691
CCL21	446.962	-5.81492	0.000449112	0.0046287	3.12975	13.8835	0	7.16016	1.30094	2.30911	7.3477	116.159	0	141.963	18.2234	504.684	1787.38	4100.89	0
ROCK2	1717.44	0.710883	0.000453986	0.00467572	1486.63	2151.95	2107.72	2464.96	1477.87	1580.2	1611.24	1862.79	1510.78	2757.47	2065.31	1163.73	1272.36	1230.16	1018.44
PIAS1	1708.28	-0.93162	0.000456947	0.00470298	2394.26	1332.82	927.128	1520.76	1684.72	1323.89	914.263	1735.3	1243.95	1115.13	945.59	3079.78	2267.66	2201.39	2937.49
RBM11	13.2628	-4.39539	0.000461096	0.00474175	0	0	0	0.311311	81.9595	0	1.04967	0	2.93212	0	9.11168	53.0186	26.0551	42.975	54.3827
NCAPD3	608.416	0.735415	0.000461346	0.00474175	481.982	573.852	895.317	912.454	586.726	656.558	614.057	671.454	642.135	833.26	618.582	430.86	490.704	289.007	429.293
MTUS2	30.1091	-3.27884	0.000461692	0.00474206	9.38926	0	6.66999	2.17918	48.1349	1.53941	0	7.08284	2.19909	6.1723	16.1985	121.473	57.3212	25.785	147.492
C2CD2	253.75	0.780906	0.00046467	0.00476938	303.586	388.739	289.375	163.127	395.487	290.948	236.176	232.317	255.828	304.5	285.499	165.767	174.569	154.71	165.62
FLNA	24368	1.33971	0.00046567	0.00477638	78719.6	33278.8	34923	27922.8	14942.6	20257.9	19031.6	19278.1	18795.7	21890.6	30563.6	9417.18	12289.3	12918.3	11291
P4HA2	866.577	1.89641	0.00046603	0.00477681	1577.4	1161.59	668.025	424.006	385.079	611.146	1502.08	787.612	606.217	569.394	3549.51	176.505	158.936	440.493	380.679
COX5B	778.368	-1.37107	0.000467147	0.00478499	1054.73	661.781	436.628	442.062	275.8	558.036	582.567	174.238	601.085	313.244	922.304	1538.21	1023.1	1524.54	1567.21
MAOB	33.0696	-3.05199	0.00046764	0.00478678	3.12975	0	2.56538	4.35836	36.4264	5.38793	14.6954	26.9148	16.8597	10.8015	1.01241	147.647	122.459	98.8424	4.94388
CCDC12	234.712	-1.38529	0.000468117	0.00478839	441.295	217.508	131.347	94.016	141.803	80.0493	175.295	174.238	94.561	110.073	156.923	338.245	455.964	391.072	518.283
TFF3	330.135	-5.36648	0.000469203	0.00479623	0	4.62784	0	1.24525	65.0472	1.53941	2.09934	0	1.46606	184.14	47.5832	1842.9	506.337	888.508	1406.53
MLLT3	518.626	-1.56793	0.000469804	0.0047991	507.02	129.58	297.071	363.612	249.781	220.136	119.662	756.448	215.511	383.711	500.13	1244.26	753.86	555.452	1483.16
NAV3	513.127	2.21954	0.000470513	0.00480307	103.282	1726.18	449.968	567.209	135.298	671.182	959.399	233.734	711.04	334.333	1248.3	183.887	147.645	196.61	28.8393
TYMS	114.697	2.1259	0.000471179	0.0048066	100.152	148.091	311.437	237.842	28.6208	110.068	137.507	36.8308	99.6922	134.247	242.978	8.05346	70.3487	39.7518	14.8316
MRC2	1261.34	2.48209	0.000472126	0.00481299	247.251	2809.1	1741.89	1140.96	438.418	926.724	2622.08	1678.63	908.959	1129.02	4120.5	221.47	195.413	727.351	12.3597
SNCA	90.1791	-2.39738	0.000474171	0.00483055	50.0761	0	55.9253	86.2332	23.417	50.0308	23.0928	83.5776	32.9864	54.0076	1.01241	252.342	224.942	278.263	136.781
PSME4	2608.14	0.878605	0.000476856	0.00485462	2582.05	3359.81	4040.99	4518.06	2650.02	2095.91	3615.07	2184.35	1886.82	3228.11	2500.65	1690.56	1985.4	1371.98	1412.3
BPGM	94.0339	1.1244	0.000481473	0.00489585	219.083	87.929	61.5691	86.2332	135.298	117.765	66.1293	123.241	112.154	84.8691	116.427	48.9919	40.8196	54.7931	55.2066
PTPRN	12.341	5.26321	0.000481559	0.00489585	9.38926	0	41.5591	14.009	0	3.07882	7.3477	43.9136	1.46606	22.1174	40.4964	0	1.737	0	0
RBM34	23.5417	1.58939	0.000484442	0.00492075	15.6488	32.3949	18.4707	26.7728	20.8151	25.4003	32.5398	21.2485	29.3212	39.6056	52.6453	10.738	15.633	8.59499	3.29592
C5AR1	120.956	2.25696	0.000484664	0.00492075	447.555	194.369	153.41	300.104	23.417	120.074	56.6822	96.3267	123.149	114.187	56.6949	15.4358	32.1346	70.9087	9.88776
ZDHHC9	680.588	1.56008	0.000488519	0.00495654	1974.87	1305.05	1008.19	757.732	335.643	424.107	600.412	552.462	456.678	400.17	1274.62	299.991	190.202	353.469	275.209
IKBKG	40.667	1.33876	0.000491586	0.00498373	65.7248	37.0227	51.8207	50.4324	48.1349	60.037	64.0299	26.9148	61.5746	38.5768	28.3474	13.4224	31.2661	23.6362	9.06378
CSF3R	353.424	2.0903	0.000491864	0.00498373	9423.69	124.952	200.1	1598.9	286.208	630.388	254.02	536.88	587.891	252.55	129.588	93.9571	99.0093	181.569	43.6709
KIF18A	309.16	1.70669	0.000492294	0.00498472	165.877	185.114	664.433	917.746	128.793	441.041	456.607	262.065	476.47	228.889	243.991	78.5213	198.019	107.437	82.398
NUP43	288.124	1.17095	0.000493353	0.00499208	103.282	347.088	580.802	489.693	267.994	390.24	320.15	310.229	346.724	356.45	206.531	157.714	145.04	134.297	165.62
DHX32	253.686	1.10498	0.000493693	0.00499215	140.839	546.085	322.725	351.782	304.421	274.015	270.815	358.392	293.945	263.351	130.601	157.714	116.379	140.743	133.485
MYO18B	127.471	5.17777	0.000495451	0.00500656	3.12975	0	0	78.4505	1.30094	364.84	501.743	2.83314	359.918	577.624	3.03723	0.671122	6.94802	10.7437	0.82398
PTPLAD1	333.097	-1.08689	0.000499125	0.00504029	234.732	180.486	411.487	380.422	196.443	167.796	247.722	157.239	194.986	246.377	395.852	650.988	409.065	448.014	674.839
PRB4	64.461	2.76134	0.000501185	0.00505769	18.7785	37.0227	173.933	201.418	98.8717	80.819	36.7385	0	104.823	96.1849	68.8438	12.0802	25.1866	6.44625	5.76786
CBX3	581.659	1.1129	0.000502843	0.00507101	676.027	1328.19	775.771	1019.23	439.719	665.795	536.382	466.051	650.932	360.051	553.788	311.401	383.01	321.238	237.306
KCNN4	178.077	3.5593	0.000503893	0.00507819	1255.03	18.5114	13.34	35.8008	89.7651	350.216	343.242	130.324	285.149	32.4046	37.4591	2.68449	57.3212	18.2644	1.64796
MGAT4B	952.592	1.32395	0.000506094	0.00509371	1089.15	1365.21	677.773	479.42	1472.67	1965.06	1720.41	732.366	1724.09	655.806	595.296	477.839	416.013	504.956	412.814
TAS2R31	160.011	1.88186	0.000506112	0.00509371	9.38926	138.835	177.011	322.519	124.891	205.511	254.02	250.733	230.905	361.594	108.328	70.4678	52.9786	66.6112	26.3674
PAPOLG	709.175	-0.912803	0.000508528	0.00511117	722.973	296.182	356.075	607.057	826.099	600.37	490.196	773.447	626.009	594.083	419.137	1282.51	967.512	1065.78	1010.2
LZTFL1	289.46	-1.40842	0.000508212	0.00511117	162.747	64.7898	401.225	360.81	241.976	143.935	188.941	250.733	128.28	157.908	101.241	615.419	454.227	407.188	662.48
CACNA2D3	87.9048	-1.93452	0.000510405	0.0051266	6.25951	37.0227	30.7846	42.961	31.2227	43.1035	29.3908	56.6628	36.6516	164.595	68.8438	191.27	197.15	82.7268	299.929
MMS19	999.541	0.859519	0.000511972	0.00513547	1258.16	680.292	1271.4	932.689	1438.84	1246.92	1700.47	1099.26	1217.56	975.737	667.177	718.1	671.352	545.782	569.37
ARHGAP32	760.211	1.106	0.000511961	0.00513547	1286.33	957.963	1621.32	1294.74	530.785	697.352	799.849	699.785	642.135	572.995	653.004	472.47	398.643	309.42	466.373
CSNK1E	856.676	1.40891	0.00051525	0.00516489	2938.84	694.176	819.895	452.335	738.936	1012.16	1341.48	891.022	973.465	798.798	642.88	299.991	479.413	344.874	421.878
RAB32	148.941	1.73914	0.000518367	0.00519267	131.45	101.812	335.039	173.4	136.599	239.378	103.917	284.73	244.099	59.1512	203.494	29.5294	46.0306	125.702	19.7755
CP	150.011	-2.29761	0.000520196	0.00520603	100.152	18.5114	55.4122	41.7157	70.251	51.5702	26.2418	195.487	53.5113	162.537	30.3723	273.147	376.062	763.88	31.3112
PDK1	451.693	1.47647	0.000520395	0.00520603	954.575	397.994	447.402	510.551	297.916	707.359	225.679	592.126	755.755	181.568	921.292	145.633	245.786	263.222	128.541
GINS2	55.1087	1.53754	0.000523715	0.00523575	93.8926	32.3949	35.9153	87.4785	92.367	70.0431	44.0862	33.9977	82.0995	72.5245	89.092	10.0668	46.0306	19.3387	17.3036
CMTM3	287.504	1.80116	0.000525557	0.00525067	215.953	444.273	779.875	635.387	339.546	196.275	120.712	458.968	197.918	160.994	354.343	74.4945	89.4557	210.577	33.7832
XAGE1A	77.5341	8.93752	0.000527513	0.00526671	0	1536.44	120.06	27.0841	0	1.53941	0	1.41657	0	994.254	13.1613	0	0.868502	0	0
IQCJ-SCHIP1	40.0704	1.42057	0.000529055	0.00527859	37.5571	74.0454	51.3076	43.8949	19.5142	69.2734	46.1855	58.0793	61.5746	46.2922	22.273	28.1871	13.896	18.2644	10.7117
BMP7	398.135	-4.23219	0.000529564	0.00528016	25.038	101.812	0	4.98098	260.189	0.769705	3.14901	7.08284	0.733031	99.2711	260.189	1459.69	1086.5	750.988	1911.63
PLEC	33643.5	2.48647	0.000532389	0.0053048	236556	16637.1	10689.9	9206.1	16630	38459.1	50804.1	18632.1	36941.1	17526.2	21820.4	5217.3	11277.5	9950.85	4304.47
C6orf201	15.6723	2.57088	0.000533764	0.00531497	9.38926	18.5114	27.7061	15.2543	31.2227	32.3276	15.7451	1.41657	31.5203	30.3471	8.09927	4.69785	6.94802	1.07437	0.82398
GDPD4	12.2659	2.4825	0.000534872	0.00531543	12.519	23.1392	25.6538	12.7638	3.90283	20.782	11.5464	31.1645	11.7285	14.402	5.06204	2.68449	4.34251	4.2975	0
ENO1	11323	1.73009	0.000534695	0.00531543	30856.2	5761.66	27644.5	15158.1	3542.47	12229.8	8068.82	5356.05	11848.7	8582.58	24018.4	3432.79	4129.73	5198.9	4016.9
TRIB2	338.194	1.54373	0.000534681	0.00531543	112.671	259.159	598.246	344.622	388.982	251.693	397.825	358.392	265.357	990.139	541.639	146.305	171.963	178.346	67.5663
PGRMC2	167.087	-1.0383	0.000538307	0.00534248	100.152	175.858	129.808	123.591	62.4453	164.717	116.513	109.076	159.801	95.6706	198.432	180.532	261.419	249.255	379.031
NPIPA7	44.196	3.3081	0.000538152	0.00534248	25.038	37.0227	0.513076	7.47147	239.374	7.69705	45.1358	154.406	29.3212	40.6343	52.6453	3.35561	5.21101	11.8181	3.29592
OCLM	35.5265	2.42875	0.000543293	0.0053884	12.519	41.6506	23.6015	64.7528	72.8529	27.7094	60.8809	120.408	32.2534	27.261	15.1861	8.72458	16.5015	8.59499	0
AMPH	316.417	3.52277	0.000546219	0.00541384	18.7785	1929.81	935.85	788.552	20.8151	32.3276	58.7816	128.908	28.5882	123.96	534.552	57.0454	38.2141	45.1237	4.94388
TET3	663.761	1.5444	0.000547421	0.00541861	2228.38	347.088	445.863	544.172	517.776	881.312	1286.9	719.617	903.094	402.228	577.073	204.021	395.169	255.701	248.018
TMEM55A	222.768	1.50058	0.000547247	0.00541861	550.837	546.085	346.326	220.097	176.928	216.287	159.55	97.7433	224.308	118.302	306.76	87.2458	94.6668	121.404	74.9822
ATXN2L	2052.85	0.884097	0.000555207	0.00549205	3677.46	2184.34	1685.45	1545.35	3014.29	2082.05	2278.84	3239.69	1922.74	1889.24	2208.06	1033.53	1675.34	1042.14	1314.25
LGALS9B	22.6305	4.04248	0.000557877	0.00551482	46.9463	0	60.0299	21.1692	81.9595	43.8732	0	24.0817	46.181	2.57179	5.06204	1.34224	0.868502	5.37187	0
BMPR1A	1035.81	-1.14086	0.000558287	0.00551524	485.112	1888.16	665.459	556.313	722.024	726.601	882.773	592.126	790.208	766.908	559.862	1867.06	1175.95	1608.34	2250.29
SCRIB	496.744	1.18417	0.000559305	0.00551831	1032.82	666.409	541.295	307.887	663.481	491.841	711.677	229.484	442.018	470.638	867.634	199.994	301.37	242.809	281.801
SLC12A1	33.6422	3.96641	0.000559333	0.00551831	18.7785	18.5114	0	141.335	26.0189	12.3153	10.4967	211.069	19.7918	4.62922	30.3723	5.36898	3.47401	0	2.47194
XRCC3	206.782	1.35358	0.000565276	0.00556962	100.152	129.58	163.671	152.854	312.227	293.257	370.534	339.977	301.276	242.263	308.785	112.748	153.725	44.0493	76.6301
COQ7	95.421	-1.27992	0.000565005	0.00556962	62.5951	32.3949	99.0236	55.7247	153.511	56.9581	46.1855	35.4142	57.1764	73.5532	84.0299	180.532	134.618	142.892	216.707
OSBPL8	2141.62	0.884844	0.000566623	0.00557922	3464.64	3072.89	1929.68	2590.73	1585.85	2226.76	2650.42	3377.1	2134.59	2419.03	1390.04	1143.59	1347.92	1691.07	1100.01
TMEM241	132.589	1.6047	0.000569106	0.00560001	71.9843	203.625	309.385	268.973	257.587	105.45	171.096	55.2462	107.756	158.422	66.819	58.3876	43.4251	36.5287	74.1582
CBWD2	1726.99	-1.04905	0.000570309	0.00560817	2544.49	1693.79	630.057	1002.73	1494.78	1296.18	1200.82	1153.09	1569.42	868.751	1339.42	3173.74	2221.63	2421.64	3294.27
TTC30B	80.2476	-1.83774	0.000574042	0.00564117	25.038	120.324	40.533	36.7347	28.6208	38.4852	25.1921	5.66628	54.2443	110.073	42.5212	178.518	138.092	139.669	220.003
NCL	7526.22	-0.89326	0.00057684	0.00566496	28756.2	6571.53	5017.37	5314.71	3591.91	6393.17	6900.54	5664.86	6374.44	3678.17	10321.5	9422.55	13073.6	11073.6	11937
ASUN	846.788	1.26773	0.000577252	0.0056653	832.515	888.545	1957.9	2179.8	457.932	827.433	709.577	789.029	853.248	797.769	740.071	414.753	462.043	393.221	397.982
PTP4A1	1165.99	1.35891	0.000577893	0.00566788	2053.12	1564.21	2473.54	2880.88	887.244	942.888	857.581	1055.34	1018.18	940.246	644.904	379.184	557.579	568.344	666.6
TMPO	1244.54	1.29545	0.000578485	0.00566998	785.568	1615.12	1551.54	2239.26	656.977	1834.21	807.197	1953.45	2097.93	1400.6	1316.13	412.069	1005.73	672.558	319.704
TNNI2	77.9116	4.50349	0.000580124	0.00568234	40.6868	0	22.5753	114.874	0	228.602	367.385	87.8273	259.493	17.4882	11.1365	0	12.159	6.44625	0
BCLAF1	1218.44	-0.786516	0.000580626	0.00568354	1464.72	1420.75	805.529	867.313	988.717	968.289	667.591	1034.1	881.836	785.939	1360.68	1788.54	1557.22	1692.14	1993.21
ENPP5	183.943	-4.48682	0.000582269	0.00569591	0	0	0	5.29229	74.1538	3.84852	3.14901	15.5823	0	171.796	25.3102	881.854	376.062	466.278	735.814
C9orf156	171.026	-1.60249	0.000583147	0.00570078	100.152	23.1392	133.4	102.733	187.336	71.5825	65.0796	220.985	86.4977	187.741	36.4467	355.695	354.349	254.627	385.623
PARP8	1958.19	-0.974669	0.000583846	0.0057039	957.705	837.639	975.357	1431.41	2175.18	1875	1506.28	1969.03	1808.39	2227.17	1359.67	3873.72	3077.1	2762.22	2537.03
TUBB6	1455.74	1.76022	0.000586215	0.00572159	3780.74	1318.93	2075.91	1126.32	911.962	2552.34	2779.53	900.938	2752.53	559.107	960.776	406.7	685.248	876.689	148.316
DCXR	583.948	-1.3752	0.000586419	0.00572159	638.47	425.761	266.799	159.391	702.51	279.403	392.577	256.399	241.9	330.218	819.039	1365.73	835.499	882.061	1163.46
NEK11	285.387	-1.67316	0.000588404	0.0057319	18.7785	240.648	141.096	158.457	282.305	210.899	235.126	174.238	194.253	263.866	61.7569	912.726	369.982	345.949	670.72
FBXL6	115.239	1.49573	0.000588446	0.0057319	128.32	268.415	114.929	62.8849	31.2227	199.354	157.451	94.9101	195.719	175.91	103.266	44.9652	49.5046	44.0493	57.6786
UNC13C	214.586	-3.40353	0.000588621	0.0057319	15.6488	0	34.8892	48.5646	57.2415	25.4003	12.596	7.08284	29.3212	420.745	8.09927	1339.56	316.135	114.958	788.549
CITED2	1200.59	-1.8785	0.000589898	0.0057406	1902.89	106.44	613.126	585.888	780.566	614.994	749.465	205.402	712.506	627.517	807.902	2163.03	1268.88	1364.46	5505.83
PLIN2	475.003	2.28476	0.000591485	0.005748	2622.73	240.648	445.863	763.958	171.725	685.037	378.931	141.657	636.271	99.2711	444.447	106.037	105.089	197.685	85.6939
CNPY2	282.049	0.958247	0.000591215	0.005748	143.969	333.204	546.426	408.129	370.769	267.857	324.348	358.392	242.633	294.213	272.338	189.256	163.278	142.892	173.036
IRF9	56.5962	1.91584	0.000591807	0.005748	97.0224	23.1392	70.8045	76.5826	14.3104	118.535	39.8875	43.9136	115.819	69.4383	104.278	13.4224	39.0826	16.1156	6.59184
AAMP	471.196	-1.12036	0.000592963	0.0057555	466.333	138.835	354.535	293.567	291.411	300.955	616.157	236.567	318.135	400.17	526.453	743.603	587.976	694.046	1099.19
CRYBG3	1720.15	-1.39875	0.000594633	0.00576798	422.517	1221.75	598.246	796.957	2424.96	1467.06	952.051	1433.57	1471.19	1663.95	718.81	3284.47	2038.38	2335.69	4972.72
CLIC5	70.8524	-3.37903	0.000597116	0.00578832	0	0	0	19.6126	78.0566	16.1638	48.2849	4.24971	29.3212	5.14358	19.2358	243.617	167.621	97.7681	333.712
RNF180	314.553	-2.64069	0.000597639	0.00578966	9.38926	240.648	5.64383	35.8008	386.38	45.4126	118.613	124.658	43.2488	298.328	137.688	1218.09	616.637	526.443	911.322
POLR1A	893.942	0.674398	0.00059841	0.00579338	538.318	1069.03	1153.91	795.712	1049.86	1046.03	1133.64	855.608	1117.14	1108.44	1050.88	610.721	615.768	555.452	708.623
BSPRY	114.254	-4.16229	0.00059994	0.00580445	6.25951	4.62784	0	0.622623	140.502	2.30911	1.04967	0	8.06334	45.7779	18.2234	389.251	265.762	293.304	538.059
PLCL1	151.803	-1.68747	0.000606576	0.00586487	21.9083	157.347	89.7883	42.961	130.094	42.3338	76.626	196.903	53.5113	132.704	107.315	424.149	212.783	156.859	431.765
FUCA1	720.962	-1.84718	0.000609952	0.00589372	59.4653	509.062	165.21	231.927	785.77	543.412	245.623	677.12	557.104	783.882	125.539	1401.97	1373.97	1364.46	1989.91
SEZ6L2	45.2517	3.06518	0.000612648	0.00591596	71.9843	4.62784	148.792	64.1301	66.3481	2.30911	88.1723	151.573	5.13122	37.0338	10.1241	5.36898	7.81652	12.8925	2.47194
PAEP	15.8718	7.12832	0.000615335	0.00593808	0	0	135.452	20.2352	0	26.17	0	0	24.19	8.74409	23.2854	0	0	0	0
CCDC25	270.636	-0.944264	0.000618955	0.00596534	266.029	129.58	223.701	310.377	206.85	217.826	219.381	106.243	195.719	195.97	311.822	484.55	297.896	468.427	425.174
METTL14	350.501	-1.01433	0.000618821	0.00596534	172.136	282.298	132.374	238.153	286.208	425.647	283.411	310.229	458.144	228.375	212.606	587.232	517.627	523.22	599.857
SYNPO2L	12.6553	3.33536	0.000619663	0.00596834	3.12975	0	8.72229	12.1411	6.50472	34.6367	33.5895	50.9965	22.724	2.57179	8.09927	1.34224	3.47401	1.07437	0.82398
ITPRIPL2	77.9854	1.12729	0.000620715	0.00597463	75.1141	134.207	86.1967	56.3474	80.6585	80.819	87.1227	67.9953	79.9004	103.9	150.849	37.5828	35.6086	68.76	24.7194
CKMT1B	18.3034	-4.78788	0.000622022	0.00597954	309.846	0	0	0	1.30094	6.92734	0	0	8.06334	0	0	113.42	36.4771	32.2312	66.7424
PXK	927.729	-1.15959	0.000621804	0.00597954	679.157	1383.72	438.68	669.008	768.858	566.503	374.732	830.109	578.362	984.481	415.088	1734.85	1272.36	1049.66	2170.36
S100A10	625.18	2.40691	0.000623447	0.0059894	3486.55	856.15	343.761	390.696	197.743	755.85	726.372	288.98	711.04	257.693	761.331	72.4812	174.569	333.056	21.4235
COLEC10	16.127	-4.57462	0.000624691	0.00599752	6.25951	0	0	0	0	0.769705	11.5464	0	0	1.02872	6.07445	28.8582	26.0551	20.4131	140.901
MB21D1	70.6228	1.62703	0.000626815	0.00601406	46.9463	13.8835	88.7621	103.044	67.6491	127.001	40.9372	103.41	141.475	127.561	85.0423	17.4492	36.4771	44.0493	15.6556
CPA6	65.7506	5.71027	0.000629427	0.00603526	56.3356	0	0.513076	0.311311	0	451.817	38.8378	7.08284	421.493	0	3.03723	1.34224	0.868502	2.14875	2.47194
RASA3	1115.33	1.19743	0.000633313	0.00606864	1765.18	930.196	1335.02	1022.04	1187.76	962.131	1608.1	1772.13	949.275	1738.53	1169.33	434.887	994.435	671.484	189.515
AVPR1A	57.6024	-2.01677	0.000634027	0.00607161	3.12975	23.1392	10.7746	59.4605	58.5425	11.5456	34.6391	32.5811	10.2624	56.065	46.5708	212.746	88.5872	92.3962	123.597
ELMO1	1204.48	-1.75662	0.000637918	0.00609793	187.785	231.392	637.753	687.064	1631.38	548.03	364.236	1507.23	509.457	1109.98	687.426	1959	1798.67	1619.08	4588.74
GRIA3	153.895	3.49563	0.000637554	0.00609793	46.9463	370.227	531.547	458.873	0	33.867	451.358	97.7433	46.181	9.25844	190.333	26.1738	21.7126	22.5619	1.64796
KCNJ14	15.9379	2.1489	0.000637995	0.00609793	3.12975	27.767	18.4707	9.96196	55.9406	15.3941	19.9437	22.6651	20.5249	9.25844	18.2234	5.36898	2.60551	3.22312	6.59184
RNASEK	174.792	1.52418	0.000639363	0.00610711	325.494	115.696	364.284	335.282	130.094	130.08	118.613	99.1598	144.407	126.532	437.361	59.0587	69.4802	77.3549	88.9898
RETSAT	400.86	-1.16018	0.000640792	0.00611688	334.884	254.531	258.59	185.23	304.421	186.269	603.561	406.555	158.335	395.027	230.829	829.507	506.337	580.162	778.661
CDCA4	36.1967	1.57079	0.000641731	0.00612194	81.3736	60.1619	56.9514	28.3293	24.7179	63.8855	53.5332	14.1657	41.7828	24.1748	35.4343	8.72458	17.37	15.0412	17.3036
NUDT9	261.841	-0.98798	0.000643593	0.0061358	125.19	240.648	151.87	155.656	213.355	258.621	269.765	169.988	262.425	128.075	306.76	428.176	316.135	337.354	563.602
SLC25A43	149.522	1.51571	0.000644958	0.00614491	284.808	175.858	178.55	275.199	67.6491	249.384	115.464	233.734	255.828	67.3809	86.0548	62.4143	84.2447	74.1318	32.1352
RORC	73.1222	-3.47759	0.000645416	0.00614537	3.12975	0	0.513076	1.24525	41.6302	8.46675	5.24835	41.0805	4.39819	101.843	7.08686	238.919	157.199	112.809	373.263
B3GNT5	193.541	2.57947	0.00064638	0.00615066	1010.91	148.091	50.7945	90.5916	41.6302	404.865	349.54	104.826	423.692	82.8116	29.3599	57.7165	39.9511	38.6775	29.6633
TMEM106B	277.295	-1.20485	0.000648101	0.00616312	125.19	240.648	325.29	281.737	282.305	193.196	180.543	211.069	216.244	141.448	63.7818	608.708	361.297	552.228	375.735
PKMYT1	25.0934	2.85245	0.000654977	0.00622062	56.3356	23.1392	71.8306	24.9049	16.9123	20.0123	20.9934	4.24971	16.1267	81.2686	22.273	0	12.159	5.37187	0.82398
NPTN	426.442	-0.843068	0.000654664	0.00622062	469.463	273.043	301.689	271.152	394.186	381.774	308.603	507.132	417.095	318.388	230.829	657.699	474.202	525.369	866.003
DKK1	39.5742	4.97419	0.000655676	0.00622332	3.12975	0	20.01	0	0	166.256	138.557	43.9136	201.584	11.3159	2.02482	0.671122	2.60551	1.07437	2.47194
SLC25A51	154.105	1.13081	0.00065948	0.00625303	78.2439	212.881	234.476	229.748	94.9689	240.148	148.004	127.491	209.647	260.265	144.774	87.2458	74.6912	106.363	62.6225
ADAMTS2	1335.54	2.80161	0.000659639	0.00625303	53.2058	6918.62	2023.57	1219.41	732.431	291.718	1301.59	2539.91	311.538	1804.37	1843.6	85.9036	153.725	690.823	62.6225
FARS2	273.528	-0.938597	0.000663838	0.00628886	231.602	189.741	188.299	214.494	297.916	237.839	221.481	104.826	205.982	358.507	165.023	553.004	362.166	378.18	393.862
MORN2	96.6508	-1.5404	0.000664366	0.00628989	62.5951	37.0227	71.8306	122.657	93.668	33.867	29.3908	18.4154	42.5158	91.5557	97.1912	186.572	133.749	170.826	257.906
TTC37	3640.56	0.570666	0.000665043	0.00629233	4444.25	4313.15	2920.94	3671.92	2994.77	4836.05	4527.23	3338.85	4486.88	3932.78	4403.98	3007.3	2496.94	2677.34	2555.99
GINS4	50.2494	2.39312	0.000665553	0.00629318	31.2975	23.1392	135.452	156.278	35.1255	26.17	22.0431	104.826	21.9909	23.6605	124.526	8.72458	27.7921	8.59499	4.1199
RTCA	409.882	1.15726	0.000667535	0.00630796	1004.65	657.153	458.69	455.137	239.374	494.92	397.825	237.984	417.828	369.823	555.812	176.505	198.887	208.429	275.209
ZNF202	88.3578	1.0265	0.000669163	0.00631935	56.3356	83.3011	132.887	101.799	75.4547	103.91	171.096	126.075	113.62	91.0414	67.8314	58.3876	59.0582	37.6031	46.9669
HMCN1	8371.44	3.08337	0.000673116	0.00634869	2284.72	42256.8	22825.2	29728.1	1523.41	825.123	2528.66	10243.2	867.909	2622.2	4700.61	826.151	1180.29	2888.99	270.265
ACTR1A	906.288	0.847611	0.000672725	0.00634869	1871.59	897.801	1355.03	989.036	986.115	905.942	947.853	713.951	868.642	793.654	981.024	475.154	499.389	688.674	620.457
FGF7	268.455	-3.43298	0.000675207	0.00636442	0	55.5341	2.0523	32.3764	92.367	17.7032	48.2849	256.399	19.7918	286.497	5.06204	290.596	206.704	1273.13	1440.32
GRAMD1A	793.652	1.05425	0.000675638	0.00636449	1608.69	666.409	480.752	975.961	1545.52	850.524	882.773	913.687	721.303	652.72	833.212	336.903	542.814	521.072	372.439
NUAK1	159.987	1.32824	0.000677044	0.00636973	165.877	254.531	369.415	318.16	141.803	93.1343	108.116	228.068	86.4977	159.451	171.097	71.81	72.9542	91.3218	67.5663
CBX5	673.649	-1.11809	0.000676907	0.00636973	744.882	365.599	751.143	704.186	346.051	452.586	323.299	355.559	417.095	327.132	858.523	1110.04	1202.01	746.69	1399.94
MAGI1	1098.56	-1.84476	0.000681039	0.0064033	159.617	439.645	485.37	348.98	2019.06	267.857	619.306	585.043	288.081	1358.93	570.999	3115.35	2105.25	1375.2	2739.73
CCDC71	144.132	-1.21248	0.000682334	0.00641147	190.915	148.091	76.4483	70.0451	140.502	61.5764	83.9737	110.492	40.3167	121.903	137.688	239.591	211.915	227.767	300.753
PPCS	201.756	-1.01804	0.000683506	0.00641846	150.228	101.812	155.462	166.863	96.2698	218.596	213.083	82.161	236.769	165.109	150.849	335.561	233.627	289.007	430.941
CYP4V2	450.917	-1.57359	0.000685241	0.00643072	46.9463	527.574	178.037	397.233	372.07	151.632	364.236	199.736	162	525.159	324.983	1175.13	743.438	726.277	869.299
UFL1	468.091	-0.762378	0.000687064	0.0064438	356.792	499.807	391.99	367.347	208.151	507.235	429.315	277.648	481.601	403.257	421.162	701.993	587.108	737.021	650.944
PSRC1	40.921	2.26826	0.000688053	0.00644905	59.4653	18.5114	38.9938	57.2813	9.10661	52.3399	32.5398	25.4982	55.7104	16.4595	204.507	10.0668	13.0275	12.8925	7.41582
STAG3	226.984	2.25869	0.000688649	0.00645061	34.4273	694.176	352.996	245.936	283.606	80.0493	184.742	279.064	74.0361	769.48	166.035	46.9785	122.459	52.6443	18.1276
MAST2	1604.74	1.4183	0.000689661	0.00645606	688.546	2850.75	1457.65	1255.21	1442.75	1308.5	4193.43	1641.8	1279.87	1262.75	3807.67	765.75	744.307	601.65	770.421
USP41	14.5934	4.00036	0.000690484	0.00645973	43.8166	0	4.61768	31.1311	1.30094	40.0246	2.09934	4.24971	47.647	13.8877	25.3102	1.34224	3.47401	0	0
CMTR2	185.335	1.30084	0.000692887	0.00647817	97.0224	310.065	317.081	344.933	269.295	211.669	174.245	235.15	205.249	196.999	60.7445	110.064	84.2447	92.3962	70.8623
TG	525009	-5.0176	0.000695288	0.00649657	316.105	13129.2	162.645	365.48	295636	6530.94	334.845	7156.51	6834.78	261202	24575.2	1.85037e+06	1.09871e+06	872680	3.43713e+06
RYR1	1054.82	2.65552	0.000698572	0.00651998	253.51	712.687	576.697	1616.33	334.343	3295.11	3401.98	855.608	3526.61	285.469	100.228	218.786	257.077	349.172	38.7271
SLC25A42	48.388	-1.49737	0.000698663	0.00651998	6.25951	69.4176	45.6638	21.4805	33.8245	20.0123	36.7385	39.6639	21.9909	13.3733	53.6577	81.8769	87.7187	87.0243	107.117
MRFAP1L1	47.8354	-1.48238	0.000699309	0.00652196	21.9083	60.1619	34.8892	47.008	13.0094	32.3276	51.4339	5.66628	38.8506	28.804	23.2854	89.9303	92.0613	99.9168	78.2781
SLC39A13	628.209	1.20896	0.0007014	0.00653739	431.906	1231.01	707.532	439.572	476.145	800.493	1143.09	677.12	831.257	291.127	1114.66	358.379	268.367	321.238	331.24
KRT10	374.034	1.87731	0.000702274	0.00654148	435.036	555.341	208.309	142.892	320.032	1256.16	268.716	161.489	1221.96	251.007	284.487	156.371	120.722	108.512	119.477
DEPDC1B	81.3111	2.67111	0.00070337	0.00654762	100.152	185.114	177.524	137.288	0	102.371	51.4339	133.157	131.946	63.266	71.881	26.1738	31.2661	6.44625	1.64796
EMB	316.701	-0.978036	0.000709839	0.00660364	143.969	323.949	276.035	400.035	221.16	208.59	223.58	291.813	241.167	292.155	143.762	517.435	544.551	619.914	302.401
RPS27A	5553.08	-0.899506	0.000710268	0.00660364	8149.88	4322.4	5249.79	4788.28	4285.31	4729.07	3601.42	2748.14	5239.71	2806.85	3714.53	7353.48	7796.55	10246.3	8264.52
C10orf71	43.4692	6.03219	0.000713277	0.00662751	25.038	0	0	59.4605	1.30094	179.341	199.437	0	183.258	0.514358	0	0.671122	0.868502	2.14875	0
WNT2	24.5274	4.71957	0.000714839	0.00663792	6.25951	171.23	17.4446	22.1031	0	3.07882	5.24835	121.825	5.86425	4.62922	5.06204	0	0.868502	4.2975	0
ACSM5	37.0747	-2.61046	0.00071575	0.00664227	9.38926	41.6506	2.56538	8.71672	52.0378	12.3153	2.09934	0	10.9955	22.6318	14.1737	102.682	86.8502	111.735	78.2781
ZNF552	260.091	1.34657	0.000716232	0.00664263	125.19	175.858	139.557	246.247	287.509	409.483	427.216	424.971	374.579	258.208	543.664	143.62	176.306	70.9087	98.0536
SUV420H1	701.043	-0.732197	0.000718655	0.00666099	873.201	536.829	453.559	600.52	857.322	521.09	425.117	636.039	543.176	638.318	475.832	1011.38	947.536	873.466	1122.26
CCDC18	412.438	1.57602	0.000720415	0.00667318	363.051	957.963	436.628	680.838	150.909	507.235	278.163	679.953	509.457	619.287	331.058	148.989	271.841	211.652	39.551
TOPBP1	825.777	0.960395	0.000723837	0.00670074	810.606	768.221	1242.67	1380.35	459.233	1173.03	873.326	872.606	1043.1	1250.4	559.862	415.424	591.45	503.882	442.477
EMC10	349.222	-1.18662	0.000727234	0.00672803	137.709	286.926	143.661	120.789	468.34	288.639	287.61	247.9	289.547	207.801	387.753	504.684	449.016	600.575	817.388
CHRND	27.9019	3.805	0.000727986	0.00673084	37.5571	69.4176	0	74.0921	0	30.0185	44.0862	86.4107	25.6561	39.6056	1.01241	1.34224	1.737	4.2975	3.29592
SYDE2	127.128	-2.09295	0.000733281	0.00677485	25.038	0	51.8207	63.1962	80.6585	149.323	60.8809	33.9977	138.543	116.759	21.2606	419.451	211.046	174.049	360.903
LPP	1454.14	0.94782	0.000733648	0.00677485	1289.46	1392.98	2894.26	2265.41	1402.42	1864.22	1519.92	1833.04	1843.57	1145.99	899.019	935.544	1045.68	773.549	706.975
C1orf56	29.6611	-1.89395	0.000735231	0.00678529	0	18.5114	8.20921	28.3293	28.6208	12.3153	8.39737	12.7491	8.79637	18.0025	43.5336	57.7165	56.4527	52.6443	90.6378
CLDN20	53.012	2.14091	0.000736344	0.00679138	0	46.2784	110.824	85.2993	32.5236	86.9766	60.8809	92.077	85.7646	107.501	26.3226	24.1604	13.896	5.37187	17.3036
ABCC4	556.703	1.27799	0.000738004	0.00680251	297.327	1152.33	551.043	554.134	761.052	605.758	1112.65	497.216	645.067	798.798	286.512	159.727	336.979	386.775	205.171
TEX2	1121.01	-1.27469	0.000739911	0.0068159	845.034	425.761	1245.75	1372.57	1208.58	518.781	512.239	882.522	517.52	816.8	595.296	2202.62	1153.37	1232.31	3286.03
FAP	1269.2	3.23551	0.000745185	0.00685898	384.96	5280.36	2674.66	2177	680.394	562.654	1696.27	2782.14	516.787	1274.06	300.685	26.8449	67.7432	613.468	0
ZNF789	265.242	1.75703	0.000745502	0.00685898	21.9083	323.949	234.476	392.875	500.863	388.701	381.031	609.125	307.14	232.49	199.445	106.037	164.147	61.2393	55.2066
LDHA	18830	2.31075	0.000747125	0.00686593	108387	5280.36	24767.2	22008.5	4496.06	24623.6	10411.7	7228.75	26765.9	5768.01	23425.1	3523.39	3867.44	8298.47	3598.32
NEK6	353.66	1.14021	0.000747172	0.00686593	356.792	546.085	779.875	523.314	199.044	432.574	281.312	413.638	422.226	283.411	314.859	113.42	249.26	223.47	165.62
AKAP3	12.232	-2.09859	0.000747876	0.00686819	6.25951	0	6.15691	8.0941	11.7085	2.30911	4.19868	9.91598	3.66516	5.14358	13.1613	40.9384	10.422	12.8925	48.6148
CPEB3	145.835	-1.29974	0.000756842	0.00694628	53.2058	157.347	96.4583	88.7237	202.947	109.298	62.9802	33.9977	108.489	127.046	115.415	314.756	221.468	174.049	321.352
SDF2L1	129.301	-1.70077	0.000760926	0.00697523	68.8546	171.23	30.2715	38.6026	214.656	75.4311	64.0299	60.9125	69.638	58.6368	43.5336	218.115	175.437	155.784	494.388
CTD-3088G3,8	12.7916	3.08135	0.000760501	0.00697523	46.9463	23.1392	6.15691	49.8098	6.50472	6.15764	11.5464	5.66628	8.79637	5.14358	14.1737	1.34224	4.34251	2.14875	0
ATPIF1	493.502	-1.58181	0.000765602	0.00701382	763.66	384.111	187.786	216.984	167.822	163.947	560.524	99.1598	167.131	341.534	498.105	949.637	810.313	850.904	1240.91
OARD1	83.6827	-1.39378	0.000767523	0.00702712	103.282	69.4176	75.4222	86.5446	32.5236	43.1035	45.1358	35.4142	57.1764	82.8116	13.1613	167.78	129.407	152.561	161.5
MTFR1	337.618	1.33032	0.000773335	0.00707601	948.316	485.923	423.801	419.959	166.521	397.937	228.828	168.572	418.561	294.213	473.807	170.465	132.881	148.264	186.219
FAM122A	95.3501	-1.16113	0.000774419	0.00708162	109.541	13.8835	97.4844	85.9219	87.1632	54.649	39.8875	52.4131	64.5067	85.8978	93.1416	183.887	128.538	150.412	182.924
GNG3	11.2827	3.42943	0.000775193	0.00708438	0	0	7.18306	1.86787	14.3104	26.17	17.8444	24.0817	18.3258	18.5169	35.4343	1.34224	0.868502	0	3.29592
SYNJ2	715.39	1.0561	0.00077753	0.00710141	1386.48	1207.87	442.784	399.412	997.824	873.615	681.236	817.36	928.017	793.14	609.47	314.085	517.627	387.849	374.087
BCL2L12	150.39	1.35511	0.000779539	0.00711543	391.219	166.602	216.518	128.26	123.59	142.395	128.06	77.9113	137.077	138.362	325.996	48.9919	99.8778	74.1318	56.8546
CNNM3	114.111	-1.35972	0.000781116	0.00712549	50.0761	60.1619	41.0461	22.7257	120.988	117.765	73.477	60.9125	103.357	100.3	132.626	213.417	226.679	180.495	207.643
CDKN3	163.209	2.88225	0.000781695	0.00712643	106.412	333.204	413.026	479.108	6.50472	186.269	78.7253	113.326	185.457	207.801	222.73	6.0401	36.4771	73.0575	0
CKB	248.396	-2.29461	0.000784407	0.00714346	81.3736	4.62784	66.1868	20.8579	431.913	61.5764	144.855	118.992	46.914	149.164	3244.77	399.989	438.594	752.062	799.26
PALB2	562.596	0.759513	0.000784514	0.00714346	697.935	425.761	622.361	631.651	827.4	549.569	748.415	930.686	547.574	541.105	423.187	391.935	310.055	400.742	390.566
AFAP1	557.413	1.32927	0.000786299	0.00715537	594.653	1027.38	1089.26	759.6	1018.64	266.318	467.104	797.528	213.312	592.54	478.869	306.703	243.181	308.345	197.755
CAAP1	149.74	-1.21895	0.000787195	0.00715918	165.877	50.9062	83.1183	106.157	192.54	102.371	85.0233	152.989	83.5655	152.764	40.4964	273.818	243.181	233.139	280.153
ATG7	684.324	1.03984	0.000789025	0.00717148	538.318	550.713	717.793	1407.44	589.328	834.36	934.207	1045.43	856.913	861.035	383.703	385.224	398.643	493.138	268.617
GTF2I	3277.21	-0.871288	0.000789861	0.00717473	2115.71	2897.03	2234.96	2007.96	3785.75	2251.39	4326.74	2437.92	2517.96	2378.91	2568.48	5064.96	4076.75	3274.69	7218.89
HERC4	1106.07	0.969858	0.00079611	0.00722712	898.239	1027.38	1414.04	1417.4	1241.1	1343.9	2267.29	967.517	1343.65	1517.87	552.775	691.927	713.909	590.906	603.153
MLKL	196.696	2.0322	0.000797484	0.00723522	178.396	32.3949	89.2752	144.137	236.772	638.855	179.494	327.227	595.954	168.709	117.439	32.2139	95.5353	82.7268	31.3112
CHST6	40.0784	3.52413	0.000804495	0.00729441	9.38926	0	180.603	120.166	3.90283	43.1035	3.14901	35.4142	59.3755	43.2061	84.0299	2.01337	6.07952	10.7437	0
TCN1	22.9343	3.48985	0.000806379	0.00730708	12.519	134.207	1.53923	31.1311	22.116	8.46675	27.2914	56.6628	13.1946	25.2035	1.01241	3.35561	0.868502	6.44625	0
PDP2	71.4981	-1.57375	0.000813752	0.00736944	34.4273	32.3949	40.533	37.98	84.5613	64.6552	78.7253	12.7491	67.4389	30.3471	29.3599	146.976	79.0337	79.5037	253.786
TBXAS1	611.294	1.66853	0.000815143	0.00737758	625.951	448.9	972.792	923.35	403.293	1229.22	303.355	777.696	1345.85	590.483	605.42	99.9972	184.991	582.311	75.8061
HSPA6	171.651	2.98161	0.000815691	0.0073781	1217.47	4.62784	82.6052	163.127	26.0189	197.044	47.2352	116.159	264.624	138.877	203.494	9.39571	10.422	73.0575	20.5995
TM7SF2	101.7	-1.97682	0.000817221	0.00738748	21.9083	23.1392	24.1146	15.8769	219.86	49.2611	27.2914	41.0805	65.9728	57.0937	79.9803	252.342	191.939	159.007	296.633
MRGBP	105.704	1.44467	0.000820473	0.00741242	291.067	106.44	159.054	126.392	63.7462	116.225	132.259	65.1622	129.747	40.1199	169.072	30.8716	54.7157	53.7187	46.9669
PAGE2	20.282	7.47588	0.000821329	0.00741568	0	3457	113.39	65.6867	0	5.38793	0	103.41	11.7285	0	0	0	0	0	0
NMD3	815.852	0.939804	0.00083006	0.00749001	848.163	1184.73	1087.72	1118.23	620.55	1370.84	805.098	702.618	1371.5	695.412	482.919	469.785	442.936	515.7	521.579
MICAL1	1136.51	1.45393	0.00083251	0.00750584	2350.45	944.079	1450.47	1147.18	865.128	1416.26	1534.62	2109.27	1270.34	1110.5	851.436	255.697	1030.04	584.46	127.717
MOSPD2	259.274	-0.794254	0.000832815	0.00750584	203.434	305.437	139.044	193.636	183.433	250.154	143.805	223.818	232.371	200.6	315.872	355.695	369.114	324.461	448.245
PXMP4	61.7362	-2.49325	0.000835317	0.00751484	56.3356	0	61.056	35.1782	55.9406	12.3153	13.6457	21.2485	13.9276	32.9189	0	159.056	118.985	174.049	171.388
GPR176	81.7551	1.55771	0.000835078	0.00751484	18.7785	138.835	173.42	126.392	65.0472	116.995	72.4273	94.9101	119.484	127.046	37.4591	34.2272	39.9511	44.0493	17.3036
LENG8	4094.42	1.43687	0.000834803	0.00751484	1790.22	4655.61	1877.34	2142.76	5111.41	5866.69	8284	7799.63	5355.53	4803.59	6457.14	1920.75	3048.44	1004.54	1298.59
NSRP1	522.237	-1.13739	0.000837903	0.00753149	754.271	180.486	467.925	606.746	208.151	339.44	407.272	483.05	349.656	259.751	294.611	820.782	766.888	867.02	1027.5
RNF128	290.155	-2.68357	0.00083817	0.00753149	3.12975	134.207	25.6538	11.8298	252.383	208.59	207.835	109.076	235.303	110.073	6.07445	1010.71	544.551	480.245	1012.67
RASEF	291.349	-3.06355	0.000839999	0.00753495	37.5571	78.6733	125.704	52.9229	411.098	0	8.39737	101.993	7.33031	183.626	73.9058	973.798	712.172	553.303	1049.75
DYRK4	153.601	-1.23629	0.000840019	0.00753495	65.7248	148.091	150.844	149.429	147.007	87.7463	129.11	121.825	78.4343	70.467	93.1416	276.502	141.566	143.966	500.156
KIAA1644	12.501	3.66086	0.000840062	0.00753495	43.8166	0	40.533	21.4805	7.80566	3.07882	14.6954	9.91598	0.733031	33.9476	6.07445	1.34224	0.868502	3.22312	0
ULBP2	104.761	2.58118	0.000841517	0.00754349	613.432	83.3011	191.89	150.363	3.90283	61.5764	85.0233	36.8308	64.5067	115.731	74.9183	9.39571	24.3181	39.7518	16.4796
CSRP1	504.242	-1.02057	0.000842096	0.00754417	394.349	671.037	478.187	331.235	334.343	233.99	283.411	509.965	224.308	613.115	286.512	907.357	805.102	711.236	779.485
GFRA2	61.1665	-3.00866	0.000845042	0.00756605	9.38926	4.62784	0	1.24525	225.063	20.0123	2.09934	49.5799	16.1267	32.9189	44.546	140.936	155.462	224.544	163.972
SMTNL1	28.835	2.5512	0.000845779	0.00756813	15.6488	0	24.6276	26.1502	23.417	86.9766	32.5398	56.6628	79.9004	21.603	39.4839	6.0401	16.5015	2.14875	0.82398
TAGLN	801.42	-2.00389	0.000846658	0.00757149	106.412	185.114	835.288	620.755	668.685	151.632	427.216	898.105	157.602	682.553	151.861	2069.07	1162.92	3341.3	562.778
INA	11.0246	5.88468	0.000849086	0.00758416	6.25951	0	64.1345	25.2162	1.30094	0.769705	11.5464	0	0	38.0625	17.211	0	0.868502	0	0
ZNF7	235.331	0.688774	0.000848672	0.00758416	272.289	259.159	227.293	218.852	206.85	284.021	279.212	338.56	325.466	175.91	294.611	189.256	169.358	137.52	151.612
GNA12	223.217	1.02103	0.000850548	0.0075927	228.472	411.878	271.417	203.598	188.637	158.559	239.325	253.566	145.14	390.912	349.281	96.6416	130.275	164.379	116.181
THAP5	149.396	-0.998644	0.000852865	0.00760885	134.579	97.1846	72.3437	125.77	58.5425	104.68	87.1227	150.156	119.484	178.482	168.06	241.604	238.838	283.635	180.452
BACH1	858.185	0.917866	0.000854543	0.00761929	1611.82	994.985	1080.02	1122.59	621.851	952.894	491.246	1172.92	1035.77	1051.35	661.103	520.791	540.208	580.162	435.061
PPEF1	47.3358	3.10891	0.00085714	0.00762914	6.25951	152.719	15.9054	28.952	18.2132	9.23646	15.7451	103.41	5.13122	201.628	124.526	17.4492	4.34251	3.22312	3.29592
SLMO1	56.2464	2.08144	0.000857173	0.00762914	40.6868	143.463	11.2877	45.7628	163.919	83.1281	64.0299	39.6639	66.7058	15.9451	103.266	20.8048	18.2386	5.37187	21.4235
IGHV3-7	26.028	-5.02911	0.000856589	0.00762914	3.12975	0	0	0	0	0.769705	8.39737	9.91598	8.06334	0	0	0.671122	153.725	193.387	12.3597
AC244230,1	163.868	2.49745	0.000858504	0.00763646	68.8546	4.62784	573.106	156.278	18.2132	233.99	300.206	378.224	284.416	210.887	79.9803	38.2539	48.6361	48.3468	14.0077
RAG1	71.6288	-1.87941	0.000859157	0.00763774	87.6331	32.3949	13.34	31.4424	45.533	49.2611	30.4405	5.66628	47.647	50.4071	67.8314	232.879	62.5322	64.4625	252.962
AHRR	63.0259	3.47092	0.00086372	0.00766922	12.519	411.878	63.1083	17.7447	14.3104	9.23646	13.6457	25.4982	8.79637	151.736	187.296	5.36898	6.94802	0	17.3036
EBAG9	506.479	-1.10237	0.000863362	0.00766922	697.935	694.176	202.152	364.857	420.205	295.567	198.388	358.392	299.077	401.714	347.256	818.769	709.566	754.211	1034.92
XXYLT1	49.4763	1.49291	0.000869965	0.0077201	40.6868	46.2784	123.138	96.8178	28.6208	59.2673	50.3842	45.3302	52.7782	39.0912	73.9058	20.8048	38.2141	16.1156	10.7117
LCLAT1	211.92	-0.76438	0.000871305	0.00772339	140.839	180.486	155.975	197.994	201.646	179.341	195.239	171.405	175.194	237.633	127.564	349.655	230.153	213.8	421.878
PDIA6	2058.92	-1.14221	0.000871365	0.00772339	2103.19	745.082	1366.83	1223.76	1284.03	1433.96	2156.02	1290.49	1427.21	1202.57	2897.51	2723.41	2705.38	2335.69	5988.69
SMIM7	96.8169	-1.50083	0.000872929	0.00772763	62.5951	101.812	111.851	65.0641	9.10661	56.9581	64.0299	43.9136	60.8416	96.1849	44.546	144.962	112.905	189.09	288.393
TFE3	498.67	0.559816	0.000873296	0.00772763	419.387	592.363	617.23	623.557	638.763	561.884	461.855	439.136	504.325	541.619	597.321	302.005	350.875	378.18	451.541
ZFP91	85.1534	1.4584	0.000873388	0.00772763	68.8546	300.81	95.9452	127.638	93.668	86.2069	52.4835	82.161	117.285	44.7491	60.7445	35.5695	32.1346	38.6775	40.375
SGTB	202.012	1.25679	0.000879603	0.00777803	478.852	148.091	224.727	343.688	153.511	300.185	177.394	118.992	267.556	272.61	143.762	67.1122	132.012	129.999	71.6862
LIMK1	551.314	1.07669	0.000881859	0.00779339	600.913	555.341	562.331	419.959	448.826	721.983	1442.25	467.468	760.153	410.458	663.128	233.55	354.349	351.32	277.681
NBPF8	996.398	1.11822	0.000886214	0.00782727	635.34	1605.86	1314.5	698.894	1313.95	911.33	1311.04	630.373	2248.21	1332.19	799.803	536.898	573.212	619.914	414.462
PVRL4	37.526	4.60073	0.000888719	0.00784478	247.251	9.25568	0	2.8018	63.7462	23.8608	11.5464	128.908	57.1764	0	10.1241	0.671122	2.60551	0	4.94388
NBPF14	4245.05	1.39795	0.000891971	0.00786886	3326.93	10736.6	3329.86	2131.86	2426.26	3683.04	5666.12	5367.38	5186.93	3503.81	10597.9	1873.77	2738.39	1511.64	1595.22
ECHDC3	76.6268	-3.03156	0.000893218	0.00787522	103.282	0	1.53923	3.11311	23.417	30.7882	4.19868	9.91598	28.5882	81.7829	4.04964	169.123	182.386	185.867	321.352
ANGPTL3	100.503	1.99851	0.000895881	0.00789406	34.4273	143.463	171.367	259.634	45.533	153.171	80.8247	104.826	172.995	114.187	101.241	53.6898	46.8991	23.6362	1.64796
FMNL3	1676.21	1.09404	0.000897155	0.00789634	744.882	2272.27	2145.17	1648.39	2607.09	1453.2	1580.8	2957.8	1344.38	2253.4	2475.34	687.9	1326.2	1035.7	610.569
CENPH	42.3615	2.39084	0.000897192	0.00789634	87.6331	23.1392	80.0398	133.241	2.60189	85.4372	28.3411	16.9988	71.837	42.1774	22.273	6.0401	16.5015	15.0412	4.1199
IGJ	489.616	-3.82334	0.000898689	0.00790488	0	92.5568	0	26.4615	76.7557	134.698	8.39737	607.708	152.47	62.2373	33.4095	107.38	2661.96	2847.09	533.115
DSCAM	29.8664	4.94557	0.000904592	0.00795214	250.38	0	6.66999	0	42.9311	55.4187	23.0928	25.4982	35.1855	3.60051	0	0.671122	3.47401	1.07437	0
TXNDC9	180.4	0.854083	0.00090649	0.00796416	300.456	328.577	181.116	161.882	193.841	223.214	200.487	120.408	208.181	185.683	153.886	120.131	95.5353	135.371	97.2296
ACADS	140.324	-1.14759	0.000909644	0.00798302	28.1678	175.858	125.704	60.0831	118.386	104.68	81.8743	147.323	101.158	135.791	89.092	267.778	165.884	235.288	267.793
TGFBR1	1208.97	1.52898	0.0009097	0.00798302	1583.66	2013.11	3223.66	2490.49	1179.96	593.442	529.034	1629.05	646.533	1362.53	853.461	429.518	452.49	822.971	324.648
APAF1	798.397	1.09822	0.000914205	0.0080085	516.409	1027.38	642.884	1212.25	599.735	1296.95	819.793	1252.25	1394.96	1075.52	397.877	398.646	494.178	495.287	351.839
WDR81	383.204	1.25809	0.000913784	0.0080085	128.32	236.02	758.839	429.298	370.769	495.69	757.862	392.39	426.624	574.538	416.1	132.211	204.098	262.147	163.148
SEC24D	2499.37	0.907752	0.000913715	0.0080085	1345.79	4734.28	3098.98	3122.14	2705.96	2479.22	2334.47	3167.45	2519.43	2544.53	3353.1	1255.67	1095.18	1757.68	1976.73
CLDN4	45.9142	-3.1779	0.000917986	0.00803693	18.7785	0	0	0	14.3104	34.6367	23.0928	7.08284	33.7194	16.4595	11.1365	84.5614	128.538	134.297	182.1
ANKRD20A3	85.4972	3.80163	0.00091915	0.00804243	53.2058	0	1.02615	7.16016	94.9689	83.1281	64.0299	525.547	114.353	303.471	3.03723	11.4091	16.5015	2.14875	2.47194
FBXL3	362.624	-1.03228	0.000921088	0.00805	519.539	120.324	195.995	261.813	284.907	329.434	311.752	233.734	304.941	365.194	191.345	790.582	519.364	439.419	571.018
FGD1	315.748	1.56288	0.000920618	0.00805	128.32	397.994	694.705	455.137	267.994	212.438	304.405	349.893	165.665	217.573	1022.53	140.264	99.8778	141.817	137.605
FMOD	379.812	-3.16687	0.000921924	0.00805262	9.38926	0	13.34	37.0461	333.042	19.2426	68.2286	501.465	18.3258	209.344	124.526	1057.02	485.493	1132.39	1688.33
CSNK1A1L	27.7094	3.06594	0.000923632	0.00806284	115.801	9.25568	11.2877	63.5075	0	43.8732	34.6391	35.4142	28.5882	12.8589	43.5336	10.0668	4.34251	0	2.47194
NTSR1	25.6836	7.0907	0.000936131	0.00816245	21.9083	0	0	1.55656	0	159.329	47.2352	0	142.208	0	12.1489	0	0.868502	0	0
EMP3	995.921	1.93524	0.000936021	0.00816245	3736.93	643.27	656.224	763.647	520.378	1811.88	1234.41	491.549	1855.3	595.627	1332.33	185.23	365.64	674.707	71.6862
ANKRD49	92.2432	-0.941662	0.000937067	0.00816587	37.5571	55.5341	56.9514	55.4134	123.59	82.3584	80.8247	83.5776	82.0995	87.4409	65.8066	191.27	127.67	143.966	109.589
ACTN2	637.223	5.63853	0.000938468	0.00817333	56.3356	0	11.8007	698.271	0	1632.54	4990.13	22.6651	1691.1	29.8328	356.368	14.0936	39.0826	16.1156	0
HCN3	44.5284	1.38841	0.000941466	0.00819469	37.5571	83.3011	66.6999	16.4995	75.4547	64.6552	62.9802	42.4971	52.0452	26.2323	59.7321	21.4759	22.5811	13.9669	22.2475
C12orf56	90.9643	5.27297	0.000951176	0.0082744	3.12975	0	0	0.933934	18.2132	452.586	411.471	0	447.149	5.14358	13.1613	4.69785	6.07952	1.07437	0.82398
TJP2	1316.96	-1.74617	0.000953278	0.00828432	1943.58	166.602	247.303	260.879	1821.32	701.971	637.15	589.293	769.683	966.993	795.753	2908.64	2503.02	2304.53	3137.72
KDM7A	1401.29	1.83945	0.00095342	0.00828432	6225.08	3197.84	1183.15	1376	745.441	936.731	699.081	1670.13	911.158	917.615	1219.95	372.473	690.459	657.517	216.707
USP24	2871.59	0.950559	0.000954642	0.00828848	1915.41	3563.44	2717.76	2898.93	2865.98	3525.25	7013.9	2916.72	3335.29	2871.15	2628.21	1682.5	2150.41	1606.19	1382.64
GPD1	39.9477	-3.22807	0.000955003	0.00828848	9.38926	0	1.53923	1.24525	0	30.7882	19.9437	9.91598	19.7918	19.0312	22.273	40.2673	41.6881	368.51	14.8316
LOXL1	237.897	2.02803	0.000955974	0.00829211	28.1678	694.176	415.591	392.564	166.521	276.324	51.4339	495.799	271.955	240.72	242.978	47.6497	62.5322	148.264	33.7832
GDNF	19.744	5.95344	0.000956676	0.0082934	50.0761	32.3949	33.863	69.1111	0	36.1761	47.2352	0	25.6561	0	0	0	0	0	1.64796
RILPL1	243.944	-1.59911	0.000960616	0.00830836	294.197	161.974	84.6575	50.7438	212.054	116.225	210.984	39.6639	112.887	166.138	295.623	489.919	347.401	302.974	773.717
DUOX1	1302.28	-2.65351	0.000960385	0.00830836	672.897	254.531	62.5953	71.2903	2310.48	116.225	370.534	468.884	93.828	1396.48	123.514	4492.49	2938.14	1752.3	4409.94
MYOC	38.7893	-5.18505	0.000959376	0.00830836	3.12975	0	0	0	0	4.61823	0	0	5.13122	2.05743	25.3102	233.55	178.043	129.999	0
GAL3ST4	68.6444	2.52386	0.000960029	0.00830836	15.6488	212.881	160.593	163.127	104.076	60.8067	24.1424	111.909	41.0497	29.3184	44.546	4.69785	17.37	38.6775	0.82398
LTBP4	1388.13	-2.0812	0.000961598	0.00831206	910.758	458.156	187.786	102.733	624.453	1931.19	653.945	568.044	1965.99	667.122	130.601	4035.46	3070.16	1904.87	3610.68
SBDS	711.568	-0.914183	0.00096393	0.00832742	845.034	708.059	650.58	704.498	321.333	516.472	571.021	327.227	477.936	520.016	696.537	1140.91	765.151	963.714	1465.04
TRMT1	387.8	1.14663	0.000964854	0.00833061	510.15	527.574	478.7	264.615	292.712	553.418	916.363	220.985	549.04	327.132	356.368	186.572	283.132	180.495	169.74
SMIM19	172.022	-1.52842	0.000967487	0.00834374	34.4273	120.324	237.554	215.116	157.414	73.1219	47.2352	118.992	52.7782	81.7829	117.439	357.037	215.389	305.122	446.597
CCRN4L	166.557	1.74814	0.000966943	0.00834374	59.4653	101.812	443.811	438.015	114.483	206.281	61.9306	304.562	186.19	153.279	183.246	64.4277	79.0337	76.2806	25.5434
KLF7	251.126	1.62696	0.000968424	0.00834703	1148.62	180.486	355.562	258.388	205.549	163.177	257.169	254.982	196.452	215.516	135.663	110.735	103.352	98.8424	82.398
PDE4DIP	1452.35	1.50296	0.00096951	0.00835159	400.609	2716.54	978.949	1129.44	1220.29	2286.79	3495.4	2139.02	2084.74	769.994	2086.57	585.889	876.319	648.922	365.847
DUSP14	77.8414	-2.08057	0.000971626	0.00836501	75.1141	143.463	23.0884	37.0461	18.2132	36.1761	20.9934	2.83314	23.457	31.8902	57.7073	116.775	321.346	98.8424	160.676
SLCO4A1	153.715	3.75224	0.000976037	0.00839335	1167.4	0	79.5268	68.7998	1.30094	305.573	160.6	100.576	314.47	18.5169	28.3474	12.7513	19.1071	27.9337	0.82398
TTC9	40.9293	-2.74168	0.000975748	0.00839335	12.519	0	7.18306	5.29229	70.251	13.085	13.6457	33.9977	19.7918	1.54307	1.01241	91.9437	85.9817	94.5449	163.148
UBB	7612.19	-0.877438	0.00098119	0.00843284	10947.9	5599.69	7325.18	5635.98	6308.28	3699.2	4647.94	4626.51	5370.19	6760.72	7536.37	11746.6	8007.59	13684.3	12286.4
PPARGC1A	612.974	-3.18274	0.000982772	0.0084416	37.5571	536.829	5.64383	4.98098	753.246	21.5517	138.557	185.571	24.19	396.57	36.4467	2712.67	1548.54	1006.69	1785.56
MORF4L1	3725.11	-0.855482	0.000984645	0.00845177	4954.4	2198.22	4581.77	4024.01	2383.33	2702.43	2154.97	2324.59	2785.52	2673.12	2918.77	5015.96	4808.9	5847.82	6502.85
HILPDA	70.6976	2.54877	0.000985083	0.00845177	159.617	13.8835	61.5691	107.714	22.116	46.952	23.0928	50.9965	49.1131	27.7753	435.336	16.778	10.422	26.8594	8.2398
PFDN5	2332.45	-1.1462	0.000988039	0.00846058	3427.08	1638.26	933.285	1039.78	2542.04	2229.83	1428.6	964.683	2317.11	1169.14	1700.85	3875.73	2982.44	4650.97	4086.94
LTBP3	2558.37	-1.23795	0.000989311	0.00846058	1571.14	1235.63	999.472	682.083	3317.41	2519.24	2857.2	2314.67	2331.04	1619.71	1208.82	4515.31	3725.88	3456.26	6021.64
PQLC1	138.675	-0.873362	0.000988327	0.00846058	112.671	134.207	103.128	119.232	109.279	89.2857	146.954	70.8284	92.3619	188.769	82.0051	209.39	164.147	242.809	215.059
OTOS	9.39507	-5.34111	0.000990114	0.00846058	0	0	0	0	0	0	0	7.08284	1.46606	0	0	58.3876	12.159	10.7437	51.0867
SLC5A3	764.476	-0.953292	0.000988482	0.00846058	823.125	476.667	683.93	518.022	992.62	584.206	389.428	453.302	680.986	516.415	611.495	1460.36	766.888	809.004	1700.69
TCEAL4	1393.62	-1.44171	0.000990573	0.00846058	2128.23	573.852	773.205	1070.29	395.487	902.094	831.339	677.12	823.194	361.594	1982.3	2405.3	1927.21	2242.22	3810.91
PLD1	604.745	1.17284	0.000990619	0.00846058	425.647	1050.52	799.885	713.214	645.268	422.568	291.808	1144.59	468.407	831.717	1018.48	363.077	352.612	348.097	195.283
REC8	162.711	1.7478	0.000987816	0.00846058	153.358	64.7898	128.782	122.657	284.907	338.67	173.196	167.155	382.642	50.4071	335.107	53.0186	119.853	39.7518	26.3674
KLHDC1	125.52	-1.28679	0.00099695	0.0085098	15.6488	50.9062	127.243	98.0631	87.1632	66.9643	124.911	140.24	76.9683	85.3834	118.452	310.058	173.7	155.784	251.314
SLC7A5	796.609	2.419	0.00100276	0.00855453	4065.55	337.832	399.686	611.416	304.421	515.702	290.759	1007.18	534.38	1290.01	1831.45	58.3876	379.536	299.75	23.0714
CFAP36	461.75	-0.727567	0.00100412	0.00856124	256.64	425.761	377.111	390.384	575.017	450.277	365.285	354.142	447.882	338.448	341.182	681.189	516.759	514.625	891.546
SCHIP1	15.7351	2.12636	0.00100773	0.00858719	6.25951	32.3949	25.1407	26.4615	18.2132	21.5517	28.3411	11.3326	16.8597	3.08615	28.3474	7.38234	1.737	6.44625	2.47194
PLVAP	588.708	-2.29877	0.00100986	0.00860039	12.519	161.974	257.051	145.382	974.407	55.4187	446.11	417.888	55.7104	401.714	235.891	1087.22	1435.63	1316.11	1827.59
ZNF689	42.8255	-1.1422	0.00101093	0.00860468	43.8166	27.767	17.4446	26.4615	55.9406	25.4003	20.9934	46.7468	35.1855	31.8902	27.335	70.4678	47.7676	68.76	96.4056
TMEM236	179.301	3.53898	0.00101273	0.00861506	15.6488	0	29.2453	103.978	221.16	787.408	197.338	33.9977	1066.56	93.6131	58.7197	22.8181	17.37	40.8262	0.82398
OGFOD3	169.964	-1.04098	0.00101391	0.00862028	122.06	97.1846	112.877	69.4224	201.646	117.765	159.55	70.8284	110.688	188.769	205.519	275.831	256.208	243.883	317.232
ZW10	309.747	0.857066	0.001015	0.00862463	300.456	388.739	398.66	550.399	356.459	343.288	345.342	419.304	305.674	297.299	162.998	187.914	160.673	232.065	196.931
SLC20A2	575.846	-1.65099	0.00101618	0.00862976	256.64	74.0454	315.542	247.493	1001.73	163.947	309.653	297.479	169.33	691.297	501.142	1265.74	1017.88	1084.04	1241.74
PTH2R	22.818	4.289	0.00101996	0.00865701	3.12975	101.812	99.0236	78.7618	9.10661	6.15764	0	18.4154	7.33031	6.1723	6.07445	0	5.21101	1.07437	0
SGOL1	66.0488	2.75583	0.00102399	0.00868624	40.6868	180.486	167.263	236.597	0	59.2673	31.4901	82.161	60.1085	36.5194	45.5584	6.0401	31.2661	7.52062	5.76786
FAM169A	89.4518	-3.02165	0.00102564	0.00869532	6.25951	23.1392	0.513076	2.8018	195.142	6.92734	20.9934	35.4142	12.4615	22.1174	14.1737	289.925	223.205	166.528	322.176
STARD9	1007.76	1.47308	0.0010268	0.00870029	525.799	1388.35	1129.79	956.66	958.796	1285.41	2149.73	1368.41	1252.75	1151.13	1198.69	574.48	680.906	439.419	56.0306
CDC25C	73.2752	3.48704	0.00103168	0.00873663	87.6331	397.994	135.452	145.382	0	69.2734	16.7947	11.3326	51.3122	42.1774	107.315	1.34224	23.4496	9.66937	0
GPLD1	43.1099	-2.64286	0.00103273	0.00874067	12.519	0	7.69614	9.96196	52.0378	14.6244	1.04967	16.9988	13.9276	62.2373	4.04964	142.278	68.6117	46.1981	194.459
SLC26A7	3184.72	-4.72013	0.00103401	0.00874551	21.9083	152.719	6.15691	3.42443	1934.5	8.46675	49.3345	29.7479	7.33031	2188.08	110.353	18590.7	9954.77	5827.41	8885.8
B4GALT2	291.161	1.52994	0.00103447	0.00874551	384.96	1124.56	317.594	183.362	197.743	240.148	419.868	155.823	216.977	220.66	420.15	96.6416	94.6668	141.817	152.436
B4GAT1	27.2795	-1.73684	0.00103554	0.00874959	9.38926	0	43.6115	18.0561	15.6113	18.4729	18.8941	9.91598	19.0588	7.71537	19.2358	57.7165	32.1346	42.975	96.4056
DYNLT3	132.684	1.59245	0.00103703	0.00875727	128.32	268.415	357.101	229.748	84.5613	117.765	72.4273	75.0782	104.823	75.0963	263.226	73.1523	59.0582	52.6443	28.8393
BRSK1	68.1941	2.38479	0.00103996	0.00877705	9.38926	120.324	108.259	30.1972	81.9595	16.9335	89.222	117.575	26.3891	40.1199	315.872	12.0802	28.6606	19.3387	6.59184
UQCR11	36.382	-1.25088	0.00104646	0.00882698	31.2975	46.2784	24.1146	27.7067	10.4076	33.0973	32.5398	32.5811	26.3891	12.3446	20.2482	59.0587	35.6086	74.1318	79.926
KBTBD7	144.456	-1.42612	0.00105001	0.00885194	212.823	78.6733	68.2391	56.97	187.336	55.4187	74.5266	73.6616	41.0497	90.0126	161.985	303.347	201.493	198.759	362.551
NNAT	12.1837	2.36472	0.00105102	0.00885551	0	0	24.6276	23.971	15.6113	20.0123	13.6457	31.1645	8.06334	11.8302	21.2606	3.35561	4.34251	3.22312	1.64796
SMIM14	128.592	-1.22934	0.00105556	0.00888873	93.8926	161.974	92.3537	99.9309	191.239	73.1219	99.7187	39.6639	65.9728	45.2635	84.0299	185.23	204.967	199.834	291.689
RAB43	19.2896	-1.43985	0.00105698	0.00889573	18.7785	9.25568	15.3923	8.40541	22.116	13.8547	11.5464	11.3326	14.6606	16.4595	4.04964	22.8181	27.7921	34.38	58.5026
NUDT3	107.359	-1.06743	0.00106299	0.00894127	165.877	92.5568	59.5168	76.8939	93.668	69.2734	76.626	50.9965	68.1719	64.2947	103.266	172.478	113.774	131.074	271.913
ACAA2	227.533	-1.21739	0.00106997	0.00899492	294.197	41.6506	211.387	228.191	133.997	111.607	148.004	123.241	108.489	236.605	208.556	524.146	312.661	379.254	351.015
ARF4	1268.56	1.40872	0.00107468	0.00902951	769.92	2906.28	2961.47	2803.36	762.353	885.16	1168.28	861.274	864.244	1741.62	1012.41	510.053	521.101	675.781	585.026
ZBED4	70.2768	1.04229	0.00107737	0.00904705	150.228	97.1846	101.589	60.3944	68.95	73.1219	70.3279	45.3302	60.1085	88.4696	82.0051	32.885	51.2416	45.1237	27.1913
TSPYL2	1135.03	-1.3887	0.00107847	0.00905118	553.966	624.758	278.6	421.204	831.303	499.538	1871.56	1341.49	491.131	997.34	809.927	1796.59	2320.64	1512.72	2674.64
GOLGA8M	596.826	-3.26925	0.00108883	0.00913298	28.1678	9.25568	7.18306	11.2072	722.024	39.2549	62.9802	334.31	27.8552	665.579	76.9431	3071.72	1262.8	550.08	2083.02
NUP85	586.393	0.864358	0.00109211	0.00915546	629.081	323.949	610.56	547.285	729.829	768.935	867.028	385.307	871.574	834.803	759.307	332.876	434.251	381.403	319.704
RBM3	2021.14	1.01474	0.00109564	0.00917987	1906.02	2832.24	3929.65	2963.68	1895.48	2449.97	2331.32	1144.59	2724.68	1744.19	1769.69	839.573	973.591	1867.26	945.105
IPO4	37.1206	1.47239	0.00109781	0.00919292	81.3736	9.25568	44.6376	34.2443	23.417	36.9458	60.8809	28.3314	43.2488	61.2086	68.8438	22.8181	12.159	9.66937	19.7755
NCF2	1086.4	2.63126	0.00109918	0.00919924	7270.42	185.114	362.745	2139.95	355.158	1618.69	229.878	800.361	1514.44	612.086	303.723	132.882	277.921	409.337	83.222
RGS8	23.9554	-4.9407	0.00110007	0.00920157	0	0	0	0.311311	0	0	1.04967	0	0	24.1748	2.02482	154.358	78.1652	68.76	30.4873
APH1B	80.0076	-1.34226	0.00110244	0.00921287	56.3356	9.25568	35.4022	40.1592	59.8434	77.7402	80.8247	55.2462	105.556	70.9814	28.3474	143.62	106.826	128.925	201.051
HIBADH	445.765	-1.16552	0.00110326	0.00921287	197.175	749.71	213.953	268.662	346.051	250.154	377.881	175.655	231.638	414.058	466.72	842.929	558.447	699.418	894.018
PEX3	675.69	-0.775746	0.00110326	0.00921287	475.723	587.736	654.172	789.174	443.622	616.533	412.521	375.391	686.117	622.887	579.098	1210.7	746.912	739.17	1195.59
FAM155B	66.8413	-3.82058	0.00110805	0.00924774	43.8166	23.1392	0	0.622623	50.7368	0.769705	1.04967	0	1.46606	38.5768	6.07445	254.355	221.468	100.991	259.554
MYRF	59.8583	2.79025	0.00110874	0.0092483	6.25951	78.6733	160.08	56.3474	52.0378	29.2488	18.8941	9.91598	17.5927	71.4958	352.318	11.4091	18.2386	12.8925	2.47194
HIRIP3	77.7055	-1.42665	0.00111427	0.00928933	50.0761	87.929	37.4545	47.008	16.9123	37.7155	48.2849	110.492	29.3212	31.8902	97.1912	142.949	160.673	102.066	165.62
PGLYRP1	7.81848	3.16663	0.0011213	0.00934269	15.6488	9.25568	14.3661	3.73574	11.7085	7.69705	2.09934	31.1645	3.66516	4.11486	9.11168	0	1.737	2.14875	0.82398
KIF4B	42.8073	3.12963	0.00112825	0.00939542	34.4273	203.625	86.1967	70.979	0	37.7155	16.7947	5.66628	52.7782	38.0625	70.8686	19.4625	1.737	2.14875	1.64796
ANTXR2	488.945	1.77577	0.00112959	0.00940132	1552.36	1036.64	404.817	330.301	135.298	695.043	685.435	422.138	675.122	285.983	408.001	143.62	246.655	270.742	42.023
EFCAB1	16.1704	6.39	0.00113022	0.00940141	0	143.463	20.523	19.3013	0	0	3.14901	16.9988	0	37.0338	1.01241	0	0	1.07437	0
TEX9	163.661	-1.88739	0.00113309	0.00941999	0	97.1846	143.661	140.713	150.909	59.2673	99.7187	96.3267	79.9004	152.764	23.2854	406.7	355.217	293.304	355.959
SF3A1	1769.92	-0.925731	0.0011397	0.00946972	8306.37	1263.4	966.635	1300.66	1304.85	1212.28	1405.51	1114.84	1183.85	1154.73	3096.96	2330.81	2909.48	2389.41	3215.99
GEN1	303.918	1.47463	0.00114072	0.00947298	112.671	485.923	347.352	629.472	114.483	495.69	314.901	379.64	521.185	359.022	270.313	132.211	201.493	148.264	46.1429
WIPF3	14.4124	-2.71284	0.00114176	0.00947634	9.38926	9.25568	2.56538	0.622623	1.30094	10.7759	1.04967	11.3326	8.06334	11.3159	0	51.0053	17.37	23.6362	58.5026
CXCL3	31.3822	3.83428	0.0011473	0.0095171	50.0761	0	1.02615	106.78	2.60189	47.7217	132.259	15.5823	46.181	55.5507	1.01241	2.68449	1.737	7.52062	0
TMEM263	221.23	-1.0338	0.00114857	0.00952238	278.548	138.835	155.975	131.373	140.502	133.929	158.5	135.991	108.489	258.722	263.226	321.467	257.945	280.412	554.538
VAPB	3216.98	-0.879581	0.00115337	0.00955689	2782.35	3544.93	3541.76	3859.64	1847.34	2033.56	1969.18	2246.68	2103.8	2813.54	2172.63	5479.04	3322.02	3643.2	6895.06
RASGEF1C	12.2887	-3.77309	0.0011563	0.00957581	0	0	5.13076	0.311311	18.2132	0	0	0	1.46606	1.02872	4.04964	46.9785	29.5291	29.0081	48.6148
RPL36A	2024.32	-1.36847	0.00116023	0.00960309	55665.8	1948.32	1513.57	1511.42	775.362	1252.31	776.756	626.123	1276.21	616.201	3437.13	3044.88	4230.48	4798.16	2626.85
CFAP43	136.823	-2.22737	0.00116211	0.00961339	6.25951	74.0454	78.5006	67.5546	162.618	33.0973	82.924	26.9148	16.8597	198.542	10.1241	432.202	335.242	177.272	350.191
TMEM144	115.706	-1.64547	0.00116301	0.00961549	40.6868	0	76.9614	83.1201	132.696	66.9643	44.0862	141.657	65.2398	93.6131	61.7569	293.28	168.489	140.743	326.296
VSIG2	102.976	-3.38055	0.00116849	0.00965421	3.12975	0	0.513076	7.16016	130.094	6.92734	16.7947	58.0793	13.9276	83.326	1.01241	357.037	149.382	213.8	503.452
EBLN2	124.563	2.11313	0.00116898	0.00965421	0	439.645	183.168	195.504	179.53	126.232	112.315	130.324	141.475	91.5557	124.526	37.5828	62.5322	19.3387	24.7194
KCNIP3	73.697	-1.95373	0.00117038	0.00965514	3.12975	60.1619	8.20921	12.4525	50.7368	83.1281	22.0431	38.2474	87.2307	37.0338	56.6949	212.075	137.223	125.702	171.388
DGCR6	25.8901	-2.26329	0.00117009	0.00965514	6.25951	0	1.53923	9.02803	26.0189	4.61823	37.7881	14.1657	5.13122	12.8589	22.273	90.6015	66.8747	48.3468	42.847
ELMO2	690.008	0.662303	0.0011722	0.00965956	510.15	962.591	902.5	713.214	1074.58	649.631	859.68	609.125	675.122	696.955	764.369	508.039	541.077	398.593	484.5
TMEM39A	595.527	0.789606	0.0011722	0.00965956	538.318	846.895	955.86	912.454	650.472	558.036	596.213	653.038	574.696	706.213	388.765	428.847	303.107	347.023	472.964
CDK6	346.815	2.13273	0.00117466	0.00967451	1630.6	1175.47	358.127	278.001	173.026	173.184	298.107	126.075	181.792	168.195	242.978	100.668	175.437	61.2393	59.3265
RTN2	52.5832	1.78877	0.00117604	0.00968054	701.065	55.5341	71.8306	60.7057	74.1538	80.819	140.656	32.5811	82.0995	9.7728	51.6329	14.7647	20.8441	34.38	5.76786
SEMA6B	161.077	1.77411	0.00117976	0.00970587	569.615	194.369	85.6837	81.5636	325.236	129.31	150.103	179.904	119.484	238.662	110.353	34.8983	38.2141	133.222	25.5434
CAMSAP1	638.817	1.04098	0.00118209	0.00971969	1787.09	610.875	770.127	622.311	558.105	711.977	759.962	699.785	650.932	444.92	529.49	312.743	431.646	382.477	309.816
ZNF710	158.865	0.737289	0.0011841	0.00973085	222.213	148.091	158.54	122.657	205.549	198.584	135.408	242.233	176.66	135.791	211.593	90.6015	116.379	107.437	111.237
ANXA8	221.614	7.49379	0.00118788	0.00975659	2128.23	0	0	0	264.092	62.3461	11.5464	776.28	65.9728	0	9.11168	4.02673	2.60551	0	0
LPAR5	43.2942	2.56762	0.0011895	0.00976457	31.2975	4.62784	64.6476	29.2633	46.834	140.086	106.017	19.832	118.018	35.4907	15.1861	2.68449	21.7126	12.8925	0.82398
VPS11	682.271	-0.812312	0.00119315	0.00978765	973.354	518.318	474.082	412.799	578.92	620.382	568.922	335.727	625.276	589.454	553.788	813.4	874.582	948.672	1346.38
TMEM25	83.9123	-2.05355	0.00119362	0.00978765	97.0224	74.0454	38.4807	12.1411	85.8623	40.0246	30.4405	73.6616	43.2488	7.71537	5.06204	185.23	139.829	112.809	313.112
RB1CC1	2205.46	1.08315	0.00119708	0.00980955	4453.64	4650.98	2959.42	3250.71	1243.7	2231.37	1968.13	1857.12	2165.37	1703.55	1755.52	1334.86	1159.45	1313.96	1034.09
ACOX1	1228.09	-0.82562	0.00119759	0.00980955	751.141	1439.26	900.448	890.662	1412.82	764.317	1067.52	1335.82	774.081	1100.73	771.456	1856.32	1318.39	1492.31	2546.1
ADM	159.57	3.07317	0.00119959	0.00982057	1373.96	143.463	236.528	102.421	16.9123	132.389	16.7947	24.0817	103.357	10.2872	134.65	36.2406	13.0275	24.7106	24.7194
SPIRE1	438.259	0.977743	0.00120118	0.00982821	519.539	819.128	600.812	522.38	305.722	540.333	660.243	294.646	528.515	288.555	471.783	226.168	179.78	257.85	358.431
NUP155	1790.25	1.4602	0.00120897	0.00988658	1546.1	3503.27	4608.45	4804.78	1090.19	1079.13	1512.58	1243.75	951.474	1913.41	1465.97	812.057	783.389	802.558	736.638
ILDR1	71.0161	-3.58439	0.00121509	0.00992859	12.519	0	8.20921	0.311311	50.7368	9.23646	0	0	8.79637	74.5819	32.3971	226.839	184.123	89.1731	368.319
ITGAX	2522.55	2.71141	0.00121544	0.00992859	15626.9	777.477	678.286	6130.65	763.654	3095.75	1021.33	2381.25	3087.53	1477.24	807.902	97.9838	1112.55	729.5	50.2628
PCGF6	65.288	1.75327	0.00121708	0.00993658	62.5951	18.5114	153.923	155.656	44.2321	70.8128	82.924	22.6651	76.9683	58.6368	135.663	19.4625	33.0031	34.38	9.88776
TK1	48.9326	2.31382	0.00121956	0.00995147	78.2439	64.7898	114.416	79.0731	0	53.1096	51.4339	72.245	53.5113	59.1512	57.7073	3.35561	27.7921	15.0412	4.1199
TMEM37	104.881	-2.21016	0.00122154	0.00996222	0	0	68.7522	42.027	114.483	40.0246	29.3908	89.2438	31.5203	109.558	56.6949	246.302	217.994	261.073	266.145
SMOC2	566.937	-3.63488	0.00122249	0.00996455	18.7785	925.568	0	52.6116	114.483	38.4852	45.1358	167.155	32.2534	154.822	1.01241	1971.08	750.386	715.533	3516.75
HAGH	191.972	-1.41595	0.00122715	0.0099808	62.5951	92.5568	113.39	67.2433	74.1538	190.117	186.841	45.3302	167.864	238.148	218.68	342.272	262.288	296.527	521.579
ALAD	247.253	-0.766308	0.00122627	0.0099808	118.931	337.832	193.943	169.665	290.11	180.111	171.096	201.153	208.181	236.605	190.333	396.633	300.502	322.312	391.39
ISCU	759.653	-1.15671	0.00122713	0.0099808	240.991	1027.38	226.78	396.922	663.481	681.189	610.908	511.381	716.171	711.357	511.266	1515.39	882.398	1102.31	1596.87
FLG	2635.6	2.46505	0.00122663	0.0099808	247.251	6173.54	4659.76	2913.87	2565.46	7654.71	2229.5	1369.82	8621.91	134.247	521.391	901.317	441.199	459.832	640.232
KAT8	209.489	-1.28338	0.00123517	0.0100406	156.488	41.6506	88.7621	123.279	327.838	163.177	152.202	111.909	162.733	92.5844	242.978	340.93	281.395	376.031	480.38
TPM4	6690.34	1.59614	0.00123609	0.0100427	18111.9	5826.45	13456.4	13205.8	1835.63	6325.43	5332.33	4610.93	6935.94	4284.09	9655.34	1639.55	3131.82	4610.14	1393.35
MYCT1	56.2461	-1.94987	0.00123683	0.0100432	3.12975	46.2784	31.2976	27.7067	83.2604	7.69705	34.6391	22.6651	10.2624	55.5507	28.3474	134.224	119.853	190.164	48.6148
ACAA1	290.001	-0.765669	0.00123812	0.0100483	303.586	277.67	220.623	190.523	279.703	223.984	261.368	141.657	230.905	355.421	206.531	442.94	303.107	420.08	491.916
RAP2A	98.7736	1.08998	0.00124028	0.0100604	190.915	152.719	78.5006	98.6857	147.007	109.298	116.513	48.1633	125.348	74.5819	125.539	40.2673	66.0062	67.6856	40.375
SNX6	944.99	1.02676	0.00124233	0.0100715	1154.88	800.616	1360.68	1772.92	597.133	1577.12	984.591	912.27	1367.84	743.247	754.245	481.866	465.517	826.194	375.735
CLCN2	177.763	0.924839	0.00124601	0.0100915	137.709	305.437	275.009	167.174	189.938	178.571	175.295	213.902	170.063	215.002	212.606	179.861	92.9298	62.3137	90.6378
CDS1	162.343	-2.61333	0.00124614	0.0100915	87.6331	0	14.8792	26.1502	248.48	65.4249	4.19868	103.41	54.9773	129.618	19.2358	577.165	298.765	283.635	521.579
ASIC5	17.8615	7.29533	0.00124932	0.0101064	3.12975	4.62784	132.374	65.0641	0	0	0	0	0	29.3184	33.4095	0	0	0	0
SLC26A4	4070.06	-3.87142	0.00124893	0.0101064	37.5571	185.114	37.9676	20.8579	3958.77	23.0911	12.596	681.37	12.4615	4017.14	668.19	19478	8092.71	10626.6	13198.5
UNC5A	11.4174	2.58071	0.001252	0.0101226	6.25951	0	6.66999	15.2543	7.80566	33.0973	14.6954	18.4154	25.6561	14.9164	18.2234	4.02673	0.868502	5.37187	0
HOXA10	63.3581	4.27892	0.0012577	0.0101632	78.2439	481.295	4.10461	22.7257	0	3.07882	5.24835	16.9988	0.733031	36.0051	284.487	0.671122	8.68502	6.44625	1.64796
PMM1	123.115	1.12371	0.00126465	0.0102138	153.358	157.347	203.178	108.959	78.0566	105.45	291.808	106.243	98.2262	144.02	135.663	56.3742	65.1377	93.4706	49.4388
TSR2	140.226	-1.50585	0.00127282	0.0102743	128.32	23.1392	199.073	166.552	27.3198	71.5825	68.2286	60.9125	77.7013	92.5844	114.402	216.772	244.918	221.321	390.566
SARAF	3102.65	-0.795794	0.00127482	0.0102849	1474.11	2947.93	2724.95	2548.71	3451.4	2355.3	1728.81	2973.38	2419.74	3126.78	2777.04	3819.35	3699.82	3796.84	6695.66
TM4SF19	14.3965	3.71569	0.0012775	0.0102986	9.38926	0	12.8269	3.73574	1.30094	43.8732	51.4339	1.41657	64.5067	18.5169	3.03723	0.671122	0.868502	1.07437	3.29592
COL24A1	254.49	2.47177	0.00127858	0.0102986	31.2975	384.111	370.954	424.317	83.2604	81.5887	196.288	535.463	87.2307	469.094	918.255	26.1738	47.7676	155.784	5.76786
U2AF1	24.3431	2.81834	0.00127846	0.0102986	9.38926	32.3949	79.0137	60.3944	71.5519	26.9397	11.5464	2.83314	18.3258	11.8302	23.2854	10.738	6.07952	0	0.82398
VASP	716.545	0.856114	0.00128282	0.0103272	6378.44	823.755	718.819	807.853	640.064	1231.53	931.058	617.624	1195.57	592.54	679.326	346.97	600.135	550.08	302.401
SPATA17	59.5568	-1.95128	0.00128769	0.0103609	21.9083	64.7898	33.863	65.998	28.6208	13.085	16.7947	86.4107	3.66516	13.8877	25.3102	173.149	129.407	83.8012	132.661
SKIDA1	33.6149	-2.9064	0.00129176	0.010388	0	0	6.15691	14.009	62.4453	1.53941	11.5464	2.83314	3.66516	25.7179	5.06204	121.473	55.5842	48.3468	145.844
ALG2	718.897	1.18884	0.00130256	0.0104693	557.096	620.13	1355.03	1763.27	1023.84	611.915	512.239	854.191	566.633	1029.74	403.951	426.162	309.187	439.419	310.64
GPCPD1	1209.06	1.35578	0.00130525	0.0104854	2475.64	944.079	443.298	3098.48	1330.87	1776.48	1454.84	1035.51	1652.99	1084.27	583.147	634.21	616.637	562.972	442.477
SDS	36.5908	2.48244	0.00130872	0.0105063	15.6488	83.3011	107.746	86.8559	49.4359	11.5456	2.09934	46.7468	10.9955	57.0937	43.5336	4.02673	10.422	16.1156	3.29592
C9orf69	30.8353	1.74156	0.00130926	0.0105063	25.038	55.5341	69.2652	44.5175	76.7557	15.3941	30.4405	50.9965	14.6606	18.5169	16.1985	10.0668	11.2905	13.9669	9.88776
CEP72	137.76	1.52512	0.00131373	0.0105365	140.839	78.6733	398.147	336.839	156.113	79.2796	156.401	107.659	77.7013	138.877	162.998	46.3074	96.4038	33.3056	56.8546
AP4E1	404.878	0.81252	0.0013153	0.0105379	309.846	439.645	255.512	437.704	615.346	557.266	501.743	627.54	471.339	495.327	319.921	316.77	237.101	241.734	246.37
FXYD6	173.507	-2.27298	0.00131494	0.0105379	15.6488	148.091	14.8792	21.4805	72.8529	33.0973	47.2352	127.491	32.9864	58.6368	373.579	542.938	356.086	397.518	360.079
TMEM50B	328.653	-1.25664	0.00131719	0.0105417	112.671	314.693	134.939	150.052	426.71	140.856	309.653	219.568	159.801	441.319	228.804	635.552	526.312	364.213	764.653
ANKRD22	30.3204	4.06767	0.0013169	0.0105417	37.5571	0	92.8667	59.7718	10.4076	63.1158	2.09934	83.5776	68.9049	26.7466	0	0	8.68502	1.07437	0
LAGE3	50.883	1.80797	0.00132121	0.0105683	25.038	157.347	63.1083	59.7718	55.9406	26.9397	35.6888	18.4154	35.1855	50.9214	164.01	20.1337	16.5015	16.1156	18.1276
PPM1L	71.4116	-1.80929	0.00132208	0.0105696	3.12975	50.9062	18.4707	26.7728	41.6302	64.6552	66.1293	7.08284	68.1719	55.5507	66.819	134.224	129.407	104.214	234.01
APBB3	277.605	0.98278	0.00132424	0.0105813	215.953	277.67	286.296	375.13	210.753	283.251	575.22	223.818	362.85	330.732	374.591	204.021	191.071	83.8012	168.916
ZNF91	3435.92	-1.29152	0.0013271	0.0105984	1261.29	615.503	2070.26	2463.72	3042.91	3426.73	3101.78	3171.7	4566.78	2067.2	1472.04	7483.68	4761.13	4581.13	7452.9
SNRPN	399.722	-2.19641	0.00133397	0.010625	0	111.068	212.926	208.89	581.522	243.227	247.722	157.239	256.561	185.683	40.4964	1369.76	889.346	742.393	748.998
HIST1H4E	986.985	-1.5145	0.00133333	0.010625	2028.08	740.454	938.929	854.55	301.819	336.361	345.342	355.559	369.448	508.7	488.993	1752.97	1495.56	1665.28	2622.73
ALG11	147.852	-1.02172	0.00133261	0.010625	78.2439	64.7898	78.5006	179.938	149.609	163.947	127.01	111.909	145.14	55.5507	115.415	271.133	237.101	241.734	197.755
THUMPD2	143.331	1.61809	0.00133354	0.010625	40.6868	111.068	248.842	157.524	91.0661	390.24	224.63	97.7433	343.792	135.791	79.9803	81.8769	51.2416	52.6443	42.847
JRK	115.842	0.930255	0.00133168	0.010625	84.5034	115.696	187.786	95.5726	89.7651	161.638	139.606	87.8273	140.009	174.882	180.209	78.5213	83.3762	54.7931	63.4464
PLSCR1	1241.37	1.78746	0.00133475	0.0106256	1123.58	823.755	1486.89	2366.59	541.193	3445.2	410.421	1273.5	3467.24	1338.36	567.961	261.066	455.964	848.756	210.115
PGM5	115.184	-2.30094	0.0013381	0.0106466	9.38926	55.5341	30.2715	32.0651	139.201	53.8793	60.8809	43.9136	58.6425	130.647	3.03723	347.641	278.789	453.386	30.4873
RAPGEF1	1407.59	0.591922	0.00133928	0.0106504	1499.15	1527.19	1593.61	1679.21	1584.55	1750.31	1161.99	1813.21	1683.04	1494.72	1221.98	863.734	1451.27	973.383	816.564
FAM102A	323.739	-1.15776	0.00134229	0.0106687	159.617	347.088	359.666	228.814	330.44	112.377	176.345	263.482	119.484	257.693	328.02	443.612	868.502	515.7	345.248
ZNF281	486.2	1.24002	0.00135134	0.0107349	801.217	957.963	750.63	927.397	240.675	318.658	313.852	610.541	250.697	539.562	610.483	223.484	283.132	243.883	220.827
SLC6A6	460.759	1.16025	0.00135217	0.0107358	641.6	282.298	370.441	830.579	757.149	627.309	349.54	674.287	615.746	493.784	299.673	167.78	330.899	349.172	121.125
GABBR2	48.4626	-2.94203	0.00135462	0.0107496	15.6488	0	1.53923	0	654.375	8.46675	6.29802	41.0805	8.79637	25.2035	43.5336	157.043	153.725	82.7268	142.549
RFC4	243.836	1.77433	0.0013581	0.0107715	460.074	268.415	448.941	643.481	18.2132	263.239	207.835	198.32	259.493	374.967	162.998	99.326	127.67	78.4293	46.1429
SPATA7	446.817	-0.877102	0.0013675	0.0108231	316.105	499.807	512.05	455.76	485.252	218.596	334.845	239.4	268.289	305.014	386.74	844.942	504.6	566.195	764.653
RTTN	617.41	1.21387	0.00136655	0.0108231	240.991	546.085	1125.69	1107.33	586.726	853.603	713.776	976.016	815.864	761.764	276.388	348.983	408.196	273.965	225.77
SEMA3B	107.07	-2.00469	0.00136713	0.0108231	21.9083	180.486	33.863	17.7447	94.9689	13.085	53.5332	41.0805	16.1267	63.7804	123.514	214.759	171.095	154.71	405.398
ABCA13	765.637	-3.03526	0.00136672	0.0108231	215.953	18.5114	725.489	364.234	755.848	13.085	56.6822	151.573	21.9909	299.871	259.177	1040.24	478.545	114.958	6968.4
RAB39B	5.5485	-3.30702	0.0013707	0.0108428	3.12975	0	0	0.622623	0	1.53941	2.09934	1.41657	1.46606	0	8.09927	14.0936	18.2386	19.3387	13.1837
FCAR	56.2169	3.88691	0.00137943	0.010906	328.624	4.62784	14.8792	339.952	1.30094	20.782	5.24835	52.4131	35.1855	8.74409	11.1365	1.34224	10.422	8.59499	0
RHOU	215.404	-1.50788	0.00138121	0.0109144	25.038	101.812	96.9713	93.7047	294.013	132.389	92.371	198.32	152.47	211.401	186.283	316.77	209.309	747.765	372.439
NKX2-4	9.56555	4.46214	0.00138262	0.0109198	25.038	0	2.56538	3.11311	58.5425	7.69705	20.9934	0	13.1946	3.08615	7.08686	1.34224	0	0	0.82398
ARMC1	176.155	1.09272	0.00140051	0.0110436	222.213	393.366	297.071	309.444	107.978	178.571	135.408	145.907	153.937	169.738	145.787	75.8368	94.6668	105.289	107.117
CAPZB	2466.01	1.09818	0.00140029	0.0110436	2397.39	4526.03	5439.63	4226.36	1489.58	1789.56	2698.7	2331.67	1699.9	2235.91	2785.14	1022.79	1494.69	1595.45	1257.39
MAGEA12	57.7619	8.25346	0.00139941	0.0110436	21.9083	564.596	0	0	0	61.5764	0	0	84.2986	34.9763	98.2037	0	0.868502	0	0
CASC3	1442.21	-0.592781	0.00141026	0.0111147	1884.11	1374.47	974.844	1300.35	1212.48	1044.49	1253.31	1263.58	1070.96	1099.7	1504.44	1929.48	1922.86	1589	2209.09
TSR1	589.213	1.1945	0.00141189	0.0111217	819.996	472.04	1378.63	1373.82	437.117	491.072	511.19	393.806	436.153	492.241	819.039	314.085	290.948	318.015	290.041
FIGNL1	106.636	1.27429	0.00141325	0.0111265	43.8166	259.159	159.567	156.901	71.5519	133.159	164.798	126.075	111.421	55.0363	110.353	64.4277	52.9786	51.57	38.7271
RASGRP4	46.3266	1.94377	0.00142408	0.0112059	53.2058	78.6733	66.6999	86.8559	9.10661	66.1946	31.4901	96.3267	62.3076	24.6892	58.7197	6.0401	14.7645	36.5287	3.29592
PCSK4	15.9278	-1.86302	0.00142646	0.0112188	6.25951	0	13.34	5.29229	10.4076	11.5456	9.44704	4.24971	14.6606	20.06	4.04964	42.9518	18.2386	18.2644	60.1505
HES4	65.1196	2.01925	0.00142841	0.0112283	118.931	175.858	55.4122	67.2433	37.7274	18.4729	26.2418	72.245	23.457	96.6993	204.507	17.4492	15.633	38.6775	8.2398
TNFRSF21	500.123	1.965	0.00143622	0.0112837	654.119	1749.32	393.529	316.604	357.76	199.354	275.014	585.043	202.317	798.798	1331.32	73.8234	196.282	329.833	38.7271
ING3	257.193	-0.898269	0.0014375	0.0112879	175.266	101.812	227.806	238.153	122.289	240.148	156.401	243.65	181.059	260.779	344.219	458.376	378.667	374.957	354.311
IFT88	477.724	-1.19383	0.00144232	0.0113141	378.7	92.5568	304.767	428.987	641.365	260.93	411.471	310.229	334.995	556.021	186.283	957.02	669.615	677.93	954.993
CCDC30	115.938	-2.03415	0.00144235	0.0113141	21.9083	171.23	25.1407	13.3864	183.433	23.8608	40.9372	48.1633	30.0543	101.843	44.546	342.943	238.838	114.958	337.832
AKAP1	651.431	-1.30942	0.00144423	0.0113185	866.942	421.133	194.969	129.194	698.607	442.58	571.021	215.318	457.411	541.105	605.42	1140.24	1143.82	1153.88	1189.83
SH3BGRL2	138.249	-2.56374	0.00144442	0.0113185	3.12975	138.835	32.3238	9.02803	243.276	28.4791	19.9437	104.826	19.0588	54.0076	9.11168	367.775	255.34	240.66	547.947
PCDHGA12	334.336	1.69057	0.00144571	0.0113227	901.369	837.639	652.119	375.753	223.762	127.001	477.6	121.825	141.475	178.482	471.783	125.5	106.826	142.892	131.013
TAF1D	773.483	1.48133	0.00145333	0.0113764	1445.95	245.275	1168.79	1210.38	506.067	1387.78	1181.93	798.945	1316.52	804.456	198.432	425.491	336.979	371.734	203.523
CSF2	31.3386	6.22195	0.00146588	0.0114687	0	0	0	0	63.7462	161.638	15.7451	56.6628	164.932	5.14358	0	1.34224	0.868502	0	0
RPS21	247.375	0.952561	0.00147514	0.0115352	431.906	351.716	446.889	285.161	252.383	281.712	198.388	151.573	311.538	172.824	240.953	127.513	153.725	181.569	122.773
CPNE7	174.153	5.7231	0.00147702	0.0115438	46.9463	0	14.8792	2.17918	0	365.61	1702.57	16.9988	352.588	5.65794	87.0672	7.38234	10.422	0	0
NUCB1	2088.02	-1.20857	0.00147981	0.0115529	3298.76	823.755	1114.4	806.919	888.545	1440.89	1864.22	1240.91	1370.77	1422.71	2748.69	2772.4	2808.74	3850.56	4868.07
MMD	70.2479	1.37845	0.00148049	0.0115529	56.3356	124.952	79.5268	91.2142	105.376	96.2131	136.457	22.6651	101.158	60.6942	49.608	26.8449	37.3456	50.4956	14.8316
PAPPA	347.497	1.98646	0.00147999	0.0115529	53.2058	453.528	1378.12	483.155	604.939	286.33	218.332	273.398	244.099	597.17	181.221	87.917	133.749	193.387	23.8954
LMNB1	519.932	1.94117	0.0014837	0.0115677	563.356	601.619	999.985	1159.63	37.7274	693.504	404.123	365.475	697.113	643.462	957.739	46.3074	388.221	177.272	63.4464
BEX1	26.957	-3.42956	0.00148393	0.0115677	21.9083	0	0	6.84885	2.60189	0	0	22.6651	3.66516	21.0887	4.04964	96.6416	89.4557	71.9831	63.4464
ZNF253	343.176	-1.59588	0.00148514	0.0115711	18.7785	148.091	198.047	288.274	312.227	301.724	265.567	297.479	382.642	163.051	71.881	809.373	465.517	581.236	843.755
UBP1	891.952	0.691873	0.00148727	0.0115817	722.973	1166.22	1173.4	1274.51	1064.17	1058.34	1017.13	898.105	973.465	1052.38	519.366	575.151	708.698	567.27	608.097
ZDHHC2	594.427	-1.3516	0.00148847	0.011585	59.4653	467.412	386.859	459.807	681.695	621.152	376.832	279.064	645.067	415.601	228.804	1166.41	890.215	944.375	1293.65
SBNO2	748.421	1.06837	0.00149039	0.011594	985.873	356.344	668.025	616.397	1104.5	1042.95	964.647	1375.49	926.551	1042.6	481.907	272.475	520.233	554.377	313.936
MRPS16	386.446	0.784819	0.00149128	0.0115949	363.051	532.202	596.707	478.174	245.878	391.01	518.537	291.813	392.172	585.339	390.79	255.026	222.337	292.23	241.426
NUMBL	246.991	1.43935	0.00149569	0.0116232	729.233	472.04	239.093	139.467	106.677	185.499	347.441	313.062	153.937	220.145	362.442	110.735	131.144	132.148	61.7985
ZNF732	58.1568	2.99954	0.0015055	0.0116933	6.25951	83.3011	311.95	284.539	41.6302	19.2426	26.2418	21.2485	16.8597	10.8015	12.1489	7.38234	19.1071	7.52062	4.1199
STXBP6	81.9896	-2.55874	0.00150689	0.0116939	12.519	0	74.396	73.4695	93.668	1.53941	16.7947	16.9988	5.86425	42.6917	49.608	203.35	186.728	116.032	336.184
MARC2	157.193	-2.54648	0.00150714	0.0116939	9.38926	37.0227	15.3923	32.0651	321.333	8.46675	36.7385	55.2462	8.79637	164.08	64.7942	535.555	277.921	385.7	405.398
GOLGA8O	226.117	-2.17298	0.00150859	0.0116991	18.7785	18.5114	126.217	108.336	162.618	115.456	76.626	253.566	118.018	261.294	21.2606	1121.44	120.722	199.834	669.072
2019-09-02	2491.27	-0.530772	0.00151095	0.0117114	2575.79	2415.73	2639.26	2237.08	1818.72	2319.89	2546.5	1677.22	2600.06	1958.68	1713	2958.98	3157.87	3129.65	3620.57
COL23A1	292.632	-3.22451	0.00151252	0.0117175	12.519	106.44	6.15691	4.35836	161.317	6.92734	2.09934	65.1622	7.33031	290.098	335.107	493.946	1090.84	1086.19	720.982
CDADC1	92.9245	-1.42373	0.00151688	0.0117453	65.7248	13.8835	80.0398	60.3944	58.5425	51.5702	110.215	90.6604	60.1085	98.2424	12.1489	204.021	171.095	134.297	182.924
ASRGL1	28.9847	-1.59045	0.00151818	0.0117493	28.1678	0	12.3138	14.3203	40.3293	21.5517	13.6457	29.7479	25.6561	10.8015	10.1241	65.7699	75.5597	61.2393	25.5434
GNA15	71.4534	1.89343	0.00151927	0.0117516	1032.82	46.2784	93.3798	95.8839	96.2698	140.856	15.7451	117.575	151.004	68.924	73.9058	6.0401	20.8441	63.3881	6.59184
ZSWIM4	203.387	1.30706	0.00152153	0.011763	84.5034	198.997	408.408	336.528	202.947	223.214	146.954	403.722	259.493	296.785	97.1912	88.5881	145.908	64.4625	93.1097
RELT	179.3	1.9143	0.00152231	0.011763	447.555	83.3011	112.877	286.095	83.2604	237.839	118.613	218.152	234.57	134.247	496.08	25.5026	142.434	59.0906	9.88776
MYBPC1	669.392	7.2007	0.00152509	0.0117784	18.7785	0	0	864.512	0	2706.28	3403.03	110.492	2913.07	0	0	8.72458	1.737	1.07437	13.1837
KIAA1407	297.156	-1.45753	0.00152614	0.0117805	90.7629	166.602	121.599	84.988	287.509	180.111	313.852	548.212	168.597	166.652	101.241	673.806	488.098	356.692	708.623
PPP1R18	704.232	1.48877	0.00152898	0.0117902	2450.6	684.92	584.393	514.909	435.816	1015.24	654.995	835.776	963.203	568.88	643.892	183.887	515.89	403.965	107.117
TFAP2A	72.4357	2.49036	0.00152867	0.0117902	5790.05	83.3011	6.15691	8.71672	67.6491	134.698	43.0365	162.905	120.95	12.8589	323.971	17.4492	14.7645	13.9669	19.7755
SH3TC1	240.756	0.953793	0.00153095	0.0117994	319.235	198.997	317.081	253.719	253.684	219.366	207.835	524.131	241.167	330.218	174.134	124.829	179.78	174.049	93.1097
MFAP2	641.04	2.65976	0.00153901	0.0118554	2209.61	1578.09	1840.4	1347.36	273.198	148.553	134.358	661.538	150.271	260.779	487.981	53.6898	28.6606	425.452	15.6556
RGS12	368.568	0.86715	0.00154577	0.0119014	450.685	647.898	544.887	362.055	454.029	271.706	435.613	548.212	222.841	305.529	370.542	262.409	224.074	189.09	238.954
RASSF6	35.5843	-3.67397	0.00155016	0.0119291	28.1678	4.62784	0	0	0	7.69705	1.04967	35.4142	9.5294	9.25844	1.01241	213.417	70.3487	49.4212	103.821
PPL	736.205	-2.26363	0.0015511	0.0119302	669.767	194.369	22.0623	26.1502	1045.96	337.9	175.295	572.294	303.475	560.136	115.415	1552.98	1400.03	1382.72	2684.53
CHD1L	668.282	1.03436	0.00155271	0.0119303	394.349	856.15	719.332	696.092	498.261	874.385	704.329	585.043	912.624	611.057	1660.35	397.975	438.594	424.378	251.314
CDKN1B	540.699	-0.728519	0.00155268	0.0119303	334.884	226.764	700.349	411.242	454.029	487.223	492.296	553.878	494.796	459.322	434.323	676.491	825.077	777.847	781.957
CIRBP	1973.53	-1.18365	0.0015586	0.0119695	613.432	1096.8	972.279	949.811	2616.2	1577.89	2410.04	1765.04	1677.18	1836.26	693.5	3285.81	3127.48	2487.18	4493.99
PABPC4	1592.59	1.06454	0.00156054	0.0119782	3934.1	1994.6	1839.89	1459.74	1217.68	1213.82	2501.37	1126.17	1076.09	1507.07	2482.43	755.012	962.301	972.309	846.227
C11orf1	67.6686	-2.4625	0.00156373	0.0119966	97.0224	0	0	16.8108	28.6208	30.7882	27.2914	38.2474	31.5203	40.6343	28.3474	197.31	96.4038	122.479	259.554
APLN	81.9342	3.89339	0.00157468	0.0120744	6.25951	0	309.385	171.221	132.696	9.23646	5.24835	14.1657	8.06334	3.60051	539.614	1.34224	2.60551	10.7437	14.8316
MAL	25.0809	-3.11021	0.00157614	0.0120794	9.38926	0	0	1.55656	9.10661	5.38793	0	15.5823	1.46606	24.1748	23.2854	79.8635	79.0337	76.2806	51.0867
C17orf51	19.3037	2.57916	0.00157694	0.0120794	21.9083	0	82.0921	32.3764	22.116	20.782	8.39737	2.83314	19.0588	23.6605	39.4839	7.38234	4.34251	4.2975	0.82398
CYB5D1	40.1261	-1.51571	0.00158332	0.0121221	12.519	41.6506	45.6638	16.1882	23.417	22.3214	51.4339	14.1657	22.724	8.74409	37.4591	83.8902	47.7676	56.9418	117.005
KLHL5	1031.47	0.841748	0.00158436	0.0121239	1809	1249.52	925.589	1083.36	707.713	1480.91	721.124	1044.01	1527.64	1387.22	927.367	538.911	686.985	802.558	580.082
MRPL13	227.124	1.37222	0.00158851	0.0121494	234.732	647.898	402.765	433.657	106.677	219.366	145.904	109.076	203.05	213.459	272.338	112.748	89.4557	116.032	99.7016
SFXN3	295.489	1.03355	0.00159732	0.0122106	291.067	365.599	410.461	236.285	218.559	568.812	379.981	274.814	517.52	280.839	218.68	141.607	195.413	239.585	93.1097
CUTA	282.726	-0.899092	0.00159888	0.0122163	334.884	296.182	221.136	167.486	265.393	154.711	260.318	130.324	161.267	199.057	344.219	459.718	351.743	369.585	524.875
MYBBP1A	753.644	1.19766	0.0016111	0.0122971	635.34	444.273	1915.31	1060.64	606.24	501.847	1154.64	648.789	507.258	850.748	1430.53	332.205	442.068	354.544	420.23
NUCB2	930.933	-1.44949	0.0016103	0.0122971	400.609	814.5	1001.01	930.821	102.775	891.318	383.13	379.64	927.284	336.39	837.262	1585.19	1347.92	1584.7	2441.45
ZBTB20	369.573	-1.64635	0.0016168	0.0123344	46.9463	226.764	65.1606	108.648	564.61	217.057	262.418	403.722	159.801	388.855	147.812	755.683	687.854	542.559	965.704
SPATS2	674.94	0.84531	0.00161912	0.0123458	729.233	1513.3	536.164	563.474	744.14	773.553	840.786	772.03	762.352	676.895	514.304	370.459	418.618	367.436	541.355
TMEM232	57.1876	-2.41851	0.00162113	0.0123549	3.12975	4.62784	4.10461	4.04705	66.3481	17.7032	26.2418	29.7479	12.4615	97.728	22.273	199.994	118.985	88.0987	162.324
RHD	144.707	2.42896	0.00163727	0.0124575	46.9463	360.971	177.011	214.805	404.594	134.698	240.375	219.568	164.932	30.3471	39.4839	73.1523	0	36.5287	27.1913
EXOC5	850.286	0.727638	0.00163615	0.0124575	829.385	666.409	1055.91	1407.13	543.795	1141.47	843.935	1066.68	1087.82	977.794	833.212	625.486	493.309	567.27	614.689
FAM196A	51.5716	1.84373	0.00163876	0.0124575	0	55.5341	66.1868	103.355	23.417	79.2796	89.222	49.5799	76.2352	121.388	37.4591	19.4625	19.1071	19.3387	14.0077
RBM23	601.317	-0.800806	0.0016367	0.0124575	804.347	583.108	462.281	423.072	612.745	320.197	361.087	456.135	329.131	519.502	659.078	771.119	885.004	832.64	1000.31
TAS2R46	97.5019	2.10554	0.00163842	0.0124575	9.38926	226.764	20.523	169.353	346.051	81.5887	150.103	101.993	101.891	93.6131	47.5832	32.885	44.2936	25.785	10.7117
HOXB6	34.9508	3.14238	0.00164007	0.0124612	18.7785	101.812	3.07846	15.8769	0	77.7402	114.414	4.24971	90.8959	14.9164	61.7569	6.0401	1.737	9.66937	3.29592
OS9	2498.16	-0.760672	0.00164525	0.0124863	2262.81	1082.91	3010.22	2422	1579.35	2160.56	2355.46	2148.94	2180.77	1476.72	2498.63	3270.38	3059.73	3680.81	4283.05
RPL7A	5180.51	-0.710693	0.00164587	0.0124863	19607.9	3688.39	6709.49	4503.12	5382	3587.59	4601.76	2739.64	3509.75	3725.49	5092.42	6217.27	6655.33	8092.19	8029.68
OCA2	103.974	-4.36427	0.00164566	0.0124863	21.9083	0	0	0	27.3198	15.3941	2.09934	0	34.4525	81.2686	0	632.868	417.75	280.412	46.1429
PCDHB2	103.955	2.09327	0.0016587	0.0125773	266.029	148.091	265.26	60.0831	219.86	21.5517	102.868	92.077	39.5837	17.4882	204.507	51.0053	18.2386	38.6775	14.0077
PAFAH2	99.5906	-1.23218	0.00166763	0.0126386	34.4273	64.7898	44.6376	56.97	78.0566	64.6552	70.3279	75.0782	50.5791	81.2686	183.246	190.599	122.459	124.627	252.138
HIST1H4J	120.343	1.49042	0.00166956	0.0126468	203.434	180.486	271.93	168.108	40.3293	112.377	55.6326	124.658	146.606	135.791	158.948	22.147	29.5291	61.2393	93.9337
HIST1H2AD	329.735	1.73609	0.0016741	0.0126621	610.302	310.065	1030.26	694.536	57.2415	290.948	181.593	232.317	320.335	201.628	529.49	72.4812	184.991	148.264	81.574
PDHB	394.06	-0.493806	0.00167381	0.0126621	394.349	407.25	320.672	452.958	347.352	336.361	340.093	389.556	295.412	346.163	284.487	527.502	417.75	528.592	522.403
LDLRAD3	59.7553	2.09882	0.00167272	0.0126621	128.32	240.648	45.6638	32.3764	45.533	38.4852	52.4835	14.1657	35.1855	52.4645	141.737	11.4091	22.5811	31.1569	4.1199
AMIGO1	22.9398	-2.92111	0.00167657	0.0126743	12.519	0	0	0.933934	14.3104	3.07882	9.44704	1.41657	2.93212	29.8328	16.1985	73.1523	38.2141	58.0162	84.0459
OR52K2	7.07483	5.26202	0.0016778	0.0126772	0	0	22.5753	8.0941	0	13.8547	5.24835	0	14.6606	32.9189	8.09927	0.671122	0	0	0
MAGEA6	38.8173	6.22703	0.0016815	0.0126988	18.7785	152.719	0	0.311311	0	26.17	0	0	37.3846	318.902	25.3102	2.68449	0	0	0
LZTR1	626.308	0.848718	0.00168316	0.0127049	341.143	1147.7	888.647	551.955	584.124	584.976	1034.98	675.703	654.597	655.806	698.562	357.708	411.67	372.808	434.237
ARR3	49.8085	2.10886	0.0016922	0.0127668	21.9083	46.2784	95.4321	56.97	5.20378	46.1823	73.477	144.49	60.1085	86.4121	52.6453	20.1337	26.9236	1.07437	9.88776
SUCLG1	644.263	-0.991196	0.0016957	0.0127804	604.043	175.858	684.956	747.459	352.556	544.181	494.395	636.039	513.855	476.81	372.566	1411.37	694.802	886.359	1068.7
PKD1L1	97.1989	1.64545	0.00169532	0.0127804	12.519	263.787	148.279	99.6196	96.2698	66.9643	168.997	141.657	46.914	189.798	71.881	30.2005	48.6361	38.6775	33.7832
HES1	247.545	-1.5046	0.00170995	0.0128605	237.861	249.903	180.603	95.8839	295.314	65.4249	77.6756	138.824	76.9683	296.27	117.439	458.376	202.361	342.725	877.539
NBPF26	3240.85	1.41482	0.00170823	0.0128605	3283.11	5391.43	1600.8	2435.7	4611.85	4601.29	5414.2	4317.7	6908.08	2553.27	1662.38	2312.69	514.153	782.144	2223.92
SLC26A2	702.786	1.4975	0.00171222	0.0128605	131.45	860.778	511.024	593.982	636.162	1506.31	1191.38	984.515	1872.16	613.115	437.361	263.08	280.526	367.436	292.513
S100A8	119.343	3.60263	0.00171233	0.0128605	979.613	0	2.0523	227.569	31.2227	153.941	17.8444	111.909	145.14	66.8665	2.02482	16.778	5.21101	22.5619	7.41582
NDN	10.6138	-2.8822	0.00171078	0.0128605	15.6488	0	0	2.49049	13.0094	2.30911	5.24835	2.83314	1.46606	2.57179	0	26.8449	17.37	39.7518	29.6633
TBX20	21.998	5.05441	0.00171112	0.0128605	103.282	0	53.3599	56.97	0	42.3338	5.24835	2.83314	62.3076	0	0	0	1.737	1.07437	0.82398
IGF2BP3	223.777	2.36387	0.00170988	0.0128605	832.515	23.1392	80.0398	22.7257	96.2698	538.793	555.276	106.243	493.33	141.963	245.003	40.2673	72.9542	39.7518	68.3903
[truncated: 13,045 more rows]
