# Supplementary material for: Global RNA Expression and DNA Methylation Patterns in Primary Anaplastic Thyroid Cancer
Source: Cancers (Basel). 2020 Mar 13;12(3):680. doi: 10.3390/cancers12030680 (PMC7140095; doi:10.3390/cancers12030680)
Supplement: Supplementary file 1 [file cancers-12-00680-s001.zip › cancers-724410 - supplementary - proof/Supplementary Table 10.xlsx]

## Sheet: Sheet1
Supplementary Table 10. Genes displaying increased expression and hypermethylated CpG sites in their gene bodies in anaplastic thyroid cancer
Gene	Fold change(RNAseq)	RNAseq P value	RNAseq_FDR value	Hyper CpG site	Hypermethylated CpG function	Total number of CpG for gene
CDKN2A	6.14343	4.52276442244433e-26	1.33276e-22	cg26349275	Body	9
SH3PXD2A	3.19464	1.03589125322602e-17	9.73551e-15	cg00492979	Body	137
PSD3	2.72509	1.58639478226028e-10	1.76651e-08	cg11323985	Body	65
TMEM132A	3.63128	5.0154778839232e-10	5.30237e-08	cg15823461	Body	3
MAP4	1.22246	3.96462383887095e-09	3.28767e-07	cg12548216	Body	18
PLAUR	3.41882	3.0127491954893e-08	1.50291e-06	cg20716515	Body	10
PAX6	6.12846	3.1487120444273e-06	8.47962e-05	cg06666008	Body	15
PCDHGA8	1.61923	2.89513150495506e-06	0.000101045	cg11655243;cg22052948;cg24172509;cg13718539;cg12145907;cg22175873	Body;Body;Body;Body;Body;Body	68
UBR5	1.00796	7.69831830153592e-06	0.00015373	cg15572484	Body	24
MTOR	0.715582	1.58391613921514e-05	0.000271408	cg12776698	Body	29
PCDHGA1	2.41861	2.47692205720288e-05	0.000418107	cg22052948;cg11655243;cg13718539;cg24172509;cg11907797;cg22175873;cg12145907	Body;Body;Body;Body;Body;Body;Body	117
STX16	2.10112	5.90187603455117e-05	0.000754293	cg14045830	5'UTR	6
KCNN4	3.7373	0.000103048275056486	0.00131198	cg26504422	Body	7
CDC42BPB	0.843053	0.000130194013727372	0.00147779	cg18931727	Body	90
PCDHGA12	1.92739	0.00028345704197113	0.00210459	cg12145907	Body	36
GABBR1	1.78021	0.000477895157305507	0.00450163	cg21100518	Body	76
ACACA	0.844343	0.000773068326574538	0.00561858	cg16822666	5'UTR	49
DNAAF5	0.59004	0.00180668467185518	0.0088357	cg19694458;cg02890772	Body;Body	14
FHOD3	1.98435	0.00114848577240778	0.00885661	cg24724232	Body	87
PCDHGC3	1.43556	0.00300086339084581	0.0167148	cg12145907	Body	23
PCDHGC4	1.78365	0.00434764390554698	0.0207462	cg12145907	1stExon	16
USP24	1.0116	0.00816249419747976	0.0361359	cg03772567	Body	22
CCDC85C	1.11307	0.00870707984292008	0.0413402	cg08015762	Body	49
ABCC4	1.14928	0.0132367962329691	0.0471856	cg24720636	Body	57
GRIN2D	2.01875	0.0105315647688914	0.0494698	cg25781595	Body	23
PML	0.982993	0.0143583173734872	0.0603947	cg10841505	Body	21
PLD1	0.874661	0.0170855037886807	0.0606379	cg05771324	Body	14
PCDHGB2	1.34097	0.0108551231148746	0.062142	cg12145907;cg11907797;cg22175873;cg13718539;cg24172509;cg22052948;cg11655243	Body;Body;Body;Body;Body;Body;Body	94
KIAA0226	0.783461	0.0201245987096114	0.063647	cg25001106	Body	22
NUP98	0.502064	0.0190725020489875	0.0678303	cg14394677	Body	15
LETM1	0.712182	0.0227008072848966	0.075342	cg06854772;cg22209098	Body;Body	19
CARS	0.516546	0.0343846107395192	0.0941094	cg04137890	Body	30
