# Supplementary material for: Global RNA Expression and DNA Methylation Patterns in Primary Anaplastic Thyroid Cancer
Source: Cancers (Basel). 2020 Mar 13;12(3):680. doi: 10.3390/cancers12030680 (PMC7140095; doi:10.3390/cancers12030680)
Supplement: Supplementary file 1 [file cancers-12-00680-s001.zip › cancers-724410 - supplementary - proof/Supplementary Table 11.xlsx]

## Sheet: Sheet1
Supplementary Table 11. DAVID pathway analysis of genes displaying increased expression and hypermethylated CpG sites in their gene bodies in anaplastic thyroid cancer
Annotation Cluster 1	Enrichment Score: 2.760592953450017
Category	Term	Count	%	PValue	Genes	List Total	Pop Hits	Pop Total	Fold Enrichment	Bonferroni	Benjamini	FDR
GOTERM_CC_FAT	GO:0000267~cell fraction	10	34.48275862068966	8.827216497697042E-5	PCDHGA12, PLD1, UBR5, GRIN2D, STX16, PSD3, PML, ACACA, ABCC4, PCDHGC4, MTOR, PCDHGC3	25	1083	12782	4.720960295475531	0.00931361953817933	0.00931361953817933	0.09900569751005728
GOTERM_CC_FAT	GO:0005626~insoluble fraction	7	24.137931034482758	0.00380243151119943	PCDHGA12, PLD1, GRIN2D, STX16, PSD3, PML, ABCC4, PCDHGC4, PCDHGC3	25	839	12782	4.265744934445769	0.3322396905365933	0.18283397680556568	4.184764947725217
GOTERM_CC_FAT	GO:0005624~membrane fraction	6	20.689655172413794	0.015571697593217651	PCDHGA12, PLD1, GRIN2D, STX16, PSD3, ABCC4, PCDHGC4, PCDHGC3	25	809	12782	3.7919406674907292	0.8105416856082557	0.4256571445461087	16.147009726800633
Annotation Cluster 2	Enrichment Score: 1.9796006699978603
Category	Term	Count	%	PValue	Genes	List Total	Pop Hits	Pop Total	Fold Enrichment	Bonferroni	Benjamini	FDR
INTERPRO	IPR015492:Protocadherin gamma	4	13.793103448275861	3.6159316944876017E-6	PCDHGA12, PCDHGA8, PCDHGC4, PCDHGC3, PCDHGB2, PCDHGA1	28	19	16659	125.25563909774435	3.868305525862592E-4	3.868305525862592E-4	0.004064450838370259
INTERPRO	IPR013164:Cadherin, N-terminal	4	13.793103448275861	1.1039204887195807E-4	PCDHGA12, PCDHGA8, PCDHGC4, PCDHGC3, PCDHGB2, PCDHGA1	28	58	16659	41.032019704433495	0.011743106383316104	0.005888892720394168	0.12401722940270643
UP_SEQ_FEATURE	domain:Cadherin 6	4	13.793103448275861	1.6350142212698282E-4	PCDHGA12, PCDHGA8, PCDHGC4, PCDHGC3, PCDHGB2, PCDHGA1	29	73	19113	36.11336797354747	0.029479939738425998	0.029479939738425998	0.20176111934645524
UP_SEQ_FEATURE	domain:Cadherin 5	4	13.793103448275861	3.5610800216151077E-4	PCDHGA12, PCDHGA8, PCDHGC4, PCDHGC3, PCDHGB2, PCDHGA1	29	95	19113	27.7502722323049	0.06310060383858729	0.03206436362668574	0.4389580967783635
UP_SEQ_FEATURE	domain:Cadherin 4	4	13.793103448275861	4.387242532562023E-4	PCDHGA12, PCDHGA8, PCDHGC4, PCDHGC3, PCDHGB2, PCDHGA1	29	102	19113	25.845841784989858	0.07716438167064488	0.026412962877822688	0.5405419819719537
UP_SEQ_FEATURE	domain:Cadherin 3	4	13.793103448275861	4.387242532562023E-4	PCDHGA12, PCDHGA8, PCDHGC4, PCDHGC3, PCDHGB2, PCDHGA1	29	102	19113	25.845841784989858	0.07716438167064488	0.026412962877822688	0.5405419819719537
UP_SEQ_FEATURE	domain:Cadherin 2	4	13.793103448275861	4.7758884309222156E-4	PCDHGA12, PCDHGA8, PCDHGC4, PCDHGC3, PCDHGB2, PCDHGA1	29	105	19113	25.107389162561574	0.08370749370732677	0.02161782061892281	0.5882964312415861
UP_SEQ_FEATURE	domain:Cadherin 1	4	13.793103448275861	4.7758884309222156E-4	PCDHGA12, PCDHGA8, PCDHGC4, PCDHGC3, PCDHGB2, PCDHGA1	29	105	19113	25.107389162561574	0.08370749370732677	0.02161782061892281	0.5882964312415861
INTERPRO	IPR002126:Cadherin	4	13.793103448275861	6.920349274637512E-4	PCDHGA12, PCDHGA8, PCDHGC4, PCDHGC3, PCDHGB2, PCDHGA1	28	108	16659	22.035714285714285	0.07139644111461396	0.0243887912524694	0.7751386189663978
GOTERM_BP_FAT	GO:0007156~homophilic cell adhesion	4	13.793103448275861	0.0015478209251726036	PCDHGA12, PCDHGA8, PCDHGC4, PCDHGC3, PCDHGB2, PCDHGA1	25	131	13528	16.522748091603052	0.6312251206343622	0.6312251206343622	2.283461352022509
SMART	SM00112:CA	4	13.793103448275861	0.001610525476042493	PCDHGA12, PCDHGA8, PCDHGC4, PCDHGC3, PCDHGB2, PCDHGA1	21	108	9079	16.012345679012345	0.045667264720122724	0.045667264720122724	1.3517146693927118
SP_PIR_KEYWORDS	calcium	6	20.689655172413794	0.005532418006012923	PCDHGA12, LETM1, GRIN2D, PCDHGA8, PCDHGC4, PCDHGC3, PCDHGB2, PCDHGA1	29	803	19235	4.955984025421909	0.43840198740021963	0.17495965298037008	6.014644382272927
GOTERM_BP_FAT	GO:0016337~cell-cell adhesion	4	13.793103448275861	0.012384058604070465	PCDHGA12, PCDHGA8, PCDHGC4, PCDHGC3, PCDHGB2, PCDHGA1	25	276	13528	7.84231884057971	0.9996728621048019	0.9310961294387344	16.958284912513257
SP_PIR_KEYWORDS	membrane	16	55.172413793103445	0.01703704488222072	PCDHGA12, PLD1, NUP98, PSD3, GABBR1, PCDHGA8, TMEM132A, PCDHGC4, PCDHGC3, PCDHGB2, PCDHGA1, PLAUR, KCNN4, LETM1, GRIN2D, STX16, ABCC4, MTOR	29	6256	19235	1.6963577035011905	0.832558273286855	0.2575897676044382	17.48063595235989
SP_PIR_KEYWORDS	cell adhesion	4	13.793103448275861	0.022881403402344836	PCDHGA12, PCDHGA8, PCDHGC4, PCDHGC3, PCDHGB2, PCDHGA1	29	422	19235	6.286974995914365	0.9099430976704771	0.2910015489790312	22.803463601099196
GOTERM_CC_FAT	GO:0005886~plasma membrane	13	44.827586206896555	0.02784344011816999	PCDHGA12, PLD1, PSD3, GABBR1, PCDHGA8, PCDHGC4, PCDHGC3, PCDHGB2, PCDHGA1, PLAUR, KCNN4, GRIN2D, ABCC4, MTOR, CDC42BPB	25	3777	12782	1.7597670108551762	0.9498768484782241	0.45044941572585684	27.157006535559535
GOTERM_MF_FAT	GO:0005509~calcium ion binding	6	20.689655172413794	0.02850026565700442	PCDHGA12, LETM1, GRIN2D, PCDHGA8, PCDHGC4, PCDHGC3, PCDHGB2, PCDHGA1	26	919	12983	3.260148991378589	0.982030608171796	0.982030608171796	28.874966598540396
SP_PIR_KEYWORDS	cell membrane	8	27.586206896551722	0.034127535045938774	PCDHGA12, GRIN2D, PSD3, GABBR1, PCDHGA8, PCDHGC4, PCDHGC3, PCDHGB2, PLAUR, PCDHGA1	29	2194	19235	2.4185081570427185	0.9729817210430413	0.3632672176982482	32.17589757997461
GOTERM_BP_FAT	GO:0007155~cell adhesion	4	13.793103448275861	0.12494206277764609	PCDHGA12, PCDHGA8, PCDHGC4, PCDHGC3, PCDHGB2, PCDHGA1	25	700	13528	3.092114285714286	1.0	0.9953550446959368	86.33408006464013
GOTERM_BP_FAT	GO:0022610~biological adhesion	4	13.793103448275861	0.12533622902042196	PCDHGA12, PCDHGA8, PCDHGC4, PCDHGC3, PCDHGB2, PCDHGA1	25	701	13528	3.087703281027104	1.0	0.9937366674570125	86.42558913335947
UP_SEQ_FEATURE	transmembrane region	11	37.93103448275862	0.158701665470906	PCDHGA12, KCNN4, LETM1, GRIN2D, STX16, GABBR1, PCDHGA8, ABCC4, TMEM132A, PCDHGC4, PCDHGC3, PCDHGB2, PCDHGA1	29	4911	19113	1.4762285930950223	0.9999999999999816	0.970215938057709	88.16898664623615
SP_PIR_KEYWORDS	transmembrane	11	37.93103448275862	0.16361320613584518	PCDHGA12, KCNN4, LETM1, GRIN2D, STX16, GABBR1, PCDHGA8, ABCC4, TMEM132A, PCDHGC4, PCDHGC3, PCDHGB2, PCDHGA1	29	4973	19235	1.4671293952862698	0.9999999914818486	0.6239190505209025	86.43519312984317
SP_PIR_KEYWORDS	signal	8	27.586206896551722	0.1822980036971102	PCDHGA12, GRIN2D, GABBR1, PCDHGA8, TMEM132A, PCDHGC4, PCDHGC3, PCDHGB2, PLAUR, PCDHGA1	29	3250	19235	1.6326790450928381	0.9999999991873828	0.6488486828979081	89.46336877796075
UP_SEQ_FEATURE	signal peptide	8	27.586206896551722	0.1865883354099906	PCDHGA12, GRIN2D, GABBR1, PCDHGA8, TMEM132A, PCDHGC4, PCDHGC3, PCDHGB2, PLAUR, PCDHGA1	29	3250	19113	1.6223236074270555	1.0	0.9677973854253147	92.19809173397825
UP_SEQ_FEATURE	topological domain:Extracellular	7	24.137931034482758	0.19920714841316506	PCDHGA12, GRIN2D, GABBR1, PCDHGA8, TMEM132A, PCDHGC4, PCDHGC3, PCDHGB2, PCDHGA1	29	2719	19113	1.6967571749248584	1.0	0.9662181941054514	93.5682118489915
UP_SEQ_FEATURE	topological domain:Cytoplasmic	8	27.586206896551722	0.21335864985244257	PCDHGA12, GRIN2D, STX16, GABBR1, PCDHGA8, TMEM132A, PCDHGC4, PCDHGC3, PCDHGB2, PCDHGA1	29	3374	19113	1.5627005702839154	1.0	0.965891891931856	94.83953189569519
UP_SEQ_FEATURE	glycosylation site:N-linked (GlcNAc...)	9	31.03448275862069	0.24487920007703634	PCDHGA12, GRIN2D, GABBR1, PCDHGA8, ABCC4, TMEM132A, PCDHGC4, PCDHGC3, PCDHGB2, PLAUR, PCDHGA1	29	4129	19113	1.4365756090228077	1.0	0.9745609716710312	96.8859708694429
GOTERM_CC_FAT	GO:0016021~integral to membrane	13	44.827586206896555	0.2577599728221846	PCDHGA12, NUP98, GABBR1, PCDHGA8, TMEM132A, PCDHGC4, PCDHGC3, PCDHGB2, PCDHGA1, PLAUR, KCNN4, LETM1, GRIN2D, STX16, ABCC4	25	5297	12782	1.25479327921465	0.999999999999981	0.8441143714361163	96.47324036325186
SP_PIR_KEYWORDS	glycoprotein	9	31.03448275862069	0.2813827905556376	PCDHGA12, GRIN2D, GABBR1, PCDHGA8, ABCC4, TMEM132A, PCDHGC4, PCDHGC3, PCDHGB2, PLAUR, PCDHGA1	29	4318	19235	1.382464742617112	0.9999999999999988	0.7611329065482553	97.51422892946637
GOTERM_CC_FAT	GO:0031224~intrinsic to membrane	13	44.827586206896555	0.30785585001804827	PCDHGA12, NUP98, GABBR1, PCDHGA8, TMEM132A, PCDHGC4, PCDHGC3, PCDHGB2, PCDHGA1, PLAUR, KCNN4, LETM1, GRIN2D, STX16, ABCC4	25	5485	12782	1.211784867821331	1.0	0.8854657822293702	98.38993874855734
Annotation Cluster 3	Enrichment Score: 1.206830554319184
Category	Term	Count	%	PValue	Genes	List Total	Pop Hits	Pop Total	Fold Enrichment	Bonferroni	Benjamini	FDR
SP_PIR_KEYWORDS	postsynaptic cell membrane	3	10.344827586206897	0.01111806255392241	GRIN2D, PSD3, GABBR1	29	110	19235	18.08934169278997	0.6873760779531869	0.20749056470951366	11.751217452277407
GOTERM_CC_FAT	GO:0045211~postsynaptic membrane	3	10.344827586206897	0.026256843275952672	GRIN2D, PSD3, GABBR1	25	135	12782	11.361777777777776	0.9404189206031663	0.5059429604453056	25.81184082256692
SP_PIR_KEYWORDS	synapse	3	10.344827586206897	0.038202038937207715	GRIN2D, PSD3, GABBR1	29	213	19235	9.34191355026712	0.9825931328377768	0.36243493403749405	35.30719388022799
GOTERM_CC_FAT	GO:0030054~cell junction	4	13.793103448275861	0.07129625410438031	GRIN2D, PSD3, GABBR1, CDC42BPB	25	518	12782	3.948108108108108	0.9996064654109241	0.7292944550469602	56.39368339546045
GOTERM_CC_FAT	GO:0044456~synapse part	3	10.344827586206897	0.0771794035223155	GRIN2D, PSD3, GABBR1	25	246	12782	6.2351219512195115	0.9997993535068399	0.70366978296984	59.39492594034191
SP_PIR_KEYWORDS	cell junction	3	10.344827586206897	0.11406634954105851	GRIN2D, PSD3, GABBR1	29	399	19235	4.987036556909515	0.9999966137066804	0.5233286029844708	74.18461461840434
GOTERM_CC_FAT	GO:0045202~synapse	3	10.344827586206897	0.14249951733098928	GRIN2D, PSD3, GABBR1	25	355	12782	4.320676056338028	0.9999999162772363	0.7726881160177324	82.18353255974186
GOTERM_CC_FAT	GO:0044459~plasma membrane part	7	24.137931034482758	0.22205386181699138	KCNN4, PLD1, GRIN2D, PSD3, GABBR1, MTOR, CDC42BPB	25	2203	12782	1.6245846572855198	0.9999999999972417	0.8506063458943874	94.02493629821822
Annotation Cluster 4	Enrichment Score: 1.142233299743974
Category	Term	Count	%	PValue	Genes	List Total	Pop Hits	Pop Total	Fold Enrichment	Bonferroni	Benjamini	FDR
GOTERM_BP_FAT	GO:0045792~negative regulation of cell size	3	10.344827586206897	0.013176850524507386	CDKN2A, PML, MTOR	25	99	13528	16.397575757575755	0.9998049581564493	0.8818232755452479	17.94680823567386
KEGG_PATHWAY	hsa05200:Pathways in cancer	4	13.793103448275861	0.04690083533423466	PLD1, CDKN2A, PML, MTOR	14	328	5085	4.429442508710801	0.8138628277264861	0.8138628277264861	34.654889988983264
GOTERM_BP_FAT	GO:0008361~regulation of cell size	3	10.344827586206897	0.05114438078491979	CDKN2A, PML, MTOR	25	206	13528	7.880388349514563	0.9999999999999979	0.9853913267048013	54.29087756821678
GOTERM_BP_FAT	GO:0010608~posttranscriptional regulation of gene expression	3	10.344827586206897	0.05337828915069116	CDKN2A, PML, MTOR	25	211	13528	7.693649289099525	0.9999999999999996	0.9802624420018681	55.86962444264125
GOTERM_BP_FAT	GO:0032535~regulation of cellular component size	3	10.344827586206897	0.08270177002156519	CDKN2A, PML, MTOR	25	271	13528	5.990258302583025	1.0	0.9936149628178351	72.39750507781089
GOTERM_BP_FAT	GO:0031399~regulation of protein modification process	3	10.344827586206897	0.0955705363050501	CDKN2A, PML, MTOR	25	295	13528	5.502915254237288	1.0	0.9930996701562992	77.64117343585659
GOTERM_BP_FAT	GO:0051336~regulation of hydrolase activity	3	10.344827586206897	0.11936871647181081	CDKN2A, PML, MTOR	25	337	13528	4.817091988130564	1.0	0.9957359028462205	84.9770089420229
GOTERM_BP_FAT	GO:0042127~regulation of cell proliferation	4	13.793103448275861	0.16091731181251265	CDKN2A, PAX6, PML, MTOR	25	787	13528	2.750292249047014	1.0	0.9941175594580528	92.69267925324203
GOTERM_BP_FAT	GO:0032268~regulation of cellular protein metabolic process	3	10.344827586206897	0.20483935964955372	CDKN2A, PML, MTOR	25	474	13528	3.424810126582278	1.0	0.9965774971257033	96.72237681511139
Annotation Cluster 5	Enrichment Score: 1.0063602034477692
Category	Term	Count	%	PValue	Genes	List Total	Pop Hits	Pop Total	Fold Enrichment	Bonferroni	Benjamini	FDR
UP_SEQ_FEATURE	domain:PH	3	10.344827586206897	0.04685400756043743	PLD1, PSD3, CDC42BPB	29	237	19113	8.342645133129638	0.9998464764537742	0.7686004559253543	44.71744414229166
INTERPRO	IPR001849:Pleckstrin homology	3	10.344827586206897	0.07366305042637668	PLD1, PSD3, CDC42BPB	28	277	16659	6.443656523981433	0.9997218483384841	0.8708571356712065	57.688024269122515
SMART	SM00233:PH	3	10.344827586206897	0.12305645876920204	PLD1, PSD3, CDC42BPB	21	277	9079	4.682310469314079	0.9778089740745307	0.8510334738088139	67.00223757256056
GOTERM_CC_FAT	GO:0044459~plasma membrane part	7	24.137931034482758	0.22205386181699138	KCNN4, PLD1, GRIN2D, PSD3, GABBR1, MTOR, CDC42BPB	25	2203	12782	1.6245846572855198	0.9999999999972417	0.8506063458943874	94.02493629821822
Annotation Cluster 6	Enrichment Score: 0.9843053276395228
Category	Term	Count	%	PValue	Genes	List Total	Pop Hits	Pop Total	Fold Enrichment	Bonferroni	Benjamini	FDR
KEGG_PATHWAY	hsa05200:Pathways in cancer	4	13.793103448275861	0.04690083533423466	PLD1, CDKN2A, PML, MTOR	14	328	5085	4.429442508710801	0.8138628277264861	0.8138628277264861	34.654889988983264
GOTERM_BP_FAT	GO:0010033~response to organic substance	4	13.793103448275861	0.13331905354528578	PLD1, PML, ACACA, MTOR	25	721	13528	3.0020527045769767	1.0	0.9940194377248952	88.16026193386331
GOTERM_BP_FAT	GO:0007242~intracellular signaling cascade	5	17.24137931034483	0.17824248049834646	PLD1, UBR5, PML, MTOR, CDC42BPB	25	1256	13528	2.154140127388535	1.0	0.9958996282750662	94.64650695683207
Annotation Cluster 7	Enrichment Score: 0.8693997419601472
Category	Term	Count	%	PValue	Genes	List Total	Pop Hits	Pop Total	Fold Enrichment	Bonferroni	Benjamini	FDR
SP_PIR_KEYWORDS	calcium	6	20.689655172413794	0.005532418006012923	PCDHGA12, LETM1, GRIN2D, PCDHGA8, PCDHGC4, PCDHGC3, PCDHGB2, PCDHGA1	29	803	19235	4.955984025421909	0.43840198740021963	0.17495965298037008	6.014644382272927
GOTERM_MF_FAT	GO:0005509~calcium ion binding	6	20.689655172413794	0.02850026565700442	PCDHGA12, LETM1, GRIN2D, PCDHGA8, PCDHGC4, PCDHGC3, PCDHGB2, PCDHGA1	26	919	12983	3.260148991378589	0.982030608171796	0.982030608171796	28.874966598540396
SP_PIR_KEYWORDS	ligase	3	10.344827586206897	0.07231814442355348	CARS, UBR5, ACACA	29	305	19235	6.524024872809497	0.9995930861370332	0.47825470605615816	56.800360029099636
GOTERM_MF_FAT	GO:0046872~metal ion binding	11	37.93103448275862	0.25135476055842526	PCDHGA12, CARS, PCDHGA8, ACACA, PML, PCDHGC4, PCDHGC3, PCDHGB2, PCDHGA1, LETM1, GRIN2D, UBR5, CDC42BPB	26	4140	12983	1.326765143069491	1.0	0.9934604679997417	96.70050217973774
GOTERM_MF_FAT	GO:0043169~cation binding	11	37.93103448275862	0.2620038031827021	PCDHGA12, CARS, PCDHGA8, ACACA, PML, PCDHGC4, PCDHGC3, PCDHGB2, PCDHGA1, LETM1, GRIN2D, UBR5, CDC42BPB	26	4179	12983	1.314383271669704	1.0	0.9908342238945868	97.21306135809058
GOTERM_MF_FAT	GO:0043167~ion binding	11	37.93103448275862	0.2793183592890769	PCDHGA12, CARS, PCDHGA8, ACACA, PML, PCDHGC4, PCDHGC3, PCDHGB2, PCDHGA1, LETM1, GRIN2D, UBR5, CDC42BPB	26	4241	12983	1.2951680481744148	1.0	0.9894650112916442	97.89319286833035
SP_PIR_KEYWORDS	metal-binding	5	17.24137931034483	0.6476870050414011	CARS, UBR5, PML, ACACA, CDC42BPB	29	2972	19235	1.115874599712257	1.0	0.9845931218017483	99.99914081392575
GOTERM_MF_FAT	GO:0046914~transition metal ion binding	5	17.24137931034483	0.8160777164677104	CARS, UBR5, PML, ACACA, CDC42BPB	26	2785	12983	0.8964921972103301	1.0	0.9999922516588278	99.99999978406332
Annotation Cluster 8	Enrichment Score: 0.8154815656590221
Category	Term	Count	%	PValue	Genes	List Total	Pop Hits	Pop Total	Fold Enrichment	Bonferroni	Benjamini	FDR
GOTERM_BP_FAT	GO:0033365~protein localization in organelle	3	10.344827586206897	0.02733687752031971	NUP98, PAX6, PML	25	146	13528	11.11890410958904	0.9999999823063256	0.9718444765210857	33.85558967065716
GOTERM_BP_FAT	GO:0034613~cellular protein localization	4	13.793103448275861	0.03511455840260847	NUP98, STX16, PAX6, PML	25	411	13528	5.266374695863747	0.9999999998994492	0.9784359217324115	41.31884061420881
GOTERM_BP_FAT	GO:0070727~cellular macromolecule localization	4	13.793103448275861	0.035767129476112255	NUP98, STX16, PAX6, PML	25	414	13528	5.228212560386473	0.9999999999349624	0.964945983834931	41.90788994247045
GOTERM_BP_FAT	GO:0006886~intracellular protein transport	3	10.344827586206897	0.14145785781749287	NUP98, STX16, PML	25	374	13528	4.340534759358289	1.0	0.9926358251831491	89.71422010286267
GOTERM_BP_FAT	GO:0008104~protein localization	4	13.793103448275861	0.20351495660836955	NUP98, STX16, PAX6, PML	25	882	13528	2.4540589569161	1.0	0.9971533398757444	96.64001879713184
GOTERM_BP_FAT	GO:0046907~intracellular transport	3	10.344827586206897	0.3263888412946471	NUP98, STX16, PML	25	657	13528	2.470867579908676	1.0	0.9998452956686463	99.72381659052148
GOTERM_BP_FAT	GO:0015031~protein transport	3	10.344827586206897	0.39507091584575893	NUP98, STX16, PML	25	762	13528	2.1303937007874016	1.0	0.9999595608178347	99.94444486553255
GOTERM_BP_FAT	GO:0045184~establishment of protein localization	3	10.344827586206897	0.3995615055136223	NUP98, STX16, PML	25	769	13528	2.111001300390117	1.0	0.9999363302297368	99.95028709819452
SP_PIR_KEYWORDS	nucleus	5	17.24137931034483	0.8989350060578225	NUP98, CDKN2A, UBR5, PAX6, PML	29	4283	19235	0.7743122368304525	1.0	0.9994179605100284	99.99999999925839
Annotation Cluster 9	Enrichment Score: 0.7864126802168395
Category	Term	Count	%	PValue	Genes	List Total	Pop Hits	Pop Total	Fold Enrichment	Bonferroni	Benjamini	FDR
GOTERM_CC_FAT	GO:0031967~organelle envelope	4	13.793103448275861	0.10814998952436215	LETM1, NUP98, PML, MTOR	25	620	12782	3.2985806451612905	0.9999946181312057	0.7805343082645988	72.31633648517406
GOTERM_CC_FAT	GO:0031975~envelope	4	13.793103448275861	0.10893818256753554	LETM1, NUP98, PML, MTOR	25	622	12782	3.2879742765273314	0.9999950996123947	0.742945267624068	72.58963423145181
GOTERM_CC_FAT	GO:0012505~endomembrane system	4	13.793103448275861	0.17876087949039743	NUP98, PML, ABCC4, MTOR	25	782	12782	2.6152429667519184	0.9999999991414201	0.8244172992877716	89.0286002153654
GOTERM_CC_FAT	GO:0031090~organelle membrane	4	13.793103448275861	0.3395237735773473	LETM1, PML, ABCC4, MTOR	25	1096	12782	1.865985401459854	1.0	0.9011463421339891	99.04805027335975
Annotation Cluster 10	Enrichment Score: 0.6865025292166115
Category	Term	Count	%	PValue	Genes	List Total	Pop Hits	Pop Total	Fold Enrichment	Bonferroni	Benjamini	FDR
SP_PIR_KEYWORDS	golgi apparatus	4	13.793103448275861	0.05287917761469161	PLD1, STX16, TMEM132A, MTOR	29	588	19235	4.512080694346705	0.9964831001297747	0.43164982197141155	45.526880718092755
GOTERM_CC_FAT	GO:0005794~Golgi apparatus	4	13.793103448275861	0.22268324332904055	PLD1, STX16, TMEM132A, MTOR	25	872	12782	2.3453211009174315	0.9999999999974685	0.8313863441498535	94.07895503816236
SP_PIR_KEYWORDS	endoplasmic reticulum	3	10.344827586206897	0.278404040505251	PLD1, TMEM132A, MTOR	29	713	19235	2.7907820283406686	0.9999999999999982	0.7713122749687532	97.39655715089359
GOTERM_CC_FAT	GO:0005783~endoplasmic reticulum	3	10.344827586206897	0.5474470486747911	PLD1, TMEM132A, MTOR	25	960	12782	1.5977499999999998	1.0	0.9741128006710303	99.98631453258228
Annotation Cluster 11	Enrichment Score: 0.6710735978081537
Category	Term	Count	%	PValue	Genes	List Total	Pop Hits	Pop Total	Fold Enrichment	Bonferroni	Benjamini	FDR
GOTERM_MF_FAT	GO:0005216~ion channel activity	3	10.344827586206897	0.16946549532460795	KCNN4, GRIN2D, ABCC4	26	386	12983	3.880928656835393	0.9999999999938238	0.9998165268547125	88.78763521753126
GOTERM_MF_FAT	GO:0022838~substrate specific channel activity	3	10.344827586206897	0.17774434315605991	KCNN4, GRIN2D, ABCC4	26	398	12983	3.7639157325086976	0.9999999999984656	0.9988870164862859	90.03616481478149
GOTERM_MF_FAT	GO:0015267~channel activity	3	10.344827586206897	0.18748909325745264	KCNN4, GRIN2D, ABCC4	26	412	12983	3.6360156833457804	0.9999999999997075	0.9968864793925999	91.34211152534952
GOTERM_MF_FAT	GO:0022803~passive transmembrane transporter activity	3	10.344827586206897	0.18818841761732238	KCNN4, GRIN2D, ABCC4	26	413	12983	3.627211771279568	0.9999999999997404	0.9920130714023082	91.4295184574591
SP_PIR_KEYWORDS	transport	5	17.24137931034483	0.22193498050343188	KCNN4, NUP98, GRIN2D, STX16, ABCC4	29	1670	19235	1.9858558744579808	0.9999999999953693	0.7114180441512601	93.95468003952476
GOTERM_BP_FAT	GO:0006811~ion transport	3	10.344827586206897	0.3989208000055937	KCNN4, GRIN2D, ABCC4	25	768	13528	2.11375	1.0	0.9999514914129539	99.9494901530652
Annotation Cluster 12	Enrichment Score: 0.663157633135193
Category	Term	Count	%	PValue	Genes	List Total	Pop Hits	Pop Total	Fold Enrichment	Bonferroni	Benjamini	FDR
GOTERM_CC_FAT	GO:0043232~intracellular non-membrane-bounded organelle	8	27.586206896551722	0.19970433176080038	NUP98, CDKN2A, SH3PXD2A, PSD3, PML, FHOD3, MAP4, CDC42BPB	25	2596	12782	1.575593220338983	0.9999999999444672	0.8374005074485932	91.78946241965471
GOTERM_CC_FAT	GO:0043228~non-membrane-bounded organelle	8	27.586206896551722	0.19970433176080038	NUP98, CDKN2A, SH3PXD2A, PSD3, PML, FHOD3, MAP4, CDC42BPB	25	2596	12782	1.575593220338983	0.9999999999444672	0.8374005074485932	91.78946241965471
GOTERM_CC_FAT	GO:0005856~cytoskeleton	5	17.24137931034483	0.2568929170277412	SH3PXD2A, PSD3, FHOD3, MAP4, CDC42BPB	25	1381	12782	1.8511223750905144	0.9999999999999786	0.8601329128253219	96.42673477795745
Annotation Cluster 13	Enrichment Score: 0.4624962807411461
Category	Term	Count	%	PValue	Genes	List Total	Pop Hits	Pop Total	Fold Enrichment	Bonferroni	Benjamini	FDR
GOTERM_BP_FAT	GO:0006997~nucleus organization	3	10.344827586206897	0.00378909665924228	NUP98, CDKN2A, PML	25	52	13528	31.218461538461536	0.9132576454086405	0.7054794496281127	5.503864469158504
GOTERM_BP_FAT	GO:0006259~DNA metabolic process	3	10.344827586206897	0.22585776459588983	NUP98, CDKN2A, PML	25	506	13528	3.2082213438735177	1.0	0.9977706960216903	97.80179433310907
GOTERM_CC_FAT	GO:0005654~nucleoplasm	3	10.344827586206897	0.5005884052652292	NUP98, CDKN2A, PML	25	882	12782	1.7390476190476187	1.0	0.969943805532898	99.95865735076723
GOTERM_CC_FAT	GO:0031981~nuclear lumen	3	10.344827586206897	0.7739804191371569	NUP98, CDKN2A, PML	25	1450	12782	1.0578206896551725	1.0	0.9976724276524246	99.99999433942702
GOTERM_CC_FAT	GO:0070013~intracellular organelle lumen	3	10.344827586206897	0.8664774013235104	NUP98, CDKN2A, PML	25	1779	12782	0.8621922428330523	1.0	0.9996310284972512	99.99999998458891
GOTERM_CC_FAT	GO:0043233~organelle lumen	3	10.344827586206897	0.8753217420506215	NUP98, CDKN2A, PML	25	1820	12782	0.8427692307692307	1.0	0.9996224955874556	99.9999999928575
GOTERM_CC_FAT	GO:0031974~membrane-enclosed lumen	3	10.344827586206897	0.8826632305037896	NUP98, CDKN2A, PML	25	1856	12782	0.8264224137931034	1.0	0.9996031546534058	99.99999999638504
SP_PIR_KEYWORDS	nucleus	5	17.24137931034483	0.8989350060578225	NUP98, CDKN2A, UBR5, PAX6, PML	29	4283	19235	0.7743122368304525	1.0	0.9994179605100284	99.99999999925839
Annotation Cluster 14	Enrichment Score: 0.43328211744667766
Category	Term	Count	%	PValue	Genes	List Total	Pop Hits	Pop Total	Fold Enrichment	Bonferroni	Benjamini	FDR
GOTERM_BP_FAT	GO:0007242~intracellular signaling cascade	5	17.24137931034483	0.17824248049834646	PLD1, UBR5, PML, MTOR, CDC42BPB	25	1256	13528	2.154140127388535	1.0	0.9958996282750662	94.64650695683207
GOTERM_BP_FAT	GO:0006468~protein amino acid phosphorylation	3	10.344827586206897	0.3330157147864711	PML, MTOR, CDC42BPB	25	667	13528	2.433823088455772	1.0	0.9998323713495347	99.76167515273953
GOTERM_BP_FAT	GO:0016310~phosphorylation	3	10.344827586206897	0.4192834186691294	PML, MTOR, CDC42BPB	25	800	13528	2.0292	1.0	0.9999546119241861	99.96978813913131
GOTERM_BP_FAT	GO:0006793~phosphorus metabolic process	3	10.344827586206897	0.5233628476240777	PML, MTOR, CDC42BPB	25	973	13528	1.6684069886947583	1.0	0.9999974954495605	99.99841123369468
GOTERM_BP_FAT	GO:0006796~phosphate metabolic process	3	10.344827586206897	0.5233628476240777	PML, MTOR, CDC42BPB	25	973	13528	1.6684069886947583	1.0	0.9999974954495605	99.99841123369468
Annotation Cluster 15	Enrichment Score: 0.40200708369405136
Category	Term	Count	%	PValue	Genes	List Total	Pop Hits	Pop Total	Fold Enrichment	Bonferroni	Benjamini	FDR
SP_PIR_KEYWORDS	atp-binding	5	17.24137931034483	0.12353850108266916	CARS, ACACA, ABCC4, MTOR, CDC42BPB	29	1326	19235	2.5010402038799606	0.9999988928264686	0.5332083334457822	77.10817162000447
SP_PIR_KEYWORDS	nucleotide-binding	5	17.24137931034483	0.22699610960217795	CARS, ACACA, ABCC4, MTOR, CDC42BPB	29	1686	19235	1.9670102671084388	0.999999999997651	0.7039232507444994	94.38009188384795
GOTERM_MF_FAT	GO:0005524~ATP binding	5	17.24137931034483	0.3153751601217545	CARS, ACACA, ABCC4, MTOR, CDC42BPB	26	1477	12983	1.690406749648456	1.0	0.9916685636674862	98.84934232882424
GOTERM_MF_FAT	GO:0032559~adenyl ribonucleotide binding	5	17.24137931034483	0.32448686277791816	CARS, ACACA, ABCC4, MTOR, CDC42BPB	26	1497	12983	1.6678228251374545	1.0	0.9893685742393065	99.01740219933156
GOTERM_MF_FAT	GO:0030554~adenyl nucleotide binding	5	17.24137931034483	0.361202214040159	CARS, ACACA, ABCC4, MTOR, CDC42BPB	26	1577	12983	1.5832154529047366	1.0	0.9917036778335274	99.49140825316373
GOTERM_MF_FAT	GO:0001883~purine nucleoside binding	5	17.24137931034483	0.372267042636438	CARS, ACACA, ABCC4, MTOR, CDC42BPB	26	1601	12983	1.5594820544851777	1.0	0.9901781351368482	99.58605230178507
GOTERM_MF_FAT	GO:0001882~nucleoside binding	5	17.24137931034483	0.377341502813492	CARS, ACACA, ABCC4, MTOR, CDC42BPB	26	1612	12983	1.548840427562512	1.0	0.9876011163705251	99.62381096049768
GOTERM_MF_FAT	GO:0032555~purine ribonucleotide binding	5	17.24137931034483	0.479782043129101	CARS, ACACA, ABCC4, MTOR, CDC42BPB	26	1836	12983	1.3598751466398524	1.0	0.9965773685767296	99.95476444930775
GOTERM_MF_FAT	GO:0032553~ribonucleotide binding	5	17.24137931034483	0.479782043129101	CARS, ACACA, ABCC4, MTOR, CDC42BPB	26	1836	12983	1.3598751466398524	1.0	0.9965773685767296	99.95476444930775
GOTERM_MF_FAT	GO:0017076~purine nucleotide binding	5	17.24137931034483	0.5161693276282148	CARS, ACACA, ABCC4, MTOR, CDC42BPB	26	1918	12983	1.3017365845833	1.0	0.9973581702061308	99.98075253705323
SP_PIR_KEYWORDS	metal-binding	5	17.24137931034483	0.6476870050414011	CARS, UBR5, PML, ACACA, CDC42BPB	29	2972	19235	1.115874599712257	1.0	0.9845931218017483	99.99914081392575
GOTERM_MF_FAT	GO:0000166~nucleotide binding	5	17.24137931034483	0.6497497546098295	CARS, ACACA, ABCC4, MTOR, CDC42BPB	26	2245	12983	1.112129518588316	1.0	0.999696897772506	99.99957255688126
GOTERM_MF_FAT	GO:0046914~transition metal ion binding	5	17.24137931034483	0.8160777164677104	CARS, UBR5, PML, ACACA, CDC42BPB	26	2785	12983	0.8964921972103301	1.0	0.9999922516588278	99.99999978406332
Annotation Cluster 16	Enrichment Score: 0.3322153912799572
Category	Term	Count	%	PValue	Genes	List Total	Pop Hits	Pop Total	Fold Enrichment	Bonferroni	Benjamini	FDR
GOTERM_CC_FAT	GO:0044459~plasma membrane part	7	24.137931034482758	0.22205386181699138	KCNN4, PLD1, GRIN2D, PSD3, GABBR1, MTOR, CDC42BPB	25	2203	12782	1.6245846572855198	0.9999999999972417	0.8506063458943874	94.02493629821822
GOTERM_CC_FAT	GO:0005887~integral to plasma membrane	3	10.344827586206897	0.6674516678760718	KCNN4, GRIN2D, GABBR1	25	1188	12782	1.291111111111111	1.0	0.9922697788520872	99.99956875597714
GOTERM_CC_FAT	GO:0031226~intrinsic to plasma membrane	3	10.344827586206897	0.6799479566171839	KCNN4, GRIN2D, GABBR1	25	1215	12782	1.2624197530864198	1.0	0.9920175655247978	99.99971941093231
Annotation Cluster 17	Enrichment Score: 0.2391257837436826
Category	Term	Count	%	PValue	Genes	List Total	Pop Hits	Pop Total	Fold Enrichment	Bonferroni	Benjamini	FDR
GOTERM_BP_FAT	GO:0007242~intracellular signaling cascade	5	17.24137931034483	0.17824248049834646	PLD1, UBR5, PML, MTOR, CDC42BPB	25	1256	13528	2.154140127388535	1.0	0.9958996282750662	94.64650695683207
SP_PIR_KEYWORDS	zinc	4	13.793103448275861	0.6325122709024669	CARS, UBR5, PML, CDC42BPB	29	2189	19235	1.2120161938217733	1.0	0.9844614595496209	99.9986232248778
SP_PIR_KEYWORDS	metal-binding	5	17.24137931034483	0.6476870050414011	CARS, UBR5, PML, ACACA, CDC42BPB	29	2972	19235	1.115874599712257	1.0	0.9845931218017483	99.99914081392575
SP_PIR_KEYWORDS	zinc-finger	3	10.344827586206897	0.7273989482347236	UBR5, PML, CDC42BPB	29	1718	19235	1.1582232748584962	1.0	0.991994509289974	99.99995119311347
GOTERM_MF_FAT	GO:0046914~transition metal ion binding	5	17.24137931034483	0.8160777164677104	CARS, UBR5, PML, ACACA, CDC42BPB	26	2785	12983	0.8964921972103301	1.0	0.9999922516588278	99.99999978406332
GOTERM_MF_FAT	GO:0008270~zinc ion binding	4	13.793103448275861	0.8478045697336758	CARS, UBR5, PML, CDC42BPB	26	2311	12983	0.8642945112006125	1.0	0.999996124949724	99.99999997681101
Annotation Cluster 18	Enrichment Score: 0.2179553242823335
Category	Term	Count	%	PValue	Genes	List Total	Pop Hits	Pop Total	Fold Enrichment	Bonferroni	Benjamini	FDR
GOTERM_BP_FAT	GO:0008285~negative regulation of cell proliferation	3	10.344827586206897	0.13359119654320445	CDKN2A, PAX6, PML	25	361	13528	4.496842105263158	1.0	0.9922530169117304	88.21558096685045
GOTERM_BP_FAT	GO:0042127~regulation of cell proliferation	4	13.793103448275861	0.16091731181251265	CDKN2A, PAX6, PML, MTOR	25	787	13528	2.750292249047014	1.0	0.9941175594580528	92.69267925324203
SP_PIR_KEYWORDS	dna-binding	3	10.344827586206897	0.7705812618069099	CDKN2A, PAX6, PML	29	1868	19235	1.0652181939009082	1.0	0.9949057189122228	99.99999290390836
GOTERM_MF_FAT	GO:0030528~transcription regulator activity	3	10.344827586206897	0.8059028640694242	CDKN2A, PAX6, PML	26	1512	12983	0.9907661782661783	1.0	0.9999938155964014	99.9999995927167
SP_PIR_KEYWORDS	transcription regulation	3	10.344827586206897	0.8098045468840047	CDKN2A, PAX6, PML	29	2026	19235	0.9821458964496034	1.0	0.9968287745479618	99.99999912794809
SP_PIR_KEYWORDS	Transcription	3	10.344827586206897	0.819882591433401	CDKN2A, PAX6, PML	29	2071	19235	0.9608052082119249	1.0	0.9968193973869753	99.9999995255751
SP_PIR_KEYWORDS	nucleus	5	17.24137931034483	0.8989350060578225	NUP98, CDKN2A, UBR5, PAX6, PML	29	4283	19235	0.7743122368304525	1.0	0.9994179605100284	99.99999999925839
GOTERM_BP_FAT	GO:0006350~transcription	3	10.344827586206897	0.9059705292912613	CDKN2A, PAX6, PML	25	2101	13528	0.7726606377915278	1.0	1.0	99.99999999999996
GOTERM_MF_FAT	GO:0003677~DNA binding	3	10.344827586206897	0.954186867759414	CDKN2A, PAX6, PML	26	2331	12983	0.6426591426591427	1.0	0.9999999965334995	99.99999999999999
GOTERM_BP_FAT	GO:0045449~regulation of transcription	3	10.344827586206897	0.9601903358599777	CDKN2A, PAX6, PML	25	2601	13528	0.6241291810841983	1.0	1.0	100.0
