# Supplementary material for: Global RNA Expression and DNA Methylation Patterns in Primary Anaplastic Thyroid Cancer
Source: Cancers (Basel). 2020 Mar 13;12(3):680. doi: 10.3390/cancers12030680 (PMC7140095; doi:10.3390/cancers12030680)
Supplement: Supplementary file 1 [file cancers-12-00680-s001.zip › cancers-724410 - supplementary - proof/Supplementary Table 12.xlsx]

## Sheet: Sheet1
Supplementary Table 12. Genes displaying decreased expression and hypomethylated CpG sites in their gene bodies in anaplastic thyroid cancer
Gene	Fold change(RNAseq)	RNAseq P value	RNAseq_FDR value	Hypomethylated CpG site	Hypo CpG Function	Total number of CpG for gene
NDUFA5	-1.64341	7.49801723362235e-11	9.15343e-09	cg06255442	3'UTR	6
HHAT	-2.14281	1.40543682406996e-09	1.19604e-07	cg08201041	5'UTR	41
LMOD1	-4.10645	1.13218065244383e-08	6.53306e-07	cg04922763	Body	23
MPP7	-2.30555	2.41587111633113e-08	1.11701e-06	cg01743145	Body	21
CPQ	-2.63948	2.68390975321009e-08	1.48859e-06	cg02981309	Body	23
TMEM246	-4.12463	3.63002934327323e-08	2.03576e-06	cg06473925	5'UTR	3
LMO7	-1.66075	8.37924231724562e-08	3.4844e-06	cg04757411;cg09415720;cg17493759;cg26400954	Body;Body;Body;Body	46
FLT1	-1.46946	1.07430874449637e-07	4.30639e-06	cg01826124;cg00321115;cg08918508	Body;Body;Body	59
SCUBE3	-2.64956	1.17904772077779e-07	5.25024e-06	cg01603763	Body	10
MACROD2	-2.91961	1.61886587752458e-07	6.65759e-06	cg24527015;cg00023003;cg18935477;cg25702656;cg11734508	Body;Body;Body;Body;Body	121
GDF10	-5.822	2.36345349068417e-07	9.17248e-06	cg17535314	Body	5
DHRS3	-1.66537	5.42544940182552e-07	1.52125e-05	cg09517873	Body	18
UBL3	-1.03719	7.38608828061198e-07	1.67862e-05	cg09355523	Body	15
ALDH1A1	-4.23539	7.0411456147586e-07	2.41896e-05	cg16199877	Body	8
KCNAB1	-3.90367	1.92945619870496e-06	4.45155e-05	cg19244029;cg01575193;cg08128385	Body;Body;Body	61
CNTN4	-4.17576	1.80922883301072e-06	5.1475e-05	cg15166461	1stExon	39
LRRC6	-1.93262	1.85678287083082e-06	5.19239e-05	cg21449015	Body	11
AFF1	-1.51241	2.77048926124374e-06	6.37389e-05	cg26027904	Body	64
PLCL1	-2.13437	2.75570858611929e-06	7.14106e-05	cg18668405	Body	31
CPEB3	-1.49875	2.66910903865501e-06	7.40469e-05	cg24783359	Body	33
IQGAP2	-2.49886	2.75377628066931e-06	7.79478e-05	cg20182237	Body	60
SIL1	-1.24542	3.25846429289832e-06	8.54e-05	cg17148552	Body	40
TBC1D4	-1.53371	3.09136800439672e-06	8.57119e-05	cg24425149	Body	51
MATN2	-3.79593	5.32422004781892e-06	0.000121952	cg12861602;cg15627152;cg19987349	Body;Body;Body	33
FGGY	-1.2873	6.77499193341813e-06	0.000126622	cg19773937;cg00502597;cg27510474;cg10220544;cg14958342	Body;Body;Body;Body;Body	96
GLCCI1	-2.5045	7.76282340123953e-06	0.000135973	cg23379040	Body	16
WWOX	-2.41959	9.77729168804196e-06	0.000166889	cg01164618;cg23377942;cg07642125	Body;Body;Body	166
CASC1	-3.47735	8.10521000100546e-06	0.000170045	cg06100447	Body	8
SMOC2	-5.1606	9.64308569035486e-06	0.000200036	cg10041417	Body	167
PDGFD	-2.71305	1.47465063231988e-05	0.000271905	cg23852348;cg06968130	Body;Body	33
CYP7B1	-2.04374	1.71416628345274e-05	0.000306728	cg03214200;cg21838981	Body;Body	19
MTUS2	-3.83211	2.54890401691247e-05	0.000371592	cg05122437;cg14343073;cg00252121	Body;Body;Body	52
BLNK	-2.4075	3.42512470456914e-05	0.00045326	cg13807670	Body	10
TMEM67	-1.0487	3.04757280087654e-05	0.000458887	cg25702001	5'UTR	5
ITIH5	-3.36074	4.82722065706097e-05	0.000593421	cg02769133	Body	26
CDS1	-3.08294	3.53152932672674e-05	0.000593922	cg02714988	Body	9
MPPED2	-4.26359	4.96855700392086e-05	0.000604936	cg05600421	Body	18
NWD1	-4.555	4.19292212264719e-05	0.00063596	cg20665824	Body	20
TSHR	-4.4097	5.27515629971426e-05	0.000681189	cg22945909;cg04535189	Body;Body	17
GPM6A	-4.10762	3.99184793626128e-05	0.000749434	cg00417746;cg20842670;cg12287469	Body;Body;Body	22
SYT17	-2.56402	4.91360257429443e-05	0.000768811	cg08206092	Body	19
ELMO1	-2.15813	6.21765188042736e-05	0.000912807	cg11946445	Body	88
PCCB	-1.14355	6.9500013091319e-05	0.000961838	cg00278810	Body	12
CFAP57	-4.39238	8.38263850473837e-05	0.000966934	cg08006738	Body	16
CLIC6	-3.76324	7.03704663898609e-05	0.000969251	cg10614188	Body	16
ST6GALNAC3	-2.5962	9.70644794026529e-05	0.00125121	cg11348257	Body	46
RNF180	-3.13722	0.000167564551233867	0.00139524	cg16286658	Body	5
CLYBL	-2.33739	9.82090812711386e-05	0.0015274	cg12990403	Body	71
PARD3B	-2.4339	0.000159544620108571	0.00168786	cg12022558;cg10040519	ExonBnd;Body	89
LIFR	-2.15819	0.000132407634596465	0.0017482	cg16381723	Body	15
WBSCR17	-4.10057	0.000109270007547455	0.00176446	cg25673355;cg21886089	Body;Body	37
SLC26A7	-4.8061	0.000139212227666677	0.00188703	cg06442162	Body	8
TSGA10	-2.43145	0.000206275512769112	0.00204003	cg13586204	Body	10
PTPRN2	-1.6074	0.000169025722790604	0.00205651	cg21279840;cg04498153;cg08492145;cg12256469;cg07979652;cg22420514;cg22519571;cg18099070;cg02694994;cg20519944;cg24254317;cg24500428;cg15684231;cg06612016;cg04085808;cg09632458;cg22626260;cg27658314;cg11934257;cg01239704;cg00035220;cg12415687	Body;Body;Body;Body;Body;Body;Body;Body;Body;Body;Body;Body;Body;Body;Body;Body;Body;Body;Body;Body;Body;Body	1237
TOM1L1	-1.89572	0.000202840391885232	0.00205991	cg01254857	Body	10
BMP7	-4.68263	0.000204265548498088	0.00224627	cg12066621	Body	44
RNF144B	-2.21531	0.000244143635590862	0.00238594	cg09351156	Body	8
MYO5B	-3.27129	0.000195719163467233	0.00244349	cg13784004;cg00307203	Body;Body	62
SUDS3	-0.788392	0.000286688529884047	0.00247201	cg07395500	Body	5
GABBR2	-2.96726	0.00022315269239007	0.00255232	cg03032428	Body	63
FCGBP	-4.14995	0.00021443163005125	0.00264009	cg10166160	Body	36
PARK2	-1.95974	0.000308462055666576	0.0026988	cg24591972;cg21972557;cg20021336;cg24693245	Body;Body;Body;Body	127
TSPAN8	-3.92981	0.000286286940948491	0.00291032	cg07590410	Body	4
ITPR1	-2.01837	0.00026364909472487	0.00308133	cg26395694;cg21142512;cg05631224	Body;Body;Body	79
FAM13A	-1.44292	0.000279289114662304	0.00310292	cg12163759;cg24300494;cg15735388;cg04106882	Body;Body;Body;Body	47
ITGA1	-1.04869	0.000345154143951707	0.00350752	cg24456235	Body	39
FHIT	-2.31047	0.000374121892217764	0.003576	cg13829288	Body	55
MAN1C1	-2.70046	0.000442844719974211	0.00376818	cg27417589	Body	77
KIAA0556	-1.0852	0.000385473346796054	0.00381063	cg03194151	Body	55
CRIM1	-1.57066	0.000432259300237268	0.00401192	cg00068038	Body	76
NELL2	-3.33797	0.000460698294216577	0.00421785	cg17202013	Body	26
NPTN	-0.906278	0.000573792053847294	0.00422984	cg02329430	Body	20
PHKB	-1.04594	0.000525367076725107	0.0043925	cg24065304	Body	21
EPHA4	-1.85031	0.000490005339134689	0.00448986	cg24139506	Body	25
RBMS3	-2.18019	0.000486193813558885	0.00476593	cg04881183	Body	58
CEP63	-0.547	0.000605101287390888	0.00478729	cg15782845	3'UTR	6
SGSM1	-3.38351	0.000548641904283823	0.00480178	cg23338618	Body	18
SYNE1	-2.11296	0.000745079415371992	0.00575556	cg24658778	Body	57
SPG20	-0.710886	0.000614926564407089	0.00575556	cg17452310	Body	3
ATRNL1	-3.11339	0.000715628576723743	0.0059537	cg18864804	Body	28
ENPP1	-2.55413	0.000835687512377982	0.00626338	cg00447837	Body	10
VAPB	-0.950769	0.000975121259447377	0.00670288	cg06067213	Body	13
PCLO	-2.33639	0.000844656707657772	0.00674421	cg19243546;cg22786162	Body;Body	19
GIGYF2	-1.00805	0.00098605268211628	0.00675961	cg19580857	Body	13
ATP9A	-1.97636	0.000771206367289467	0.00683822	cg15668697	Body	42
COPS4	-0.930884	0.0013103236792002	0.00690466	cg07134623	Body	9
PLCE1	-2.25093	0.000929355303056247	0.00721746	cg24373619;cg08582515	Body;Body	38
OCLN	-3.61105	0.000963477314336396	0.00740696	cg13714719	Body	8
KDR	-2.27362	0.00101787686520622	0.00771859	cg19420645	Body	9
KSR2	-3.89449	0.00102869298482839	0.0077843	cg06296759;cg24506782	Body;Body	64
AFAP1L2	-2.23367	0.00107334122230868	0.00806315	cg13670531	Body	35
PRKACB	-1.31495	0.00135262327103868	0.00817327	cg07675216	Body	17
PDE8B	-3.62821	0.00127485593252453	0.00818869	cg15788355;cg20872940;cg12559197	Body;Body;Body	29
TPPP	-2.44883	0.00115757228703288	0.0085626	cg02536437	Body	17
ARNT2	-2.97201	0.00117135319106463	0.00859955	cg01446731;cg27332878	Body;Body	59
EMCN	-2.51692	0.00108666426101095	0.00867037	cg09181363	Body	7
SYT9	-3.72004	0.0010366133843842	0.0094529	cg12934320	Body	14
PRKCH	-1.16044	0.00168418986263591	0.00953601	cg11248977;cg26872543	Body;Body	88
NEK11	-1.93236	0.00167964981664323	0.0098612	cg20279192	Body	17
PRCP	-0.9373	0.00161771992144772	0.0101202	cg26201957	Body	10
CCDC158	-2.95345	0.00106099396001716	0.0106509	cg03953193	Body	7
CCDC13	-3.07152	0.00157258977087615	0.0108456	cg11681353	Body	12
LRRC48	-2.34047	0.00131470087565242	0.0114044	cg02608289	Body	14
FGF7	-3.81514	0.00171955896762356	0.0116707	cg19674178	Body	10
FARS2	-0.849371	0.00229098368600451	0.0121186	cg17611046	Body	66
ILDR1	-3.19379	0.00180665711916215	0.0121186	cg08969578	Body	13
LEPR	-2.02561	0.0021141043441875	0.0126946	cg15466952	5'UTR	8
CSRNP3	-2.72804	0.00152001157684391	0.0127466	cg07247255	Body	10
TMCO4	-1.06239	0.00202237253376313	0.013259	cg14220777	Body	32
CFAP221	-3.46382	0.00164120211515962	0.0135901	cg26570716;cg08320215	Body;Body	11
OCA2	-4.07434	0.00204934258821685	0.0142575	cg13569101;cg16989197;cg16958967	Body;Body;Body	69
DPP6	-3.88724	0.0022178115532807	0.0142689	cg24362778;cg02800464;cg13764421;cg01181150;cg11006568;cg03263706;cg08977111;cg19162075	Body;Body;Body;Body;Body;Body;Body;Body	142
AXIN2	-1.54523	0.00236438356334778	0.0151748	cg04293307	Body	17
CHN2	-1.51493	0.00249177541707731	0.0160144	cg08781425	Body	74
SLC1A1	-2.52052	0.00294237693546154	0.0164798	cg06012090	Body	12
FTO	-0.855186	0.00291937290626207	0.0165543	cg00625110	Body	68
PPFIBP2	-2.10905	0.00266701352661126	0.0171073	cg15182222	Body	20
TNRC6B	-0.686655	0.00321926946545744	0.0178957	cg11156416	Body	29
NCAM2	-3.48603	0.00232206583982035	0.0192628	cg17544539;cg08015217	Body;Body	23
PPM1D	-1.01638	0.0042073407257337	0.0194375	cg04180177	Body	13
ABCA13	-3.243	0.00325700723817752	0.0199681	cg04077417;cg02224282	Body;Body	32
KIAA1217	-1.08212	0.00296783775476525	0.0201469	cg05232977	5'UTR	67
MBNL2	-0.901588	0.0038831388971787	0.0203944	cg05514854	Body	37
CRYL1	-1.07919	0.0038687794947944	0.0218767	cg16875122	Body	49
NEBL	-3.44101	0.00427603119034333	0.023653	cg06331574;cg13932637	Body;Body	46
PRDM2	-0.694782	0.00435867547886562	0.0240001	cg07552723	Body	55
PPM1L	-1.74698	0.00405429834847876	0.0241018	cg11462667;cg09883188	Body;Body	35
IQCA1	-3.13081	0.0050067756301172	0.0243613	cg05145152	Body	33
SLC17A5	-1.01064	0.00443893582602682	0.0252069	cg04023771	Body	5
ATP6V1A	-0.718352	0.00429336045806624	0.0257512	cg00904723;cg19924544	ExonBnd;Body	3
SOX6	-2.09456	0.00449215273802703	0.0259553	cg26009180	Body	24
TUB	-2.11833	0.00516376988407009	0.0272179	cg25023717	Body	25
DNAH9	-2.39955	0.00517061487403396	0.0272379	cg07486584;cg03191241	Body;Body	35
NAALADL2	-1.6312	0.00408665126237649	0.0273122	cg11632652	Body	61
PLA2R1	-2.15912	0.00621226152393763	0.0293192	cg21825111	Body	19
HEXA	-0.574458	0.00668733594848248	0.0293539	cg15216167	Body	4
CACNA1D	-2.28939	0.00575833996514153	0.0293927	cg17807510	Body	75
TIMD4	-2.97981	0.00594899391574457	0.0301532	cg09867700	Body	11
FOXP2	-1.708	0.00741323936452292	0.0303175	cg11276017	Body	21
EML6	-1.7961	0.00616529686180238	0.0309569	cg18211755	Body	45
SORCS1	-3.17794	0.00650076703516482	0.0320239	cg02300750;cg22809303;cg26399937	Body;Body;Body	49
PRTG	-2.63582	0.00802554527204223	0.03209	cg22604134	Body	14
EML5	-2.50646	0.00674139611917567	0.0329332	cg10969277	Body	11
FAM184A	-1.99528	0.00705462603480654	0.0341043	cg05234387;cg15199561	5'UTR;Body	18
NPAS3	-1.39813	0.00484945915115609	0.0342246	cg09916228;cg01123957	Body;Body	76
NPHP1	-1.30878	0.0070300429321278	0.0344867	cg15512481	Body	9
TEK	-1.7962	0.00825867782869403	0.0357299	cg07636393	Body	16
OCIAD1	-0.719382	0.00780426760522822	0.0384499	cg23091585	Body	3
IGFBP7	-1.82212	0.00899001551777936	0.0389078	cg15696506	Body	22
RALGPS1	-1.73536	0.00870741278818155	0.040748	cg09874683;cg14306650;cg04809692	Body;Body;Body	69
RAB25	-2.93525	0.00875167304464193	0.0408647	cg15924548	Body	7
SLC44A1	-0.737723	0.00860042770024769	0.0413402	cg09569224	Body	23
RAB43	-1.42904	0.00658102128948122	0.042782	cg11277477	Body	10
VAV3	-1.14772	0.0117870748193831	0.043149	cg25273381	Body	37
TCTN3	-1.02499	0.00919701919960307	0.0436893	cg16489809	Body	4
ACOXL	-2.20435	0.00769748268639765	0.0437318	cg13185239	Body	60
TMEM178B	-2.41717	0.00985472580010149	0.0440297	cg13475488;cg24617471	Body;Body	28
ZNF831	-2.84206	0.00907216813290087	0.0440834	cg21296613	Body	13
CACNA2D3	-1.83317	0.00996063975868333	0.0447101	cg08643207;cg01090944;cg02844593;cg20954180;cg05603680;cg07806361	Body;Body;Body;Body;Body;Body	112
NCOA7	-1.45286	0.0114006102656539	0.0452055	cg17459557	Body	22
EPHB1	-1.45221	0.0105716322595696	0.046553	cg23093151	Body	50
COBL	-2.47529	0.0129853151724235	0.0494302	cg24472823;cg00114937;cg00557644;cg08995882;cg12920942	Body;Body;Body;Body;Body	76
GABRB3	-2.91366	0.00897458714732732	0.0495333	cg03942042	Body	30
EPHA5	-2.59646	0.00808836891812553	0.0505332	cg04249234;cg12354032	Body;Body	13
ZSWIM5	-2.27265	0.0109081463616531	0.0507207	cg01118321	Body	22
NCOA1	-0.555982	0.011294525890785	0.0510461	cg15841062	Body	9
COL4A4	-3.00796	0.013543744688586	0.0514023	cg16772194	Body	10
LGMN	-1.13826	0.0114383947697764	0.0535394	cg01051583	Body	17
GRID1	-2.50067	0.00956020229023214	0.0544957	cg23008389;cg24057204	Body;Body	107
CCDC12	-1.16686	0.0121991254911027	0.0548018	cg13739942	Body	31
GRIK5	-2.81463	0.0161604183541297	0.0576241	cg05137810;cg06801734	Body;Body	24
SLCO3A1	-1.14215	0.0138957452979057	0.0576241	cg02107844	Body	106
AK7	-3.14672	0.0131617853904923	0.0578637	cg00811930	Body	19
MAML2	-0.637509	0.0138852645825536	0.0590131	cg02322400	Body	112
DSCAML1	-2.34986	0.0150543487234743	0.0603842	cg24774961	Body	148
GALK2	-0.60417	0.0232202056134265	0.0614805	cg11579447	Body	25
MARCH8	-0.645169	0.0145855560366606	0.0621498	cg24426797;cg19319588	Body;Body	9
RGS6	-2.38326	0.019243978177236	0.0631558	cg08263416;cg17355820;cg04827646	Body;5'UTR;Body	76
THSD7B	-2.39578	0.0117818629561748	0.0654418	cg08222788	Body	29
YAE1D1	-0.828722	0.0132816192114146	0.0654603	cg10066163	Body	5
MAP7	-2.04265	0.0173650638175641	0.0669263	cg04453169	Body	35
PPIL6	-2.01059	0.0210772848898555	0.0673525	cg15462616	Body	9
GALNT3	-1.56114	0.0199558862343625	0.0679655	cg07322293	Body	2
KCTD8	-3.3793	0.0142868896156034	0.0688356	cg12709692	Body	6
ZNF311	-2.11935	0.0216932728618718	0.0691497	cg13911398;cg12505442;cg20235510	Body;Body;Body	34
UNC13C	-2.74266	0.0181713612736642	0.0698648	cg18317026	Body	16
FILIP1L	-1.27332	0.0203559824683747	0.0701379	cg26273312	Body	87
COL25A1	-1.77121	0.0224853964095929	0.0706641	cg01833015	Body	46
RERE	-0.68236	0.0226345606230327	0.0728102	cg09888229;cg09635768;cg14380444	Body;Body;Body	117
LDLRAD4	-0.933828	0.0134897798019664	0.0731624	cg19954357	Body	79
HSD17B12	-0.785146	0.0219999935148172	0.0737843	cg14753094	Body	26
PLCH1	-2.99253	0.0183688134973966	0.0737843	cg01885796	Body	24
IDO2	-3.09942	0.0158917745161881	0.0742456	cg10801473	Body	14
MORN1	-1.32184	0.014745514269928	0.0744118	cg15836199	Body	68
CPXM2	-2.33988	0.0203193166903722	0.0744546	cg11128612	Body	40
TAOK3	-0.632005	0.0204511717224623	0.0751971	cg17334689	Body	20
CD96	-1.83672	0.0198287728934713	0.0754406	cg00363337	Body	21
SSBP2	-1.02228	0.0253486051522525	0.076308	cg14115597;cg03577157	Body;3'UTR	29
PPP2R2B	-2.40514	0.0210480677573278	0.0763661	cg19494588;cg23289231	Body;Body	55
GRIK4	-2.99258	0.0210886447617073	0.0768578	cg16361867	Body	83
TESC	-2.08559	0.0214193247256341	0.0778669	cg06285921	Body	31
AUH	-0.928924	0.0325995151032095	0.0788763	cg18436808	Body	12
APBB2	-0.642599	0.0256434693214091	0.0796419	cg20417855	Body	56
RYR2	-2.64301	0.0226311300450936	0.0811916	cg09154264;cg24937754;cg22530462;cg00299070	Body;Body;Body;Body	65
LDB2	-1.4053	0.0339392777006897	0.0812026	cg17752132	Body	49
KHDRBS2	-2.5614	0.0181285145948522	0.0822134	cg26556196	Body	9
EPB41L4A	-1.56958	0.0286642093868011	0.0824276	cg14798584	Body	41
SAMD12	-2.67973	0.0214415451740923	0.0824698	cg26554196;cg27020945;cg17018082;cg05713856	Body;Body;Body;Body	79
IMMP2L	-0.804562	0.0275134550820295	0.0848282	cg07373723	Body	66
ESRRG	-2.68948	0.0297632383547944	0.0869064	cg02397545;cg13242895;cg23425173	Body;Body;Body	26
ECH1	-0.527	0.03044881239925	0.0874448	cg17858098	Body	6
GPR98	-2.75843	0.0226106224379862	0.0876939	cg03607415	Body	22
ATP2C2	-1.71764	0.0185176646196512	0.0879547	cg05172699	Body	30
TRPM3	-2.71486	0.0175037416426384	0.0881937	cg14265537;cg04133852	Body;Body	29
TLE2	-2.05696	0.0243959541622144	0.0906468	cg08350509	Body	27
FLT3	-2.31829	0.0316405946315086	0.0908379	cg00112790	Body	20
SGCD	-1.7595	0.0302582558552396	0.0909214	cg24132325	Body	37
CCDC178	-2.2537	0.0210125575095843	0.0909669	cg14313503	Body	15
UNC80	-2.45284	0.0265886203431459	0.091143	cg05894754	Body	21
MANBA	-0.646664	0.0238798264289934	0.0911699	cg02193956	Body	19
NBEA	-1.74016	0.0239002635297652	0.0912264	cg06551230;cg19947060	Body;5'UTR	36
ACBD4	-1.21997	0.0273239286280859	0.0929991	cg14750215	Body	4
ERBB4	-2.934	0.0274380199181672	0.0932815	cg06998981;cg08955099	Body;Body	47
FBXO25	-0.960316	0.0270287779635823	0.0934493	cg02469397	Body	5
RIC8B	-0.966227	0.028530622530189	0.0970825	cg17245846	Body	15
GRM8	-1.70102	0.0298106213963774	0.0989036	cg19270265;cg14399018;cg25012497	Body;Body;Body	44
