# Supplementary material for: Global RNA Expression and DNA Methylation Patterns in Primary Anaplastic Thyroid Cancer
Source: Cancers (Basel). 2020 Mar 13;12(3):680. doi: 10.3390/cancers12030680 (PMC7140095; doi:10.3390/cancers12030680)
Supplement: Supplementary file 1 [file cancers-12-00680-s001.zip › cancers-724410 - supplementary - proof/Supplementary Table 13.xlsx]

## Sheet: Sheet1
Supplementary Table 13. DAVID pathway analysis of genes displaying decreased expression and hypomethylated CpG sites in their gene bodies in anaplastic thyroid cancer
Annotation Cluster 1	Enrichment Score: 2.5794684444607863
Category	Term	Count	%	PValue	Genes	List Total	Pop Hits	Pop Total	Fold Enrichment	Bonferroni	Benjamini	FDR
SP_PIR_KEYWORDS	membrane	103	47.24770642201835	5.74306254141323E-6	SLC44A1, OCLN, GABRB3, VAPB, GRIK4, PRTG, GRIK5, SYT9, TSPAN8, ILDR1, RAB25, PARD3B, GRID1, TUB, ATRNL1, PTPRN2, LIFR, TIMD4, NCAM2, PLCE1, ATP2C2, ATP9A, NPTN, RYR2, UNC13C, FILIP1L, EMCN, RALGPS1, ERBB4, ENPP1, HSD17B12, DSCAML1, SORCS1, EPHB1, PLCH1, TEK, TCTN3, PPP2R2B, BLNK, TAOK3, ITGA1, CACNA2D3, THSD7B, KDR, EPHA5, CYP7B1, EPHA4, SYNE1, RGS6, TSGA10, MAP7, SYT17, CACNA1D, PHKB, LEPR, NBEA…	218	6256	19235	1.4527008200567821	0.0014978207726807913	7.491910299400883E-4	0.007511050755815152
UP_SEQ_FEATURE	topological domain:Cytoplasmic	61	27.981651376146786	1.6282778825361293E-4	SLC44A1, OCLN, GABRB3, VAPB, LEPR, GRIK4, GRIK5, SYT9, TSPAN8, ILDR1, GABBR2, CD96, ST6GALNAC3, DPP6, SLC1A1, OCA2, GRID1, TRPM3, ATRNL1, WBSCR17, PTPRN2, LIFR, TIMD4, COL25A1, GPR98, NCAM2, ATP2C2, SLC26A7, GRM8, ATP9A, NPTN, SGCD, RYR2, PPM1L, TSHR, GALNT3, EMCN, ENPP1, ERBB4, DSCAML1, SORCS1, NAALADL2, EPHB1, GPM6A, TEK, TCTN3, PLA2R1, CRIM1, FLT1, FLT3, ITGA1, CACNA2D3, MAN1C1, THSD7B, ITPR1,…	218	3374	19113	1.5851016679083982	0.13674527106018808	0.028980853867785594	0.2536150424998551
SP_PIR_KEYWORDS	glycoprotein	73	33.48623853211009	1.747097922267511E-4	FGF7, GABRB3, LEPR, HEXA, IGFBP7, LGMN, NELL2, GRIK4, PRTG, GRIK5, TSPAN8, GABBR2, CD96, ST6GALNAC3, ITIH5, LMOD1, PDGFD, DPP6, SLC1A1, OCA2, GRID1, MATN2, ATRNL1, SCUBE3, WBSCR17, PTPRN2, LIFR, TIMD4, CPXM2, COL25A1, TMEM67, NCAM2, GRM8, TPPP, NPTN, PRCP, SIL1, SGCD, RYR2, KIAA1217, CNTN4, TSHR, GALNT3, EMCN, ENPP1, ERBB4, DSCAML1, SORCS1, NAALADL2, EPHB1, SMOC2, GPM6A, TEK, TCTN3, SLCO3A1, PLA2…	218	4318	19235	1.4916808665241723	0.04457903975314603	0.015086126644885844	0.22826076486225366
UP_SEQ_FEATURE	glycosylation site:N-linked (GlcNAc...)	69	31.65137614678899	5.068145576197737E-4	FGF7, GABRB3, LEPR, HEXA, LGMN, IGFBP7, NELL2, GRIK4, PRTG, GRIK5, TSPAN8, GABBR2, CD96, ST6GALNAC3, ITIH5, PDGFD, DPP6, SLC1A1, OCA2, GRID1, MATN2, ATRNL1, SCUBE3, WBSCR17, PTPRN2, LIFR, TIMD4, CPXM2, TMEM67, NCAM2, GRM8, NPTN, PRCP, SIL1, SGCD, RYR2, CNTN4, TSHR, GALNT3, EMCN, ENPP1, ERBB4, DSCAML1, SORCS1, NAALADL2, EPHB1, SMOC2, GPM6A, TEK, TCTN3, SLCO3A1, PLA2R1, CRIM1, COL4A4, FLT1, FLT3, I…	218	4129	19113	1.4651313933000194	0.36730674115503437	0.06330321502992986	0.7874193588339518
UP_SEQ_FEATURE	topological domain:Extracellular	49	22.477064220183486	0.001051984210246879	OCLN, GABRB3, LEPR, GRIK4, GRIK5, TSPAN8, ILDR1, GABBR2, CD96, DPP6, SLC1A1, OCA2, GRID1, TRPM3, ATRNL1, PTPRN2, LIFR, TIMD4, COL25A1, GPR98, NCAM2, ATP2C2, SLC26A7, GRM8, ATP9A, NPTN, SGCD, PPM1L, TSHR, EMCN, ERBB4, ENPP1, DSCAML1, NAALADL2, EPHB1, GPM6A, TEK, TCTN3, PLA2R1, CRIM1, FLT1, FLT3, ITGA1, CACNA2D3, THSD7B, KDR, EPHA5, EPHA4, CACNA1D	218	2719	19113	1.580007828026359	0.6134297833681984	0.11201925457171646	1.627949468305867
UP_SEQ_FEATURE	transmembrane region	77	35.321100917431195	0.001362995614278106	SLC44A1, OCLN, GABRB3, VAPB, LEPR, PRTG, GRIK4, GRIK5, SYT9, TSPAN8, GABBR2, ILDR1, IMMP2L, CD96, ST6GALNAC3, DPP6, SLC1A1, OCA2, GRID1, TRPM3, ATRNL1, WBSCR17, PTPRN2, LIFR, TIMD4, COL25A1, CDS1, GPR98, TMEM67, RNF180, NCAM2, DHRS3, ATP2C2, GRM8, SLC26A7, ATP9A, CLIC6, HHAT, NPTN, UNC80, RYR2, SGCD, PPM1L, TMCO4, TSHR, GALNT3, EMCN, ENPP1, ERBB4, HSD17B12, DSCAML1, SORCS1, NAALADL2, EPHB1, GPM6A…	218	4911	19113	1.3746532311848143	0.7081818894697209	0.1278965053141169	2.104469527861086
SP_PIR_KEYWORDS	transmembrane	77	35.321100917431195	0.0016354537806634781	SLC44A1, OCLN, GABRB3, VAPB, LEPR, PRTG, GRIK4, GRIK5, SYT9, TSPAN8, GABBR2, ILDR1, IMMP2L, CD96, ST6GALNAC3, DPP6, SLC1A1, OCA2, GRID1, TRPM3, ATRNL1, WBSCR17, PTPRN2, LIFR, TIMD4, COL25A1, CDS1, GPR98, TMEM67, RNF180, NCAM2, DHRS3, ATP2C2, GRM8, SLC26A7, ATP9A, CLIC6, HHAT, NPTN, UNC80, RYR2, SGCD, PPM1L, TMCO4, TSHR, GALNT3, EMCN, ENPP1, ERBB4, HSD17B12, DSCAML1, SORCS1, NAALADL2, EPHB1, GPM6A…	218	4973	19235	1.3661801249684074	0.3476687978814894	0.04635804314409575	2.1179981687239446
SP_PIR_KEYWORDS	signal	54	24.770642201834864	0.0028401130423794524	FGF7, GABRB3, LGMN, IGFBP7, HEXA, LEPR, NELL2, GRIK4, PRTG, GRIK5, ILDR1, GABBR2, CD96, ITIH5, PDGFD, GRID1, MATN2, ATRNL1, SCUBE3, PTPRN2, LIFR, CPXM2, TIMD4, GPR98, NCAM2, GRM8, NPTN, PRCP, SIL1, CNTN4, TSHR, EMCN, ERBB4, DSCAML1, SORCS1, EPHB1, SMOC2, TEK, TCTN3, PLA2R1, CRIM1, COL4A4, FLT1, FLT3, ITGA1, CACNA2D3, MANBA, THSD7B, KDR, EPHA5, EPHA4, GDF10, FCGBP, BMP7	218	3250	19235	1.4660409315455187	0.523993679270677	0.05550213961471706	3.651512438581761
UP_SEQ_FEATURE	signal peptide	54	24.770642201834864	0.0032547387418512272	FGF7, GABRB3, LGMN, IGFBP7, HEXA, LEPR, NELL2, GRIK4, PRTG, GRIK5, ILDR1, GABBR2, CD96, ITIH5, PDGFD, GRID1, MATN2, ATRNL1, SCUBE3, PTPRN2, LIFR, CPXM2, TIMD4, GPR98, NCAM2, GRM8, NPTN, PRCP, SIL1, CNTN4, TSHR, EMCN, ERBB4, DSCAML1, SORCS1, EPHB1, SMOC2, TEK, TCTN3, PLA2R1, CRIM1, COL4A4, FLT1, FLT3, ITGA1, CACNA2D3, MANBA, THSD7B, KDR, EPHA5, EPHA4, GDF10, FCGBP, BMP7	218	3250	19113	1.456742413549753	0.9473359581013125	0.23480166379727863	4.956712939141317
GOTERM_CC_FAT	GO:0016021~integral to membrane	80	36.69724770642202	0.05431337821873877	SLC44A1, OCLN, GABRB3, KCNAB1, VAPB, LEPR, PRTG, GRIK4, GRIK5, SYT9, TSPAN8, GABBR2, ILDR1, IMMP2L, CD96, ST6GALNAC3, DPP6, SLC1A1, OCA2, GRID1, TRPM3, ATRNL1, WBSCR17, PTPRN2, LIFR, TIMD4, COL25A1, CDS1, GPR98, TMEM67, RNF180, NCAM2, ATP6V1A, DHRS3, ATP2C2, GRM8, SLC26A7, ATP9A, CLIC6, HHAT, NPTN, UNC80, RYR2, SGCD, PPM1L, TMCO4, TSHR, GALNT3, EMCN, ENPP1, ERBB4, HSD17B12, DSCAML1, SORCS1, NAALA…	166	5297	12782	1.1629224089107042	0.9999970462622786	0.6539031386889157	51.0781193795429
GOTERM_CC_FAT	GO:0031224~intrinsic to membrane	82	37.61467889908257	0.06287866956393012	SLC44A1, OCLN, GABRB3, KCNAB1, VAPB, LEPR, PRTG, GRIK4, GRIK5, SYT9, TSPAN8, GABBR2, ILDR1, IMMP2L, CD96, ST6GALNAC3, DPP6, SLC1A1, OCA2, GRID1, TRPM3, ATRNL1, WBSCR17, PTPRN2, LIFR, TIMD4, COL25A1, CDS1, GPR98, TMEM67, RNF180, NCAM2, ATP6V1A, DHRS3, ATP2C2, GRM8, SLC26A7, ATP9A, CLIC6, HHAT, NPTN, UNC80, RYR2, SGCD, PPM1L, CNTN4, TMCO4, TSHR, GALNT3, EMCN, ENPP1, ERBB4, HSD17B12, DSCAML1, SORCS1…	166	5485	12782	1.1511394712853236	0.9999996289369568	0.6798583854023177	56.45734508870308
SP_PIR_KEYWORDS	disulfide bond	39	17.889908256880734	0.19376874910859213	GALNT3, ERBB4, GABRB3, ENPP1, IGFBP7, HEXA, LEPR, PRTG, NELL2, DSCAML1, ILDR1, CD96, SMOC2, ST6GALNAC3, TEK, PDGFD, PLA2R1, DPP6, COL4A4, MATN2, FLT1, ATRNL1, SCUBE3, WBSCR17, ITGA1, LIFR, TIMD4, CPXM2, CACNA2D3, THSD7B, NCAM2, NPTN, SGCD, GDF10, CNTN4, FCGBP, BMP7, TSHR, CACNA1D	218	2924	19235	1.1768549429586215	1.0	0.6976204592882752	94.02150284613323
UP_SEQ_FEATURE	disulfide bond	37	16.972477064220186	0.24670855754355225	GALNT3, ERBB4, GABRB3, ENPP1, IGFBP7, HEXA, LEPR, PRTG, NELL2, DSCAML1, ILDR1, CD96, SMOC2, ST6GALNAC3, TEK, PDGFD, PLA2R1, DPP6, COL4A4, MATN2, FLT1, ATRNL1, SCUBE3, WBSCR17, ITGA1, LIFR, TIMD4, CPXM2, THSD7B, NCAM2, NPTN, SGCD, GDF10, CNTN4, FCGBP, BMP7, TSHR	218	2819	19113	1.1507447822931551	1.0	0.9849113807298143	98.79402052110946
Annotation Cluster 2	Enrichment Score: 2.2031136724660922
Category	Term	Count	%	PValue	Genes	List Total	Pop Hits	Pop Total	Fold Enrichment	Bonferroni	Benjamini	FDR
UP_SEQ_FEATURE	domain:Fibronectin type-III 2	10	4.587155963302752	1.782877804472836E-5	EPHA5, NCAM2, EPHA4, LEPR, TEK, PRTG, LIFR, DSCAML1, CNTN4, EPHB1	218	130	19113	6.744177840508116	0.015970625353325496	0.008017452448545126	0.027798893165909
UP_SEQ_FEATURE	domain:Fibronectin type-III 1	10	4.587155963302752	1.895786116547026E-5	EPHA5, NCAM2, EPHA4, LEPR, TEK, PRTG, LIFR, DSCAML1, CNTN4, EPHB1	218	131	19113	6.692695566916451	0.016973411524065174	0.005690119895225609	0.029559132656520326
INTERPRO	IPR008957:Fibronectin, type III-like fold	10	4.587155963302752	4.325209941514782E-4	EPHA5, NCAM2, EPHA4, LEPR, TEK, PRTG, LIFR, DSCAML1, CNTN4, EPHB1	204	184	16659	4.438139386189258	0.19729515311451917	0.07063717793343482	0.6224280672736726
INTERPRO	IPR003961:Fibronectin, type III	10	4.587155963302752	5.456579161436785E-4	EPHA5, NCAM2, EPHA4, LEPR, TEK, PRTG, LIFR, DSCAML1, CNTN4, EPHB1	204	190	16659	4.297987616099071	0.2421500556483447	0.06696957507241086	0.7846440524974296
GOTERM_BP_FAT	GO:0030030~cell projection organization	13	5.963302752293578	0.0015887399757860939	DNAH9, VAV3, LIFR, ITGA1, DSCAML1, GPR98, EPHB1, NCAM2, EPHA4, TSGA10, CNTN4, BMP7, APBB2	163	368	13528	2.9318484929314486	0.8562678959995339	0.38427264887556634	2.5429043009976615
SMART	SM00060:FN3	10	4.587155963302752	0.0015898482317480743	EPHA5, NCAM2, EPHA4, LEPR, TEK, PRTG, LIFR, DSCAML1, CNTN4, EPHB1	131	190	9079	3.6476496584973885	0.1711792561583746	0.1711792561583746	1.8044523098535548
UP_SEQ_FEATURE	domain:Fibronectin type-III 3	6	2.7522935779816518	0.002551899579269838	LEPR, TEK, PRTG, LIFR, DSCAML1, CNTN4	218	83	19113	6.337902066983531	0.9004714345704198	0.2060470358754415	3.906223556717059
GOTERM_BP_FAT	GO:0048812~neuron projection morphogenesis	9	4.128440366972478	0.0041328923223279	NCAM2, EPHA4, ITGA1, LIFR, DSCAML1, CNTN4, APBB2, BMP7, EPHB1	163	213	13528	3.5067830294651343	0.9936071603378989	0.5691934457259742	6.489019460142487
UP_SEQ_FEATURE	domain:Fibronectin type-III 4	5	2.293577981651376	0.0053915510855124795	LEPR, PRTG, LIFR, DSCAML1, CNTN4	218	62	19113	7.070509026339154	0.9924162127733052	0.3130670977093811	8.084845270800633
GOTERM_BP_FAT	GO:0048858~cell projection morphogenesis	9	4.128440366972478	0.009363861653844166	NCAM2, EPHA4, ITGA1, LIFR, DSCAML1, CNTN4, APBB2, BMP7, EPHB1	163	245	13528	3.048754225616627	0.9999896418139945	0.6826574036944182	14.136264985176128
GOTERM_BP_FAT	GO:0000902~cell morphogenesis	11	5.045871559633028	0.01063960033046476	NCAM2, EPHA4, ITGA1, LIFR, DSCAML1, MAP7, CNTN4, SOX6, APBB2, BMP7, EPHB1	163	356	13528	2.5644171779141107	0.9999978496045627	0.6335287820569651	15.910148708903415
GOTERM_BP_FAT	GO:0032990~cell part morphogenesis	9	4.128440366972478	0.011988068161136952	NCAM2, EPHA4, ITGA1, LIFR, DSCAML1, CNTN4, APBB2, BMP7, EPHB1	163	256	13528	2.9177530674846626	0.9999995927406161	0.6504074078153007	17.747744427574276
GOTERM_BP_FAT	GO:0031175~neuron projection development	9	4.128440366972478	0.011988068161136952	NCAM2, EPHA4, ITGA1, LIFR, DSCAML1, CNTN4, APBB2, BMP7, EPHB1	163	256	13528	2.9177530674846626	0.9999995927406161	0.6504074078153007	17.747744427574276
INTERPRO	IPR007110:Immunoglobulin-like	13	5.963302752293578	0.019799451752906802	FLT1, FLT3, IGFBP7, LEPR, PRTG, DSCAML1, TIMD4, KDR, NCAM2, CD96, TEK, NPTN, CNTN4	204	501	16659	2.118967946460021	0.9999612751207603	0.39827299374283365	25.070569373559614
GOTERM_BP_FAT	GO:0048666~neuron development	10	4.587155963302752	0.020921429368338684	NCAM2, EPHA4, ITGA1, LIFR, DSCAML1, CNTN4, APBB2, BMP7, EPHB1, GPR98	163	339	13528	2.448196608574479	0.999999999993728	0.7614202300697833	29.002208304596454
GOTERM_BP_FAT	GO:0032989~cellular component morphogenesis	11	5.045871559633028	0.021219085196217603	NCAM2, EPHA4, ITGA1, LIFR, DSCAML1, MAP7, CNTN4, SOX6, APBB2, BMP7, EPHB1	163	397	13528	2.2995781242756252	0.9999999999956719	0.7477038811868645	29.351068775557632
GOTERM_BP_FAT	GO:0007409~axonogenesis	7	3.211009174311927	0.02873348150241454	NCAM2, EPHA4, DSCAML1, CNTN4, APBB2, BMP7, EPHB1	163	193	13528	3.01014018245971	0.9999999999999997	0.7869970344055784	37.64328736275127
GOTERM_BP_FAT	GO:0007411~axon guidance	5	2.293577981651376	0.03959016506231278	EPHA4, CNTN4, APBB2, BMP7, EPHB1	163	107	13528	3.8782179920876096	1.0	0.8279681162119699	48.02457326646701
GOTERM_BP_FAT	GO:0048667~cell morphogenesis involved in neuron differentiation	7	3.211009174311927	0.039909884048230954	NCAM2, EPHA4, DSCAML1, CNTN4, APBB2, BMP7, EPHB1	163	209	13528	2.7796988287785838	1.0	0.8197463437001777	48.304165237824336
GOTERM_BP_FAT	GO:0006928~cell motion	11	5.045871559633028	0.05956194476527068	EPHA4, DNAH9, FLT1, VAV3, ITGA1, CNTN4, APBB2, BMP7, EPHB1, ELMO1, KDR	163	475	13528	1.9219631901840488	1.0	0.8752070841641116	63.0213608809169
GOTERM_BP_FAT	GO:0000904~cell morphogenesis involved in differentiation	7	3.211009174311927	0.07325055782654127	NCAM2, EPHA4, DSCAML1, CNTN4, APBB2, BMP7, EPHB1	163	244	13528	2.380971537765262	1.0	0.9074206737608641	70.83969973155118
GOTERM_BP_FAT	GO:0030182~neuron differentiation	10	4.587155963302752	0.08063999449135775	NCAM2, EPHA4, ITGA1, LIFR, DSCAML1, CNTN4, APBB2, BMP7, EPHB1, GPR98	163	438	13528	1.8948371011569598	1.0	0.9230318565821751	74.3864806774027
UP_SEQ_FEATURE	domain:Fibronectin type-III 5	3	1.3761467889908259	0.09248490796271433	PRTG, LIFR, DSCAML1	218	45	19113	5.844954128440367	1.0	0.8758753872799582	77.98262078258406
Annotation Cluster 3	Enrichment Score: 1.9020165326453904
Category	Term	Count	%	PValue	Genes	List Total	Pop Hits	Pop Total	Fold Enrichment	Bonferroni	Benjamini	FDR
GOTERM_CC_FAT	GO:0044456~synapse part	13	5.963302752293578	8.274297404252417E-5	ERBB4, GABRB3, GRIK4, GRIK5, SYT9, GABBR2, PCLO, ITPR1, SYNE1, GRM8, NPTN, SYT17, GRID1	166	246	12782	4.069105691056911	0.018689326189392452	0.018689326189392452	0.10588031157521272
GOTERM_CC_FAT	GO:0045202~synapse	15	6.8807339449541285	2.0488620869908914E-4	ERBB4, GABRB3, GRIK4, GRIK5, SYT9, GABBR2, PCLO, ITPR1, SYNE1, GRM8, NPTN, UNC13C, APBB2, SYT17, GRID1	166	355	12782	3.2535211267605635	0.04564431517186074	0.023088701658057764	0.26198946562409064
GOTERM_MF_FAT	GO:0008066~glutamate receptor activity	5	2.293577981651376	6.774619305713046E-4	GRM8, GRIK4, GRIK5, GABBR2, GRID1	171	31	12983	12.245802678739858	0.2431053562597475	0.13000307831564573	0.9444906586952739
INTERPRO	IPR001828:Extracellular ligand-binding receptor	5	2.293577981651376	9.290901541801721E-4	GRM8, GRIK4, GRIK5, GABBR2, GRID1	204	36	16659	11.341911764705882	0.37636947240365726	0.09011716257003544	1.332579021448832
SP_PIR_KEYWORDS	cell junction	13	5.963302752293578	0.0019951032852830674	OCLN, GABRB3, GRIK4, GRIK5, SYT9, MPP7, GABBR2, PCLO, PARD3B, UNC13C, SYT17, GRID1, NPHP1	218	399	19235	2.874790186475363	0.40621744546078964	0.05078904163474052	2.5781707418817024
SP_PIR_KEYWORDS	synapse	9	4.128440366972478	0.002955996362061946	GABRB3, GRIK4, GRIK5, SYT9, GABBR2, UNC13C, PCLO, SYT17, GRID1	218	213	19235	3.728194857216695	0.538215801793962	0.053694504950131505	3.7978542583885777
GOTERM_BP_FAT	GO:0019226~transmission of nerve impulse	11	5.045871559633028	0.009516054319520337	COL4A4, GABRB3, GRM8, HEXA, GRIK4, GRIK5, GABBR2, PARK2, UNC13C, PCLO, SLC1A1	163	350	13528	2.608378615249781	0.9999914122857645	0.6537072360216893	14.34971469183881
GOTERM_BP_FAT	GO:0007268~synaptic transmission	10	4.587155963302752	0.009737300880242886	COL4A4, GABRB3, GRM8, GRIK4, GRIK5, GABBR2, PARK2, UNC13C, PCLO, SLC1A1	163	298	13528	2.785029027874995	0.9999934609748068	0.6302063770312119	14.659124462186867
GOTERM_CC_FAT	GO:0030054~cell junction	14	6.422018348623854	0.016753752909930288	OCLN, GABRB3, GRIK4, GRIK5, LMO7, SYT9, MPP7, GABBR2, PCLO, PARD3B, UNC13C, SYT17, GRID1, NPHP1	166	518	12782	2.0810810810810807	0.9787673687433421	0.4737800573611286	19.451256296233776
INTERPRO	IPR015683:Glutamate receptor-related	3	1.3761467889908259	0.019886301357268755	GRIK4, GRIK5, GRID1	204	18	16659	13.610294117647058	0.9999629795861651	0.38486081377919035	25.166330677697147
INTERPRO	IPR019594:Glutamate receptor, L-glutamate/glycine-binding	3	1.3761467889908259	0.019886301357268755	GRIK4, GRIK5, GRID1	204	18	16659	13.610294117647058	0.9999629795861651	0.38486081377919035	25.166330677697147
INTERPRO	IPR001508:NMDA receptor	3	1.3761467889908259	0.019886301357268755	GRIK4, GRIK5, GRID1	204	18	16659	13.610294117647058	0.9999629795861651	0.38486081377919035	25.166330677697147
INTERPRO	IPR001320:Ionotropic glutamate receptor	3	1.3761467889908259	0.019886301357268755	GRIK4, GRIK5, GRID1	204	18	16659	13.610294117647058	0.9999629795861651	0.38486081377919035	25.166330677697147
GOTERM_MF_FAT	GO:0004970~ionotropic glutamate receptor activity	3	1.3761467889908259	0.022728389883344604	GRIK4, GRIK5, GRID1	171	18	12983	12.653996101364523	0.9999212444510355	0.40841708887774464	27.52589704048285
GOTERM_MF_FAT	GO:0005234~extracellular-glutamate-gated ion channel activity	3	1.3761467889908259	0.02518681653499711	GRIK4, GRIK5, GRID1	171	19	12983	11.987996306555862	0.9999720299701017	0.40798236109263464	30.037551615320844
GOTERM_MF_FAT	GO:0022834~ligand-gated channel activity	6	2.7522935779816518	0.025712328723263386	GABRB3, GRIK4, GRIK5, RYR2, ITPR1, GRID1	171	127	12983	3.5869595247962427	0.9999775899889758	0.39939010964187893	30.563846947837337
GOTERM_MF_FAT	GO:0015276~ligand-gated ion channel activity	6	2.7522935779816518	0.025712328723263386	GABRB3, GRIK4, GRIK5, RYR2, ITPR1, GRID1	171	127	12983	3.5869595247962427	0.9999775899889758	0.39939010964187893	30.563846947837337
SMART	SM00079:PBPe	3	1.3761467889908259	0.026798733037662403	GRIK4, GRIK5, GRID1	131	18	9079	11.550890585241731	0.959457124647022	0.33013186658693117	26.719776062301005
GOTERM_CC_FAT	GO:0045211~postsynaptic membrane	6	2.7522935779816518	0.030631665086332235	SYNE1, GABRB3, GRIK4, GRIK5, GABBR2, GRID1	166	135	12782	3.4222222222222216	0.9991692831257418	0.5879673522882223	32.853605593056976
SP_PIR_KEYWORDS	postsynaptic cell membrane	5	2.293577981651376	0.036053834382046644	GABRB3, GRIK4, GRIK5, GABBR2, GRID1	218	110	19235	4.010633861551293	0.9999311703412469	0.26593469614564835	38.13750550132195
GOTERM_BP_FAT	GO:0007267~cell-cell signaling	13	5.963302752293578	0.056741570467553334	COL4A4, GABRB3, GRIK4, GRIK5, PARK2, GABBR2, PCLO, EPHB1, GRM8, TEK, UNC13C, TSHR, SLC1A1	163	600	13528	1.7982004089979549	1.0	0.8694735543957373	61.183270366430754
KEGG_PATHWAY	hsa04080:Neuroactive ligand-receptor interaction	8	3.669724770642202	0.06473112984584978	GABRB3, GRM8, LEPR, GRIK4, GRIK5, GABBR2, TSHR, GRID1	72	256	5085	2.20703125	0.9986734871636137	0.734207763587496	52.354211874342184
GOTERM_MF_FAT	GO:0005230~extracellular ligand-gated ion channel activity	4	1.834862385321101	0.06835772568869669	GABRB3, GRIK4, GRIK5, GRID1	171	72	12983	4.2179987004548405	0.9999999999997702	0.6463106413286511	62.89838539557141
SP_PIR_KEYWORDS	neurotransmitter receptor	3	1.3761467889908259	0.13539185563286676	GABRB3, GRIK4, GRIK5	218	57	19235	4.643891839690971	1.0	0.6129687104105563	85.08358908194566
GOTERM_BP_FAT	GO:0050877~neurological system process	16	7.339449541284404	0.48400666293948247	COL4A4, GABRB3, HEXA, GRIK4, GRIK5, PARK2, GABBR2, CDS1, PCLO, GPR98, FOXP2, NCAM2, DHRS3, GRM8, UNC13C, SLC1A1	163	1210	13528	1.0974395375957005	1.0	0.9905906525713366	99.99778765228406
Annotation Cluster 4	Enrichment Score: 1.873520280215097
Category	Term	Count	%	PValue	Genes	List Total	Pop Hits	Pop Total	Fold Enrichment	Bonferroni	Benjamini	FDR
INTERPRO	IPR008266:Tyrosine protein kinase, active site	8	3.669724770642202	1.829823953627942E-4	EPHA5, EPHA4, FLT1, ERBB4, FLT3, TEK, EPHB1, KDR	204	97	16659	6.734990903577926	0.08877329744146523	0.08877329744146523	0.2637659896763678
SP_PIR_KEYWORDS	tyrosine-protein kinase	8	3.669724770642202	2.657866326357405E-4	EPHA5, EPHA4, FLT1, ERBB4, FLT3, TEK, EPHB1, KDR	218	111	19235	6.359203239937186	0.06702747968064293	0.01719532634786214	0.3470630193704194
INTERPRO	IPR003962:Fibronectin, type III subdomain	4	1.834862385321101	0.008080152236136536	EPHA5, EPHA4, PRTG, EPHB1	204	34	16659	9.607266435986158	0.9837780591899736	0.2906804971027094	11.04956807575257
PIR_SUPERFAMILY	PIRSF000666:TyrPK_ephrin_receptor	3	1.3761467889908259	0.008957338475197668	EPHA5, EPHA4, EPHB1	84	13	7396	20.318681318681318	0.6147087900002881	0.6147087900002881	9.603381862604998
UP_SEQ_FEATURE	short sequence motif:PDZ-binding	5	2.293577981651376	0.010484023059565573	EPHA5, EPHA4, ERBB4, TSHR, EPHB1	218	75	19113	5.844954128440367	0.9999264134972095	0.41064404548766087	15.155732003393785
INTERPRO	IPR016257:Tyrosine-protein kinase, ephrin receptor	3	1.3761467889908259	0.010550481045109713	EPHA5, EPHA4, EPHB1	204	13	16659	18.84502262443439	0.9954294340271792	0.31945789713567685	14.193834910299085
INTERPRO	IPR001090:Ephrin receptor, ligand binding	3	1.3761467889908259	0.012210938914596235	EPHA5, EPHA4, EPHB1	204	14	16659	17.498949579831933	0.9980527580980948	0.3229998823623148	16.248813904158467
INTERPRO	IPR001426:Receptor tyrosine kinase, class V, conserved site	3	1.3761467889908259	0.012210938914596235	EPHA5, EPHA4, EPHB1	204	14	16659	17.498949579831933	0.9980527580980948	0.3229998823623148	16.248813904158467
INTERPRO	IPR013761:Sterile alpha motif-type	5	2.293577981651376	0.014509276047328133	EPHA5, EPHA4, SAMD12, PPFIBP2, EPHB1	204	77	16659	5.302711993888464	0.999403664423201	0.3379960274812238	19.017726956360704
SMART	SM00615:EPH_lbd	3	1.3761467889908259	0.016543345859462356	EPHA5, EPHA4, EPHB1	131	14	9079	14.851145038167939	0.8603257554582754	0.2796900921833959	17.37946568772345
GOTERM_MF_FAT	GO:0005003~ephrin receptor activity	3	1.3761467889908259	0.02037606109852896	EPHA5, EPHA4, EPHB1	171	17	12983	13.398348813209493	0.999788451949396	0.39207837853625604	25.044484418208857
INTERPRO	IPR001660:Sterile alpha motif SAM	5	2.293577981651376	0.026975609239979267	EPHA5, EPHA4, SAMD12, PPFIBP2, EPHB1	204	93	16659	4.390417457305503	0.9999990734833301	0.42631416137106215	32.610060594593826
SMART	SM00454:SAM	5	2.293577981651376	0.044182462727702154	EPHA5, EPHA4, SAMD12, PPFIBP2, EPHB1	131	93	9079	3.726093737174752	0.9951666374789816	0.41328804580160927	40.378359237199035
UP_SEQ_FEATURE	domain:SAM	4	1.834862385321101	0.06469653919508918	EPHA5, EPHA4, SAMD12, EPHB1	218	81	19113	4.329595650696568	1.0	0.8219362291723321	64.7605742584473
INTERPRO	IPR011510:Sterile alpha motif homology 2	3	1.3761467889908259	0.08895457826789764	EPHA4, SAMD12, PPFIBP2	204	41	16659	5.9752510760401725	1.0	0.7413262044617706	73.9349018482985
KEGG_PATHWAY	hsa04360:Axon guidance	3	1.3761467889908259	0.5422210012455888	EPHA5, EPHA4, EPHB1	72	129	5085	1.6424418604651163	1.0	0.9894362175512459	99.98259671590107
Annotation Cluster 5	Enrichment Score: 1.8571701747335763
Category	Term	Count	%	PValue	Genes	List Total	Pop Hits	Pop Total	Fold Enrichment	Bonferroni	Benjamini	FDR
GOTERM_BP_FAT	GO:0007167~enzyme linked receptor protein signaling pathway	14	6.422018348623854	2.4067514762812287E-4	FGF7, FLT1, ERBB4, FLT3, LIFR, EPHB1, KDR, EPHA5, EPHA4, PLCE1, TEK, GDF10, PPM1L, BMP7	163	342	13528	3.397409679618269	0.25446934065273186	0.25446934065273186	0.3891797931123264
GOTERM_BP_FAT	GO:0042127~regulation of cell proliferation	15	6.8807339449541285	0.08955911299516406	TESC, FGF7, FLT1, ERBB4, FLT3, IGFBP7, ARNT2, LIFR, KDR, FOXP2, PPM1D, TEK, AXIN2, BMP7, TSHR	163	787	13528	1.5818398671666107	1.0	0.9301949323971493	78.12837222071215
GOTERM_BP_FAT	GO:0008284~positive regulation of cell proliferation	9	4.128440366972478	0.12443668853472221	FGF7, FLT1, ERBB4, FLT3, ARNT2, LIFR, TSHR, KDR, FOXP2	163	414	13528	1.8042144571885836	1.0	0.9583679506743586	88.38384969509116
Annotation Cluster 6	Enrichment Score: 1.6913942913121747
Category	Term	Count	%	PValue	Genes	List Total	Pop Hits	Pop Total	Fold Enrichment	Bonferroni	Benjamini	FDR
GOTERM_MF_FAT	GO:0004714~transmembrane receptor protein tyrosine kinase activity	9	4.128440366972478	2.4774310167438995E-6	EPHA5, EPHA4, FLT1, ERBB4, FLT3, TEK, EPHB1, CRIM1, KDR	171	67	12983	10.198743126472898	0.0010177071935978388	0.0010177071935978388	0.003469119410948185
INTERPRO	IPR008266:Tyrosine protein kinase, active site	8	3.669724770642202	1.829823953627942E-4	EPHA5, EPHA4, FLT1, ERBB4, FLT3, TEK, EPHB1, KDR	204	97	16659	6.734990903577926	0.08877329744146523	0.08877329744146523	0.2637659896763678
GOTERM_BP_FAT	GO:0007167~enzyme linked receptor protein signaling pathway	14	6.422018348623854	2.4067514762812287E-4	FGF7, FLT1, ERBB4, FLT3, LIFR, EPHB1, KDR, EPHA5, EPHA4, PLCE1, TEK, GDF10, PPM1L, BMP7	163	342	13528	3.397409679618269	0.25446934065273186	0.25446934065273186	0.3891797931123264
SP_PIR_KEYWORDS	tyrosine-protein kinase	8	3.669724770642202	2.657866326357405E-4	EPHA5, EPHA4, FLT1, ERBB4, FLT3, TEK, EPHB1, KDR	218	111	19235	6.359203239937186	0.06702747968064293	0.01719532634786214	0.3470630193704194
GOTERM_BP_FAT	GO:0007169~transmembrane receptor protein tyrosine kinase signaling pathway	10	4.587155963302752	0.00151021646729639	EPHA5, EPHA4, PLCE1, FGF7, FLT1, ERBB4, FLT3, TEK, EPHB1, KDR	163	224	13528	3.7050832602979837	0.8417939137045714	0.45915303659612505	2.418659983666993
GOTERM_MF_FAT	GO:0004713~protein tyrosine kinase activity	9	4.128440366972478	0.0015296676039731477	EPHA5, EPHA4, FLT1, ERBB4, FLT3, TEK, EPHB1, CRIM1, KDR	171	166	12983	4.116360177552314	0.4669684813327988	0.1891927376026188	2.120838280685433
GOTERM_BP_FAT	GO:0006793~phosphorus metabolic process	23	10.550458715596331	0.002888400937491881	NDUFA5, FLT1, ERBB4, ENPP1, FLT3, PTPRN2, TAOK3, ITGA1, PRKCH, EPHB1, NEK11, KDR, EPHA5, GALK2, ATP6V1A, EPHA4, PLCE1, PPM1D, KSR2, TEK, PPM1L, PRKACB, BMP7	163	973	13528	1.9618282586901554	0.9706642423451716	0.5062814306732204	4.577864945446963
GOTERM_BP_FAT	GO:0006796~phosphate metabolic process	23	10.550458715596331	0.002888400937491881	NDUFA5, FLT1, ERBB4, ENPP1, FLT3, PTPRN2, TAOK3, ITGA1, PRKCH, EPHB1, NEK11, KDR, EPHA5, GALK2, ATP6V1A, EPHA4, PLCE1, PPM1D, KSR2, TEK, PPM1L, PRKACB, BMP7	163	973	13528	1.9618282586901554	0.9706642423451716	0.5062814306732204	4.577864945446963
INTERPRO	IPR001245:Tyrosine protein kinase	7	3.211009174311927	0.0032372904497694373	EPHA5, FLT1, ERBB4, FLT3, TEK, EPHB1, KDR	204	118	16659	4.844341974077767	0.8074137627769209	0.1860866798887041	4.572000469041204
GOTERM_MF_FAT	GO:0005021~vascular endothelial growth factor receptor activity	3	1.3761467889908259	0.004531640822681367	FLT1, FLT3, KDR	171	8	12983	28.471491228070175	0.8453726532536416	0.18731788826565254	6.162095126635347
INTERPRO	IPR001824:Receptor tyrosine kinase, class III, conserved site	3	1.3761467889908259	0.005027994922251637	FLT1, FLT3, KDR	204	9	16659	27.220588235294116	0.9227465985425625	0.2259094582557779	7.016659803734148
SP_PIR_KEYWORDS	kinase	17	7.79816513761468	0.005155080751404567	FLT1, ERBB4, FLT3, PHKB, FGGY, TAOK3, NELL2, PRKCH, AK7, EPHB1, NEK11, KDR, EPHA5, GALK2, EPHA4, TEK, PRKACB	218	688	19235	2.180199221250267	0.7404889667427187	0.072202706076812	6.536324739584409
SMART	SM00219:TyrKc	7	3.211009174311927	0.006849553902406364	EPHA5, FLT1, ERBB4, FLT3, TEK, EPHB1, KDR	131	118	9079	4.111333937119938	0.5555990718722185	0.2368820793177816	7.564456806971965
GOTERM_BP_FAT	GO:0016310~phosphorylation	19	8.715596330275229	0.007328382733260604	NDUFA5, FLT1, ERBB4, FLT3, TAOK3, ITGA1, PRKCH, EPHB1, NEK11, KDR, EPHA5, GALK2, ATP6V1A, EPHA4, PLCE1, KSR2, TEK, PRKACB, BMP7	163	800	13528	1.9711042944785275	0.9998732822062127	0.6742722942336639	11.233109592882117
UP_SEQ_FEATURE	domain:Protein kinase	13	5.963302752293578	0.007506459900571797	EPHA5, EPHA4, KSR2, FLT1, ERBB4, FLT3, TEK, TAOK3, PRKCH, PRKACB, NEK11, EPHB1, KDR	218	469	19113	2.430204808200153	0.9988905622989008	0.3849138856751313	11.085825100916368
SP_PIR_KEYWORDS	phosphotransferase	8	3.669724770642202	0.007937171570560106	GALK2, FLT1, PHKB, FLT3, TEK, PRKCH, PRKACB, KDR	218	201	19235	3.5117988041444153	0.8750531550661047	0.09020811488487579	9.89764480339883
UP_SEQ_FEATURE	active site:Proton acceptor	16	7.339449541284404	0.008331390893617865	FLT1, ERBB4, FLT3, HSD17B12, TAOK3, PRKCH, EPHB1, NEK11, KDR, EPHA5, ALDH1A1, EPHA4, DHRS3, TEK, PRKACB, WWOX	218	658	19113	2.13189816234907	0.9994763885683927	0.37635410223496435	12.231314954341899
GOTERM_MF_FAT	GO:0004672~protein kinase activity	16	7.339449541284404	0.013363139738989897	FLT1, ERBB4, FLT3, PHKB, LGMN, TAOK3, PRKCH, EPHB1, NEK11, KDR, EPHA5, EPHA4, KSR2, TEK, PRKACB, CRIM1	171	606	12983	2.00459344180032	0.9960311445403458	0.34644529605229735	17.170601601474377
GOTERM_BP_FAT	GO:0006468~protein amino acid phosphorylation	16	7.339449541284404	0.014056387803463497	FLT1, ERBB4, FLT3, TAOK3, ITGA1, PRKCH, EPHB1, NEK11, KDR, EPHA5, EPHA4, PLCE1, KSR2, TEK, PRKACB, BMP7	163	667	13528	1.9908573320701612	0.9999999684110872	0.6602019224339571	20.493238276097614
SP_PIR_KEYWORDS	tyrosine-specific protein kinase	4	1.834862385321101	0.016875124122350652	FLT1, FLT3, TEK, KDR	218	48	19235	7.35282874617737	0.9882275509208763	0.1689647399989822	19.9558659699946
SP_PIR_KEYWORDS	autophosphorylation	4	1.834862385321101	0.017829340492891026	FLT1, PHKB, TEK, PRKCH	218	49	19235	7.202771016663546	0.9908631691597564	0.1712341956462814	20.96603904310379
INTERPRO	IPR017441:Protein kinase, ATP binding site	12	5.5045871559633035	0.023890684270855778	EPHA5, EPHA4, FLT1, ERBB4, FLT3, TEK, TAOK3, PRKCH, PRKACB, EPHB1, NEK11, KDR	204	455	16659	2.15371687136393	0.9999953738847005	0.40059915314338845	29.459921402573684
UP_SEQ_FEATURE	nucleotide phosphate-binding region:ATP	19	8.715596330275229	0.026177719609751002	NWD1, DNAH9, FLT1, ERBB4, FLT3, TAOK3, PRKCH, AK7, IQCA1, EPHB1, NEK11, KDR, EPHA5, GALK2, ATP6V1A, EPHA4, TEK, PRKACB, MYO5B	218	962	19113	1.7316132293196516	0.9999999999604474	0.5881773866223954	33.877308862146464
SP_PIR_KEYWORDS	atp-binding	24	11.009174311926607	0.026365725686460464	NWD1, DNAH9, FLT1, ERBB4, FLT3, FARS2, TAOK3, PRKCH, AK7, IQCA1, EPHB1, NEK11, KDR, EPHA5, GALK2, ATP6V1A, EPHA4, ATP2C2, ATP9A, TEK, PRKACB, PCCB, ABCA13, MYO5B	218	1326	19235	1.5969944788077546	0.9990639095354349	0.21374633384118846	29.493333275465396
INTERPRO	IPR000719:Protein kinase, core	12	5.5045871559633035	0.031853439219694114	EPHA5, FLT1, KSR2, ERBB4, FLT3, TEK, TAOK3, PRKCH, PRKACB, EPHB1, NEK11, KDR	204	476	16659	2.058699950568463	0.9999999278755747	0.46873542214918007	37.32500745886238
UP_SEQ_FEATURE	binding site:ATP	12	5.5045871559633035	0.04578847584932394	EPHA5, EPHA4, FLT1, ERBB4, FLT3, TEK, TAOK3, PRKCH, PRKACB, EPHB1, NEK11, KDR	218	542	19113	1.9411286773418193	1.0	0.7446895649633745	51.85233754916728
SP_PIR_KEYWORDS	ATP	7	3.211009174311927	0.05160595964539439	FLT1, ERBB4, FLT3, TEK, PRKCH, PRKACB, KDR	218	236	19235	2.617108536774996	0.9999990135364609	0.35089488348622655	49.992132062810356
SP_PIR_KEYWORDS	nucleotide-binding	27	12.385321100917432	0.0635951322419202	DNAH9, ERBB4, FARS2, EPHB1, GALK2, RAB43, TEK, RAB25, PRKACB, ABCA13, MYO5B, NWD1, FLT1, FLT3, TAOK3, PRKCH, AK7, IQCA1, NEK11, KDR, EPHA5, ATP6V1A, EPHA4, ATP2C2, ATP9A, HHAT, PCCB	218	1686	19235	1.412999118482484	0.9999999643535775	0.40529236564644067	57.65762227396958
SP_PIR_KEYWORDS	transferase	23	10.550458715596331	0.0692825461268301	GALNT3, FLT1, ERBB4, WBSCR17, FLT3, PHKB, FGGY, TAOK3, PRKCH, CDS1, AK7, EPHB1, NEK11, KDR, EPHA5, GALK2, EPHA4, ST6GALNAC3, NCOA1, TEK, HHAT, PRDM2, PRKACB	218	1394	19235	1.4557967962302398	0.9999999927312282	0.41457627966270005	60.90052254569811
GOTERM_MF_FAT	GO:0005524~ATP binding	26	11.926605504587156	0.10738747104009655	DNAH9, ERBB4, ENPP1, FARS2, EPHB1, GALK2, TEK, PRKACB, MYO5B, ABCA13, NWD1, FLT1, FLT3, TAOK3, PRKCH, AK7, NEK11, IQCA1, KDR, EPHA5, EPHA4, ATP6V1A, ATP2C2, KSR2, ATP9A, PCCB	171	1477	12983	1.3365087283770247	1.0	0.7467190802996013	79.62357529035177
GOTERM_MF_FAT	GO:0032559~adenyl ribonucleotide binding	26	11.926605504587156	0.1200829489095693	DNAH9, ERBB4, ENPP1, FARS2, EPHB1, GALK2, TEK, PRKACB, MYO5B, ABCA13, NWD1, FLT1, FLT3, TAOK3, PRKCH, AK7, NEK11, IQCA1, KDR, EPHA5, EPHA4, ATP6V1A, ATP2C2, KSR2, ATP9A, PCCB	171	1497	12983	1.3186529003425955	1.0	0.767881480662725	83.32709892890038
GOTERM_MF_FAT	GO:0030554~adenyl nucleotide binding	27	12.385321100917432	0.12725021750102491	DNAH9, ERBB4, ENPP1, FARS2, EPHB1, GALK2, TEK, PRKACB, MYO5B, ABCA13, NWD1, FLT1, ACOXL, FLT3, TAOK3, PRKCH, AK7, NEK11, IQCA1, KDR, EPHA5, EPHA4, ATP6V1A, ATP2C2, KSR2, ATP9A, PCCB	171	1577	12983	1.2999032139638889	1.0	0.7705563873107814	85.13132302706727
GOTERM_MF_FAT	GO:0001883~purine nucleoside binding	27	12.385321100917432	0.14390867333893648	DNAH9, ERBB4, ENPP1, FARS2, EPHB1, GALK2, TEK, PRKACB, MYO5B, ABCA13, NWD1, FLT1, ACOXL, FLT3, TAOK3, PRKCH, AK7, NEK11, IQCA1, KDR, EPHA5, EPHA4, ATP6V1A, ATP2C2, KSR2, ATP9A, PCCB	171	1601	12983	1.2804168447351985	1.0	0.7657517465416914	88.64803300589178
GOTERM_MF_FAT	GO:0001882~nucleoside binding	27	12.385321100917432	0.15196146836573937	DNAH9, ERBB4, ENPP1, FARS2, EPHB1, GALK2, TEK, PRKACB, MYO5B, ABCA13, NWD1, FLT1, ACOXL, FLT3, TAOK3, PRKCH, AK7, NEK11, IQCA1, KDR, EPHA5, EPHA4, ATP6V1A, ATP2C2, KSR2, ATP9A, PCCB	171	1612	12983	1.2716795089460624	1.0	0.7780803903167247	90.0552202781368
GOTERM_BP_FAT	GO:0040012~regulation of locomotion	5	2.293577981651376	0.1990131242596344	FLT1, ERBB4, TEK, TSHR, KDR	163	192	13528	2.1612985685071573	1.0	0.9790912339581932	97.25376385938021
GOTERM_MF_FAT	GO:0000166~nucleotide binding	35	16.055045871559635	0.1991999266066769	DNAH9, ERBB4, ENPP1, CPEB3, FARS2, EPHB1, GALK2, CRYL1, RAB43, TEK, RBMS3, RAB25, PRKACB, TNRC6B, ABCA13, MYO5B, NWD1, FLT1, ACOXL, FLT3, TAOK3, PRKCH, AK7, IQCA1, NEK11, KDR, EPHA5, ATP6V1A, EPHA4, DHRS3, ATP2C2, KSR2, ATP9A, HHAT, PCCB	171	2245	12983	1.1836700139361023	1.0	0.8507462873695287	95.5430590446005
GOTERM_MF_FAT	GO:0032553~ribonucleotide binding	29	13.302752293577983	0.21849824146593438	DNAH9, ERBB4, ENPP1, FARS2, EPHB1, GALK2, RAB43, TEK, RAB25, PRKACB, ABCA13, MYO5B, NWD1, FLT1, FLT3, TAOK3, PRKCH, AK7, IQCA1, NEK11, KDR, EPHA5, ATP6V1A, EPHA4, ATP2C2, KSR2, ATP9A, HHAT, PCCB	171	1836	12983	1.1992349246391212	1.0	0.8735488677474712	96.8327244493088
GOTERM_MF_FAT	GO:0032555~purine ribonucleotide binding	29	13.302752293577983	0.21849824146593438	DNAH9, ERBB4, ENPP1, FARS2, EPHB1, GALK2, RAB43, TEK, RAB25, PRKACB, ABCA13, MYO5B, NWD1, FLT1, FLT3, TAOK3, PRKCH, AK7, IQCA1, NEK11, KDR, EPHA5, ATP6V1A, EPHA4, ATP2C2, KSR2, ATP9A, HHAT, PCCB	171	1836	12983	1.1992349246391212	1.0	0.8735488677474712	96.8327244493088
GOTERM_MF_FAT	GO:0017076~purine nucleotide binding	30	13.761467889908257	0.22719920871369442	DNAH9, ERBB4, ENPP1, FARS2, EPHB1, GALK2, RAB43, TEK, RAB25, PRKACB, ABCA13, MYO5B, NWD1, FLT1, ACOXL, FLT3, TAOK3, PRKCH, AK7, IQCA1, NEK11, KDR, EPHA5, ATP6V1A, EPHA4, ATP2C2, KSR2, ATP9A, HHAT, PCCB	171	1918	12983	1.1875491648830103	1.0	0.8746985192105149	97.29232161616494
GOTERM_BP_FAT	GO:0030335~positive regulation of cell migration	3	1.3761467889908259	0.28863306214322326	FLT1, ERBB4, KDR	163	89	13528	2.797546012269939	1.0	0.9855882340954876	99.59827637162778
GOTERM_BP_FAT	GO:0030334~regulation of cell migration	4	1.834862385321101	0.3263711659442148	FLT1, ERBB4, TEK, KDR	163	169	13528	1.9643518350455584	1.0	0.9864789364853139	99.8338783581233
GOTERM_BP_FAT	GO:0040017~positive regulation of locomotion	3	1.3761467889908259	0.3283887429647829	FLT1, ERBB4, KDR	163	98	13528	2.5406285213471893	1.0	0.986401656305098	99.84175771880214
GOTERM_BP_FAT	GO:0051272~positive regulation of cell motion	3	1.3761467889908259	0.3283887429647829	FLT1, ERBB4, KDR	163	98	13528	2.5406285213471893	1.0	0.986401656305098	99.84175771880214
GOTERM_BP_FAT	GO:0051270~regulation of cell motion	4	1.834862385321101	0.4094369494018278	FLT1, ERBB4, TEK, KDR	163	193	13528	1.7200801042626912	1.0	0.9888168180481378	99.98029716263447
KEGG_PATHWAY	hsa04144:Endocytosis	3	1.3761467889908259	0.7344130821145431	FLT1, ERBB4, KDR	72	184	5085	1.1514945652173911	1.0	0.9980700512674081	99.99995820085744
Annotation Cluster 7	Enrichment Score: 1.6440166152933915
Category	Term	Count	%	PValue	Genes	List Total	Pop Hits	Pop Total	Fold Enrichment	Bonferroni	Benjamini	FDR
GOTERM_CC_FAT	GO:0044459~plasma membrane part	45	20.642201834862387	0.0014883982897160204	EMCN, OCLN, ERBB4, GABRB3, ENPP1, PHKB, GRIK4, GRIK5, LMO7, SYT9, GABBR2, EPHB1, CD96, RAB43, TEK, RAB25, PARD3B, PLA2R1, SLC1A1, NPHP1, GRID1, FLT1, FLT3, PTPRN2, ITGA1, LIFR, COL25A1, MPP7, PCLO, KDR, KCTD8, EPHA5, EPHA4, ATP6V1A, SLC17A5, SYNE1, SLC26A7, GRM8, RGS6, SGCD, MAP7, UNC13C, SYT17, TSHR, CACNA1D	166	2203	12782	1.5728551974580116	0.2879503298017668	0.08139760707310262	1.8888801160571345
SP_PIR_KEYWORDS	receptor	28	12.844036697247708	0.0202923547236558	ERBB4, LEPR, GRIK4, GRIK5, SORCS1, GABBR2, ILDR1, EPHB1, TEK, PLA2R1, GRID1, TRPM3, FLT1, FLT3, PTPRN2, ESRRG, ITGA1, LIFR, NCOA7, GPR98, ITPR1, KDR, EPHA5, EPHA4, GRM8, NPTN, RYR2, TSHR	218	1583	19235	1.5606762215512298	0.9952555513295444	0.18600351609315402	23.519325480641196
GOTERM_CC_FAT	GO:0005887~integral to plasma membrane	22	10.091743119266056	0.08587742440001345	FLT1, GABRB3, FLT3, PTPRN2, GRIK4, ITGA1, LIFR, COL25A1, GABBR2, EPHB1, KDR, EPHA5, KCTD8, CD96, ATP6V1A, EPHA4, SLC17A5, GRM8, TEK, PLA2R1, TSHR, SLC1A1	166	1188	12782	1.425925925925926	0.9999999987146805	0.7682982234398645	68.32200226670504
GOTERM_CC_FAT	GO:0031226~intrinsic to plasma membrane	22	10.091743119266056	0.10232998731011969	FLT1, GABRB3, FLT3, PTPRN2, GRIK4, ITGA1, LIFR, COL25A1, GABBR2, EPHB1, KDR, EPHA5, KCTD8, CD96, ATP6V1A, EPHA4, SLC17A5, GRM8, TEK, PLA2R1, TSHR, SLC1A1	166	1215	12782	1.3942386831275722	0.9999999999795538	0.806190926192415	74.89415105607158
Annotation Cluster 8	Enrichment Score: 1.5895038598642153
Category	Term	Count	%	PValue	Genes	List Total	Pop Hits	Pop Total	Fold Enrichment	Bonferroni	Benjamini	FDR
INTERPRO	IPR018029:C2 membrane targeting protein	8	3.669724770642202	3.1660475786324385E-4	PLCL1, PLCE1, PLCH1, SYT9, PRKCH, UNC13C, PCLO, SYT17	204	106	16659	6.16315205327414	0.14858932114562506	0.07728082340596454	0.45597110557309417
INTERPRO	IPR000008:C2 calcium-dependent membrane targeting	8	3.669724770642202	0.0014566870236107656	PLCL1, PLCE1, PLCH1, SYT9, PRKCH, UNC13C, PCLO, SYT17	204	137	16659	4.768570201803349	0.5231419893477451	0.11611008148551083	2.081926252083899
SMART	SM00239:C2	8	3.669724770642202	0.0034607942527045622	PLCL1, PLCE1, PLCH1, SYT9, PRKCH, UNC13C, PCLO, SYT17	131	137	9079	4.047027358332869	0.33574024263546587	0.18497867674242163	3.8898588501558695
INTERPRO	IPR015359:Phospholipase C, phosphoinositol-specific, EF-hand-like	3	1.3761467889908259	0.010550481045109713	PLCL1, PLCE1, PLCH1	204	13	16659	18.84502262443439	0.9954294340271792	0.31945789713567685	14.193834910299085
UP_SEQ_FEATURE	domain:PI-PLC Y-box	3	1.3761467889908259	0.012223554328395813	PLCL1, PLCE1, PLCH1	218	15	19113	17.5348623853211	0.9999849763568747	0.42609664589083907	17.452049296344086
INTERPRO	IPR001192:Phospholipase C, phosphoinositol-specific, C-terminal (PLC)	3	1.3761467889908259	0.013977530724431	PLCL1, PLCE1, PLCH1	204	15	16659	16.33235294117647	0.999215667291247	0.3433657244956665	18.384792466918952
INTERPRO	IPR001711:Phospholipase C, phosphatidylinositol-specific, Y domain	3	1.3761467889908259	0.013977530724431	PLCL1, PLCE1, PLCH1	204	15	16659	16.33235294117647	0.999215667291247	0.3433657244956665	18.384792466918952
UP_SEQ_FEATURE	domain:PI-PLC X-box	3	1.3761467889908259	0.01741876448866022	PLCL1, PLCE1, PLCH1	218	18	19113	14.612385321100918	0.999999871552728	0.4983748035312011	23.968682072123993
SMART	SM00149:PLCYc	3	1.3761467889908259	0.018911433218219132	PLCL1, PLCE1, PLCH1	131	15	9079	13.861068702290076	0.8949080795817911	0.27518997796209654	19.62784131161942
INTERPRO	IPR000909:Phospholipase C, phosphatidylinositol-specific , X region	3	1.3761467889908259	0.022049877415305376	PLCL1, PLCE1, PLCH1	204	19	16659	12.893962848297212	0.9999879527929165	0.3888814105686901	27.51546710029852
GOTERM_MF_FAT	GO:0008081~phosphoric diester hydrolase activity	5	2.293577981651376	0.024366712641395356	PLCL1, PLCE1, ENPP1, PLCH1, PDE8B	171	84	12983	4.519284321915901	0.9999604818604436	0.4135210258120542	29.208819595567427
SMART	SM00148:PLCXc	3	1.3761467889908259	0.029675012782011383	PLCL1, PLCE1, PLCH1	131	19	9079	10.942948975492165	0.9714088650777397	0.3262944036122144	29.16048146916711
INTERPRO	IPR017946:PLC-like phosphodiesterase, TIM beta/alpha-barrel domain	3	1.3761467889908259	0.0368884349373567	PLCL1, PLCE1, PLCH1	204	25	16659	9.799411764705884	0.9999999948983374	0.49435368362154797	41.8684845821058
GOTERM_MF_FAT	GO:0004435~phosphoinositide phospholipase C activity	3	1.3761467889908259	0.041993563766275104	PLCL1, PLCE1, PLCH1	171	25	12983	9.110877192982455	0.9999999779999621	0.551328650776968	45.159686679225544
UP_SEQ_FEATURE	metal ion-binding site:Calcium 3	3	1.3761467889908259	0.045327491315828805	PLCH1, SYT9, SYT17	218	30	19113	8.76743119266055	1.0	0.7524756447381288	51.488329502098296
GOTERM_MF_FAT	GO:0004629~phospholipase C activity	3	1.3761467889908259	0.06187927317616644	PLCL1, PLCE1, PLCH1	171	31	12983	7.347481607243916	0.9999999999960342	0.6356870902089834	59.11765407073144
UP_SEQ_FEATURE	domain:C2	4	1.834862385321101	0.06280479381452209	PLCL1, PLCE1, PLCH1, PRKCH	218	80	19113	4.383715596330275	1.0	0.8214172548908951	63.63253919073297
INTERPRO	IPR011992:EF-Hand type	7	3.211009174311927	0.06931832596390991	SMOC2, PLCL1, TESC, PLCE1, PLCH1, RYR2, CACNA1D	204	236	16659	2.4221709870388834	0.9999999999999999	0.680317802250705	64.54143612717034
GOTERM_MF_FAT	GO:0004620~phospholipase activity	3	1.3761467889908259	0.2964285429753515	PLCL1, PLCE1, PLCH1	171	83	12983	2.7442401183682095	1.0	0.9064146666528863	99.27248952872164
GOTERM_MF_FAT	GO:0016298~lipase activity	3	1.3761467889908259	0.37763158985130363	PLCL1, PLCE1, PLCH1	171	100	12983	2.277719298245614	1.0	0.9382318140343644	99.86937572024065
SP_PIR_KEYWORDS	transducer	7	3.211009174311927	0.9330048925279881	PLCL1, PLCE1, GRM8, PLCH1, GABBR2, TSHR, GPR98	218	874	19235	0.706679192996452	1.0	0.9994926043597868	99.99999999999996
Annotation Cluster 9	Enrichment Score: 1.573656224244094
Category	Term	Count	%	PValue	Genes	List Total	Pop Hits	Pop Total	Fold Enrichment	Bonferroni	Benjamini	FDR
INTERPRO	IPR013098:Immunoglobulin I-set	8	3.669724770642202	0.001518999769460988	NCAM2, FLT1, IGFBP7, PRTG, NPTN, DSCAML1, CNTN4, KDR	204	138	16659	4.734015345268542	0.5380222487706476	0.10445229982012827	2.1700786178372566
SP_PIR_KEYWORDS	Immunoglobulin domain	14	6.422018348623854	0.0027306727601905047	FLT1, FLT3, IGFBP7, LEPR, PRTG, TIMD4, DSCAML1, ILDR1, KDR, NCAM2, CD96, TEK, NPTN, CNTN4	218	470	19235	2.6282451688463793	0.5101619478700107	0.0628201199796059	3.5131183910485086
UP_SEQ_FEATURE	domain:Ig-like C2-type 5	5	2.293577981651376	0.003505368349925305	NCAM2, FLT1, DSCAML1, CNTN4, KDR	218	55	19113	7.970391993327773	0.958034543932279	0.2322125736911641	5.328706469076428
UP_SEQ_FEATURE	domain:Ig-like C2-type 6	4	1.834862385321101	0.008441503078330463	FLT1, DSCAML1, CNTN4, KDR	218	37	19113	9.47830399206546	0.9995263457449259	0.36256059295612153	12.383166416944391
UP_SEQ_FEATURE	domain:Ig-like C2-type 4	5	2.293577981651376	0.01097031042217458	NCAM2, FLT1, DSCAML1, CNTN4, KDR	218	76	19113	5.768046837276677	0.9999527910940142	0.40800634867268715	15.803617664140058
INTERPRO	IPR013151:Immunoglobulin	8	3.669724770642202	0.012040890404295637	NCAM2, FLT1, FLT3, PRTG, NPTN, DSCAML1, CNTN4, KDR	204	202	16659	3.2341292952824694	0.9978748147903608	0.33652211385550346	16.04048720565502
INTERPRO	IPR007110:Immunoglobulin-like	13	5.963302752293578	0.019799451752906802	FLT1, FLT3, IGFBP7, LEPR, PRTG, DSCAML1, TIMD4, KDR, NCAM2, CD96, TEK, NPTN, CNTN4	204	501	16659	2.118967946460021	0.9999612751207603	0.39827299374283365	25.070569373559614
INTERPRO	IPR003599:Immunoglobulin subtype	10	4.587155963302752	0.020102408631989616	CD96, FLT1, FLT3, IGFBP7, NPTN, TIMD4, DSCAML1, CNTN4, ILDR1, KDR	204	330	16659	2.4745989304812834	0.9999669028500008	0.37431734161874686	25.404118757985593
UP_SEQ_FEATURE	domain:Ig-like C2-type 7	3	1.3761467889908259	0.025531179115473514	FLT1, DSCAML1, KDR	218	22	19113	11.955587989991662	0.9999999999279794	0.607085296413421	33.18939474248741
INTERPRO	IPR003598:Immunoglobulin subtype 2	7	3.211009174311927	0.03984351481057649	NCAM2, FLT1, PRTG, NPTN, DSCAML1, CNTN4, KDR	204	205	16659	2.7884505021520805	0.9999999989291073	0.5094526935459975	44.39033567172193
SMART	SM00409:IG	10	4.587155963302752	0.04707670314533552	CD96, FLT1, FLT3, IGFBP7, NPTN, TIMD4, DSCAML1, CNTN4, ILDR1, KDR	131	330	9079	2.1001619245894054	0.9966206166175255	0.4038591803315059	42.41211903088827
UP_SEQ_FEATURE	domain:Ig-like C2-type 3	5	2.293577981651376	0.050468710931948525	NCAM2, FLT1, DSCAML1, CNTN4, KDR	218	122	19113	3.5932095051887507	1.0	0.7575779481723066	55.4060685549542
UP_SEQ_FEATURE	domain:Ig-like C2-type 1	6	2.7522935779816518	0.06611155390117278	NCAM2, FLT1, TEK, DSCAML1, CNTN4, KDR	218	190	19113	2.7686624818928056	1.0	0.8201544716443017	65.58283884695189
UP_SEQ_FEATURE	domain:Ig-like C2-type 2	6	2.7522935779816518	0.06749667689579356	NCAM2, FLT1, TEK, DSCAML1, CNTN4, KDR	218	191	19113	2.7541668668043617	1.0	0.8183207121131244	66.3703136307606
SMART	SM00408:IGc2	7	3.211009174311927	0.0738292497480673	NCAM2, FLT1, PRTG, NPTN, DSCAML1, CNTN4, KDR	131	205	9079	2.3665239247812324	0.9998826332095834	0.501508995985628	58.42811193302428
UP_SEQ_FEATURE	domain:Ig-like C2-type	4	1.834862385321101	0.11245236485851472	CD96, FLT3, IGFBP7, NPTN	218	103	19113	3.4048276476351655	1.0	0.9183370443497689	84.4370539576403
INTERPRO	IPR013783:Immunoglobulin-like fold	11	5.045871559633028	0.13911327419717623	CD96, NCAM2, FLT1, FLT3, TEK, PRTG, NPTN, TIMD4, DSCAML1, CNTN4, KDR	204	553	16659	1.6243750664822894	1.0	0.8507843604608125	88.48921603272835
INTERPRO	IPR013106:Immunoglobulin V-set	4	1.834862385321101	0.5875518877019952	CD96, TIMD4, CNTN4, KDR	204	249	16659	1.3118355776045358	1.0	0.9992083493612738	99.9997189409489
Annotation Cluster 10	Enrichment Score: 1.5736173505073845
Category	Term	Count	%	PValue	Genes	List Total	Pop Hits	Pop Total	Fold Enrichment	Bonferroni	Benjamini	FDR
INTERPRO	IPR002219:Protein kinase C-like, phorbol ester/diacylglycerol binding	5	2.293577981651376	0.009023739922875678	KSR2, VAV3, CHN2, PRKCH, UNC13C	204	67	16659	6.094161545215101	0.9899969760282544	0.2982798510491914	12.263024677476908
GOTERM_MF_FAT	GO:0019992~diacylglycerol binding	5	2.293577981651376	0.01206587669298495	KSR2, VAV3, CHN2, PRKCH, UNC13C	171	68	12983	5.582645338837289	0.9931891338013321	0.34016776410908667	15.632460778271218
UP_SEQ_FEATURE	zinc finger region:Phorbol-ester/DAG-type	4	1.834862385321101	0.0127587935162306	KSR2, VAV3, CHN2, UNC13C	218	43	19113	8.155749946660979	0.9999907909144433	0.4242939597077844	18.146820120498496
SMART	SM00109:C1	5	2.293577981651376	0.015361254258683671	KSR2, VAV3, CHN2, PRKCH, UNC13C	131	67	9079	5.172040560555999	0.8390552852348747	0.30603855300865845	16.235786833959665
INTERPRO	IPR002219:Protein kinase C, phorbol ester/diacylglycerol binding	3	1.3761467889908259	0.1239626529594139	KSR2, VAV3, CHN2	204	50	16659	4.899705882352942	1.0	0.8375008382307856	85.19342118672405
GOTERM_MF_FAT	GO:0008289~lipid binding	10	4.587155963302752	0.1367172441521169	ALDH1A1, KSR2, VAV3, ESRRG, CHN2, PRKCH, UNC13C, PCLO, ITPR1, ACBD4	171	450	12983	1.6871994801819363	1.0	0.7627467637489259	87.23725764186922
Annotation Cluster 11	Enrichment Score: 1.504881357986988
Category	Term	Count	%	PValue	Genes	List Total	Pop Hits	Pop Total	Fold Enrichment	Bonferroni	Benjamini	FDR
GOTERM_BP_FAT	GO:0006811~ion transport	21	9.63302752293578	8.604653704381322E-4	TRPM3, SLC44A1, ENPP1, GABRB3, KCNAB1, GRIK4, GRIK5, CACNA2D3, ITPR1, KCTD8, ATP6V1A, ATP2C2, SLC17A5, SLC26A7, CLIC6, RYR2, SLCO3A1, CACNA1D, SLC1A1, OCA2, GRID1	163	768	13528	2.2693634969325154	0.6501391082279498	0.4085096012849827	1.384869476289563
GOTERM_MF_FAT	GO:0005216~ion channel activity	14	6.422018348623854	0.0017051757401221157	KCTD8, TRPM3, GABRB3, GPM6A, KCNAB1, SLC26A7, GRIK4, CLIC6, GRIK5, RYR2, CACNA2D3, CACNA1D, ITPR1, GRID1	171	386	12983	2.7537193588461655	0.5041220376113089	0.16084207192305633	2.361485444163125
GOTERM_MF_FAT	GO:0022838~substrate specific channel activity	14	6.422018348623854	0.002231563216040478	KCTD8, TRPM3, GABRB3, GPM6A, KCNAB1, SLC26A7, GRIK4, CLIC6, GRIK5, RYR2, CACNA2D3, CACNA1D, ITPR1, GRID1	171	398	12983	2.6706926445090953	0.6007619290575559	0.16776420777853984	3.0799482886850527
SP_PIR_KEYWORDS	calcium transport	6	2.7522935779816518	0.0027550592455527962	TRPM3, ATP2C2, RYR2, CACNA2D3, CACNA1D, ITPR1	218	85	19235	6.228278467350243	0.51327832428923	0.058240397093709206	3.543972506406856
GOTERM_MF_FAT	GO:0015267~channel activity	14	6.422018348623854	0.003008075712590584	KCTD8, TRPM3, GABRB3, GPM6A, KCNAB1, SLC26A7, GRIK4, CLIC6, GRIK5, RYR2, CACNA2D3, CACNA1D, ITPR1, GRID1	171	412	12983	2.579940952705388	0.7100892975529889	0.18646287807392148	4.130846918565345
GOTERM_MF_FAT	GO:0022803~passive transmembrane transporter activity	14	6.422018348623854	0.0030710759333645228	KCTD8, TRPM3, GABRB3, GPM6A, KCNAB1, SLC26A7, GRIK4, CLIC6, GRIK5, RYR2, CACNA2D3, CACNA1D, ITPR1, GRID1	171	413	12983	2.5736941223114282	0.7175219302836333	0.16522535777131708	4.215642960361987
SP_PIR_KEYWORDS	ionic channel	11	5.045871559633028	0.003388025592038467	TRPM3, GABRB3, KCNAB1, GRIK4, CLIC6, GRIK5, RYR2, CACNA2D3, CACNA1D, ITPR1, GRID1	218	318	19235	3.052117592752871	0.5876059869208228	0.0573420017233669	4.341629685758319
GOTERM_MF_FAT	GO:0005262~calcium channel activity	6	2.7522935779816518	0.003747770491729119	TRPM3, GPM6A, RYR2, CACNA2D3, CACNA1D, ITPR1	171	79	12983	5.76637797024206	0.7863096581773231	0.1754383886718046	5.122068496500887
SP_PIR_KEYWORDS	calcium channel	5	2.293577981651376	0.00497613074635772	TRPM3, RYR2, CACNA2D3, CACNA1D, ITPR1	218	61	19235	7.2322905700105276	0.7280160739775516	0.07372948985277783	6.316202837840745
SP_PIR_KEYWORDS	ion transport	15	6.8807339449541285	0.006119356654953962	TRPM3, GABRB3, KCNAB1, GRIK4, GRIK5, CACNA2D3, ITPR1, ATP6V1A, ATP2C2, SLC26A7, CLIC6, RYR2, SLCO3A1, CACNA1D, GRID1	218	578	19235	2.2898082600552363	0.7985187363826356	0.08086189345488837	7.714257083628184
GOTERM_MF_FAT	GO:0022836~gated channel activity	11	5.045871559633028	0.007692187325544294	KCTD8, GABRB3, KCNAB1, GRIK4, CLIC6, GRIK5, RYR2, CACNA2D3, CACNA1D, ITPR1, GRID1	171	310	12983	2.694076589322769	0.9581519923607509	0.2719394848518314	10.248998997836257
KEGG_PATHWAY	hsa05414:Dilated cardiomyopathy	6	2.7522935779816518	0.008844949392970442	ITGA1, RYR2, SGCD, PRKACB, CACNA2D3, CACNA1D	72	92	5085	4.6059782608695645	0.5850285338308283	0.5850285338308283	9.37347557040631
KEGG_PATHWAY	hsa05412:Arrhythmogenic right ventricular cardiomyopathy (ARVC)	5	2.293577981651376	0.021055739151089298	ITGA1, RYR2, SGCD, CACNA2D3, CACNA1D	72	76	5085	4.646381578947368	0.8783706182670228	0.6512459581123436	21.002451376362952
GOTERM_BP_FAT	GO:0006816~calcium ion transport	6	2.7522935779816518	0.028008996120465767	TRPM3, ATP2C2, RYR2, CACNA2D3, CACNA1D, ITPR1	163	142	13528	3.5067830294651348	0.9999999999999991	0.7930738266473817	36.885493010637184
KEGG_PATHWAY	hsa05410:Hypertrophic cardiomyopathy (HCM)	5	2.293577981651376	0.030278571688852774	ITGA1, RYR2, SGCD, CACNA2D3, CACNA1D	72	85	5085	4.154411764705883	0.9523511683149177	0.6374643226614967	28.86704036639727
GOTERM_BP_FAT	GO:0015674~di-, tri-valent inorganic cation transport	6	2.7522935779816518	0.060512182485003715	TRPM3, ATP2C2, RYR2, CACNA2D3, CACNA1D, ITPR1	163	176	13528	2.8293363078639153	1.0	0.8723147540012756	63.62202869640592
GOTERM_MF_FAT	GO:0046873~metal ion transmembrane transporter activity	9	4.128440366972478	0.06684389501200186	KCTD8, TRPM3, ATP2C2, GPM6A, KCNAB1, RYR2, CACNA2D3, CACNA1D, ITPR1	171	328	12983	2.0832798459563544	0.999999999999552	0.6511508223484679	62.04520818073668
GOTERM_MF_FAT	GO:0005261~cation channel activity	8	3.669724770642202	0.06992113219093549	KCTD8, TRPM3, GPM6A, KCNAB1, RYR2, CACNA2D3, CACNA1D, ITPR1	171	275	12983	2.20869750132908	0.9999999999998848	0.6295573825749742	63.76078364745392
SP_PIR_KEYWORDS	transport	25	11.46788990825688	0.13064003929820162	NDUFA5, TRPM3, SLC44A1, GABRB3, KCNAB1, GRIK4, GRIK5, CACNA2D3, ITPR1, ATP6V1A, ATP2C2, SLC17A5, TOM1L1, SLC26A7, CLIC6, SIL1, RYR2, RAB25, SLCO3A1, SLC1A1, CACNA1D, MYO5B, OCA2, ABCA13, GRID1	218	1670	19235	1.3208674394330606	0.9999999999999999	0.6081631777308968	83.97506501071821
INTERPRO	IPR005821:Ion transport	4	1.834862385321101	0.15081071583834454	TRPM3, RYR2, CACNA1D, ITPR1	204	110	16659	2.96951871657754	1.0	0.8615501189989268	90.5516971776808
GOTERM_BP_FAT	GO:0006812~cation transport	10	4.587155963302752	0.21853712956129856	KCTD8, TRPM3, ATP6V1A, SLC44A1, ATP2C2, KCNAB1, RYR2, CACNA2D3, CACNA1D, ITPR1	163	553	13528	1.5007932193612088	1.0	0.9778088629603001	98.15870934825514
SP_PIR_KEYWORDS	voltage-gated channel	4	1.834862385321101	0.2399550544330335	KCNAB1, CLIC6, CACNA2D3, CACNA1D	218	150	19235	2.3529051987767584	1.0	0.7612293087876483	97.2362088284283
GOTERM_BP_FAT	GO:0055085~transmembrane transport	10	4.587155963302752	0.24275223883864427	TRPM3, ATP6V1A, SLC17A5, KCNAB1, SLC26A7, RYR2, SIL1, CACNA1D, ITPR1, OCA2	163	569	13528	1.4585916525601907	1.0	0.9778888791106765	98.89423311149692
GOTERM_MF_FAT	GO:0005244~voltage-gated ion channel activity	5	2.293577981651376	0.2518520943319441	KCTD8, KCNAB1, CLIC6, CACNA2D3, CACNA1D	171	195	12983	1.9467686309791572	1.0	0.8946078045851864	98.28038232534333
GOTERM_MF_FAT	GO:0022832~voltage-gated channel activity	5	2.293577981651376	0.2518520943319441	KCTD8, KCNAB1, CLIC6, CACNA2D3, CACNA1D	171	195	12983	1.9467686309791572	1.0	0.8946078045851864	98.28038232534333
GOTERM_CC_FAT	GO:0034702~ion channel complex	5	2.293577981651376	0.27292434418082856	KCTD8, GABRB3, CLIC6, RYR2, CACNA1D	166	205	12782	1.878048780487805	1.0	0.9388833414815797	98.31007522979725
KEGG_PATHWAY	hsa04260:Cardiac muscle contraction	3	1.3761467889908259	0.29740582233484336	RYR2, CACNA2D3, CACNA1D	72	78	5085	2.7163461538461537	0.9999999999999993	0.9696348793908101	97.99672182670669
GOTERM_MF_FAT	GO:0022843~voltage-gated cation channel activity	4	1.834862385321101	0.30271188608620636	KCTD8, KCNAB1, CACNA2D3, CACNA1D	171	147	12983	2.0659585471615545	1.0	0.9083832598330602	99.35837126095647
GOTERM_BP_FAT	GO:0030001~metal ion transport	8	3.669724770642202	0.3230764995796651	KCTD8, TRPM3, ATP2C2, KCNAB1, RYR2, CACNA2D3, CACNA1D, ITPR1	163	465	13528	1.4278514413879544	1.0	0.9878178199042391	99.82021534201868
GOTERM_CC_FAT	GO:0034703~cation channel complex	3	1.3761467889908259	0.5105212239206409	KCTD8, RYR2, CACNA1D	166	132	12782	1.7499999999999998	1.0	0.9811800877940904	99.98933881514652
Annotation Cluster 12	Enrichment Score: 1.1963584534446863
Category	Term	Count	%	PValue	Genes	List Total	Pop Hits	Pop Total	Fold Enrichment	Bonferroni	Benjamini	FDR
GOTERM_BP_FAT	GO:0016337~cell-cell adhesion	9	4.128440366972478	0.01809217544443889	NCAM2, EMCN, TEK, NPTN, LMO7, DSCAML1, CNTN4, GPR98, NPHP1	163	276	13528	2.7063216857828754	0.9999999997880276	0.7302523862642447	25.604579406870197
GOTERM_BP_FAT	GO:0007155~cell adhesion	15	6.8807339449541285	0.0414607523662283	EMCN, IGFBP7, NELL2, ITGA1, LMO7, CPXM2, DSCAML1, GPR98, CD96, NCAM2, TEK, NPTN, CNTN4, FCGBP, NPHP1	163	700	13528	1.7784399649430325	1.0	0.821295319115816	49.640478104430066
GOTERM_BP_FAT	GO:0022610~biological adhesion	15	6.8807339449541285	0.04187644697391986	EMCN, IGFBP7, NELL2, ITGA1, LMO7, CPXM2, DSCAML1, GPR98, CD96, NCAM2, TEK, NPTN, CNTN4, FCGBP, NPHP1	163	701	13528	1.7759029607134416	1.0	0.8142850903733725	49.993115614514714
SP_PIR_KEYWORDS	cell adhesion	6	2.7522935779816518	0.5217571272304546	CD96, NCAM2, IGFBP7, ITGA1, DSCAML1, CNTN4	218	422	19235	1.2545110656985088	1.0	0.9410592590592236	99.99354129795705
Annotation Cluster 13	Enrichment Score: 1.1603418945324762
Category	Term	Count	%	PValue	Genes	List Total	Pop Hits	Pop Total	Fold Enrichment	Bonferroni	Benjamini	FDR
UP_SEQ_FEATURE	domain:CUB	3	1.3761467889908259	0.01559872902798657	ATRNL1, SCUBE3, PDGFD	218	17	19113	15.471937398812736	0.9999993169292704	0.4754964405466212	21.742575235446225
INTERPRO	IPR000859:CUB	3	1.3761467889908259	0.12803474451824723	ATRNL1, SCUBE3, PDGFD	204	51	16659	4.803633217993079	1.0	0.8398348631784468	86.15632790103221
SMART	SM00042:CUB	3	1.3761467889908259	0.16540828674256672	ATRNL1, SCUBE3, PDGFD	131	51	9079	4.076784912438257	0.9999999994580739	0.6943538766341824	87.37244800958293
Annotation Cluster 14	Enrichment Score: 1.1332313630091182
Category	Term	Count	%	PValue	Genes	List Total	Pop Hits	Pop Total	Fold Enrichment	Bonferroni	Benjamini	FDR
INTERPRO	IPR013767:PAS fold	4	1.834862385321101	0.0033649955253454945	NCOA1, NPAS3, ARNT2, PDE8B	204	25	16659	13.065882352941177	0.8195497724224001	0.17325219939504155	4.748304267916437
INTERPRO	IPR000014:PAS	4	1.834862385321101	0.007432977077246802	NCOA1, NPAS3, ARNT2, PDE8B	204	33	16659	9.898395721925136	0.9774056537122455	0.2914612343212759	10.208288158745694
SMART	SM00091:PAS	4	1.834862385321101	0.011441100494997936	NCOA1, NPAS3, ARNT2, PDE8B	131	33	9079	8.400647698357622	0.7427822568595834	0.287843847143494	12.338828413303327
UP_SEQ_FEATURE	domain:Helix-loop-helix motif	3	1.3761467889908259	0.3720532950835656	NCOA1, NPAS3, ARNT2	218	114	19113	2.3072187349106716	1.0	0.9975271149006761	99.9294052514312
INTERPRO	IPR001092:Basic helix-loop-helix dimerisation region bHLH	3	1.3761467889908259	0.40569495157153834	NCOA1, NPAS3, ARNT2	204	114	16659	2.1489938080495357	1.0	0.9903192610236361	99.9452506315563
SMART	SM00353:HLH	3	1.3761467889908259	0.48816264106843005	NCOA1, NPAS3, ARNT2	131	114	9079	1.8238248292486943	1.0	0.9464451223394418	99.95309760596015
UP_SEQ_FEATURE	DNA-binding region:Basic motif	3	1.3761467889908259	0.5538549933753534	NCOA1, NPAS3, ARNT2	218	161	19113	1.6336828309305376	1.0	0.9999397868315307	99.99965812472773
Annotation Cluster 15	Enrichment Score: 1.105141725612092
Category	Term	Count	%	PValue	Genes	List Total	Pop Hits	Pop Total	Fold Enrichment	Bonferroni	Benjamini	FDR
GOTERM_CC_FAT	GO:0000323~lytic vacuole	8	3.669724770642202	0.019675469518655467	SLC17A5, TOM1L1, HEXA, LGMN, PRCP, TSPAN8, SYT17, MANBA	166	211	12782	2.919431279620853	0.9892271560152296	0.47651488338206516	22.462388614247043
GOTERM_CC_FAT	GO:0005764~lysosome	8	3.669724770642202	0.019675469518655467	SLC17A5, TOM1L1, HEXA, LGMN, PRCP, TSPAN8, SYT17, MANBA	166	211	12782	2.919431279620853	0.9892271560152296	0.47651488338206516	22.462388614247043
GOTERM_CC_FAT	GO:0005773~vacuole	8	3.669724770642202	0.04506595509796796	SLC17A5, TOM1L1, HEXA, LGMN, PRCP, TSPAN8, SYT17, MANBA	166	252	12782	2.444444444444444	0.9999728399895383	0.6505436042899886	44.58742127250645
SP_PIR_KEYWORDS	lysosome	5	2.293577981651376	0.08850118090923517	SLC17A5, HEXA, LGMN, PRCP, MANBA	218	149	19235	2.9608706360445787	0.9999999999686423	0.48922245085336213	70.2386254692692
KEGG_PATHWAY	hsa04142:Lysosome	4	1.834862385321101	0.22350936678414754	SLC17A5, HEXA, LGMN, MANBA	72	117	5085	2.4145299145299144	0.9999999999867112	0.9563045981716747	93.93414532673803
SP_PIR_KEYWORDS	zymogen	3	1.3761467889908259	0.6779631099468284	HEXA, LGMN, PRCP	218	206	19235	1.2849603634096376	1.0	0.9806129570973592	99.9999633619698
Annotation Cluster 16	Enrichment Score: 1.0988167558096786
Category	Term	Count	%	PValue	Genes	List Total	Pop Hits	Pop Total	Fold Enrichment	Bonferroni	Benjamini	FDR
INTERPRO	IPR018029:C2 membrane targeting protein	8	3.669724770642202	3.1660475786324385E-4	PLCL1, PLCE1, PLCH1, SYT9, PRKCH, UNC13C, PCLO, SYT17	204	106	16659	6.16315205327414	0.14858932114562506	0.07728082340596454	0.45597110557309417
INTERPRO	IPR000008:C2 calcium-dependent membrane targeting	8	3.669724770642202	0.0014566870236107656	PLCL1, PLCE1, PLCH1, SYT9, PRKCH, UNC13C, PCLO, SYT17	204	137	16659	4.768570201803349	0.5231419893477451	0.11611008148551083	2.081926252083899
SMART	SM00239:C2	8	3.669724770642202	0.0034607942527045622	PLCL1, PLCE1, PLCH1, SYT9, PRKCH, UNC13C, PCLO, SYT17	131	137	9079	4.047027358332869	0.33574024263546587	0.18497867674242163	3.8898588501558695
INTERPRO	IPR001565:Synaptotagmin	3	1.3761467889908259	0.01584744968745129	SYT9, PCLO, SYT17	204	16	16659	15.31158088235294	0.9997009729365218	0.3476043167755407	20.590393185410882
UP_SEQ_FEATURE	domain:C2 1	4	1.834862385321101	0.025753911774605464	SYT9, UNC13C, PCLO, SYT17	218	56	19113	6.262450851900393	0.9999999999414119	0.5959322243426763	33.427133276447194
UP_SEQ_FEATURE	domain:C2 2	4	1.834862385321101	0.025753911774605464	SYT9, UNC13C, PCLO, SYT17	218	56	19113	6.262450851900393	0.9999999999414119	0.5959322243426763	33.427133276447194
GOTERM_CC_FAT	GO:0008021~synaptic vesicle	3	1.3761467889908259	0.2571895742691797	SYT9, PCLO, SYT17	166	76	12782	3.039473684210526	1.0	0.9335634189404793	97.77714906107728
GOTERM_CC_FAT	GO:0030136~clathrin-coated vesicle	3	1.3761467889908259	0.5105212239206409	SYT9, PCLO, SYT17	166	132	12782	1.7499999999999998	1.0	0.9811800877940904	99.98933881514652
GOTERM_CC_FAT	GO:0030135~coated vesicle	3	1.3761467889908259	0.6115444611411616	SYT9, PCLO, SYT17	166	159	12782	1.4528301886792452	1.0	0.9887960474240629	99.99944725363345
GOTERM_CC_FAT	GO:0031988~membrane-bounded vesicle	7	3.211009174311927	0.7475525873126774	SLC17A5, ITGA1, SYT9, BMP7, PCLO, SYT17, ITPR1	166	568	12782	0.9489436619718309	1.0	0.9966754969209614	99.99999778042677
SP_PIR_KEYWORDS	cytoplasmic vesicle	3	1.3761467889908259	0.7522662050893048	SYT9, MARCH8, SYT17	218	238	19235	1.1121925834554005	1.0	0.9888497187214258	99.99999881429788
GOTERM_CC_FAT	GO:0031982~vesicle	8	3.669724770642202	0.768342523837372	SLC17A5, ITGA1, SYT9, MARCH8, BMP7, PCLO, SYT17, ITPR1	166	670	12782	0.9194029850746269	1.0	0.9974057181208683	99.99999926138221
GOTERM_CC_FAT	GO:0031410~cytoplasmic vesicle	7	3.211009174311927	0.8423165090244844	SLC17A5, ITGA1, SYT9, MARCH8, PCLO, SYT17, ITPR1	166	642	12782	0.8395638629283488	1.0	0.9987504600315674	99.99999999463431
GOTERM_CC_FAT	GO:0016023~cytoplasmic membrane-bounded vesicle	6	2.7522935779816518	0.843570683995813	SLC17A5, ITGA1, SYT9, PCLO, SYT17, ITPR1	166	550	12782	0.84	1.0	0.9986517873543861	99.99999999515575
Annotation Cluster 17	Enrichment Score: 1.0593792075559543
Category	Term	Count	%	PValue	Genes	List Total	Pop Hits	Pop Total	Fold Enrichment	Bonferroni	Benjamini	FDR
GOTERM_BP_FAT	GO:0008344~adult locomotory behavior	4	1.834862385321101	0.026789364295948265	EPHA4, HEXA, PARK2, TSHR	163	54	13528	6.147693705975915	0.9999999999999959	0.7935219275948263	35.590237878700606
GOTERM_BP_FAT	GO:0030534~adult behavior	4	1.834862385321101	0.08417207818433825	EPHA4, HEXA, PARK2, TSHR	163	86	13528	3.8601797688685973	1.0	0.9269315165732908	75.93491538431277
GOTERM_BP_FAT	GO:0007610~behavior	10	4.587155963302752	0.11071270479297664	EPHA4, PLCL1, NPAS3, HEXA, LEPR, ITGA1, PARK2, TSHR, NPHP1, FOXP2	163	469	13528	1.7695920049184404	1.0	0.9584592454524358	85.05536872988372
GOTERM_BP_FAT	GO:0007626~locomotory behavior	6	2.7522935779816518	0.23182232159992305	EPHA4, NPAS3, HEXA, ITGA1, PARK2, TSHR	163	274	13528	1.8173839057812013	1.0	0.9782996216603361	98.60528050695476
Annotation Cluster 18	Enrichment Score: 1.049728080693402
Category	Term	Count	%	PValue	Genes	List Total	Pop Hits	Pop Total	Fold Enrichment	Bonferroni	Benjamini	FDR
UP_SEQ_FEATURE	domain:Ricin B-type lectin	3	1.3761467889908259	0.034875811268446605	GALNT3, WBSCR17, PLA2R1	218	26	19113	10.116266760762175	0.999999999999988	0.6817208328599091	42.51060786566202
INTERPRO	IPR000772:Ricin B lectin	3	1.3761467889908259	0.04248386953916125	GALNT3, WBSCR17, PLA2R1	204	27	16659	9.073529411764707	0.9999999997356263	0.520552997337443	46.55709155351829
SMART	SM00458:RICIN	3	1.3761467889908259	0.05657813092818011	GALNT3, WBSCR17, PLA2R1	131	27	9079	7.700593723494486	0.9989641405586431	0.43600523995426266	48.6518167912114
GOTERM_MF_FAT	GO:0005529~sugar binding	5	2.293577981651376	0.2518520943319441	GALNT3, ATRNL1, WBSCR17, PLA2R1, MANBA	171	195	12983	1.9467686309791572	1.0	0.8946078045851864	98.28038232534333
SP_PIR_KEYWORDS	Lectin	4	1.834862385321101	0.26718806094931574	GALNT3, ATRNL1, WBSCR17, PLA2R1	218	159	19235	2.2197218856384517	1.0	0.7774313839140893	98.28506826749346
Annotation Cluster 19	Enrichment Score: 1.0008260532208395
Category	Term	Count	%	PValue	Genes	List Total	Pop Hits	Pop Total	Fold Enrichment	Bonferroni	Benjamini	FDR
GOTERM_BP_FAT	GO:0050804~regulation of synaptic transmission	6	2.7522935779816518	0.023802210118076098	COL4A4, ERBB4, GRM8, NPTN, CNTN4, PARK2	163	136	13528	3.6614940454709495	0.9999999999998278	0.7699580583101957	32.311735439822655
GOTERM_BP_FAT	GO:0051969~regulation of transmission of nerve impulse	6	2.7522935779816518	0.03188554386302886	COL4A4, ERBB4, GRM8, NPTN, CNTN4, PARK2	163	147	13528	3.3875046951295857	1.0	0.7943052475943545	40.84198983868112
GOTERM_BP_FAT	GO:0044057~regulation of system process	9	4.128440366972478	0.032595735952229185	COL4A4, PLCE1, FLT1, ERBB4, GRM8, NPTN, RYR2, CNTN4, PARK2	163	309	13528	2.4172970397283935	1.0	0.7888053314882577	41.54111719651142
GOTERM_BP_FAT	GO:0031644~regulation of neurological system process	6	2.7522935779816518	0.036924231617234377	COL4A4, ERBB4, GRM8, NPTN, CNTN4, PARK2	163	153	13528	3.254661373751955	1.0	0.8173184564948113	45.63736874285825
GOTERM_BP_FAT	GO:0051960~regulation of nervous system development	4	1.834862385321101	0.4058239624303989	COL4A4, NPTN, CNTN4, BMP7	163	192	13528	1.729038854805726	1.0	0.9885822449385401	99.97825095654554
GOTERM_BP_FAT	GO:0060284~regulation of cell development	4	1.834862385321101	0.44815599344514545	COL4A4, NPTN, CNTN4, BMP7	163	205	13528	1.6193924884034117	1.0	0.9892514590012157	99.99343187089113
GOTERM_BP_FAT	GO:0050767~regulation of neurogenesis	3	1.3761467889908259	0.5939738977957653	NPTN, CNTN4, BMP7	163	166	13528	1.499889127060389	1.0	0.995905705111287	99.99995443828847
Annotation Cluster 20	Enrichment Score: 0.9802861688052635
Category	Term	Count	%	PValue	Genes	List Total	Pop Hits	Pop Total	Fold Enrichment	Bonferroni	Benjamini	FDR
UP_SEQ_FEATURE	domain:Kazal-like	3	1.3761467889908259	0.07555511384433256	SMOC2, IGFBP7, SLCO3A1	218	40	19113	6.575573394495414	1.0	0.8453943379891156	70.62737941000597
INTERPRO	IPR002350:Proteinase inhibitor I1, Kazal	3	1.3761467889908259	0.10801411044795295	SMOC2, IGFBP7, SLCO3A1	204	46	16659	5.325767263427109	1.0	0.8007051848736472	80.78948495457834
SMART	SM00280:KAZAL	3	1.3761467889908259	0.1404097079218677	SMOC2, IGFBP7, SLCO3A1	131	46	9079	4.519913707268503	0.9999999823641156	0.6501307933114973	82.2986338100837
Annotation Cluster 21	Enrichment Score: 0.9773656617611991
Category	Term	Count	%	PValue	Genes	List Total	Pop Hits	Pop Total	Fold Enrichment	Bonferroni	Benjamini	FDR
INTERPRO	IPR002035:von Willebrand factor, type A	4	1.834862385321101	0.0719939190356383	MATN2, ITGA1, ITIH5, CACNA2D3	204	79	16659	4.1347728965003725	1.0	0.6834230278215414	65.9846033128302
SMART	SM00327:VWA	4	1.834862385321101	0.10384287391406657	MATN2, ITGA1, ITIH5, CACNA2D3	131	79	9079	3.5091313170354623	0.9999975938029845	0.5778934620643674	71.48547628290692
UP_SEQ_FEATURE	domain:VWFA	3	1.3761467889908259	0.15639774985131055	ITGA1, ITIH5, CACNA2D3	218	62	19113	4.242305415803493	1.0	0.9507730047732955	92.95016800126041
Annotation Cluster 22	Enrichment Score: 0.9291609596211841
Category	Term	Count	%	PValue	Genes	List Total	Pop Hits	Pop Total	Fold Enrichment	Bonferroni	Benjamini	FDR
SP_PIR_KEYWORDS	neurodegeneration	7	3.211009174311927	2.885467973065416E-4	CYP7B1, SYNE1, VAPB, SPG20, DPP6, PPP2R2B, ITPR1	218	80	19235	7.720470183486239	0.07255481086616178	0.014951417118507448	0.37673137316963645
GOTERM_BP_FAT	GO:0008219~cell death	13	5.963302752293578	0.15377980853777226	RNF144B, VAV3, VAPB, ITPR1, ELMO1, CYP7B1, SYNE1, CSRNP3, TCTN3, SPG20, AXIN2, DPP6, PPP2R2B	163	719	13528	1.5005844859510056	1.0	0.9701701901402996	93.31293371177902
GOTERM_BP_FAT	GO:0016265~death	13	5.963302752293578	0.15911025694800135	RNF144B, VAV3, VAPB, ITPR1, ELMO1, CYP7B1, SYNE1, CSRNP3, TCTN3, SPG20, AXIN2, DPP6, PPP2R2B	163	724	13528	1.4902213334237195	1.0	0.9722184333520648	93.96360449678315
SP_PIR_KEYWORDS	Apoptosis	6	2.7522935779816518	0.4299170714759057	RNF144B, CSRNP3, TCTN3, PPP2R2B, WWOX, ELMO1	218	381	19235	1.389510944159503	1.0	0.9132378198152252	99.93574148810195
GOTERM_BP_FAT	GO:0006915~apoptosis	5	2.293577981651376	0.9339705927876687	RNF144B, VAV3, CSRNP3, TCTN3, ELMO1	163	602	13528	0.6893178158693923	1.0	0.9999963158423048	100.0
GOTERM_BP_FAT	GO:0012501~programmed cell death	5	2.293577981651376	0.938647652102258	RNF144B, VAV3, CSRNP3, TCTN3, ELMO1	163	611	13528	0.6791641982870282	1.0	0.9999971076481798	100.0
Annotation Cluster 23	Enrichment Score: 0.9236859458024074
Category	Term	Count	%	PValue	Genes	List Total	Pop Hits	Pop Total	Fold Enrichment	Bonferroni	Benjamini	FDR
GOTERM_BP_FAT	GO:0006820~anion transport	6	2.7522935779816518	0.028753071907407432	SLC17A5, ENPP1, SLC26A7, CLIC6, SLC1A1, OCA2	163	143	13528	3.482260071217127	0.9999999999999997	0.7730530805808762	37.66365941922197
GOTERM_BP_FAT	GO:0015711~organic anion transport	3	1.3761467889908259	0.09732883287613378	SLC26A7, SLC1A1, OCA2	163	44	13528	5.658672615727831	1.0	0.9415268790180179	80.96372394258422
GOTERM_MF_FAT	GO:0008509~anion transmembrane transporter activity	5	2.293577981651376	0.12726147484513892	GABRB3, SLC26A7, CLIC6, SLC1A1, OCA2	171	147	12983	2.5824481839519433	1.0	0.7617626438362343	85.13400841338779
GOTERM_BP_FAT	GO:0046942~carboxylic acid transport	4	1.834862385321101	0.2583911212395601	SLC17A5, SLC26A7, SLC1A1, OCA2	163	147	13528	2.258336463419724	1.0	0.9826160315695212	99.2114262252026
GOTERM_BP_FAT	GO:0015849~organic acid transport	4	1.834862385321101	0.2616194127646318	SLC17A5, SLC26A7, SLC1A1, OCA2	163	148	13528	2.2430774332614822	1.0	0.9820823172363984	99.26523389005062
Annotation Cluster 24	Enrichment Score: 0.9161004649192327
Category	Term	Count	%	PValue	Genes	List Total	Pop Hits	Pop Total	Fold Enrichment	Bonferroni	Benjamini	FDR
INTERPRO	IPR001715:Calponin-like actin-binding	4	1.834862385321101	0.05387306294361086	SYNE1, VAV3, IQGAP2, LMO7	204	70	16659	4.666386554621849	0.9999999999993943	0.5964655546907649	55.03355406973054
SMART	SM00033:CH	4	1.834862385321101	0.0786740500046424	SYNE1, VAV3, IQGAP2, LMO7	131	70	9079	3.96030534351145	0.9999367923229998	0.4987493049665581	60.84995921449428
UP_SEQ_FEATURE	domain:CH	3	1.3761467889908259	0.08219955806897639	VAV3, IQGAP2, LMO7	218	42	19113	6.262450851900393	1.0	0.8557745092455072	73.7523844763035
GOTERM_MF_FAT	GO:0003779~actin binding	5	2.293577981651376	0.6216207202664312	SYNE1, IQGAP2, LMO7, MYO5B, NEBL	171	326	12983	1.1644781688372259	1.0	0.9903864156672051	99.99987706718068
Annotation Cluster 25	Enrichment Score: 0.8465425781618248
Category	Term	Count	%	PValue	Genes	List Total	Pop Hits	Pop Total	Fold Enrichment	Bonferroni	Benjamini	FDR
GOTERM_BP_FAT	GO:0043129~surfactant homeostasis	3	1.3761467889908259	0.006021460356573464	FGF7, ERBB4, KDR	163	10	13528	24.898159509202454	0.9993691157773479	0.6509802907716554	9.320795317365448
GOTERM_BP_FAT	GO:0048875~chemical homeostasis within a tissue	3	1.3761467889908259	0.006021460356573464	FGF7, ERBB4, KDR	163	10	13528	24.898159509202454	0.9993691157773479	0.6509802907716554	9.320795317365448
GOTERM_BP_FAT	GO:0050679~positive regulation of epithelial cell proliferation	4	1.834862385321101	0.012881120251106899	FGF7, ERBB4, KDR, FOXP2	163	41	13528	8.096962442017059	0.9999998648739159	0.6516231568676802	18.943919586543068
GOTERM_BP_FAT	GO:0050678~regulation of epithelial cell proliferation	4	1.834862385321101	0.05337421303385316	FGF7, ERBB4, KDR, FOXP2	163	71	13528	4.675710705953513	1.0	0.8602916186661075	58.87645541373434
GOTERM_BP_FAT	GO:0060249~anatomical structure homeostasis	4	1.834862385321101	0.1342252631292558	FGF7, ERBB4, FGGY, KDR	163	106	13528	3.131843963421692	1.0	0.9660043878431263	90.31803117000831
GOTERM_BP_FAT	GO:0001894~tissue homeostasis	3	1.3761467889908259	0.17418373799489845	FGF7, ERBB4, KDR	163	63	13528	3.9520888109845167	1.0	0.9754279698100297	95.49684294542885
GOTERM_BP_FAT	GO:0048754~branching morphogenesis of a tube	3	1.3761467889908259	0.18277309076232812	FLT1, BMP7, KDR	163	65	13528	3.8304860783388395	1.0	0.9760300392753526	96.19848346927277
GOTERM_BP_FAT	GO:0001763~morphogenesis of a branching structure	3	1.3761467889908259	0.2220740936771812	FLT1, BMP7, KDR	163	74	13528	3.364616149892224	1.0	0.9782825877047621	98.28917087006037
GOTERM_BP_FAT	GO:0035295~tube development	5	2.293577981651376	0.2703721451524418	FGF7, FLT1, BMP7, KDR, FOXP2	163	220	13528	1.8862242052426101	1.0	0.9839997795639025	99.39430797533502
GOTERM_BP_FAT	GO:0048871~multicellular organismal homeostasis	3	1.3761467889908259	0.27086281731904277	FGF7, ERBB4, KDR	163	85	13528	2.9291952363767595	1.0	0.9834255491478873	99.40087300729972
KEGG_PATHWAY	hsa04060:Cytokine-cytokine receptor interaction	6	2.7522935779816518	0.30236618505253476	FLT1, FLT3, LEPR, LIFR, BMP7, KDR	72	262	5085	1.6173664122137403	0.9999999999999997	0.9608575768336848	98.14794893992284
GOTERM_BP_FAT	GO:0030324~lung development	3	1.3761467889908259	0.3327745029444831	FGF7, KDR, FOXP2	163	99	13528	2.514965606990147	1.0	0.9863302096144841	99.85769232282662
GOTERM_BP_FAT	GO:0030323~respiratory tube development	3	1.3761467889908259	0.34588184565915586	FGF7, KDR, FOXP2	163	102	13528	2.440996030313966	1.0	0.9871148701206469	99.89680878734741
GOTERM_BP_FAT	GO:0060541~respiratory system development	3	1.3761467889908259	0.37183492344176494	FGF7, KDR, FOXP2	163	108	13528	2.3053851397409684	1.0	0.9876885206666689	99.9464439226015
GOTERM_BP_FAT	GO:0048878~chemical homeostasis	8	3.669724770642202	0.4152555754437574	PLCE1, FGF7, ERBB4, ENPP1, HEXA, RYR2, ITPR1, KDR	163	512	13528	1.2967791411042944	1.0	0.9883593543301165	99.98321713446869
GOTERM_BP_FAT	GO:0035239~tube morphogenesis	3	1.3761467889908259	0.4509723873266381	FLT1, BMP7, KDR	163	127	13528	1.9604850007246029	1.0	0.9893649738471273	99.99395434841875
SP_PIR_KEYWORDS	differentiation	3	1.3761467889908259	0.9676034186664026	FLT1, BMP7, KDR	218	460	19235	0.5754387714399681	1.0	0.9999268425816749	100.0
Annotation Cluster 26	Enrichment Score: 0.8462559872096751
Category	Term	Count	%	PValue	Genes	List Total	Pop Hits	Pop Total	Fold Enrichment	Bonferroni	Benjamini	FDR
KEGG_PATHWAY	hsa04020:Calcium signaling pathway	7	3.211009174311927	0.03529319132069002	PLCE1, ERBB4, PHKB, RYR2, PRKACB, CACNA1D, ITPR1	72	176	5085	2.8089488636363638	0.9714806892792992	0.58905400124204	32.837577281270036
KEGG_PATHWAY	hsa04270:Vascular smooth muscle contraction	4	1.834862385321101	0.20523253957879609	PRKCH, PRKACB, CACNA1D, ITPR1	72	112	5085	2.5223214285714284	0.9999999998670257	0.9611751602561025	92.15079028785493
KEGG_PATHWAY	hsa04912:GnRH signaling pathway	3	1.3761467889908259	0.3992959348621147	PRKACB, CACNA1D, ITPR1	72	98	5085	2.161989795918367	1.0	0.965393333455268	99.64687607219585
Annotation Cluster 27	Enrichment Score: 0.81148786904335
Category	Term	Count	%	PValue	Genes	List Total	Pop Hits	Pop Total	Fold Enrichment	Bonferroni	Benjamini	FDR
UP_SEQ_FEATURE	repeat:WD 13	3	1.3761467889908259	0.01741876448866022	NWD1, EML6, EML5	218	18	19113	14.612385321100918	0.999999871552728	0.4983748035312011	23.968682072123993
UP_SEQ_FEATURE	repeat:WD 12	3	1.3761467889908259	0.025531179115473514	NWD1, EML6, EML5	218	22	19113	11.955587989991662	0.9999999999279794	0.607085296413421	33.18939474248741
UP_SEQ_FEATURE	repeat:WD 11	3	1.3761467889908259	0.045327491315828805	NWD1, EML6, EML5	218	30	19113	8.76743119266055	1.0	0.7524756447381288	51.488329502098296
UP_SEQ_FEATURE	repeat:WD 10	3	1.3761467889908259	0.04809954876490638	NWD1, EML6, EML5	218	31	19113	8.484610831606986	1.0	0.7511831354005564	53.639021144711876
UP_SEQ_FEATURE	repeat:WD 9	3	1.3761467889908259	0.08901581892197166	NWD1, EML6, EML5	218	44	19113	5.977793994995831	1.0	0.8716928542315932	76.63289806931856
UP_SEQ_FEATURE	repeat:WD 5	6	2.7522935779816518	0.1272167679084684	NWD1, NBEA, TLE2, PPP2R2B, EML6, EML5	218	233	19113	2.257707603260228	1.0	0.9308221880759158	88.01925240389615
UP_SEQ_FEATURE	repeat:WD 8	3	1.3761467889908259	0.14848651366381668	NWD1, EML6, EML5	218	60	19113	4.383715596330275	1.0	0.9482953457938306	91.84555406901012
UP_SEQ_FEATURE	repeat:WD 4	6	2.7522935779816518	0.15794287802721232	NWD1, NBEA, TLE2, PPP2R2B, EML6, EML5	218	251	19113	2.0958002850981394	1.0	0.9494725524503941	93.14885659594457
UP_SEQ_FEATURE	repeat:WD 6	5	2.293577981651376	0.17644462641956987	NWD1, TLE2, PPP2R2B, EML6, EML5	218	192	19113	2.2831852064220186	1.0	0.9610778919117957	95.15494420146602
UP_SEQ_FEATURE	repeat:WD 3	6	2.7522935779816518	0.18620533288259677	NWD1, NBEA, TLE2, PPP2R2B, EML6, EML5	218	265	19113	1.9850787606023887	1.0	0.9660518302042862	95.97697551661622
UP_SEQ_FEATURE	repeat:WD 1	6	2.7522935779816518	0.2016215150940351	NWD1, NBEA, TLE2, PPP2R2B, EML6, EML5	218	274	19113	1.9198754436482959	1.0	0.9735078441784002	97.0144302469263
UP_SEQ_FEATURE	repeat:WD 2	6	2.7522935779816518	0.2016215150940351	NWD1, NBEA, TLE2, PPP2R2B, EML6, EML5	218	274	19113	1.9198754436482959	1.0	0.9735078441784002	97.0144302469263
SP_PIR_KEYWORDS	wd repeat	6	2.7522935779816518	0.20215295579024578	NWD1, NBEA, TLE2, PPP2R2B, EML6, EML5	218	276	19235	1.918129238133227	1.0	0.7071211268573577	94.7854859042773
INTERPRO	IPR001680:WD40 repeat	6	2.7522935779816518	0.2247340850742814	NWD1, NBEA, TLE2, PPP2R2B, EML6, EML5	204	266	16659	1.8419946926138877	1.0	0.9398617062487817	97.46200185586873
UP_SEQ_FEATURE	repeat:WD 7	4	1.834862385321101	0.2447764440376557	NWD1, PPP2R2B, EML6, EML5	218	150	19113	2.337981651376147	1.0	0.9853769929889009	98.74487107061069
INTERPRO	IPR019775:WD40 repeat, conserved site	6	2.7522935779816518	0.2495384031745054	NWD1, NBEA, TLE2, PPP2R2B, EML6, EML5	204	277	16659	1.7688468889360798	1.0	0.9520752701173534	98.41265378600264
INTERPRO	IPR017986:WD40 repeat, region	5	2.293577981651376	0.32789877573330695	NWD1, NBEA, TLE2, EML6, EML5	204	238	16659	1.7155832921403857	1.0	0.9778191722228544	99.67682178534378
SMART	SM00320:WD40	6	2.7522935779816518	0.33297505189624116	NWD1, NBEA, TLE2, PPP2R2B, EML6, EML5	131	266	9079	1.5632784250703093	1.0	0.8972348263210556	99.02856310868239
INTERPRO	IPR019781:WD40 repeat, subgroup	5	2.293577981651376	0.3386651312160596	NWD1, NBEA, TLE2, EML6, EML5	204	242	16659	1.687226543509966	1.0	0.9780544258802742	99.74401014043893
INTERPRO	IPR015943:WD40/YVTN repeat-like	5	2.293577981651376	0.4985803335562511	NWD1, NBEA, TLE2, PPP2R2B, EML6	204	300	16659	1.361029411764706	1.0	0.9971046246086319	99.99528870299265
INTERPRO	IPR019782:WD40 repeat 2	4	1.834862385321101	0.5168657621217585	NWD1, TLE2, EML6, EML5	204	226	16659	1.4453409682457052	1.0	0.9976613878584186	99.99724391756413
Annotation Cluster 28	Enrichment Score: 0.771213283789296
Category	Term	Count	%	PValue	Genes	List Total	Pop Hits	Pop Total	Fold Enrichment	Bonferroni	Benjamini	FDR
INTERPRO	IPR011993:Pleckstrin homology-type	9	4.128440366972478	0.03244769335564249	PLCL1, RALGPS1, VAV3, PLCH1, EPB41L4A, TBC1D4, AFAP1L2, APBB2, ELMO1	204	303	16659	2.4255969714618524	0.9999999472014572	0.46238982578321863	37.87794875770937
INTERPRO	IPR001849:Pleckstrin homology	6	2.7522935779816518	0.2495384031745054	PLCL1, RALGPS1, VAV3, PLCH1, AFAP1L2, ELMO1	204	277	16659	1.7688468889360798	1.0	0.9520752701173534	98.41265378600264
UP_SEQ_FEATURE	domain:PH	5	2.293577981651376	0.27879779575206765	PLCL1, RALGPS1, VAV3, PLCH1, ELMO1	218	237	19113	1.8496690279874581	1.0	0.9893319559554039	99.38833080188073
SMART	SM00233:PH	6	2.7522935779816518	0.36436471077787214	PLCL1, RALGPS1, VAV3, PLCH1, AFAP1L2, ELMO1	131	277	9079	1.501198776421308	1.0	0.8922445275967239	99.44045245538412
Annotation Cluster 29	Enrichment Score: 0.7588746511679081
Category	Term	Count	%	PValue	Genes	List Total	Pop Hits	Pop Total	Fold Enrichment	Bonferroni	Benjamini	FDR
GOTERM_MF_FAT	GO:0017124~SH3 domain binding	4	1.834862385321101	0.13136743406292659	KHDRBS2, TOM1L1, AFAP1L2, ELMO1	171	96	12983	3.1634990253411304	1.0	0.7647438397444232	86.08398323576228
SP_PIR_KEYWORDS	sh3-binding	3	1.3761467889908259	0.15090700332445936	KHDRBS2, TOM1L1, ELMO1	218	61	19235	4.339374342006317	1.0	0.6381674108261113	88.22906923105084
GOTERM_MF_FAT	GO:0019904~protein domain specific binding	7	3.211009174311927	0.2667957667174057	KHDRBS2, TOM1L1, CLIC6, ESRRG, LDB2, AFAP1L2, ELMO1	171	331	12983	1.6056430098408154	1.0	0.9016299457043617	98.70362815802639
Annotation Cluster 30	Enrichment Score: 0.757720710198854
Category	Term	Count	%	PValue	Genes	List Total	Pop Hits	Pop Total	Fold Enrichment	Bonferroni	Benjamini	FDR
GOTERM_MF_FAT	GO:0030246~carbohydrate binding	11	5.045871559633028	0.018162947041356986	GALNT3, EMCN, FGF7, ATRNL1, ENPP1, WBSCR17, HSD17B12, COL25A1, PLA2R1, BMP7, MANBA	171	354	12983	2.3592196121188094	0.9994651886015434	0.3755286174004828	22.63811464337675
GOTERM_MF_FAT	GO:0030247~polysaccharide binding	5	2.293577981651376	0.14355476787830168	FGF7, ENPP1, HSD17B12, COL25A1, BMP7	171	154	12983	2.465064175590491	1.0	0.7726299027708683	88.58214132517061
GOTERM_MF_FAT	GO:0001871~pattern binding	5	2.293577981651376	0.14355476787830168	FGF7, ENPP1, HSD17B12, COL25A1, BMP7	171	154	12983	2.465064175590491	1.0	0.7726299027708683	88.58214132517061
GOTERM_MF_FAT	GO:0008201~heparin binding	4	1.834862385321101	0.15259301464510677	FGF7, HSD17B12, COL25A1, BMP7	171	103	12983	2.9485039459490148	1.0	0.7722187318385967	90.15842696704581
GOTERM_MF_FAT	GO:0005539~glycosaminoglycan binding	4	1.834862385321101	0.27770796086497973	FGF7, HSD17B12, COL25A1, BMP7	171	140	12983	2.1692564745196323	1.0	0.8962998956741278	98.94915320824215
GOTERM_CC_FAT	GO:0044421~extracellular region part	14	6.422018348623854	0.4707835910516911	MATN2, COL4A4, FGF7, FLT1, ENPP1, SCUBE3, LEPR, IGFBP7, HSD17B12, COL25A1, SMOC2, GDF10, BMP7, PLA2R1	166	960	12782	1.1229166666666666	1.0	0.978031530118741	99.97103961359616
GOTERM_CC_FAT	GO:0005615~extracellular space	9	4.128440366972478	0.6649502742547959	FGF7, FLT1, ENPP1, IGFBP7, LEPR, GDF10, COL25A1, PLA2R1, BMP7	166	685	12782	1.0116788321167884	1.0	0.9924671542406583	99.99991678674648
Annotation Cluster 31	Enrichment Score: 0.702243373157925
Category	Term	Count	%	PValue	Genes	List Total	Pop Hits	Pop Total	Fold Enrichment	Bonferroni	Benjamini	FDR
GOTERM_MF_FAT	GO:0005096~GTPase activator activity	7	3.211009174311927	0.06937245676944616	ALDH1A1, SGSM1, VAV3, RGS6, IQGAP2, TBC1D4, CHN2	171	220	12983	2.4157628920786816	0.9999999999998531	0.6390233069292743	63.46026900353016
GOTERM_MF_FAT	GO:0008047~enzyme activator activity	9	4.128440366972478	0.07357696390933693	ALDH1A1, SGSM1, VAV3, TOM1L1, RGS6, IQGAP2, TBC1D4, CHN2, AFAP1L2	171	335	12983	2.0397486252945796	0.9999999999999771	0.6369585930707271	65.70526677263567
GOTERM_MF_FAT	GO:0030695~GTPase regulator activity	10	4.587155963302752	0.08402386097049133	ALDH1A1, PLCE1, RALGPS1, SGSM1, VAV3, RGS6, IQGAP2, TBC1D4, CHN2, RIC8B	171	404	12983	1.8793063516878001	0.9999999999999998	0.676071106913265	70.74099896231478
GOTERM_MF_FAT	GO:0060589~nucleoside-triphosphatase regulator activity	10	4.587155963302752	0.09318264455624756	ALDH1A1, PLCE1, RALGPS1, SGSM1, VAV3, RGS6, IQGAP2, TBC1D4, CHN2, RIC8B	171	413	12983	1.838352944508163	1.0	0.70424730550398	74.58177748175959
GOTERM_MF_FAT	GO:0005099~Ras GTPase activator activity	4	1.834862385321101	0.1169065488065409	ALDH1A1, SGSM1, IQGAP2, TBC1D4	171	91	12983	3.3373176531071267	1.0	0.7677455892142163	82.46422044815387
SP_PIR_KEYWORDS	guanine-nucleotide releasing factor	4	1.834862385321101	0.15677369054173024	PLCE1, RALGPS1, VAV3, RIC8B	218	121	19235	2.916824626582758	1.0	0.636324408828003	89.24949899947701
GOTERM_BP_FAT	GO:0007264~small GTPase mediated signal transduction	7	3.211009174311927	0.15983324030412568	PLCE1, RALGPS1, VAV3, RAB43, IQGAP2, RAB25, ELMO1	163	305	13528	1.9047772302122097	1.0	0.9710199986588104	94.04713490882897
GOTERM_MF_FAT	GO:0005085~guanyl-nucleotide exchange factor activity	4	1.834862385321101	0.3206448993260176	PLCE1, RALGPS1, VAV3, RIC8B	171	152	12983	1.9979993844259771	1.0	0.9164883821064341	99.55451544698516
GOTERM_BP_FAT	GO:0051056~regulation of small GTPase mediated signal transduction	5	2.293577981651376	0.3567699154543387	PLCE1, SGSM1, VAV3, IQGAP2, TBC1D4	163	252	13528	1.6467036712435486	1.0	0.9883096908993656	99.92137737054658
GOTERM_BP_FAT	GO:0043087~regulation of GTPase activity	3	1.3761467889908259	0.43475587260615856	SGSM1, VAV3, TBC1D4	163	123	13528	2.0242406105042647	1.0	0.9891058148337651	99.99031185576067
GOTERM_BP_FAT	GO:0046578~regulation of Ras protein signal transduction	4	1.834862385321101	0.456335434871318	PLCE1, SGSM1, VAV3, TBC1D4	163	210	13528	1.5808355243938066	1.0	0.9895517863004073	99.99484320093414
GOTERM_MF_FAT	GO:0005083~small GTPase regulator activity	5	2.293577981651376	0.48432029850716507	ALDH1A1, SGSM1, VAV3, IQGAP2, TBC1D4	171	274	12983	1.3854740256968454	1.0	0.9638263257532862	99.99061521323185
GOTERM_BP_FAT	GO:0051336~regulation of hydrolase activity	5	2.293577981651376	0.5771856649427427	PLCE1, SGSM1, VAV3, LEPR, TBC1D4	163	337	13528	1.2313629826509622	1.0	0.9955436153525918	99.99991216856074
Annotation Cluster 32	Enrichment Score: 0.6977625187102064
Category	Term	Count	%	PValue	Genes	List Total	Pop Hits	Pop Total	Fold Enrichment	Bonferroni	Benjamini	FDR
GOTERM_BP_FAT	GO:0034656~nucleobase, nucleoside and nucleotide catabolic process	3	1.3761467889908259	0.15303188269367585	FHIT, ENPP1, PDE8B	163	58	13528	4.2927861222762855	1.0	0.9731754509461502	93.21654111997972
GOTERM_BP_FAT	GO:0034655~nucleobase, nucleoside, nucleotide and nucleic acid catabolic process	3	1.3761467889908259	0.15303188269367585	FHIT, ENPP1, PDE8B	163	58	13528	4.2927861222762855	1.0	0.9731754509461502	93.21654111997972
GOTERM_BP_FAT	GO:0044270~nitrogen compound catabolic process	3	1.3761467889908259	0.1914236488865798	FHIT, ENPP1, PDE8B	163	67	13528	3.716143210328725	1.0	0.9778992604430295	96.80046479902515
KEGG_PATHWAY	hsa00230:Purine metabolism	4	1.834862385321101	0.36090300008727344	FHIT, ENPP1, PDE8B, AK7	72	153	5085	1.8464052287581698	1.0	0.9578226426925767	99.2985395439084
Annotation Cluster 33	Enrichment Score: 0.6916434120121107
Category	Term	Count	%	PValue	Genes	List Total	Pop Hits	Pop Total	Fold Enrichment	Bonferroni	Benjamini	FDR
GOTERM_MF_FAT	GO:0008509~anion transmembrane transporter activity	5	2.293577981651376	0.12726147484513892	GABRB3, SLC26A7, CLIC6, SLC1A1, OCA2	171	147	12983	2.5824481839519433	1.0	0.7617626438362343	85.13400841338779
GOTERM_MF_FAT	GO:0005254~chloride channel activity	3	1.3761467889908259	0.2429817321210733	GABRB3, SLC26A7, CLIC6	171	72	12983	3.163499025341131	1.0	0.8892164528941504	97.9717925127917
GOTERM_MF_FAT	GO:0005253~anion channel activity	3	1.3761467889908259	0.27214426600762814	GABRB3, SLC26A7, CLIC6	171	78	12983	2.9201529464687357	1.0	0.8947009366825159	98.82994979323468
Annotation Cluster 34	Enrichment Score: 0.647719555914904
Category	Term	Count	%	PValue	Genes	List Total	Pop Hits	Pop Total	Fold Enrichment	Bonferroni	Benjamini	FDR
UP_SEQ_FEATURE	binding site:Substrate	7	3.211009174311927	0.12324695180014829	FHIT, DHRS3, FARS2, HSD17B12, PLCH1, CLYBL, WWOX	218	297	19113	2.0663979241960893	1.0	0.9285935391882503	87.14067030266757
INTERPRO	IPR002347:Glucose/ribitol dehydrogenase	3	1.3761467889908259	0.1362710934020478	DHRS3, HSD17B12, WWOX	204	53	16659	4.622364039955605	1.0	0.8516540955599572	87.92841545498713
INTERPRO	IPR002198:Short-chain dehydrogenase/reductase SDR	3	1.3761467889908259	0.16162345167661354	DHRS3, HSD17B12, WWOX	204	59	16659	4.1522931206380855	1.0	0.8754013487254255	92.14708112289127
SP_PIR_KEYWORDS	nadp	4	1.834862385321101	0.2580509532608504	CYP7B1, DHRS3, HSD17B12, WWOX	218	156	19235	2.262408844977652	1.0	0.7829197576212767	97.98334463888169
INTERPRO	IPR016040:NAD(P)-binding domain	4	1.834862385321101	0.27624430173789927	CRYL1, DHRS3, HSD17B12, WWOX	204	150	16659	2.1776470588235295	1.0	0.9625497535810659	99.05907689930248
SP_PIR_KEYWORDS	oxidoreductase	9	4.128440366972478	0.302000650173221	ALDH1A1, CYP7B1, NDUFA5, CRYL1, DHRS3, ACOXL, HSD17B12, IDO2, WWOX	218	562	19235	1.412999118482484	1.0	0.8184396188330525	99.0926168376964
GOTERM_BP_FAT	GO:0055114~oxidation reduction	9	4.128440366972478	0.5003479556350825	ALDH1A1, CYP7B1, NDUFA5, DHRS3, ACOXL, KCNAB1, HSD17B12, IDO2, WWOX	163	639	13528	1.168927676488378	1.0	0.9918488465861399	99.99868648139399
Annotation Cluster 35	Enrichment Score: 0.6334017063177272
Category	Term	Count	%	PValue	Genes	List Total	Pop Hits	Pop Total	Fold Enrichment	Bonferroni	Benjamini	FDR
UP_SEQ_FEATURE	domain:EGF-like 4	3	1.3761467889908259	0.14066120826689474	MATN2, SCUBE3, NELL2	218	58	19113	4.534878203100285	1.0	0.9422611549240288	90.59522646274067
INTERPRO	IPR013032:EGF-like region, conserved site	7	3.211009174311927	0.1489657004157568	EPHA5, MATN2, ATRNL1, SCUBE3, NELL2, TEK, EPHB1	204	293	16659	1.9509636619152781	1.0	0.8644726218642483	90.25106144683703
UP_SEQ_FEATURE	domain:EGF-like 1	4	1.834862385321101	0.1561373370618181	MATN2, ATRNL1, NELL2, TEK	218	120	19113	2.9224770642201836	1.0	0.9533911703302684	92.91615505053593
INTERPRO	IPR013111:EGF, extracellular	3	1.3761467889908259	0.17896356809648267	ATRNL1, NELL2, TEK	204	63	16659	3.888655462184874	1.0	0.8973697678817368	94.19193770510059
UP_SEQ_FEATURE	domain:EGF-like 3	3	1.3761467889908259	0.20940375484295098	MATN2, NELL2, TEK	218	75	19113	3.5069724770642203	1.0	0.9742213018783196	97.4373553416392
INTERPRO	IPR000742:EGF-like, type 3	5	2.293577981651376	0.2117903330439544	MATN2, ATRNL1, SCUBE3, NELL2, TEK	204	194	16659	2.104684657368102	1.0	0.9318916626644845	96.77687799377333
INTERPRO	IPR006210:EGF-like	5	2.293577981651376	0.2301154556900596	MATN2, ATRNL1, SCUBE3, NELL2, TEK	204	201	16659	2.031387181738367	1.0	0.9407852498242901	97.70474183305137
SP_PIR_KEYWORDS	egf-like domain	5	2.293577981651376	0.2619136571910624	MATN2, ATRNL1, SCUBE3, NELL2, TEK	218	230	19235	1.918129238133227	1.0	0.782229300284625	98.11642505388158
UP_SEQ_FEATURE	domain:EGF-like 2	3	1.3761467889908259	0.26389692845502843	MATN2, ATRNL1, TEK	218	88	19113	2.9888969974979154	1.0	0.9876181075077876	99.15857075665635
SMART	SM00181:EGF	5	2.293577981651376	0.3249179035658394	MATN2, ATRNL1, SCUBE3, NELL2, TEK	131	201	9079	1.7240135201853328	1.0	0.9015526833104517	98.88547074616118
INTERPRO	IPR001881:EGF-like calcium-binding	3	1.3761467889908259	0.3269788397933078	MATN2, SCUBE3, NELL2	204	96	16659	2.5519301470588234	1.0	0.9791083438381121	99.67037853771113
INTERPRO	IPR000152:EGF-type aspartate/asparagine hydroxylation conserved site	3	1.3761467889908259	0.33144085771991416	MATN2, SCUBE3, NELL2	204	97	16659	2.525621588841722	1.0	0.9773525577880169	99.70055196356401
SMART	SM00179:EGF_CA	3	1.3761467889908259	0.40097527208389483	MATN2, SCUBE3, NELL2	131	96	9079	2.165791984732824	1.0	0.910969415898157	99.7162129997898
Annotation Cluster 36	Enrichment Score: 0.6179449499648361
Category	Term	Count	%	PValue	Genes	List Total	Pop Hits	Pop Total	Fold Enrichment	Bonferroni	Benjamini	FDR
GOTERM_CC_FAT	GO:0005794~Golgi apparatus	16	7.339449541284404	0.1562049595828899	GALNT3, FGF7, WBSCR17, VAPB, NBEA, PARK2, MAN1C1, PLCE1, SYNE1, ST6GALNAC3, SGSM1, TOM1L1, PRDM2, PDGFD, SYT17, WWOX	166	872	12782	1.412844036697248	1.0	0.883676284285933	88.63300014366098
GOTERM_CC_FAT	GO:0044431~Golgi apparatus part	7	3.211009174311927	0.18046185408581597	ST6GALNAC3, PLCE1, TOM1L1, NBEA, PDGFD, MAN1C1, SYT17	166	294	12782	1.8333333333333333	1.0	0.8728658168014939	92.17533237533534
SP_PIR_KEYWORDS	golgi apparatus	8	3.669724770642202	0.4966894280848082	GALNT3, ST6GALNAC3, PLCE1, SGSM1, TOM1L1, WBSCR17, MAN1C1, WWOX	218	588	19235	1.2004618361105912	1.0	0.9337940353720642	99.98740104242013
Annotation Cluster 37	Enrichment Score: 0.6027501097152724
Category	Term	Count	%	PValue	Genes	List Total	Pop Hits	Pop Total	Fold Enrichment	Bonferroni	Benjamini	FDR
GOTERM_BP_FAT	GO:0001501~skeletal system development	8	3.669724770642202	0.08906923688370874	HEXA, DSCAML1, GDF10, KIAA1217, SOX6, AXIN2, BMP7, WWOX	163	319	13528	2.081350847164259	1.0	0.9334502496796282	77.93694411980835
GOTERM_BP_FAT	GO:0001503~ossification	3	1.3761467889908259	0.4015840749964421	AXIN2, BMP7, WWOX	163	115	13528	2.1650573486263007	1.0	0.9886042826267241	99.97559573652734
GOTERM_BP_FAT	GO:0060348~bone development	3	1.3761467889908259	0.43475587260615856	AXIN2, BMP7, WWOX	163	123	13528	2.0242406105042647	1.0	0.9891058148337651	99.99031185576067
Annotation Cluster 38	Enrichment Score: 0.5890119834215163
Category	Term	Count	%	PValue	Genes	List Total	Pop Hits	Pop Total	Fold Enrichment	Bonferroni	Benjamini	FDR
GOTERM_BP_FAT	GO:0043413~biopolymer glycosylation	4	1.834862385321101	0.19813249728051927	GALNT3, ST6GALNAC3, TSPAN8, MAN1C1	163	128	13528	2.5935582822085887	1.0	0.9798431336751827	97.20444077634764
GOTERM_BP_FAT	GO:0070085~glycosylation	4	1.834862385321101	0.19813249728051927	GALNT3, ST6GALNAC3, TSPAN8, MAN1C1	163	128	13528	2.5935582822085887	1.0	0.9798431336751827	97.20444077634764
GOTERM_BP_FAT	GO:0006486~protein amino acid glycosylation	4	1.834862385321101	0.19813249728051927	GALNT3, ST6GALNAC3, TSPAN8, MAN1C1	163	128	13528	2.5935582822085887	1.0	0.9798431336751827	97.20444077634764
GOTERM_BP_FAT	GO:0009100~glycoprotein metabolic process	5	2.293577981651376	0.22354529462545158	GALNT3, ST6GALNAC3, TSPAN8, MAN1C1, MANBA	163	202	13528	2.0543035898681894	1.0	0.9778711453006039	98.34083898173054
GOTERM_BP_FAT	GO:0009101~glycoprotein biosynthetic process	4	1.834862385321101	0.29509200056743423	GALNT3, ST6GALNAC3, TSPAN8, MAN1C1	163	158	13528	2.1011105071056924	1.0	0.9865568586814671	99.65345822909832
UP_SEQ_FEATURE	topological domain:Lumenal	6	2.7522935779816518	0.5698203950893759	GALNT3, ST6GALNAC3, WBSCR17, SORCS1, MAN1C1, ITPR1	218	444	19113	1.1847879990081827	1.0	0.9999556206056872	99.99980632622012
Annotation Cluster 39	Enrichment Score: 0.5552178780296202
Category	Term	Count	%	PValue	Genes	List Total	Pop Hits	Pop Total	Fold Enrichment	Bonferroni	Benjamini	FDR
GOTERM_CC_FAT	GO:0012505~endomembrane system	15	6.8807339449541285	0.13416320464653111	RNF180, CYP7B1, ST6GALNAC3, SYNE1, PLCE1, VAPB, TSGA10, RYR2, PPM1L, NBEA, PDGFD, PARD3B, CDS1, MAN1C1, ITPR1	166	782	12782	1.4769820971867007	0.9999999999999946	0.8716299998057391	84.18670441964996
GOTERM_CC_FAT	GO:0005789~endoplasmic reticulum membrane	7	3.211009174311927	0.1353179040756039	RNF180, CYP7B1, VAPB, RYR2, PPM1L, CDS1, ITPR1	166	269	12782	2.003717472118959	0.999999999999996	0.85772329881545	84.45458206806549
GOTERM_CC_FAT	GO:0042175~nuclear envelope-endoplasmic reticulum network	7	3.211009174311927	0.1617152386209344	RNF180, CYP7B1, VAPB, RYR2, PPM1L, CDS1, ITPR1	166	284	12782	1.8978873239436618	1.0	0.8795799348705033	89.5475632713359
GOTERM_CC_FAT	GO:0044432~endoplasmic reticulum part	8	3.669724770642202	0.16234204250815182	RNF180, CYP7B1, VAPB, RYR2, SIL1, PPM1L, CDS1, ITPR1	166	347	12782	1.7752161383285303	1.0	0.8672725987839673	89.6471814035867
GOTERM_CC_FAT	GO:0031090~organelle membrane	17	7.79816513761468	0.3407503842703547	NDUFA5, VAPB, CDS1, MAN1C1, ITPR1, RNF180, CYP7B1, IMMP2L, ST6GALNAC3, PLCE1, SLC17A5, TOM1L1, TSGA10, RYR2, PPM1L, PDGFD, PPP2R2B	166	1096	12782	1.1943430656934306	1.0	0.9533188988438139	99.51763147622314
GOTERM_CC_FAT	GO:0005783~endoplasmic reticulum	10	4.587155963302752	0.8802923788892432	RNF180, CYP7B1, VAPB, HSD17B12, HHAT, RYR2, SIL1, PPM1L, CDS1, ITPR1	166	960	12782	0.8020833333333333	1.0	0.999346373192466	99.99999999984239
SP_PIR_KEYWORDS	endoplasmic reticulum	6	2.7522935779816518	0.9083242733460102	CYP7B1, HSD17B12, HHAT, SIL1, CDS1, ITPR1	218	713	19235	0.7425016405677008	1.0	0.9990948439403053	99.99999999999733
Annotation Cluster 40	Enrichment Score: 0.5429426208425208
Category	Term	Count	%	PValue	Genes	List Total	Pop Hits	Pop Total	Fold Enrichment	Bonferroni	Benjamini	FDR
SP_PIR_KEYWORDS	Tight junction	3	1.3761467889908259	0.15090700332445936	OCLN, MPP7, PARD3B	218	61	19235	4.339374342006317	1.0	0.6381674108261113	88.22906923105084
GOTERM_CC_FAT	GO:0005923~tight junction	3	1.3761467889908259	0.24282225896265303	OCLN, MPP7, PARD3B	166	73	12782	3.1643835616438354	1.0	0.9288164791905746	97.15929901308267
GOTERM_CC_FAT	GO:0070160~occluding junction	3	1.3761467889908259	0.24282225896265303	OCLN, MPP7, PARD3B	166	73	12782	3.1643835616438354	1.0	0.9288164791905746	97.15929901308267
GOTERM_CC_FAT	GO:0043296~apical junction complex	3	1.3761467889908259	0.3663617461292936	OCLN, MPP7, PARD3B	166	99	12782	2.333333333333333	1.0	0.9612635432403516	99.70955326686095
GOTERM_CC_FAT	GO:0016327~apicolateral plasma membrane	3	1.3761467889908259	0.3802366802148802	OCLN, MPP7, PARD3B	166	102	12782	2.264705882352941	1.0	0.9633165948596102	99.78124225962355
GOTERM_CC_FAT	GO:0005911~cell-cell junction	4	1.834862385321101	0.445752471721045	OCLN, LMO7, MPP7, PARD3B	166	190	12782	1.6210526315789475	1.0	0.9786000332882046	99.94766921382718
Annotation Cluster 41	Enrichment Score: 0.5381546534322431
Category	Term	Count	%	PValue	Genes	List Total	Pop Hits	Pop Total	Fold Enrichment	Bonferroni	Benjamini	FDR
GOTERM_BP_FAT	GO:0022602~ovulation cycle process	3	1.3761467889908259	0.16991451831434587	FGF7, LEPR, KDR	163	62	13528	4.015832178903622	1.0	0.9758756088706597	95.10452294498779
GOTERM_BP_FAT	GO:0008585~female gonad development	3	1.3761467889908259	0.17847026815735106	FGF7, LEPR, KDR	163	64	13528	3.8903374233128836	1.0	0.9750227429209151	95.86092885760264
GOTERM_BP_FAT	GO:0042698~ovulation cycle	3	1.3761467889908259	0.1914236488865798	FGF7, LEPR, KDR	163	67	13528	3.716143210328725	1.0	0.9778992604430295	96.80046479902515
GOTERM_BP_FAT	GO:0048511~rhythmic process	4	1.834862385321101	0.19813249728051927	CYP7B1, FGF7, LEPR, KDR	163	128	13528	2.5935582822085887	1.0	0.9798431336751827	97.20444077634764
GOTERM_BP_FAT	GO:0046545~development of primary female sexual characteristics	3	1.3761467889908259	0.20012769386105156	FGF7, LEPR, KDR	163	69	13528	3.6084289143771673	1.0	0.9784426958777515	97.31501949903463
GOTERM_BP_FAT	GO:0046660~female sex differentiation	3	1.3761467889908259	0.20012769386105156	FGF7, LEPR, KDR	163	69	13528	3.6084289143771673	1.0	0.9784426958777515	97.31501949903463
GOTERM_BP_FAT	GO:0032504~multicellular organism reproduction	8	3.669724770642202	0.36599880011466224	DNAH9, FGF7, NPAS3, LEPR, TSGA10, PPP2R2B, OCA2, KDR	163	487	13528	1.363348912208211	1.0	0.9878736710760035	99.93778824887204
GOTERM_BP_FAT	GO:0048609~reproductive process in a multicellular organism	8	3.669724770642202	0.36599880011466224	DNAH9, FGF7, NPAS3, LEPR, TSGA10, PPP2R2B, OCA2, KDR	163	487	13528	1.363348912208211	1.0	0.9878736710760035	99.93778824887204
GOTERM_BP_FAT	GO:0003006~reproductive developmental process	5	2.293577981651376	0.38399405799350994	FGF7, LEPR, PPP2R2B, OCA2, KDR	163	262	13528	1.583852386081581	1.0	0.9882543639644115	99.96097981127936
GOTERM_BP_FAT	GO:0008406~gonad development	3	1.3761467889908259	0.3889109044422703	FGF7, LEPR, KDR	163	112	13528	2.2230499561787904	1.0	0.9883313999917578	99.96573050958564
GOTERM_BP_FAT	GO:0048608~reproductive structure development	3	1.3761467889908259	0.44694254281938395	FGF7, LEPR, KDR	163	126	13528	1.9760444054922583	1.0	0.98937601442671	99.99319394960484
GOTERM_BP_FAT	GO:0045137~development of primary sexual characteristics	3	1.3761467889908259	0.4509723873266381	FGF7, LEPR, KDR	163	127	13528	1.9604850007246029	1.0	0.9893649738471273	99.99395434841875
GOTERM_BP_FAT	GO:0007548~sex differentiation	3	1.3761467889908259	0.5433652503041381	FGF7, LEPR, KDR	163	151	13528	1.648884735708772	1.0	0.9943115323745095	99.99969447995416
Annotation Cluster 42	Enrichment Score: 0.5272812690953388
Category	Term	Count	%	PValue	Genes	List Total	Pop Hits	Pop Total	Fold Enrichment	Bonferroni	Benjamini	FDR
GOTERM_MF_FAT	GO:0005070~SH3/SH2 adaptor activity	3	1.3761467889908259	0.13473696803934535	VAV3, CHN2, BLNK	171	49	12983	4.648406731113498	1.0	0.7656049054634537	86.82112720511424
GOTERM_MF_FAT	GO:0060090~molecular adaptor activity	3	1.3761467889908259	0.21879114418373416	VAV3, CHN2, BLNK	171	67	12983	3.399581042157633	1.0	0.8686149237889862	96.8493067961508
UP_SEQ_FEATURE	domain:SH2	3	1.3761467889908259	0.2975424863819127	VAV3, CHN2, BLNK	218	96	19113	2.7398222477064222	1.0	0.9920295364926447	99.5943361727553
GOTERM_MF_FAT	GO:0030674~protein binding, bridging	3	1.3761467889908259	0.3493196225866849	VAV3, CHN2, BLNK	171	94	12983	2.423105636431504	1.0	0.9283631880391834	99.75646214911828
SP_PIR_KEYWORDS	SH2 domain	3	1.3761467889908259	0.3569305223623818	VAV3, CHN2, BLNK	218	111	19235	2.3847012149764444	1.0	0.8675588321499009	99.6893878347327
INTERPRO	IPR000980:SH2 motif	3	1.3761467889908259	0.3928508531450312	VAV3, CHN2, BLNK	204	111	16659	2.207074721780604	1.0	0.9891811873264822	99.92545828907535
SMART	SM00252:SH2	3	1.3761467889908259	0.47416691555440293	VAV3, CHN2, BLNK	131	111	9079	1.8731173922013618	1.0	0.9459147345671428	99.93613299467019
Annotation Cluster 43	Enrichment Score: 0.4518455428468541
Category	Term	Count	%	PValue	Genes	List Total	Pop Hits	Pop Total	Fold Enrichment	Bonferroni	Benjamini	FDR
INTERPRO	IPR001478:PDZ/DHR/GLGF	4	1.834862385321101	0.273026676541366	LMO7, MPP7, PARD3B, PCLO	204	149	16659	2.192262139755231	1.0	0.9633297406779808	98.99686788749523
UP_SEQ_FEATURE	domain:PDZ	3	1.3761467889908259	0.35571986989212856	LMO7, MPP7, PCLO	218	110	19113	2.391117597998332	1.0	0.996827735482509	99.89463948288531
SMART	SM00228:PDZ	4	1.834862385321101	0.3599240451464395	LMO7, MPP7, PARD3B, PCLO	131	149	9079	1.8605461345355805	1.0	0.8986360763078688	99.39404659830855
GOTERM_CC_FAT	GO:0005911~cell-cell junction	4	1.834862385321101	0.445752471721045	OCLN, LMO7, MPP7, PARD3B	166	190	12782	1.6210526315789475	1.0	0.9786000332882046	99.94766921382718
Annotation Cluster 44	Enrichment Score: 0.4334316242058663
Category	Term	Count	%	PValue	Genes	List Total	Pop Hits	Pop Total	Fold Enrichment	Bonferroni	Benjamini	FDR
KEGG_PATHWAY	hsa04080:Neuroactive ligand-receptor interaction	8	3.669724770642202	0.06473112984584978	GABRB3, GRM8, LEPR, GRIK4, GRIK5, GABBR2, TSHR, GRID1	72	256	5085	2.20703125	0.9986734871636137	0.734207763587496	52.354211874342184
GOTERM_BP_FAT	GO:0043086~negative regulation of catalytic activity	3	1.3761467889908259	0.8480027985347083	GRM8, LEPR, GABBR2	163	277	13528	0.8988505237979226	1.0	0.999936019446618	99.99999999999443
GOTERM_BP_FAT	GO:0044092~negative regulation of molecular function	3	1.3761467889908259	0.912419701895586	GRM8, LEPR, GABBR2	163	334	13528	0.7454538775210316	1.0	0.9999895699818792	100.0
Annotation Cluster 45	Enrichment Score: 0.4267268878990314
Category	Term	Count	%	PValue	Genes	List Total	Pop Hits	Pop Total	Fold Enrichment	Bonferroni	Benjamini	FDR
GOTERM_BP_FAT	GO:0048545~response to steroid hormone stimulus	5	2.293577981651376	0.1990131242596344	ERBB4, IGFBP7, LEPR, ARNT2, BMP7	163	192	13528	2.1612985685071573	1.0	0.9790912339581932	97.25376385938021
GOTERM_BP_FAT	GO:0009725~response to hormone stimulus	7	3.211009174311927	0.2771480974421889	ERBB4, ENPP1, IGFBP7, LEPR, ARNT2, PRKACB, BMP7	163	367	13528	1.5829892512662778	1.0	0.9838284412777296	99.47927494581336
GOTERM_BP_FAT	GO:0009719~response to endogenous stimulus	7	3.211009174311927	0.35711743217239245	ERBB4, ENPP1, IGFBP7, LEPR, ARNT2, PRKACB, BMP7	163	405	13528	1.4344618647277134	1.0	0.9879408555469055	99.9220626817494
GOTERM_BP_FAT	GO:0043627~response to estrogen stimulus	3	1.3761467889908259	0.3589055024370686	LEPR, ARNT2, BMP7	163	105	13528	2.37125328659071	1.0	0.9878404392067588	99.92550107385448
GOTERM_BP_FAT	GO:0010033~response to organic substance	11	5.045871559633028	0.3627994399670583	CYP7B1, ERBB4, ENPP1, VAPB, IGFBP7, LEPR, ARNT2, LIFR, RYR2, PRKACB, BMP7	163	721	13528	1.2662032112863013	1.0	0.9877048109001411	99.93250266918061
GOTERM_BP_FAT	GO:0031667~response to nutrient levels	4	1.834862385321101	0.42100946832217534	IGFBP7, LEPR, RYR2, BMP7	163	197	13528	1.6851546199121799	1.0	0.9886034593973487	99.98570140291999
GOTERM_BP_FAT	GO:0014070~response to organic cyclic substance	3	1.3761467889908259	0.42655254382031227	IGFBP7, LEPR, RYR2	163	121	13528	2.0576991329919387	1.0	0.9884762556893701	99.98776475019088
GOTERM_BP_FAT	GO:0032870~cellular response to hormone stimulus	3	1.3761467889908259	0.4747984836638707	ENPP1, IGFBP7, PRKACB	163	133	13528	1.872042068361087	1.0	0.9898920095150427	99.99705354852068
GOTERM_BP_FAT	GO:0009991~response to extracellular stimulus	4	1.834862385321101	0.4924676680129141	IGFBP7, LEPR, RYR2, BMP7	163	220	13528	1.508979364194088	1.0	0.9913928271882059	99.99830748818125
GOTERM_BP_FAT	GO:0007584~response to nutrient	3	1.3761467889908259	0.5017972550730441	IGFBP7, RYR2, BMP7	163	140	13528	1.7784399649430327	1.0	0.9915658383828769	99.99874686125094
Annotation Cluster 46	Enrichment Score: 0.4027325146721085
Category	Term	Count	%	PValue	Genes	List Total	Pop Hits	Pop Total	Fold Enrichment	Bonferroni	Benjamini	FDR
KEGG_PATHWAY	hsa04080:Neuroactive ligand-receptor interaction	8	3.669724770642202	0.06473112984584978	GABRB3, GRM8, LEPR, GRIK4, GRIK5, GABBR2, TSHR, GRID1	72	256	5085	2.20703125	0.9986734871636137	0.734207763587496	52.354211874342184
GOTERM_BP_FAT	GO:0045761~regulation of adenylate cyclase activity	3	1.3761467889908259	0.3195949173930699	GRM8, GABBR2, TSHR	163	96	13528	2.593558282208589	1.0	0.9885996498675896	99.80463561566583
GOTERM_BP_FAT	GO:0031279~regulation of cyclase activity	3	1.3761467889908259	0.3327745029444831	GRM8, GABBR2, TSHR	163	99	13528	2.514965606990147	1.0	0.9863302096144841	99.85769232282662
GOTERM_BP_FAT	GO:0051339~regulation of lyase activity	3	1.3761467889908259	0.34152148362684465	GRM8, GABBR2, TSHR	163	101	13528	2.4651643078418273	1.0	0.987180538534619	99.88508251148929
GOTERM_BP_FAT	GO:0030817~regulation of cAMP biosynthetic process	3	1.3761467889908259	0.34152148362684465	GRM8, GABBR2, TSHR	163	101	13528	2.4651643078418273	1.0	0.987180538534619	99.88508251148929
GOTERM_BP_FAT	GO:0030814~regulation of cAMP metabolic process	3	1.3761467889908259	0.3502329019047046	GRM8, GABBR2, TSHR	163	103	13528	2.417297039728394	1.0	0.9875155297998075	99.90738369908371
GOTERM_BP_FAT	GO:0030802~regulation of cyclic nucleotide biosynthetic process	3	1.3761467889908259	0.38039735831706745	GRM8, GABBR2, TSHR	163	110	13528	2.2634690462911324	1.0	0.9884134121782034	99.95712060801318
GOTERM_BP_FAT	GO:0030808~regulation of nucleotide biosynthetic process	3	1.3761467889908259	0.38039735831706745	GRM8, GABBR2, TSHR	163	110	13528	2.2634690462911324	1.0	0.9884134121782034	99.95712060801318
GOTERM_BP_FAT	GO:0030799~regulation of cyclic nucleotide metabolic process	3	1.3761467889908259	0.39314854953858513	GRM8, GABBR2, TSHR	163	113	13528	2.2033769477170315	1.0	0.9886728284405578	99.96938394833576
GOTERM_BP_FAT	GO:0006140~regulation of nucleotide metabolic process	3	1.3761467889908259	0.4057813786718162	GRM8, GABBR2, TSHR	163	116	13528	2.1463930611381428	1.0	0.9889318764070264	99.97822569157354
SP_PIR_KEYWORDS	transducer	7	3.211009174311927	0.9330048925279881	PLCL1, PLCE1, GRM8, PLCH1, GABBR2, TSHR, GPR98	218	874	19235	0.706679192996452	1.0	0.9994926043597868	99.99999999999996
GOTERM_BP_FAT	GO:0007186~G-protein coupled receptor protein signaling pathway	9	4.128440366972478	0.9642067484163475	PLCE1, ATRNL1, GRM8, RGS6, SORCS1, GABBR2, PRKACB, TSHR, GPR98	163	1123	13528	0.6651333795868867	1.0	0.9999995003049771	100.0
SP_PIR_KEYWORDS	g-protein coupled receptor	4	1.834862385321101	0.99550478388196	GRM8, GABBR2, TSHR, GPR98	218	816	19235	0.4325193380104336	1.0	0.9999992523832825	100.0
Annotation Cluster 47	Enrichment Score: 0.3834238846305816
Category	Term	Count	%	PValue	Genes	List Total	Pop Hits	Pop Total	Fold Enrichment	Bonferroni	Benjamini	FDR
GOTERM_BP_FAT	GO:0001525~angiogenesis	4	1.834862385321101	0.2616194127646318	EMCN, FLT1, LEPR, KDR	163	148	13528	2.2430774332614822	1.0	0.9820823172363984	99.26523389005062
KEGG_PATHWAY	hsa04060:Cytokine-cytokine receptor interaction	6	2.7522935779816518	0.30236618505253476	FLT1, FLT3, LEPR, LIFR, BMP7, KDR	72	262	5085	1.6173664122137403	0.9999999999999997	0.9608575768336848	98.14794893992284
GOTERM_BP_FAT	GO:0048514~blood vessel morphogenesis	4	1.834862385321101	0.46557138640719625	EMCN, FLT1, LEPR, KDR	163	211	13528	1.5733434129037887	1.0	0.9899964710144422	99.99609310952438
GOTERM_BP_FAT	GO:0001568~blood vessel development	4	1.834862385321101	0.5650720717380646	EMCN, FLT1, LEPR, KDR	163	245	13528	1.3550018780518343	1.0	0.9948197863118545	99.99986120168568
GOTERM_BP_FAT	GO:0001944~vasculature development	4	1.834862385321101	0.5815502752329924	EMCN, FLT1, LEPR, KDR	163	251	13528	1.3226113949111529	1.0	0.9955850834620025	99.99992575856645
Annotation Cluster 48	Enrichment Score: 0.3775039140064903
Category	Term	Count	%	PValue	Genes	List Total	Pop Hits	Pop Total	Fold Enrichment	Bonferroni	Benjamini	FDR
INTERPRO	IPR000719:Protein kinase, core	12	5.5045871559633035	0.031853439219694114	EPHA5, FLT1, KSR2, ERBB4, FLT3, TEK, TAOK3, PRKCH, PRKACB, EPHB1, NEK11, KDR	204	476	16659	2.058699950568463	0.9999999278755747	0.46873542214918007	37.32500745886238
GOTERM_MF_FAT	GO:0004674~protein serine/threonine kinase activity	7	3.211009174311927	0.49576922681785396	KSR2, PHKB, LGMN, TAOK3, PRKCH, PRKACB, NEK11	171	430	12983	1.235971712226302	1.0	0.9663117965344618	99.99314694250802
INTERPRO	IPR002290:Serine/threonine protein kinase	4	1.834862385321101	0.6142695524498678	TAOK3, PRKCH, PRKACB, NEK11	204	259	16659	1.2611855553032023	1.0	0.9994798499743809	99.99989308933513
INTERPRO	IPR008271:Serine/threonine protein kinase, active site	5	2.293577981651376	0.6292662599023198	KSR2, TAOK3, PRKCH, PRKACB, NEK11	204	354	16659	1.1534147557328014	1.0	0.999571397535411	99.99993967929962
INTERPRO	IPR017442:Serine/threonine protein kinase-related	5	2.293577981651376	0.6402176733310956	KSR2, TAOK3, PRKCH, PRKACB, NEK11	204	359	16659	1.1373504833688348	1.0	0.9996173056997342	99.99996086894623
SMART	SM00220:S_TKc	4	1.834862385321101	0.722236433108515	TAOK3, PRKCH, PRKACB, NEK11	131	259	9079	1.0703527955436352	1.0	0.9935167997413086	99.99995702589268
SP_PIR_KEYWORDS	serine/threonine-protein kinase	4	1.834862385321101	0.806930663865391	TAOK3, PRKCH, PRKACB, NEK11	218	381	19235	0.9263406294396688	1.0	0.9939659460019289	99.99999995451226
Annotation Cluster 49	Enrichment Score: 0.36870164783066417
Category	Term	Count	%	PValue	Genes	List Total	Pop Hits	Pop Total	Fold Enrichment	Bonferroni	Benjamini	FDR
GOTERM_BP_FAT	GO:0019933~cAMP-mediated signaling	3	1.3761467889908259	0.315187781009299	PRKACB, PCLO, TSHR	163	95	13528	2.620858895705522	1.0	0.9882204901214082	99.78309516949193
GOTERM_BP_FAT	GO:0019935~cyclic-nucleotide-mediated signaling	3	1.3761467889908259	0.46296211504362755	PRKACB, PCLO, TSHR	163	130	13528	1.9152430391694197	1.0	0.9899150727485013	99.99577236308247
GOTERM_BP_FAT	GO:0019932~second-messenger-mediated signaling	4	1.834862385321101	0.5367601064741292	PLCE1, PRKACB, PCLO, TSHR	163	235	13528	1.4126615324370189	1.0	0.9939165748705546	99.99961445185562
Annotation Cluster 50	Enrichment Score: 0.3650098204083278
Category	Term	Count	%	PValue	Genes	List Total	Pop Hits	Pop Total	Fold Enrichment	Bonferroni	Benjamini	FDR
GOTERM_BP_FAT	GO:0006163~purine nucleotide metabolic process	5	2.293577981651376	0.1840036150594826	ATP6V1A, ATP2C2, ENPP1, ATP9A, PDE8B	163	186	13528	2.2310178771686786	1.0	0.9753432960630722	96.29015928808961
GOTERM_BP_FAT	GO:0009141~nucleoside triphosphate metabolic process	4	1.834862385321101	0.20736686751302044	ATP6V1A, ATP2C2, ENPP1, ATP9A	163	131	13528	2.5341638177305295	1.0	0.9783201859027476	97.6827296981435
GOTERM_MF_FAT	GO:0042625~ATPase activity, coupled to transmembrane movement of ions	3	1.3761467889908259	0.2526950651687988	ATP6V1A, ATP2C2, ATP9A	171	74	12983	3.0779990516832623	1.0	0.8910623301578586	98.30731645150884
GOTERM_BP_FAT	GO:0006754~ATP biosynthetic process	3	1.3761467889908259	0.28863306214322326	ATP6V1A, ATP2C2, ATP9A	163	89	13528	2.797546012269939	1.0	0.9855882340954876	99.59827637162778
GOTERM_BP_FAT	GO:0009206~purine ribonucleoside triphosphate biosynthetic process	3	1.3761467889908259	0.3283887429647829	ATP6V1A, ATP2C2, ATP9A	163	98	13528	2.5406285213471893	1.0	0.986401656305098	99.84175771880214
GOTERM_BP_FAT	GO:0009145~purine nucleoside triphosphate biosynthetic process	3	1.3761467889908259	0.3327745029444831	ATP6V1A, ATP2C2, ATP9A	163	99	13528	2.514965606990147	1.0	0.9863302096144841	99.85769232282662
GOTERM_BP_FAT	GO:0009201~ribonucleoside triphosphate biosynthetic process	3	1.3761467889908259	0.3327745029444831	ATP6V1A, ATP2C2, ATP9A	163	99	13528	2.514965606990147	1.0	0.9863302096144841	99.85769232282662
GOTERM_BP_FAT	GO:0009142~nucleoside triphosphate biosynthetic process	3	1.3761467889908259	0.34588184565915586	ATP6V1A, ATP2C2, ATP9A	163	102	13528	2.440996030313966	1.0	0.9871148701206469	99.89680878734741
GOTERM_BP_FAT	GO:0046034~ATP metabolic process	3	1.3761467889908259	0.3589055024370686	ATP6V1A, ATP2C2, ATP9A	163	105	13528	2.37125328659071	1.0	0.9878404392067588	99.92550107385448
GOTERM_BP_FAT	GO:0009205~purine ribonucleoside triphosphate metabolic process	3	1.3761467889908259	0.4099646730060371	ATP6V1A, ATP2C2, ATP9A	163	117	13528	2.128047821299355	1.0	0.9885494163083011	99.98058045528104
GOTERM_BP_FAT	GO:0009152~purine ribonucleotide biosynthetic process	3	1.3761467889908259	0.4099646730060371	ATP6V1A, ATP2C2, ATP9A	163	117	13528	2.128047821299355	1.0	0.9885494163083011	99.98058045528104
GOTERM_BP_FAT	GO:0009199~ribonucleoside triphosphate metabolic process	3	1.3761467889908259	0.4141336911635853	ATP6V1A, ATP2C2, ATP9A	163	118	13528	2.110013517729022	1.0	0.9885267542523016	99.98268783046629
GOTERM_MF_FAT	GO:0042626~ATPase activity, coupled to transmembrane movement of substances	3	1.3761467889908259	0.41910371880185293	ATP6V1A, ATP2C2, ATP9A	171	109	12983	2.0896507323354254	1.0	0.9510456992178197	99.95026691781877
GOTERM_MF_FAT	GO:0043492~ATPase activity, coupled to movement of substances	3	1.3761467889908259	0.4236275428612887	ATP6V1A, ATP2C2, ATP9A	171	110	12983	2.0706539074960126	1.0	0.9511737195636238	99.95542416178337
GOTERM_MF_FAT	GO:0016820~hydrolase activity, acting on acid anhydrides, catalyzing transmembrane movement of substances	3	1.3761467889908259	0.4281332897516396	ATP6V1A, ATP2C2, ATP9A	171	111	12983	2.0519993677888415	1.0	0.9493567370069134	99.96006338479411
GOTERM_BP_FAT	GO:0009144~purine nucleoside triphosphate metabolic process	3	1.3761467889908259	0.43066195264880913	ATP6V1A, ATP2C2, ATP9A	163	122	13528	2.040832746655939	1.0	0.9887964099198177	99.98911035817937
GOTERM_BP_FAT	GO:0009260~ribonucleotide biosynthetic process	3	1.3761467889908259	0.4388340843468665	ATP6V1A, ATP2C2, ATP9A	163	124	13528	2.007916089451811	1.0	0.988449425346731	99.99138420288804
GOTERM_MF_FAT	GO:0015399~primary active transmembrane transporter activity	3	1.3761467889908259	0.47642420577882605	ATP6V1A, ATP2C2, ATP9A	171	122	12983	1.8669830313488638	1.0	0.9640037308486878	99.98838983749064
GOTERM_MF_FAT	GO:0015405~P-P-bond-hydrolysis-driven transmembrane transporter activity	3	1.3761467889908259	0.47642420577882605	ATP6V1A, ATP2C2, ATP9A	171	122	12983	1.8669830313488638	1.0	0.9640037308486878	99.98838983749064
GOTERM_BP_FAT	GO:0009150~purine ribonucleotide metabolic process	3	1.3761467889908259	0.4941736138045364	ATP6V1A, ATP2C2, ATP9A	163	138	13528	1.8042144571885836	1.0	0.9913609206478793	99.99839733178439
GOTERM_BP_FAT	GO:0009259~ribonucleotide metabolic process	3	1.3761467889908259	0.5288391050990832	ATP6V1A, ATP2C2, ATP9A	163	147	13528	1.6937523475647929	1.0	0.9935559866647024	99.99949258495096
GOTERM_BP_FAT	GO:0006164~purine nucleotide biosynthetic process	3	1.3761467889908259	0.532489536103187	ATP6V1A, ATP2C2, ATP9A	163	148	13528	1.682308074946112	1.0	0.9937106045068936	99.99955265606704
GOTERM_MF_FAT	GO:0016887~ATPase activity	5	2.293577981651376	0.640626665236901	ATP6V1A, DNAH9, ATP2C2, ATP9A, ABCA13	171	334	12983	1.136586476170466	1.0	0.9911382249543277	99.9999402611086
GOTERM_BP_FAT	GO:0009165~nucleotide biosynthetic process	3	1.3761467889908259	0.6558596875439301	ATP6V1A, ATP2C2, ATP9A	163	186	13528	1.3386107263012073	1.0	0.9981953416427839	99.99999687286501
GOTERM_BP_FAT	GO:0034404~nucleobase, nucleoside and nucleotide biosynthetic process	3	1.3761467889908259	0.6756790919594009	ATP6V1A, ATP2C2, ATP9A	163	193	13528	1.2900600781970184	1.0	0.9984660923089506	99.9999988037372
GOTERM_BP_FAT	GO:0034654~nucleobase, nucleoside, nucleotide and nucleic acid biosynthetic process	3	1.3761467889908259	0.6756790919594009	ATP6V1A, ATP2C2, ATP9A	163	193	13528	1.2900600781970184	1.0	0.9984660923089506	99.9999988037372
GOTERM_MF_FAT	GO:0042623~ATPase activity, coupled	3	1.3761467889908259	0.8748888394934768	ATP6V1A, ATP2C2, ATP9A	171	272	12983	0.8373968008255933	1.0	0.9998756580543082	99.99999999997713
GOTERM_BP_FAT	GO:0044271~nitrogen compound biosynthetic process	3	1.3761467889908259	0.9043022847582984	ATP6V1A, ATP2C2, ATP9A	163	325	13528	0.7660972156677678	1.0	0.9999872615151919	100.0
Annotation Cluster 51	Enrichment Score: 0.3636061236325301
Category	Term	Count	%	PValue	Genes	List Total	Pop Hits	Pop Total	Fold Enrichment	Bonferroni	Benjamini	FDR
KEGG_PATHWAY	hsa04510:Focal adhesion	6	2.7522935779816518	0.14816244213242685	COL4A4, FLT1, VAV3, ITGA1, PDGFD, KDR	72	201	5085	2.1082089552238803	0.9999998725553368	0.929060692880893	83.07732684702482
SP_PIR_KEYWORDS	angiogenesis	3	1.3761467889908259	0.1707579970611082	FLT1, VAV3, KDR	218	66	19235	4.010633861551293	1.0	0.6624395996185781	91.36150050770432
GOTERM_BP_FAT	GO:0000165~MAPKKK cascade	5	2.293577981651376	0.17781247252197466	PLCE1, FLT1, TAOK3, ITGA1, PPM1L	163	184	13528	2.25526807148573	1.0	0.9760595405092839	95.8069120892475
GOTERM_BP_FAT	GO:0007243~protein kinase cascade	7	3.211009174311927	0.28331984816106937	PLCE1, FLT1, TAOK3, ITGA1, PPM1L, PRKACB, NEK11	163	370	13528	1.5701542032830376	1.0	0.9848511023747063	99.5468095929744
GOTERM_BP_FAT	GO:0033674~positive regulation of kinase activity	5	2.293577981651376	0.2997893299000983	PLCE1, FLT1, VAV3, ITGA1, PRKACB	163	231	13528	1.796404004992962	1.0	0.9870642850139323	99.68903206742057
GOTERM_BP_FAT	GO:0051347~positive regulation of transferase activity	5	2.293577981651376	0.32411532509645113	PLCE1, FLT1, VAV3, ITGA1, PRKACB	163	240	13528	1.729038854805726	1.0	0.9870242501342359	99.82463319155706
GOTERM_BP_FAT	GO:0042325~regulation of phosphorylation	8	3.669724770642202	0.3250105000111741	PLCE1, FLT1, VAV3, ENPP1, ITGA1, PRKACB, PDGFD, BMP7	163	466	13528	1.4247873825008557	1.0	0.9867014266639097	99.82835822213309
GOTERM_BP_FAT	GO:0051174~regulation of phosphorus metabolic process	8	3.669724770642202	0.36207108930585596	PLCE1, FLT1, VAV3, ENPP1, ITGA1, PRKACB, PDGFD, BMP7	163	485	13528	1.368970969578142	1.0	0.9879991726517634	99.93124188429306
GOTERM_BP_FAT	GO:0019220~regulation of phosphate metabolic process	8	3.669724770642202	0.36207108930585596	PLCE1, FLT1, VAV3, ENPP1, ITGA1, PRKACB, PDGFD, BMP7	163	485	13528	1.368970969578142	1.0	0.9879991726517634	99.93124188429306
GOTERM_BP_FAT	GO:0032147~activation of protein kinase activity	3	1.3761467889908259	0.39737303730744566	PLCE1, FLT1, PRKACB	163	114	13528	2.1840490797546015	1.0	0.9886367711567872	99.97265982748645
GOTERM_BP_FAT	GO:0016477~cell migration	5	2.293577981651376	0.4218704681834757	FLT1, VAV3, ITGA1, APBB2, KDR	163	276	13528	1.5035120476571529	1.0	0.9880521619520466	99.98604199680558
GOTERM_BP_FAT	GO:0045860~positive regulation of protein kinase activity	4	1.834862385321101	0.5007138237121119	PLCE1, FLT1, ITGA1, PRKACB	163	223	13528	1.4886791933753336	1.0	0.9916665016999172	99.99870197637681
GOTERM_BP_FAT	GO:0048870~cell motility	5	2.293577981651376	0.5033680355807577	FLT1, VAV3, ITGA1, APBB2, KDR	163	307	13528	1.3516916128774403	1.0	0.991522242693914	99.99880935635585
GOTERM_BP_FAT	GO:0051674~localization of cell	5	2.293577981651376	0.5033680355807577	FLT1, VAV3, ITGA1, APBB2, KDR	163	307	13528	1.3516916128774403	1.0	0.991522242693914	99.99880935635585
GOTERM_BP_FAT	GO:0001932~regulation of protein amino acid phosphorylation	3	1.3761467889908259	0.6165289295349208	ENPP1, PDGFD, BMP7	163	173	13528	1.4391999716301997	1.0	0.9970255827851296	99.99998194922566
GOTERM_BP_FAT	GO:0043549~regulation of kinase activity	5	2.293577981651376	0.6228302687780476	PLCE1, FLT1, VAV3, ITGA1, PRKACB	163	357	13528	1.1623790620542696	1.0	0.9972301887479983	99.99998619854786
GOTERM_BP_FAT	GO:0051338~regulation of transferase activity	5	2.293577981651376	0.6549802804503971	PLCE1, FLT1, VAV3, ITGA1, PRKACB	163	372	13528	1.1155089385843393	1.0	0.9982233261671197	99.9999967408666
GOTERM_BP_FAT	GO:0043085~positive regulation of catalytic activity	6	2.7522935779816518	0.7512345558079648	PLCE1, FLT1, VAV3, ITGA1, PRKACB, TSHR	163	520	13528	0.9576215195847099	1.0	0.999505169123878	99.99999998371308
GOTERM_BP_FAT	GO:0045859~regulation of protein kinase activity	4	1.834862385321101	0.7860377206515236	PLCE1, FLT1, ITGA1, PRKACB	163	345	13528	0.9622477105005779	1.0	0.9997293773101044	99.99999999858255
GOTERM_BP_FAT	GO:0032268~regulation of cellular protein metabolic process	5	2.293577981651376	0.8241074611459042	RNF180, ENPP1, PDGFD, TNRC6B, BMP7	163	474	13528	0.8754627112940384	1.0	0.9998882939726147	99.9999999999407
GOTERM_BP_FAT	GO:0044093~positive regulation of molecular function	6	2.7522935779816518	0.836228286541048	PLCE1, FLT1, VAV3, ITGA1, PRKACB, TSHR	163	586	13528	0.8497665361502545	1.0	0.9999166837774475	99.99999999998136
GOTERM_BP_FAT	GO:0031399~regulation of protein modification process	3	1.3761467889908259	0.8719440979129587	ENPP1, PDGFD, BMP7	163	295	13528	0.8440054070916087	1.0	0.9999655651655553	99.99999999999966
Annotation Cluster 52	Enrichment Score: 0.3593870520248182
Category	Term	Count	%	PValue	Genes	List Total	Pop Hits	Pop Total	Fold Enrichment	Bonferroni	Benjamini	FDR
INTERPRO	IPR011992:EF-Hand type	7	3.211009174311927	0.06931832596390991	SMOC2, PLCL1, TESC, PLCE1, PLCH1, RYR2, CACNA1D	204	236	16659	2.4221709870388834	0.9999999999999999	0.680317802250705	64.54143612717034
INTERPRO	IPR018249:EF-HAND 2	4	1.834862385321101	0.4901758810318815	SMOC2, TESC, PLCH1, RYR2	204	215	16659	1.5192886456908345	1.0	0.9969742025004575	99.99401134523325
INTERPRO	IPR002048:Calcium-binding EF-hand	3	1.3761467889908259	0.5222057498827563	SMOC2, PLCH1, RYR2	204	143	16659	1.7131838749485808	1.0	0.9976457913579257	99.9976523801686
SMART	SM00054:EFh	3	1.3761467889908259	0.6108984946200381	SMOC2, PLCH1, RYR2	131	143	9079	1.453958255484973	1.0	0.9785226783768017	99.99796519419786
UP_SEQ_FEATURE	domain:EF-hand 1	3	1.3761467889908259	0.6145744684723198	SMOC2, PLCH1, RYR2	218	182	19113	1.4451809658231678	1.0	0.999983913380567	99.99996507929124
UP_SEQ_FEATURE	domain:EF-hand 2	3	1.3761467889908259	0.6145744684723198	SMOC2, PLCH1, RYR2	218	182	19113	1.4451809658231678	1.0	0.999983913380567	99.99996507929124
INTERPRO	IPR018247:EF-HAND 1	3	1.3761467889908259	0.744956474416312	SMOC2, TESC, PLCH1	204	217	16659	1.128964489021415	1.0	0.9999572136435632	99.99999972714629
Annotation Cluster 53	Enrichment Score: 0.34876796691677114
Category	Term	Count	%	PValue	Genes	List Total	Pop Hits	Pop Total	Fold Enrichment	Bonferroni	Benjamini	FDR
GOTERM_BP_FAT	GO:0043010~camera-type eye development	3	1.3761467889908259	0.3675362030214485	BMP7, EPHB1, FOXP2	163	107	13528	2.326930795252566	1.0	0.9873053351621134	99.94018762146375
GOTERM_BP_FAT	GO:0001654~eye development	3	1.3761467889908259	0.4708703408432296	BMP7, EPHB1, FOXP2	163	132	13528	1.8862242052426101	1.0	0.9898978727826393	99.99667551441033
GOTERM_BP_FAT	GO:0007423~sensory organ development	4	1.834862385321101	0.5193912618956399	BMP7, EPHB1, GPR98, FOXP2	163	229	13528	1.4496744983523993	1.0	0.9928357567623799	99.99930008379326
Annotation Cluster 54	Enrichment Score: 0.3218631106861432
Category	Term	Count	%	PValue	Genes	List Total	Pop Hits	Pop Total	Fold Enrichment	Bonferroni	Benjamini	FDR
SP_PIR_KEYWORDS	prenylation	4	1.834862385321101	0.2580509532608504	RAB43, PHKB, RAB25, UBL3	218	156	19235	2.262408844977652	1.0	0.7829197576212767	97.98334463888169
UP_SEQ_FEATURE	lipid moiety-binding region:S-geranylgeranyl cysteine	3	1.3761467889908259	0.32263310117778615	RAB43, RAB25, UBL3	218	102	19113	2.578656233135456	1.0	0.9947529993536516	99.76994099080432
SP_PIR_KEYWORDS	methylation	4	1.834862385321101	0.5157134078785649	KHDRBS2, RAB43, RAB25, UBL3	218	242	19235	1.458412313291379	1.0	0.9406651940821901	99.9923883828638
SP_PIR_KEYWORDS	lipoprotein	7	3.211009174311927	0.7352403466353019	TESC, RAB43, PHKB, RAB25, CNTN4, PRKACB, UBL3	218	642	19235	0.962052359312927	1.0	0.9876057785761896	99.99999717174113
GOTERM_CC_FAT	GO:0009898~internal side of plasma membrane	4	1.834862385321101	0.7788114044228452	SYNE1, RAB43, PHKB, RAB25	166	316	12782	0.9746835443037976	1.0	0.9973439288683785	99.99999959139959
Annotation Cluster 55	Enrichment Score: 0.30974486556351766
Category	Term	Count	%	PValue	Genes	List Total	Pop Hits	Pop Total	Fold Enrichment	Bonferroni	Benjamini	FDR
KEGG_PATHWAY	hsa04020:Calcium signaling pathway	7	3.211009174311927	0.03529319132069002	PLCE1, ERBB4, PHKB, RYR2, PRKACB, CACNA1D, ITPR1	72	176	5085	2.8089488636363638	0.9714806892792992	0.58905400124204	32.837577281270036
GOTERM_BP_FAT	GO:0055074~calcium ion homeostasis	4	1.834862385321101	0.3937545786458313	PLCE1, RYR2, ITPR1, KDR	163	188	13528	1.7658269155462734	1.0	0.988399923795495	99.96987551274577
GOTERM_BP_FAT	GO:0048878~chemical homeostasis	8	3.669724770642202	0.4152555754437574	PLCE1, FGF7, ERBB4, ENPP1, HEXA, RYR2, ITPR1, KDR	163	512	13528	1.2967791411042944	1.0	0.9883593543301165	99.98321713446869
GOTERM_BP_FAT	GO:0055065~metal ion homeostasis	4	1.834862385321101	0.44815599344514545	PLCE1, RYR2, ITPR1, KDR	163	205	13528	1.6193924884034117	1.0	0.9892514590012157	99.99343187089113
GOTERM_BP_FAT	GO:0050801~ion homeostasis	6	2.7522935779816518	0.5448217524982099	PLCE1, ENPP1, HEXA, RYR2, ITPR1, KDR	163	409	13528	1.217513912430438	1.0	0.9941121848434938	99.99970988981708
GOTERM_BP_FAT	GO:0042592~homeostatic process	10	4.587155963302752	0.5479920602481761	PLCE1, FGF7, ERBB4, ENPP1, HEXA, FGGY, RYR2, SOX6, ITPR1, KDR	163	751	13528	1.105111385228693	1.0	0.99421746764381	99.99974094670985
GOTERM_BP_FAT	GO:0055066~di-, tri-valent inorganic cation homeostasis	4	1.834862385321101	0.5482093481351384	PLCE1, RYR2, ITPR1, KDR	163	239	13528	1.3890186616012528	1.0	0.9940760585267189	99.99974295675516
GOTERM_BP_FAT	GO:0006874~cellular calcium ion homeostasis	3	1.3761467889908259	0.6470763993819917	PLCE1, RYR2, ITPR1	163	183	13528	1.3605551644372926	1.0	0.9980277897389397	99.99999529610761
GOTERM_BP_FAT	GO:0006873~cellular ion homeostasis	5	2.293577981651376	0.6591271673609019	PLCE1, ENPP1, HEXA, RYR2, ITPR1	163	374	13528	1.1095436501427118	1.0	0.9982411430923189	99.99999732066061
GOTERM_BP_FAT	GO:0019725~cellular homeostasis	6	2.7522935779816518	0.6605427624376379	PLCE1, ENPP1, HEXA, FGGY, RYR2, ITPR1	163	466	13528	1.0685905368756419	1.0	0.9982304045862173	99.99999749533693
GOTERM_BP_FAT	GO:0055080~cation homeostasis	4	1.834862385321101	0.6695729783028779	PLCE1, RYR2, ITPR1, KDR	163	286	13528	1.1607533570723756	1.0	0.9983928441578914	99.9999983817116
GOTERM_BP_FAT	GO:0055082~cellular chemical homeostasis	5	2.293577981651376	0.6713676817418853	PLCE1, ENPP1, HEXA, RYR2, ITPR1	163	380	13528	1.0920245398773007	1.0	0.998394451738272	99.99999851837448
GOTERM_BP_FAT	GO:0006875~cellular metal ion homeostasis	3	1.3761467889908259	0.6838869891865053	PLCE1, RYR2, ITPR1	163	196	13528	1.2703142606735947	1.0	0.9986346393429911	99.99999921026824
GOTERM_BP_FAT	GO:0030005~cellular di-, tri-valent inorganic cation homeostasis	3	1.3761467889908259	0.7590997021273966	PLCE1, RYR2, ITPR1	163	227	13528	1.0968352206697116	1.0	0.9995551796251465	99.99999999032156
GOTERM_BP_FAT	GO:0030003~cellular cation homeostasis	3	1.3761467889908259	0.8115652123829935	PLCE1, RYR2, ITPR1	163	254	13528	0.9802425003623014	1.0	0.9998457066985593	99.99999999981901
Annotation Cluster 56	Enrichment Score: 0.30178685310367664
Category	Term	Count	%	PValue	Genes	List Total	Pop Hits	Pop Total	Fold Enrichment	Bonferroni	Benjamini	FDR
GOTERM_BP_FAT	GO:0030097~hemopoiesis	5	2.293577981651376	0.31327204781245077	FLT3, SOX6, TSHR, KDR, BLNK	163	236	13528	1.758344598107518	1.0	0.9883380673352705	99.77305355911045
GOTERM_BP_FAT	GO:0030098~lymphocyte differentiation	3	1.3761467889908259	0.3502329019047046	FLT3, TSHR, BLNK	163	103	13528	2.417297039728394	1.0	0.9875155297998075	99.90738369908371
GOTERM_BP_FAT	GO:0048534~hemopoietic or lymphoid organ development	5	2.293577981651376	0.37855535079632074	FLT3, SOX6, TSHR, KDR, BLNK	163	260	13528	1.5960358659745164	1.0	0.9884877163432763	99.95500819177164
GOTERM_BP_FAT	GO:0002520~immune system development	5	2.293577981651376	0.4218704681834757	FLT3, SOX6, TSHR, KDR, BLNK	163	276	13528	1.5035120476571529	1.0	0.9880521619520466	99.98604199680558
GOTERM_BP_FAT	GO:0002521~leukocyte differentiation	3	1.3761467889908259	0.4669248320538693	FLT3, TSHR, BLNK	163	131	13528	1.9006228632978972	1.0	0.9899055350359949	99.99625034717423
GOTERM_BP_FAT	GO:0046649~lymphocyte activation	3	1.3761467889908259	0.6919253211391583	FLT3, TSHR, BLNK	163	199	13528	1.2511637944322842	1.0	0.9987456460024343	99.99999947969116
GOTERM_BP_FAT	GO:0045321~leukocyte activation	3	1.3761467889908259	0.7896311481194541	FLT3, TSHR, BLNK	163	242	13528	1.0288495664959694	1.0	0.999734292309419	99.99999999892269
GOTERM_BP_FAT	GO:0001775~cell activation	3	1.3761467889908259	0.8617625282440199	FLT3, TSHR, BLNK	163	287	13528	0.8675316902161135	1.0	0.9999534823699601	99.9999999999988
Annotation Cluster 57	Enrichment Score: 0.2976801379800619
Category	Term	Count	%	PValue	Genes	List Total	Pop Hits	Pop Total	Fold Enrichment	Bonferroni	Benjamini	FDR
GOTERM_MF_FAT	GO:0004842~ubiquitin-protein ligase activity	5	2.293577981651376	0.12726147484513892	RNF180, RNF144B, FBXO25, LMO7, PARK2	171	147	12983	2.5824481839519433	1.0	0.7617626438362343	85.13400841338779
GOTERM_BP_FAT	GO:0016567~protein ubiquitination	4	1.834862385321101	0.17109640968156917	RNF144B, FBXO25, LMO7, PARK2	163	119	13528	2.789709748930247	1.0	0.9750902458926125	95.21622721189571
GOTERM_MF_FAT	GO:0019787~small conjugating protein ligase activity	5	2.293577981651376	0.1727997240329296	RNF180, RNF144B, FBXO25, LMO7, PARK2	171	166	12983	2.2868667653068413	1.0	0.8096593232092986	92.98071788458945
GOTERM_BP_FAT	GO:0032446~protein modification by small protein conjugation	4	1.834862385321101	0.21046676109248255	RNF144B, FBXO25, LMO7, PARK2	163	132	13528	2.5149656069901467	1.0	0.9785928523706098	97.8252587779823
GOTERM_MF_FAT	GO:0016881~acid-amino acid ligase activity	5	2.293577981651376	0.26751568711607476	RNF180, RNF144B, FBXO25, LMO7, PARK2	171	201	12983	1.888656134532018	1.0	0.8940441872637731	98.72133917050728
GOTERM_BP_FAT	GO:0070647~protein modification by small protein conjugation or removal	4	1.834862385321101	0.30075544165898604	RNF144B, FBXO25, LMO7, PARK2	163	160	13528	2.074846625766871	1.0	0.9867186403520486	99.695910339366
GOTERM_CC_FAT	GO:0000151~ubiquitin ligase complex	3	1.3761467889908259	0.3240912298601748	RNF144B, FBXO25, LMO7	166	90	12782	2.5666666666666664	1.0	0.9540200636605772	99.33604996267276
GOTERM_MF_FAT	GO:0016879~ligase activity, forming carbon-nitrogen bonds	5	2.293577981651376	0.35755024381254286	RNF180, RNF144B, FBXO25, LMO7, PARK2	171	231	12983	1.6433761170603276	1.0	0.9283213477940264	99.79622557943486
SP_PIR_KEYWORDS	ligase	5	2.293577981651376	0.45177762599430127	RNF144B, FARS2, MARCH8, PARK2, PCCB	218	305	19235	1.4464581140021058	1.0	0.9171037028314519	99.96146692289385
GOTERM_BP_FAT	GO:0006511~ubiquitin-dependent protein catabolic process	3	1.3761467889908259	0.7896311481194541	RNF144B, TOM1L1, PARK2	163	242	13528	1.0288495664959694	1.0	0.999734292309419	99.99999999892269
INTERPRO	IPR017907:Zinc finger, RING-type, conserved site	3	1.3761467889908259	0.8584468568490248	RNF180, RNF144B, PARK2	204	280	16659	0.8749474789915967	1.0	0.9999993111865176	99.99999999994434
GOTERM_BP_FAT	GO:0006508~proteolysis	10	4.587155963302752	0.8927600655133001	RNF144B, IMMP2L, TOM1L1, LGMN, FBXO25, PRCP, CPXM2, MARCH8, PARK2, DPP6	163	1054	13528	0.7874180742948277	1.0	0.9999822525295785	99.99999999999997
GOTERM_BP_FAT	GO:0009057~macromolecule catabolic process	7	3.211009174311927	0.9119811498920032	RNF144B, TOM1L1, FBXO25, MARCH8, PARK2, MANBA, AUH	163	781	13528	0.7438630668562406	1.0	0.9999897851054981	100.0
GOTERM_BP_FAT	GO:0043632~modification-dependent macromolecule catabolic process	5	2.293577981651376	0.9173085075549436	RNF144B, TOM1L1, FBXO25, MARCH8, PARK2	163	574	13528	0.7229430751800945	1.0	0.9999912932670909	100.0
GOTERM_BP_FAT	GO:0019941~modification-dependent protein catabolic process	5	2.293577981651376	0.9173085075549436	RNF144B, TOM1L1, FBXO25, MARCH8, PARK2	163	574	13528	0.7229430751800945	1.0	0.9999912932670909	100.0
SP_PIR_KEYWORDS	ubl conjugation pathway	4	1.834862385321101	0.9292146778007454	RNF144B, FBXO25, MARCH8, PARK2	218	509	19235	0.6933905300913826	1.0	0.9994538160947446	99.99999999999991
GOTERM_BP_FAT	GO:0051603~proteolysis involved in cellular protein catabolic process	5	2.293577981651376	0.9328887096222089	RNF144B, TOM1L1, FBXO25, MARCH8, PARK2	163	600	13528	0.6916155419222904	1.0	0.9999962123175956	100.0
GOTERM_BP_FAT	GO:0044257~cellular protein catabolic process	5	2.293577981651376	0.9345056399759678	RNF144B, TOM1L1, FBXO25, MARCH8, PARK2	163	603	13528	0.6881746685793934	1.0	0.9999962798602615	100.0
GOTERM_BP_FAT	GO:0044265~cellular macromolecule catabolic process	6	2.7522935779816518	0.9394457021644768	RNF144B, TOM1L1, FBXO25, MARCH8, PARK2, AUH	163	725	13528	0.6868457795642057	1.0	0.9999971421917597	100.0
GOTERM_BP_FAT	GO:0030163~protein catabolic process	5	2.293577981651376	0.9439573019803666	RNF144B, TOM1L1, FBXO25, MARCH8, PARK2	163	622	13528	0.6671532558735921	1.0	0.9999976771206559	100.0
Annotation Cluster 58	Enrichment Score: 0.29113458253733204
Category	Term	Count	%	PValue	Genes	List Total	Pop Hits	Pop Total	Fold Enrichment	Bonferroni	Benjamini	FDR
GOTERM_CC_FAT	GO:0005624~membrane fraction	12	5.5045871559633035	0.4743298068766428	GALNT3, CYP7B1, SLC17A5, PLCE1, VAPB, GRIK4, PLCH1, ITGA1, RYR2, LMOD1, SLC1A1, ITPR1	166	809	12782	1.142150803461063	1.0	0.9767058273995219	99.9734281627697
GOTERM_CC_FAT	GO:0005626~insoluble fraction	12	5.5045871559633035	0.5237710157769192	GALNT3, CYP7B1, SLC17A5, PLCE1, VAPB, GRIK4, PLCH1, ITGA1, RYR2, LMOD1, SLC1A1, ITPR1	166	839	12782	1.101311084624553	1.0	0.9804262245838085	99.9924971844004
GOTERM_CC_FAT	GO:0000267~cell fraction	15	6.8807339449541285	0.5387339860299751	GALNT3, VAPB, FARS2, GRIK4, ITGA1, MANBA, ITPR1, CYP7B1, PLCE1, SLC17A5, TPPP, PLCH1, RYR2, LMOD1, SLC1A1	166	1083	12782	1.0664819944598338	1.0	0.9818591534387534	99.99501431122707
Annotation Cluster 59	Enrichment Score: 0.2848815689282293
Category	Term	Count	%	PValue	Genes	List Total	Pop Hits	Pop Total	Fold Enrichment	Bonferroni	Benjamini	FDR
SP_PIR_KEYWORDS	sh3 domain	4	1.834862385321101	0.42340402107711483	VAV3, MPP7, NPHP1, NEBL	218	210	19235	1.6806465705548277	1.0	0.9124692099861199	99.9254484761973
INTERPRO	IPR001452:Src homology-3 domain	4	1.834862385321101	0.48247288625020956	VAV3, MPP7, NPHP1, NEBL	204	213	16659	1.5335542667771334	1.0	0.9968778871290617	99.99256425306666
SMART	SM00326:SH3	4	1.834862385321101	0.59229248912813	VAV3, MPP7, NPHP1, NEBL	131	213	9079	1.3015087983370963	1.0	0.9772019267755243	99.99652718663451
UP_SEQ_FEATURE	domain:SH3	3	1.3761467889908259	0.59939015943243	MPP7, NPHP1, NEBL	218	177	19113	1.486005286891619	1.0	0.9999780715463096	99.99993620729921
Annotation Cluster 60	Enrichment Score: 0.2738903143666332
Category	Term	Count	%	PValue	Genes	List Total	Pop Hits	Pop Total	Fold Enrichment	Bonferroni	Benjamini	FDR
GOTERM_BP_FAT	GO:0032504~multicellular organism reproduction	8	3.669724770642202	0.36599880011466224	DNAH9, FGF7, NPAS3, LEPR, TSGA10, PPP2R2B, OCA2, KDR	163	487	13528	1.363348912208211	1.0	0.9878736710760035	99.93778824887204
GOTERM_BP_FAT	GO:0048609~reproductive process in a multicellular organism	8	3.669724770642202	0.36599880011466224	DNAH9, FGF7, NPAS3, LEPR, TSGA10, PPP2R2B, OCA2, KDR	163	487	13528	1.363348912208211	1.0	0.9878736710760035	99.93778824887204
GOTERM_BP_FAT	GO:0019953~sexual reproduction	7	3.211009174311927	0.47034665032465467	DNAH9, HEXA, LEPR, TSGA10, FCGBP, PPP2R2B, OCA2	163	458	13528	1.2684651860583493	1.0	0.9900995671939292	99.99662180875688
GOTERM_BP_FAT	GO:0007276~gamete generation	5	2.293577981651376	0.7006446129777562	DNAH9, LEPR, TSGA10, PPP2R2B, OCA2	163	395	13528	1.0505552535528462	1.0	0.9988648297763788	99.99999967321251
GOTERM_BP_FAT	GO:0048232~male gamete generation	4	1.834862385321101	0.7176149437445317	DNAH9, TSGA10, PPP2R2B, OCA2	163	308	13528	1.0778424029957772	1.0	0.9991275068243154	99.99999987303848
GOTERM_BP_FAT	GO:0007283~spermatogenesis	4	1.834862385321101	0.7176149437445317	DNAH9, TSGA10, PPP2R2B, OCA2	163	308	13528	1.0778424029957772	1.0	0.9991275068243154	99.99999987303848
Annotation Cluster 61	Enrichment Score: 0.2533389297762191
Category	Term	Count	%	PValue	Genes	List Total	Pop Hits	Pop Total	Fold Enrichment	Bonferroni	Benjamini	FDR
SP_PIR_KEYWORDS	Secreted	21	9.63302752293578	0.44450779538458685	COL4A4, MATN2, TUB, EMCN, FGF7, FLT1, SCUBE3, LEPR, IGFBP7, NELL2, LIFR, CPXM2, SMOC2, ITIH5, GDF10, CNTN4, FCGBP, PDGFD, PLA2R1, BMP7, CRIM1	218	1689	19235	1.0970472729642968	1.0	0.9158262626755546	99.95422155538338
GOTERM_CC_FAT	GO:0044421~extracellular region part	14	6.422018348623854	0.4707835910516911	MATN2, COL4A4, FGF7, FLT1, ENPP1, SCUBE3, LEPR, IGFBP7, HSD17B12, COL25A1, SMOC2, GDF10, BMP7, PLA2R1	166	960	12782	1.1229166666666666	1.0	0.978031530118741	99.97103961359616
GOTERM_CC_FAT	GO:0005576~extracellular region	23	10.550458715596331	0.8303907671081996	COL4A4, MATN2, EMCN, FGF7, FLT1, ENPP1, SCUBE3, LEPR, IGFBP7, HSD17B12, NELL2, LIFR, CPXM2, COL25A1, SMOC2, ITIH5, GDF10, CNTN4, FCGBP, PDGFD, PLA2R1, BMP7, CRIM1	166	2010	12782	0.881094527363184	1.0	0.9985332279003608	99.99999998635428
Annotation Cluster 62	Enrichment Score: 0.24418667052020457
Category	Term	Count	%	PValue	Genes	List Total	Pop Hits	Pop Total	Fold Enrichment	Bonferroni	Benjamini	FDR
GOTERM_BP_FAT	GO:0045893~positive regulation of transcription, DNA-dependent	10	4.587155963302752	0.11937732357812766	TESC, NCOA1, CSRNP3, MAML2, ARNT2, ESRRG, AFAP1L2, AFF1, SOX6, BMP7	163	477	13528	1.7399133130120512	1.0	0.96048678291957	87.24737852042246
GOTERM_BP_FAT	GO:0051254~positive regulation of RNA metabolic process	10	4.587155963302752	0.12384589188321851	TESC, NCOA1, CSRNP3, MAML2, ARNT2, ESRRG, AFAP1L2, AFF1, SOX6, BMP7	163	481	13528	1.7254441794319095	1.0	0.9628146671672311	88.25621919685528
GOTERM_BP_FAT	GO:0045941~positive regulation of transcription	10	4.587155963302752	0.23508208937699787	TESC, NCOA1, CSRNP3, MAML2, ARNT2, ESRRG, AFAP1L2, AFF1, SOX6, BMP7	163	564	13528	1.4715224296218943	1.0	0.9776666142979705	98.69812894711228
GOTERM_BP_FAT	GO:0010628~positive regulation of gene expression	10	4.587155963302752	0.2615121383787863	TESC, NCOA1, CSRNP3, MAML2, ARNT2, ESRRG, AFAP1L2, AFF1, SOX6, BMP7	163	581	13528	1.4284658352956083	1.0	0.9828235671615779	99.26350264832891
GOTERM_BP_FAT	GO:0045935~positive regulation of nucleobase, nucleoside, nucleotide and nucleic acid metabolic process	10	4.587155963302752	0.33201876623636273	TESC, NCOA1, CSRNP3, MAML2, ARNT2, ESRRG, AFAP1L2, AFF1, SOX6, BMP7	163	624	13528	1.330029888312097	1.0	0.9866749094799406	99.85505852845118
GOTERM_BP_FAT	GO:0051173~positive regulation of nitrogen compound metabolic process	10	4.587155963302752	0.3660175081740892	TESC, NCOA1, CSRNP3, MAML2, ARNT2, ESRRG, AFAP1L2, AFF1, SOX6, BMP7	163	644	13528	1.2887246122775597	1.0	0.987448518747345	99.93781798106419
GOTERM_BP_FAT	GO:0010557~positive regulation of macromolecule biosynthetic process	10	4.587155963302752	0.3831764988992965	TESC, NCOA1, CSRNP3, MAML2, ARNT2, ESRRG, AFAP1L2, AFF1, SOX6, BMP7	163	654	13528	1.2690193429766796	1.0	0.9885031695489392	99.96013234419816
GOTERM_BP_FAT	GO:0031328~positive regulation of cellular biosynthetic process	10	4.587155963302752	0.43660616132656815	TESC, NCOA1, CSRNP3, MAML2, ARNT2, ESRRG, AFAP1L2, AFF1, SOX6, BMP7	163	685	13528	1.2115892705208007	1.0	0.9887481798930856	99.99081302688423
GOTERM_BP_FAT	GO:0009891~positive regulation of biosynthetic process	10	4.587155963302752	0.4538039505247578	TESC, NCOA1, CSRNP3, MAML2, ARNT2, ESRRG, AFAP1L2, AFF1, SOX6, BMP7	163	695	13528	1.1941563313766166	1.0	0.9894801963519213	99.99444013796978
GOTERM_BP_FAT	GO:0045944~positive regulation of transcription from RNA polymerase II promoter	6	2.7522935779816518	0.4586595359502721	NCOA1, CSRNP3, MAML2, ARNT2, SOX6, BMP7	163	371	13528	1.3422188414664395	1.0	0.9895940800408145	99.99518895256344
SP_PIR_KEYWORDS	activator	7	3.211009174311927	0.539497686498653	NCOA1, CSRNP3, MAML2, ESRRG, NCOA7, PRDM2, SOX6	218	520	19235	1.1877646436132676	1.0	0.9467722951292387	99.99606057796649
GOTERM_BP_FAT	GO:0010604~positive regulation of macromolecule metabolic process	11	5.045871559633028	0.5804331768827254	RNF180, TESC, NCOA1, CSRNP3, MAML2, ARNT2, ESRRG, AFAP1L2, AFF1, SOX6, BMP7	163	857	13528	1.065265478806795	1.0	0.9956339452245537	99.99992248183403
GOTERM_BP_FAT	GO:0006357~regulation of transcription from RNA polymerase II promoter	7	3.211009174311927	0.873740342737609	NCOA1, CSRNP3, MAML2, ARNT2, SOX6, BMP7, FOXP2	163	727	13528	0.7991156192774744	1.0	0.9999665293174294	99.99999999999972
GOTERM_MF_FAT	GO:0016563~transcription activator activity	4	1.834862385321101	0.9081988021908738	NCOA1, MAML2, ESRRG, AFF1	171	410	12983	0.7407217230067037	1.0	0.9999637177267945	99.9999999999997
GOTERM_BP_FAT	GO:0006355~regulation of transcription, DNA-dependent	16	7.339449541284404	0.9482214264543458	TESC, MAML2, ARNT2, ESRRG, AFAP1L2, AFF1, SOX6, FOXP2, NCOA1, ZNF311, NPAS3, CSRNP3, PDE8B, PRDM2, BMP7, RERE	163	1773	13528	0.7489576088498575	1.0	0.999998117725988	100.0
GOTERM_BP_FAT	GO:0051252~regulation of RNA metabolic process	16	7.339449541284404	0.9585463944217291	TESC, MAML2, ARNT2, ESRRG, AFAP1L2, AFF1, SOX6, FOXP2, NCOA1, ZNF311, NPAS3, CSRNP3, PDE8B, PRDM2, BMP7, RERE	163	1813	13528	0.7324334475955862	1.0	0.9999991425928128	100.0
GOTERM_MF_FAT	GO:0030528~transcription regulator activity	14	6.422018348623854	0.9667211531805567	SSBP2, MAML2, ARNT2, ESRRG, LDB2, SOX6, AFF1, FOXP2, NCOA1, NPAS3, CSRNP3, PDE8B, PRDM2, RERE	171	1512	12983	0.70299978340914	1.0	0.9999983581088349	100.0
GOTERM_MF_FAT	GO:0003700~transcription factor activity	8	3.669724770642202	0.9753256943164267	CSRNP3, ARNT2, ESRRG, PRDM2, AFF1, SOX6, RERE, FOXP2	171	975	12983	0.6229659619133303	1.0	0.9999994163435754	100.0
SP_PIR_KEYWORDS	transcription regulation	15	6.8807339449541285	0.9861504233351526	KHDRBS2, MAML2, ARNT2, ESRRG, NCOA7, TLE2, SOX6, FOXP2, NCOA1, ZNF311, NPAS3, CSRNP3, PRDM2, SUDS3, RERE	218	2026	19235	0.6532621788311582	1.0	0.9999900201744437	100.0
GOTERM_BP_FAT	GO:0045449~regulation of transcription	22	10.091743119266056	0.9868935437911616	TESC, KHDRBS2, SSBP2, MAML2, ARNT2, ESRRG, NCOA7, AFAP1L2, AFF1, SOX6, TLE2, FOXP2, NCOA1, ZNF311, NPAS3, CSRNP3, PDE8B, PRDM2, BMP7, APBB2, SUDS3, RERE	163	2601	13528	0.7019857864955197	1.0	0.9999999893962744	100.0
SP_PIR_KEYWORDS	Transcription	15	6.8807339449541285	0.9894502820785022	KHDRBS2, MAML2, ARNT2, ESRRG, NCOA7, TLE2, SOX6, FOXP2, NCOA1, ZNF311, NPAS3, CSRNP3, PRDM2, SUDS3, RERE	218	2071	19235	0.6390676843611428	1.0	0.9999945629173993	100.0
GOTERM_BP_FAT	GO:0006350~transcription	15	6.8807339449541285	0.9967375199389572	KHDRBS2, MAML2, ARNT2, ESRRG, NCOA7, TLE2, SOX6, FOXP2, NCOA1, ZNF311, NPAS3, CSRNP3, PRDM2, SUDS3, RERE	163	2101	13528	0.5925311639505582	1.0	0.999999999955654	100.0
SP_PIR_KEYWORDS	dna-binding	9	4.128440366972478	0.9997874795850771	SSBP2, NPAS3, ZNF311, CSRNP3, ARNT2, ESRRG, PRDM2, SOX6, FOXP2	218	1868	19235	0.4251100131622891	1.0	0.9999999996768371	100.0
SP_PIR_KEYWORDS	nucleus	29	13.302752293577983	0.9998533347898885	ARNT2, COPS4, SOX6, NPAS3, FBXO25, PRKACB, WWOX, TUB, KHDRBS2, SSBP2, MAML2, ESRRG, NCOA7, LDB2, MBNL2, TLE2, PARK2, AFF1, NEK11, FOXP2, SYNE1, NCOA1, ZNF311, CSRNP3, TPPP, TSGA10, PRDM2, FILIP1L, RERE	218	4283	19235	0.5974280652976244	1.0	0.9999999998450086	100.0
GOTERM_MF_FAT	GO:0003677~DNA binding	13	5.963302752293578	0.9999892151400985	NCOA1, NPAS3, SSBP2, ZNF311, CSRNP3, ARNT2, ESRRG, PPFIBP2, PRDM2, AFF1, SOX6, RERE, FOXP2	171	2331	12983	0.4234284409723006	1.0	1.0	100.0
Annotation Cluster 63	Enrichment Score: 0.24268854633479356
Category	Term	Count	%	PValue	Genes	List Total	Pop Hits	Pop Total	Fold Enrichment	Bonferroni	Benjamini	FDR
SP_PIR_KEYWORDS	protein phosphatase	3	1.3761467889908259	0.43235403795655925	PPM1D, PTPRN2, PPM1L	218	130	19235	2.0361679604798875	1.0	0.911330461639677	99.93924283022403
GOTERM_BP_FAT	GO:0006470~protein amino acid dephosphorylation	3	1.3761467889908259	0.4747984836638707	PPM1D, PTPRN2, PPM1L	163	133	13528	1.872042068361087	1.0	0.9898920095150427	99.99705354852068
GOTERM_BP_FAT	GO:0016311~dephosphorylation	3	1.3761467889908259	0.5540695240649564	PPM1D, PTPRN2, PPM1L	163	154	13528	1.616763604493666	1.0	0.994403378498459	99.99979195792821
GOTERM_MF_FAT	GO:0004721~phosphoprotein phosphatase activity	3	1.3761467889908259	0.6394437773415077	PPM1D, PTPRN2, PPM1L	171	165	12983	1.380435938330675	1.0	0.9914716991616361	99.99993744793613
GOTERM_MF_FAT	GO:0016791~phosphatase activity	3	1.3761467889908259	0.8410886979041401	PPM1D, PTPRN2, PPM1L	171	249	12983	0.9147467061227365	1.0	0.9996785031085993	99.99999999934886
Annotation Cluster 64	Enrichment Score: 0.2407163478217642
Category	Term	Count	%	PValue	Genes	List Total	Pop Hits	Pop Total	Fold Enrichment	Bonferroni	Benjamini	FDR
SP_PIR_KEYWORDS	microtubule	5	2.293577981651376	0.264285338134874	DNAH9, MAP7, EML6, EML5, MTUS2	218	231	19235	1.9098256483577585	1.0	0.7793993831776175	98.1940666361502
GOTERM_CC_FAT	GO:0005874~microtubule	6	2.7522935779816518	0.2799873257380806	DNAH9, TPPP, MAP7, EML6, EML5, MTUS2	166	274	12782	1.686131386861314	1.0	0.9375810083081403	98.50860911013507
GOTERM_CC_FAT	GO:0005856~cytoskeleton	19	8.715596330275229	0.5200453293751401	DNAH9, ERBB4, EPB41L4A, IQGAP2, CEP63, EML6, PCLO, ITPR1, EML5, ELMO1, SYNE1, TPPP, SGCD, MAP7, LMOD1, PPP2R2B, FILIP1L, MYO5B, MTUS2	166	1381	12782	1.059377262853005	1.0	0.9814060081850681	99.99171002600305
GOTERM_BP_FAT	GO:0000226~microtubule cytoskeleton organization	3	1.3761467889908259	0.5288391050990832	TPPP, MAP7, CEP63	163	147	13528	1.6937523475647929	1.0	0.9935559866647024	99.99949258495096
SP_PIR_KEYWORDS	cytoskeleton	8	3.669724770642202	0.579860257794851	SYNE1, TPPP, EPB41L4A, SGCD, LMOD1, CEP63, PPP2R2B, MTUS2	218	636	19235	1.1098609428192259	1.0	0.9605727260052648	99.99881315659587
GOTERM_BP_FAT	GO:0007017~microtubule-based process	4	1.834862385321101	0.5869556408274781	DNAH9, TPPP, MAP7, CEP63	163	253	13528	1.3121559688644244	1.0	0.9955760634753615	99.99993985881942
GOTERM_CC_FAT	GO:0015630~microtubule cytoskeleton	7	3.211009174311927	0.7176417169768262	DNAH9, TPPP, MAP7, CEP63, EML6, EML5, MTUS2	166	549	12782	0.9817850637522768	1.0	0.9960918469334463	99.99999069209429
GOTERM_CC_FAT	GO:0044430~cytoskeletal part	11	5.045871559633028	0.793965754684159	DNAH9, ERBB4, TPPP, MAP7, CEP63, EML6, FILIP1L, MYO5B, ITPR1, EML5, MTUS2	166	952	12782	0.8897058823529413	1.0	0.9977675445066695	99.9999998353044
GOTERM_CC_FAT	GO:0043228~non-membrane-bounded organelle	22	10.091743119266056	0.9961187670883273	DNAH9, ERBB4, EPB41L4A, IQGAP2, CEP63, EML6, PCLO, ITPR1, EML5, NEK11, ELMO1, SYNE1, CSRNP3, TPPP, SGCD, MAP7, LMOD1, PPP2R2B, FILIP1L, SUDS3, MYO5B, MTUS2	166	2596	12782	0.652542372881356	1.0	0.999999927415254	100.0
GOTERM_CC_FAT	GO:0043232~intracellular non-membrane-bounded organelle	22	10.091743119266056	0.9961187670883273	DNAH9, ERBB4, EPB41L4A, IQGAP2, CEP63, EML6, PCLO, ITPR1, EML5, NEK11, ELMO1, SYNE1, CSRNP3, TPPP, SGCD, MAP7, LMOD1, PPP2R2B, FILIP1L, SUDS3, MYO5B, MTUS2	166	2596	12782	0.652542372881356	1.0	0.999999927415254	100.0
Annotation Cluster 65	Enrichment Score: 0.2347574058263907
Category	Term	Count	%	PValue	Genes	List Total	Pop Hits	Pop Total	Fold Enrichment	Bonferroni	Benjamini	FDR
SP_PIR_KEYWORDS	golgi apparatus	8	3.669724770642202	0.4966894280848082	GALNT3, ST6GALNAC3, PLCE1, SGSM1, TOM1L1, WBSCR17, MAN1C1, WWOX	218	588	19235	1.2004618361105912	1.0	0.9337940353720642	99.98740104242013
UP_SEQ_FEATURE	topological domain:Lumenal	6	2.7522935779816518	0.5698203950893759	GALNT3, ST6GALNAC3, WBSCR17, SORCS1, MAN1C1, ITPR1	218	444	19113	1.1847879990081827	1.0	0.9999556206056872	99.99980632622012
SP_PIR_KEYWORDS	glycosyltransferase	3	1.3761467889908259	0.698079487450892	GALNT3, ST6GALNAC3, WBSCR17	218	214	19235	1.2369244619737634	1.0	0.9827400862423253	99.99998424015287
Annotation Cluster 66	Enrichment Score: 0.21929065561578362
Category	Term	Count	%	PValue	Genes	List Total	Pop Hits	Pop Total	Fold Enrichment	Bonferroni	Benjamini	FDR
GOTERM_MF_FAT	GO:0043167~ion binding	60	27.522935779816514	0.3101275598787673	FHIT, GABRB3, KCNAB1, HEXA, NELL2, SYT9, LMO7, CLYBL, PDE8B, PRKACB, MATN2, TRPM3, SCUBE3, WBSCR17, PRKCH, CPXM2, MBNL2, CDS1, PCLO, NEK11, GPR98, ZSWIM5, NEBL, RNF180, ATP2C2, PPM1D, PLCE1, KSR2, ATP9A, CLIC6, RYR2, PPM1L, PRDM2, UNC13C, GALNT3, ENPP1, FARS2, PLCL1, SMOC2, PLCH1, ZNF831, RNF144B, TESC, VAV3, ESRRG, ITGA1, IDO2, MARCH8, PARK2, CACNA2D3, MAN1C1, MANBA, ITPR1, FOXP2, CYP7B1, ZNF311…	171	4241	12983	1.0741425598894667	1.0	0.9112520494046117	99.44759092089619
GOTERM_MF_FAT	GO:0043169~cation binding	58	26.605504587155966	0.38104231418185186	FHIT, KCNAB1, HEXA, NELL2, LMO7, SYT9, CLYBL, PDE8B, PRKACB, MATN2, TRPM3, SCUBE3, WBSCR17, CPXM2, PRKCH, MBNL2, CDS1, PCLO, GPR98, NEK11, ZSWIM5, NEBL, RNF180, PLCE1, PPM1D, ATP2C2, KSR2, ATP9A, RYR2, PRDM2, PPM1L, UNC13C, GALNT3, ENPP1, FARS2, SMOC2, PLCL1, PLCH1, RNF144B, ZNF831, TESC, VAV3, ESRRG, ITGA1, IDO2, MARCH8, PARK2, CACNA2D3, MAN1C1, ITPR1, MANBA, FOXP2, CYP7B1, ZNF311, CHN2, CACNA1D…	171	4179	12983	1.053742676064813	1.0	0.935325762986332	99.8790504260985
GOTERM_MF_FAT	GO:0046872~metal ion binding	56	25.688073394495415	0.4769271250024182	FHIT, KCNAB1, NELL2, LMO7, SYT9, CLYBL, PDE8B, PRKACB, MATN2, TRPM3, SCUBE3, WBSCR17, CPXM2, PRKCH, MBNL2, CDS1, PCLO, NEK11, GPR98, ZSWIM5, NEBL, RNF180, PLCE1, PPM1D, ATP2C2, KSR2, ATP9A, RYR2, PRDM2, PPM1L, UNC13C, GALNT3, ENPP1, FARS2, SMOC2, PLCL1, PLCH1, RNF144B, ZNF831, TESC, VAV3, ESRRG, ITGA1, IDO2, MARCH8, PARK2, CACNA2D3, MAN1C1, ITPR1, FOXP2, CYP7B1, ZNF311, CHN2, CACNA1D, SYT17, RERE	171	4140	12983	1.0269909879368309	1.0	0.9626780993489329	99.98854503023516
SP_PIR_KEYWORDS	metal-binding	35	16.055045871559635	0.4936422761759184	ENPP1, LMO7, SYT9, CLYBL, PLCH1, PDE8B, RNF144B, ZNF831, VAV3, ESRRG, IDO2, PRKCH, MBNL2, MARCH8, PARK2, CACNA2D3, PCLO, NEK11, NEBL, FOXP2, ZSWIM5, RNF180, CYP7B1, ATP2C2, PPM1D, KSR2, ZNF311, ATP9A, MPPED2, CHN2, PRDM2, PPM1L, UNC13C, SYT17, RERE	218	2972	19235	1.0390942373467347	1.0	0.9349446605639844	99.98636611770006
SP_PIR_KEYWORDS	zinc-finger	18	8.256880733944955	0.7494500798083309	RNF144B, ZNF831, VAV3, ESRRG, PRKCH, MBNL2, MARCH8, PARK2, PCLO, FOXP2, ZSWIM5, RNF180, KSR2, ZNF311, CHN2, PRDM2, UNC13C, RERE	218	1718	19235	0.9244534395659557	1.0	0.9890631425456576	99.99999862538766
SP_PIR_KEYWORDS	zinc	20	9.174311926605505	0.912610395920159	RNF144B, ZNF831, VAV3, ESRRG, LMO7, PRKCH, MBNL2, MARCH8, PARK2, PCLO, FOXP2, ZSWIM5, NEBL, RNF180, KSR2, ZNF311, CHN2, PRDM2, UNC13C, RERE	218	2189	19235	0.8061575601108126	1.0	0.9991484045386929	99.99999999999856
GOTERM_MF_FAT	GO:0046914~transition metal ion binding	30	13.761467889908257	0.9361833505710975	GALNT3, FHIT, LMO7, PDE8B, RNF144B, ZNF831, VAV3, WBSCR17, ESRRG, IDO2, PRKCH, CPXM2, MBNL2, MARCH8, PARK2, PCLO, NEK11, NEBL, FOXP2, ZSWIM5, RNF180, CYP7B1, PPM1D, KSR2, ZNF311, CHN2, PRDM2, PPM1L, UNC13C, RERE	171	2785	12983	0.8178525307883713	1.0	0.9999877459757773	100.0
GOTERM_MF_FAT	GO:0008270~zinc ion binding	21	9.63302752293578	0.9883432082378931	RNF144B, ZNF831, VAV3, ESRRG, LMO7, PRKCH, CPXM2, MBNL2, MARCH8, PARK2, PCLO, FOXP2, ZSWIM5, NEBL, RNF180, KSR2, ZNF311, CHN2, PRDM2, UNC13C, RERE	171	2311	12983	0.6899193028004889	1.0	0.9999999561207579	100.0
Annotation Cluster 67	Enrichment Score: 0.1995948041998056
Category	Term	Count	%	PValue	Genes	List Total	Pop Hits	Pop Total	Fold Enrichment	Bonferroni	Benjamini	FDR
GOTERM_BP_FAT	GO:0008610~lipid biosynthetic process	5	2.293577981651376	0.5434755496427095	CYP7B1, PLCE1, FGF7, HSD17B12, CDS1	163	323	13528	1.2847347527968243	1.0	0.9941604813282297	99.99969567328212
GOTERM_BP_FAT	GO:0006644~phospholipid metabolic process	3	1.3761467889908259	0.6673001255936912	PLCE1, FGF7, CDS1	163	190	13528	1.310429447852761	1.0	0.9983779358563851	99.99999819164191
GOTERM_BP_FAT	GO:0019637~organophosphate metabolic process	3	1.3761467889908259	0.6945673597452846	PLCE1, FGF7, CDS1	163	200	13528	1.2449079754601229	1.0	0.9987676725223504	99.99999954745225
Annotation Cluster 68	Enrichment Score: 0.17875193264555098
Category	Term	Count	%	PValue	Genes	List Total	Pop Hits	Pop Total	Fold Enrichment	Bonferroni	Benjamini	FDR
GOTERM_BP_FAT	GO:0043065~positive regulation of apoptosis	7	3.211009174311927	0.41075623658787713	VAV3, CSRNP3, ITGA1, RYR2, APBB2, BMP7, WWOX	163	430	13528	1.351062919104009	1.0	0.98832358264008	99.98099822567687
GOTERM_BP_FAT	GO:0043068~positive regulation of programmed cell death	7	3.211009174311927	0.41718639493952203	VAV3, CSRNP3, ITGA1, RYR2, APBB2, BMP7, WWOX	163	433	13528	1.3417022060386234	1.0	0.9883264182373919	99.9840927027733
GOTERM_BP_FAT	GO:0010942~positive regulation of cell death	7	3.211009174311927	0.4214693045844595	VAV3, CSRNP3, ITGA1, RYR2, APBB2, BMP7, WWOX	163	435	13528	1.3355334602637334	1.0	0.9883340143064986	99.9858842630385
GOTERM_BP_FAT	GO:0042981~regulation of apoptosis	8	3.669724770642202	0.8541895140449487	VAV3, CSRNP3, ARNT2, ITGA1, RYR2, APBB2, BMP7, WWOX	163	804	13528	0.8258096022952721	1.0	0.999943861666441	99.99999999999716
GOTERM_BP_FAT	GO:0043067~regulation of programmed cell death	8	3.669724770642202	0.861017023947602	VAV3, CSRNP3, ARNT2, ITGA1, RYR2, APBB2, BMP7, WWOX	163	812	13528	0.8176735471002449	1.0	0.9999541366898353	99.99999999999869
GOTERM_BP_FAT	GO:0010941~regulation of cell death	8	3.669724770642202	0.8635100799038992	VAV3, CSRNP3, ARNT2, ITGA1, RYR2, APBB2, BMP7, WWOX	163	815	13528	0.8146637058225752	1.0	0.9999545319202324	99.99999999999902
GOTERM_BP_FAT	GO:0006917~induction of apoptosis	3	1.3761467889908259	0.8994961200078937	VAV3, RYR2, WWOX	163	320	13528	0.7780674846625767	1.0	0.9999858729333672	99.99999999999999
GOTERM_BP_FAT	GO:0012502~induction of programmed cell death	3	1.3761467889908259	0.9004748861600751	VAV3, RYR2, WWOX	163	321	13528	0.775643598417522	1.0	0.9999852803754624	99.99999999999999
Annotation Cluster 69	Enrichment Score: 0.1711362494588549
Category	Term	Count	%	PValue	Genes	List Total	Pop Hits	Pop Total	Fold Enrichment	Bonferroni	Benjamini	FDR
GOTERM_BP_FAT	GO:0007601~visual perception	4	1.834862385321101	0.4802781698570887	DHRS3, GRM8, CDS1, GPR98	163	216	13528	1.5369234264939788	1.0	0.9903626683881774	99.9975139583606
GOTERM_BP_FAT	GO:0050953~sensory perception of light stimulus	4	1.834862385321101	0.4802781698570887	DHRS3, GRM8, CDS1, GPR98	163	216	13528	1.5369234264939788	1.0	0.9903626683881774	99.9975139583606
GOTERM_BP_FAT	GO:0050890~cognition	8	3.669724770642202	0.9249398841036036	NCAM2, DHRS3, GRM8, HEXA, PARK2, CDS1, GPR98, FOXP2	163	909	13528	0.7304190541753562	1.0	0.9999939289032547	100.0
GOTERM_BP_FAT	GO:0007600~sensory perception	6	2.7522935779816518	0.9690714548876214	NCAM2, DHRS3, GRM8, HEXA, CDS1, GPR98	163	810	13528	0.6147693705975915	1.0	0.9999996895375262	100.0
Annotation Cluster 70	Enrichment Score: 0.1615458380227618
Category	Term	Count	%	PValue	Genes	List Total	Pop Hits	Pop Total	Fold Enrichment	Bonferroni	Benjamini	FDR
GOTERM_MF_FAT	GO:0008238~exopeptidase activity	3	1.3761467889908259	0.26728133641504226	PRCP, CPXM2, DPP6	171	77	12983	2.9580770107085894	1.0	0.8979681133945419	98.71559864621835
GOTERM_MF_FAT	GO:0008236~serine-type peptidase activity	3	1.3761467889908259	0.6802299754902682	IMMP2L, PRCP, DPP6	171	178	12983	1.2796175832840528	1.0	0.994520271273294	99.99998835375877
GOTERM_MF_FAT	GO:0017171~serine hydrolase activity	3	1.3761467889908259	0.6861616679363021	IMMP2L, PRCP, DPP6	171	180	12983	1.2653996101364522	1.0	0.994668113618025	99.99999103984007
GOTERM_MF_FAT	GO:0070011~peptidase activity, acting on L-amino acid peptides	5	2.293577981651376	0.9329519351134927	IMMP2L, LGMN, PRCP, CPXM2, DPP6	171	549	12983	0.6914751967958755	1.0	0.9999865808586883	100.0
GOTERM_MF_FAT	GO:0008233~peptidase activity	5	2.293577981651376	0.9464170545806366	IMMP2L, LGMN, PRCP, CPXM2, DPP6	171	574	12983	0.6613586812559855	1.0	0.9999932699380066	100.0
SP_PIR_KEYWORDS	Protease	3	1.3761467889908259	0.974388818129347	IMMP2L, LGMN, PRCP	218	484	19235	0.5469046174842672	1.0	0.9999575996151435	100.0
Annotation Cluster 71	Enrichment Score: 0.14854314097159163
Category	Term	Count	%	PValue	Genes	List Total	Pop Hits	Pop Total	Fold Enrichment	Bonferroni	Benjamini	FDR
UP_SEQ_FEATURE	repeat:4	3	1.3761467889908259	0.6145744684723198	CLIC6, RYR2, LMOD1	218	182	19113	1.4451809658231678	1.0	0.999983913380567	99.99996507929124
UP_SEQ_FEATURE	repeat:3	3	1.3761467889908259	0.70141996883687	CLIC6, RYR2, LMOD1	218	214	19113	1.2290791391580211	1.0	0.9999985942775755	99.99999934836381
UP_SEQ_FEATURE	repeat:1	3	1.3761467889908259	0.7655422662382041	CLIC6, RYR2, LMOD1	218	243	19113	1.0823989126741422	1.0	0.999999830880358	99.9999999849798
UP_SEQ_FEATURE	repeat:2	3	1.3761467889908259	0.7714461619625508	CLIC6, RYR2, LMOD1	218	246	19113	1.0691989259342136	1.0	0.9999998450485392	99.99999998990855
Annotation Cluster 72	Enrichment Score: 0.11945645813567152
Category	Term	Count	%	PValue	Genes	List Total	Pop Hits	Pop Total	Fold Enrichment	Bonferroni	Benjamini	FDR
SP_PIR_KEYWORDS	mitochondrion	10	4.587155963302752	0.5988708415298453	NDUFA5, IMMP2L, SLC44A1, ECH1, FARS2, PPP2R2B, PCCB, CLYBL, WWOX, AUH	218	832	19235	1.0605041460832747	1.0	0.9635325545052521	99.99935228753186
UP_SEQ_FEATURE	transit peptide:Mitochondrion	5	2.293577981651376	0.7799829980999804	ECH1, FARS2, PCCB, CLYBL, AUH	218	467	19113	0.9386971298351767	1.0	0.9999998753217938	99.99999999442626
SP_PIR_KEYWORDS	transit peptide	5	2.293577981651376	0.7882926398518902	ECH1, FARS2, PCCB, CLYBL, AUH	218	476	19235	0.9268271528795005	1.0	0.9924190451098989	99.99999984817343
GOTERM_CC_FAT	GO:0005739~mitochondrion	11	5.045871559633028	0.903791789095106	ATP6V1A, NDUFA5, IMMP2L, ECH1, FARS2, TAOK3, PPP2R2B, PCCB, CLYBL, WWOX, AUH	166	1087	12782	0.7792088316467343	1.0	0.9996533540876	99.9999999999904
Annotation Cluster 73	Enrichment Score: 0.10249979416839194
Category	Term	Count	%	PValue	Genes	List Total	Pop Hits	Pop Total	Fold Enrichment	Bonferroni	Benjamini	FDR
SP_PIR_KEYWORDS	rna-binding	6	2.7522935779816518	0.7324675576770727	KHDRBS2, CPEB3, RBMS3, MBNL2, TNRC6B, AUH	218	540	19235	0.9803771661569827	1.0	0.9878685274445009	99.99999675886781
INTERPRO	IPR012677:Nucleotide-binding, alpha-beta plait	3	1.3761467889908259	0.7356216603122958	CPEB3, RBMS3, TNRC6B	204	213	16659	1.15016570008285	1.0	0.9999517288785951	99.99999954159998
GOTERM_MF_FAT	GO:0003723~RNA binding	7	3.211009174311927	0.914234729897943	KHDRBS2, CPEB3, FARS2, RBMS3, MBNL2, TNRC6B, AUH	171	718	12983	0.7402059000798189	1.0	0.9999663922934197	99.99999999999989
Annotation Cluster 74	Enrichment Score: 0.05849919779120876
Category	Term	Count	%	PValue	Genes	List Total	Pop Hits	Pop Total	Fold Enrichment	Bonferroni	Benjamini	FDR
UP_SEQ_FEATURE	repeat:LRR 3	3	1.3761467889908259	0.8562399980266909	LRRC6, LRRC48, TSHR	218	299	19113	0.8796753705010586	1.0	0.9999999977289958	99.99999999999268
UP_SEQ_FEATURE	repeat:LRR 1	3	1.3761467889908259	0.8788980163337591	LRRC6, LRRC48, TSHR	218	318	19113	0.8271161502509954	1.0	0.9999999995015852	99.9999999999995
UP_SEQ_FEATURE	repeat:LRR 2	3	1.3761467889908259	0.8799945445199543	LRRC6, LRRC48, TSHR	218	319	19113	0.8245233096545972	1.0	0.9999999994228129	99.99999999999957
SP_PIR_KEYWORDS	leucine-rich repeat	3	1.3761467889908259	0.8810270311260734	LRRC6, LRRC48, TSHR	218	322	19235	0.8220553877713831	1.0	0.9984365172498659	99.99999999991913
Annotation Cluster 75	Enrichment Score: 0.04804861774609479
Category	Term	Count	%	PValue	Genes	List Total	Pop Hits	Pop Total	Fold Enrichment	Bonferroni	Benjamini	FDR
GOTERM_BP_FAT	GO:0006886~intracellular protein transport	4	1.834862385321101	0.8296298758902383	IMMP2L, TOM1L1, SIL1, RERE	163	374	13528	0.8876349201141696	1.0	0.9999016589076817	99.99999999996463
GOTERM_BP_FAT	GO:0034613~cellular protein localization	4	1.834862385321101	0.8740790681845652	IMMP2L, TOM1L1, SIL1, RERE	163	411	13528	0.8077261803472005	1.0	0.9999655593746053	99.99999999999973
GOTERM_BP_FAT	GO:0070727~cellular macromolecule localization	4	1.834862385321101	0.8771930414513192	IMMP2L, TOM1L1, SIL1, RERE	163	414	13528	0.801873092083815	1.0	0.9999682732764672	99.99999999999983
GOTERM_BP_FAT	GO:0015031~protein transport	7	3.211009174311927	0.8998352984139922	IMMP2L, RAB43, TOM1L1, SIL1, RAB25, MYO5B, RERE	163	762	13528	0.7624108336151233	1.0	0.9999854725221634	99.99999999999999
GOTERM_BP_FAT	GO:0045184~establishment of protein localization	7	3.211009174311927	0.9044663624144865	IMMP2L, RAB43, TOM1L1, SIL1, RAB25, MYO5B, RERE	163	769	13528	0.7554708130230481	1.0	0.9999867947126052	100.0
GOTERM_BP_FAT	GO:0008104~protein localization	8	3.669724770642202	0.9103458002762059	IMMP2L, RAB43, TOM1L1, SIL1, RAB25, NBEA, MYO5B, RERE	163	882	13528	0.7527788211399079	1.0	0.9999893397538634	100.0
SP_PIR_KEYWORDS	protein transport	4	1.834862385321101	0.9138278618770671	TOM1L1, SIL1, RAB25, MYO5B	218	485	19235	0.7277026387969356	1.0	0.9991159195462432	99.9999999999988
GOTERM_BP_FAT	GO:0046907~intracellular transport	5	2.293577981651376	0.9581964186301489	IMMP2L, TOM1L1, RYR2, SIL1, RERE	163	657	13528	0.63161236705232	1.0	0.9999991540079664	100.0
Annotation Cluster 76	Enrichment Score: 0.041591112203702874
Category	Term	Count	%	PValue	Genes	List Total	Pop Hits	Pop Total	Fold Enrichment	Bonferroni	Benjamini	FDR
GOTERM_CC_FAT	GO:0005635~nuclear envelope	3	1.3761467889908259	0.7459175719121622	SYNE1, TSGA10, ITPR1	166	205	12782	1.1268292682926828	1.0	0.9969262349775424	99.99999758918408
GOTERM_CC_FAT	GO:0031967~organelle envelope	6	2.7522935779816518	0.907606865284255	NDUFA5, IMMP2L, SYNE1, TSGA10, PPP2R2B, ITPR1	166	620	12782	0.7451612903225806	1.0	0.9996597087627038	99.99999999999429
GOTERM_CC_FAT	GO:0031975~envelope	6	2.7522935779816518	0.9090432816841236	NDUFA5, IMMP2L, SYNE1, TSGA10, PPP2R2B, ITPR1	166	622	12782	0.7427652733118971	1.0	0.999637232829285	99.99999999999531
GOTERM_CC_FAT	GO:0019866~organelle inner membrane	3	1.3761467889908259	0.928724524143941	NDUFA5, IMMP2L, ITPR1	166	329	12782	0.7021276595744681	1.0	0.9997668455382904	99.99999999999979
GOTERM_CC_FAT	GO:0044429~mitochondrial part	5	2.293577981651376	0.9523157801392605	NDUFA5, IMMP2L, FARS2, PPP2R2B, PCCB	166	595	12782	0.6470588235294118	1.0	0.999925495254168	100.0
GOTERM_CC_FAT	GO:0031966~mitochondrial membrane	3	1.3761467889908259	0.9651471165045707	NDUFA5, IMMP2L, PPP2R2B	166	394	12782	0.5862944162436549	1.0	0.9999677507749729	100.0
GOTERM_CC_FAT	GO:0005740~mitochondrial envelope	3	1.3761467889908259	0.9737055166668617	NDUFA5, IMMP2L, PPP2R2B	166	419	12782	0.5513126491646777	1.0	0.9999842823175367	100.0
Annotation Cluster 77	Enrichment Score: 0.025822973197673068
Category	Term	Count	%	PValue	Genes	List Total	Pop Hits	Pop Total	Fold Enrichment	Bonferroni	Benjamini	FDR
SP_PIR_KEYWORDS	gtp-binding	3	1.3761467889908259	0.8883459300795459	RAB43, HHAT, RAB25	218	329	19235	0.8045648476060344	1.0	0.9986080498738298	99.99999999996476
GOTERM_MF_FAT	GO:0005525~GTP binding	3	1.3761467889908259	0.9579795112936238	RAB43, HHAT, RAB25	171	372	12983	0.6122901339369929	1.0	0.999996784793646	100.0
GOTERM_MF_FAT	GO:0032561~guanyl ribonucleotide binding	3	1.3761467889908259	0.9624648656475113	RAB43, HHAT, RAB25	171	382	12983	0.5962615963993754	1.0	0.9999976757195211	100.0
GOTERM_MF_FAT	GO:0019001~guanyl nucleotide binding	3	1.3761467889908259	0.9624648656475113	RAB43, HHAT, RAB25	171	382	12983	0.5962615963993754	1.0	0.9999976757195211	100.0
Annotation Cluster 78	Enrichment Score: 0.023318667295876686
Category	Term	Count	%	PValue	Genes	List Total	Pop Hits	Pop Total	Fold Enrichment	Bonferroni	Benjamini	FDR
GOTERM_BP_FAT	GO:0031327~negative regulation of cellular biosynthetic process	5	2.293577981651376	0.9083759660487503	ENPP1, GRM8, SOX6, SUDS3, FOXP2	163	561	13528	0.7396957667618079	1.0	0.9999886935546464	100.0
GOTERM_BP_FAT	GO:0009890~negative regulation of biosynthetic process	5	2.293577981651376	0.9166498114026098	ENPP1, GRM8, SOX6, SUDS3, FOXP2	163	573	13528	0.7242047559395711	1.0	0.999991359046327	100.0
GOTERM_BP_FAT	GO:0010629~negative regulation of gene expression	4	1.834862385321101	0.9438937257384684	SOX6, TNRC6B, SUDS3, FOXP2	163	504	13528	0.6586814684974194	1.0	0.9999977747183767	100.0
GOTERM_BP_FAT	GO:0045934~negative regulation of nucleobase, nucleoside, nucleotide and nucleic acid metabolic process	4	1.834862385321101	0.947810092061691	GRM8, SOX6, SUDS3, FOXP2	163	512	13528	0.6483895705521472	1.0	0.9999981419045795	100.0
GOTERM_BP_FAT	GO:0051172~negative regulation of nitrogen compound metabolic process	4	1.834862385321101	0.9510281760974407	GRM8, SOX6, SUDS3, FOXP2	163	519	13528	0.6396444318356443	1.0	0.9999984578546414	100.0
GOTERM_BP_FAT	GO:0010558~negative regulation of macromolecule biosynthetic process	4	1.834862385321101	0.9621474351043433	ENPP1, SOX6, SUDS3, FOXP2	163	547	13528	0.6069021208824487	1.0	0.9999993941679242	100.0
GOTERM_BP_FAT	GO:0016481~negative regulation of transcription	3	1.3761467889908259	0.9756453594682124	SOX6, SUDS3, FOXP2	163	459	13528	0.5424435622919925	1.0	0.9999998827484283	100.0
GOTERM_BP_FAT	GO:0010605~negative regulation of macromolecule metabolic process	5	2.293577981651376	0.9786111317990087	ENPP1, SOX6, TNRC6B, SUDS3, FOXP2	163	734	13528	0.5653533040236707	1.0	0.9999999288734073	100.0
Annotation Cluster 79	Enrichment Score: 0.014605655945531362
Category	Term	Count	%	PValue	Genes	List Total	Pop Hits	Pop Total	Fold Enrichment	Bonferroni	Benjamini	FDR
GOTERM_BP_FAT	GO:0070271~protein complex biogenesis	4	1.834862385321101	0.9443976686015958	OCLN, SCUBE3, TPPP, SLC1A1	163	505	13528	0.6573771487578206	1.0	0.9999976483481715	100.0
GOTERM_BP_FAT	GO:0006461~protein complex assembly	4	1.834862385321101	0.9443976686015958	OCLN, SCUBE3, TPPP, SLC1A1	163	505	13528	0.6573771487578206	1.0	0.9999976483481715	100.0
GOTERM_BP_FAT	GO:0065003~macromolecular complex assembly	4	1.834862385321101	0.9877925039363165	OCLN, SCUBE3, TPPP, SLC1A1	163	665	13528	0.4992112182296231	1.0	0.9999999916288805	100.0
GOTERM_BP_FAT	GO:0043933~macromolecular complex subunit organization	4	1.834862385321101	0.9922059739642894	OCLN, SCUBE3, TPPP, SLC1A1	163	710	13528	0.4675710705953513	1.0	0.999999998550099	100.0
Annotation Cluster 80	Enrichment Score: 0.0022931271716739284
Category	Term	Count	%	PValue	Genes	List Total	Pop Hits	Pop Total	Fold Enrichment	Bonferroni	Benjamini	FDR
UP_SEQ_FEATURE	zinc finger region:C2H2-type 1	3	1.3761467889908259	0.986103069208253	ZNF831, ZNF311, PRDM2	218	542	19113	0.4852821693354548	1.0	1.0	100.0
UP_SEQ_FEATURE	zinc finger region:C2H2-type 2	3	1.3761467889908259	0.9929158128845196	ZNF831, ZNF311, PRDM2	218	608	19113	0.4326035127957508	1.0	1.0	100.0
INTERPRO	IPR013087:Zinc finger, C2H2-type/integrase, DNA-binding	3	1.3761467889908259	0.9961785785752933	ZNF831, ZNF311, FOXP2	204	621	16659	0.3945012787723785	1.0	1.0	100.0
INTERPRO	IPR007087:Zinc finger, C2H2-type	4	1.834862385321101	0.9966989952311702	ZNF831, ZNF311, PRDM2, FOXP2	204	784	16659	0.41664165666266506	1.0	1.0	100.0
INTERPRO	IPR015880:Zinc finger, C2H2-like	4	1.834862385321101	0.9971191497189715	ZNF831, ZNF311, PRDM2, FOXP2	204	797	16659	0.4098457450734372	1.0	1.0	100.0
SMART	SM00355:ZnF_C2H2	4	1.834862385321101	0.9994434433045111	ZNF831, ZNF311, PRDM2, FOXP2	131	797	9079	0.3478310841227121	1.0	0.9999999999995908	100.0
Annotation Cluster 81	Enrichment Score: 0.0017814573100488696
Category	Term	Count	%	PValue	Genes	List Total	Pop Hits	Pop Total	Fold Enrichment	Bonferroni	Benjamini	FDR
GOTERM_CC_FAT	GO:0044451~nucleoplasm part	4	1.834862385321101	0.9766541910170129	MAML2, ARNT2, SUDS3, RERE	166	555	12782	0.554954954954955	1.0	0.999987275908505	100.0
GOTERM_CC_FAT	GO:0005654~nucleoplasm	4	1.834862385321101	0.9993762951489386	MAML2, ARNT2, SUDS3, RERE	166	882	12782	0.3492063492063492	1.0	0.9999999994375728	100.0
GOTERM_CC_FAT	GO:0070013~intracellular organelle lumen	10	4.587155963302752	0.9998712244237127	CSRNP3, FARS2, MAML2, ARNT2, SIL1, PCCB, ITPR1, SUDS3, RERE, NEK11	166	1779	12782	0.4328274311410905	1.0	0.9999999999918149	100.0
GOTERM_CC_FAT	GO:0031981~nuclear lumen	7	3.211009174311927	0.9999068462089098	CSRNP3, MAML2, ARNT2, ITPR1, SUDS3, RERE, NEK11	166	1450	12782	0.3717241379310345	1.0	0.9999999999954914	100.0
GOTERM_CC_FAT	GO:0043233~organelle lumen	10	4.587155963302752	0.9999152103970338	CSRNP3, FARS2, MAML2, ARNT2, SIL1, PCCB, ITPR1, SUDS3, RERE, NEK11	166	1820	12782	0.4230769230769231	1.0	0.9999999999952268	100.0
GOTERM_CC_FAT	GO:0031974~membrane-enclosed lumen	10	4.587155963302752	0.9999415334895267	CSRNP3, FARS2, MAML2, ARNT2, SIL1, PCCB, ITPR1, SUDS3, RERE, NEK11	166	1856	12782	0.41487068965517243	1.0	0.9999999999976463	100.0
