# Supplementary material for: Global RNA Expression and DNA Methylation Patterns in Primary Anaplastic Thyroid Cancer
Source: Cancers (Basel). 2020 Mar 13;12(3):680. doi: 10.3390/cancers12030680 (PMC7140095; doi:10.3390/cancers12030680)
Supplement: Supplementary file 1 [file cancers-12-00680-s001.zip › cancers-724410 - supplementary - proof/Supplementary Table 14.xlsx]

## Sheet: ST14
Supplementary Table 14. Hypomethylated CpG's in enhancer regions that were associated with increased gene expression in ELMER
Probe	GeneID	Symbol	Distance	P-value	FDR
cg00597043	ENSG00000129195	FAM64A	972339	0.00301367	0.00806121
cg02254709	ENSG00000129195	FAM64A	947271	0.00301367	0.00806121
cg02767825	ENSG00000029559	IBSP	-1289735	0.00301367	0.00806121
cg04960007	ENSG00000129195	FAM64A	527439	0.00301367	0.00806121
cg13185239	ENSG00000256671	LIMS3L	-296079	0.00301367	0.00806121
cg13781913	ENSG00000256671	LIMS3L	-1481937	0.00301367	0.00806121
cg15207313	ENSG00000129195	FAM64A	762795	0.00301367	0.00806121
cg15512481	ENSG00000256671	LIMS3L	291225	0.00301367	0.00806121
cg19149114	ENSG00000256671	LIMS3L	-1180689	0.00301367	0.00806121
cg20398378	ENSG00000174325	DIRC1	-759211	0.00301367	0.00806121
cg21389524	ENSG00000256671	LIMS3L	-459123	0.00301367	0.00806121
cg00253269	ENSG00000178999	AURKB	143041	0.00314998	0.00806121
cg01250204	ENSG00000203811	HIST2H3C	2610864	0.00314998	0.00806121
cg01250204	ENSG00000203852	HIST2H3A	2623935	0.00314998	0.00806121
cg01833699	ENSG00000170577	SIX2	1918452	0.00314998	0.00806121
cg02295389	ENSG00000115163	CENPA	949922	0.00314998	0.00806121
cg04723513	ENSG00000178999	AURKB	-388385	0.00314998	0.00806121
cg07127499	ENSG00000178999	AURKB	-610323	0.00314998	0.00806121
cg12682228	ENSG00000134259	NGF	-1509766	0.00314998	0.00806121
cg13068915	ENSG00000253506	NACA2	-1077590	0.00314998	0.00806121
cg18129781	ENSG00000203811	HIST2H3C	-146696	0.00314998	0.00806121
cg18129781	ENSG00000203852	HIST2H3A	-133625	0.00314998	0.00806121
cg20263889	ENSG00000203811	HIST2H3C	2673236	0.00314998	0.00806121
cg20263889	ENSG00000203852	HIST2H3A	2686307	0.00314998	0.00806121
cg22608848	ENSG00000152592	DMP1	313345	0.00314998	0.00806121
cg26643317	ENSG00000203811	HIST2H3C	2961072	0.00314998	0.00806121
cg26643317	ENSG00000203852	HIST2H3A	2974143	0.00314998	0.00806121
cg00012668	ENSG00000126814	TRMT5	-605341	0.00319613	0.00806121
cg00024720	ENSG00000154380	ENAH	946716	0.00319613	0.00806121
cg00040486	ENSG00000172167	MTBP	-2236369	0.00319613	0.00806121
cg00042896	ENSG00000116221	MRPL37	-1843570	0.00319613	0.00806121
cg00069391	ENSG00000106263	EIF3B	-998924	0.00319613	0.00806121
cg00096008	ENSG00000198225	FKBP1C	-7158203	0.00319613	0.00806121
cg00104643	ENSG00000173214	KIAA1919	-4786769	0.00319613	0.00806121
cg00116750	ENSG00000198793	MTOR	-153042	0.00319613	0.00806121
cg00118977	ENSG00000171858	RPS21	888487	0.00319613	0.00806121
cg00133629	ENSG00000012232	EXTL3	-1351816	0.00319613	0.00806121
cg00149452	ENSG00000228716	DHFR	-2227102	0.00319613	0.00806121
cg00150807	ENSG00000170312	CDK1	647776	0.00319613	0.00806121
cg00167259	ENSG00000143147	GPR161	1463048	0.00319613	0.00806121
cg00177237	ENSG00000157617	C2CD2	-284316	0.00319613	0.00806121
cg00185567	ENSG00000158470	B4GALT5	-941784	0.00319613	0.00806121
cg00185567	ENSG00000124243	BCAS4	139229	0.00319613	0.00806121
cg00185567	ENSG00000101126	ADNP	233383	0.00319613	0.00806121
cg00191102	ENSG00000104626	ERI1	6901484	0.00319613	0.00806121
cg00278494	ENSG00000196526	AFAP1	-697683	0.00319613	0.00806121
cg00287009	ENSG00000119042	SATB2	-937205	0.00319613	0.00806121
cg00287694	ENSG00000170873	MTSS1	-5807994	0.00319613	0.00806121
cg00299070	ENSG00000174371	EXO1	4064733	0.00319613	0.00806121
cg00312625	ENSG00000182197	EXT1	6366851	0.00319613	0.00806121
cg00318788	ENSG00000086232	EIF2AK1	814657	0.00319613	0.00806121
cg00375389	ENSG00000162923	WDR26	-1211615	0.00319613	0.00806121
cg00395929	ENSG00000157456	CCNB2	2215337	0.00319613	0.00806121
cg00411569	ENSG00000111799	COL12A1	2137895	0.00319613	0.00806121
cg00412851	ENSG00000145979	TBC1D7	-2134527	0.00319613	0.00806121
cg00442907	ENSG00000140650	PMM2	-805027	0.00319613	0.00806121
cg00447085	ENSG00000077782	FGFR1	-2946471	0.00319613	0.00806121
cg00450381	ENSG00000198225	FKBP1C	-850151	0.00319613	0.00806121
cg00477776	ENSG00000196372	ASB13	5256921	0.00319613	0.00806121
cg00500013	ENSG00000198901	PRC1	-7844392	0.00319613	0.00806121
cg00500013	ENSG00000131873	CHSY1	2332674	0.00319613	0.00806121
cg00510805	ENSG00000170312	CDK1	-2628898	0.00319613	0.00806121
cg00528151	ENSG00000154719	MRPL39	4149062	0.00319613	0.00806121
cg00530629	ENSG00000164933	SLC25A32	-2032644	0.00319613	0.00806121
cg00537196	ENSG00000100505	TRIM9	-1125491	0.00319613	0.00806121
cg00549972	ENSG00000071994	PDCD2	429007	0.00319613	0.00806121
cg00597043	ENSG00000132530	XAF1	1283370	0.00319613	0.00806121
cg00611227	ENSG00000163064	EN1	3477697	0.00319613	0.00806121
cg00614249	ENSG00000104415	WISP1	-5541448	0.00319613	0.00806121
cg00624484	ENSG00000105404	RABAC1	-59308	0.00319613	0.00806121
cg00635343	ENSG00000080986	NDC80	-2577334	0.00319613	0.00806121
cg00640991	ENSG00000060656	PTPRU	-32305	0.00319613	0.00806121
cg00648932	ENSG00000170166	HOXD4	-846110	0.00319613	0.00806121
cg00680796	ENSG00000145782	ATG12	367807	0.00319613	0.00806121
cg00680875	ENSG00000164305	CASP3	-852915	0.00319613	0.00806121
cg00691906	ENSG00000145979	TBC1D7	1063712	0.00319613	0.00806121
cg00692752	ENSG00000064313	TAF2	-2240953	0.00319613	0.00806121
cg00692752	ENSG00000136982	DSCC1	-2217806	0.00319613	0.00806121
cg00692752	ENSG00000172172	MRPL13	-1628414	0.00319613	0.00806121
cg00692752	ENSG00000156802	ATAD2	1246031	0.00319613	0.00806121
cg00738608	ENSG00000112394	SLC16A10	-2056489	0.00319613	0.00806121
cg00742118	ENSG00000094880	CDC23	2163918	0.00319613	0.00806121
cg00761512	ENSG00000145604	SKP2	-318353	0.00319613	0.00806121
cg00761512	ENSG00000113569	NUP155	785462	0.00319613	0.00806121
cg00767391	ENSG00000104447	TRPS1	-2610425	0.00319613	0.00806121
cg00767573	ENSG00000134318	ROCK2	-4600305	0.00319613	0.00806121
cg00771867	ENSG00000117868	ESYT2	247916	0.00319613	0.00806121
cg00775945	ENSG00000162694	EXTL2	-3134794	0.00319613	0.00806121
cg00775945	ENSG00000162695	SLC30A7	-3049039	0.00319613	0.00806121
cg00777253	ENSG00000122641	INHBA	2634792	0.00319613	0.00806121
cg00795412	ENSG00000184661	CDCA2	-87083	0.00319613	0.00806121
cg00810651	ENSG00000182197	EXT1	-1869471	0.00319613	0.00806121
cg00827395	ENSG00000138778	CENPE	-1252837	0.00319613	0.00806121
cg00833605	ENSG00000165102	HGSNAT	-9969282	0.00319613	0.00806121
cg00839642	ENSG00000155561	NUP205	2199490	0.00319613	0.00806121
cg00851208	ENSG00000115963	RND3	9236056	0.00319613	0.00806121
cg00863256	ENSG00000113407	TARS	4176429	0.00319613	0.00806121
cg00880674	ENSG00000110074	FOXRED1	-3102059	0.00319613	0.00806121
cg00890649	ENSG00000124541	RRP36	2063	0.00319613	0.00806121
cg00896282	ENSG00000136261	BZW2	-1003297	0.00319613	0.00806121
cg00907461	ENSG00000121152	NCAPH	-124862	0.00319613	0.00806121
cg00911180	ENSG00000138430	OLA1	-244554	0.00319613	0.00806121
cg00923306	ENSG00000080986	NDC80	-614102	0.00319613	0.00806121
cg00951310	ENSG00000160049	DFFA	-1053675	0.00319613	0.00806121
cg00966522	ENSG00000196526	AFAP1	1025717	0.00319613	0.00806121
cg00979260	ENSG00000132855	ANGPTL3	-347521	0.00319613	0.00806121
cg01063579	ENSG00000225614	ZNF469	1778725	0.00319613	0.00806121
cg01148098	ENSG00000196460	RFX8	-292806	0.00319613	0.00806121
cg01163362	ENSG00000116221	MRPL37	-3598896	0.00319613	0.00806121
cg01168028	ENSG00000101003	GINS1	-4756516	0.00319613	0.00806121
cg01181150	ENSG00000196584	XRCC2	-2034627	0.00319613	0.00806121
cg01204603	ENSG00000166451	CENPN	420249	0.00319613	0.00806121
cg01211165	ENSG00000253729	PRKDC	-4138275	0.00319613	0.00806121
cg01211165	ENSG00000137574	TGS1	3674680	0.00319613	0.00806121
cg01215328	ENSG00000171241	SHCBP1	12405672	0.00319613	0.00806121
cg01215328	ENSG00000091651	ORC6	12514761	0.00319613	0.00806121
cg01225950	ENSG00000132463	GRSF1	-931819	0.00319613	0.00806121
cg01233015	ENSG00000146918	NCAPG2	5833923	0.00319613	0.00806121
cg01239704	ENSG00000146918	NCAPG2	818432	0.00319613	0.00806121
cg01240072	ENSG00000182197	EXT1	4108523	0.00319613	0.00806121
cg01250204	ENSG00000131778	CHD1L	-432800	0.00319613	0.00806121
cg01274424	ENSG00000100364	KIAA0930	157765	0.00319613	0.00806121
cg01282269	ENSG00000157617	C2CD2	1789913	0.00319613	0.00806121
cg01284467	ENSG00000100526	CDKN3	1448497	0.00319613	0.00806121
cg01314555	ENSG00000132463	GRSF1	2340581	0.00319613	0.00806121
cg01323723	ENSG00000112769	LAMA4	-1550405	0.00319613	0.00806121
cg01323723	ENSG00000123500	COL10A1	2313537	0.00319613	0.00806121
cg01337836	ENSG00000153395	LPCAT1	-2277697	0.00319613	0.00806121
cg01339811	ENSG00000128594	LRRC4	-179475	0.00319613	0.00806121
cg01339811	ENSG00000197157	SND1	-118974	0.00319613	0.00806121
cg01341698	ENSG00000122966	CIT	1371639	0.00319613	0.00806121
cg01351300	ENSG00000150961	SEC24D	4770897	0.00319613	0.00806121
cg01372939	ENSG00000067365	METTL22	3432120	0.00319613	0.00806121
cg01449425	ENSG00000114450	GNB4	-2787710	0.00319613	0.00806121
cg01451489	ENSG00000253729	PRKDC	-5295320	0.00319613	0.00806121
cg01451489	ENSG00000137574	TGS1	2517635	0.00319613	0.00806121
cg01451808	ENSG00000253729	PRKDC	-803818	0.00319613	0.00806121
cg01455177	ENSG00000064313	TAF2	1773672	0.00319613	0.00806121
cg01455177	ENSG00000136982	DSCC1	1876873	0.00319613	0.00806121
cg01455177	ENSG00000172172	MRPL13	2423657	0.00319613	0.00806121
cg01457902	ENSG00000183496	MEX3B	23929	0.00319613	0.00806121
cg01474179	ENSG00000154719	MRPL39	9980778	0.00319613	0.00806121
cg01474781	ENSG00000196460	RFX8	1733928	0.00319613	0.00806121
cg01504718	ENSG00000112531	QKI	-3649627	0.00319613	0.00806121
cg01510380	ENSG00000130589	HELZ2	207919	0.00319613	0.00806121
cg01511457	ENSG00000091879	ANGPT2	-3544623	0.00319613	0.00806121
cg01543871	ENSG00000040275	SPDL1	8169238	0.00319613	0.00806121
cg01545328	ENSG00000120334	CENPL	896436	0.00319613	0.00806121
cg01552987	ENSG00000117724	CENPF	-1017973	0.00319613	0.00806121
cg01552987	ENSG00000067704	IARS2	4411537	0.00319613	0.00806121
cg01553231	ENSG00000262576	PCDHGA4	-180319	0.00319613	0.00806121
cg01558688	ENSG00000198901	PRC1	-5077530	0.00319613	0.00806121
cg01573293	ENSG00000077549	CAPZB	-1055755	0.00319613	0.00806121
cg01581763	ENSG00000136261	BZW2	2864055	0.00319613	0.00806121
cg01589587	ENSG00000013523	ANGEL1	1251146	0.00319613	0.00806121
cg01605921	ENSG00000187626	ZKSCAN4	-318883	0.00319613	0.00806121
cg01605921	ENSG00000204713	TRIM27	324882	0.00319613	0.00806121
cg01614918	ENSG00000117139	KDM5B	526745	0.00319613	0.00806121
cg01618697	ENSG00000242802	AP5Z1	1901387	0.00319613	0.00806121
cg01627172	ENSG00000114450	GNB4	1682354	0.00319613	0.00806121
cg01652721	ENSG00000104626	ERI1	-1780904	0.00319613	0.00806121
cg01663665	ENSG00000101294	HM13	5305010	0.00319613	0.00806121
cg01669161	ENSG00000197461	PDGFA	-1072331	0.00319613	0.00806121
cg01691455	ENSG00000108960	MMD	2458880	0.00319613	0.00806121
cg01771877	ENSG00000125430	HS3ST3B1	1256984	0.00319613	0.00806121
cg01771877	ENSG00000175106	TVP23C	2393789	0.00319613	0.00806121
cg01771877	ENSG00000170425	ADORA2B	2900815	0.00319613	0.00806121
cg01799115	ENSG00000066827	ZFAT	-102102	0.00319613	0.00806121
cg01810319	ENSG00000019549	SNAI2	-1641318	0.00319613	0.00806121
cg01835854	ENSG00000151725	CENPU	981320	0.00319613	0.00806121
cg01849851	ENSG00000054523	KIF1B	-167120	0.00319613	0.00806121
cg01849851	ENSG00000116649	SRM	505857	0.00319613	0.00806121
cg01853526	ENSG00000144591	GMPPA	-183956	0.00319613	0.00806121
cg01855027	ENSG00000169855	ROBO1	-5323113	0.00319613	0.00806121
cg01900755	ENSG00000198225	FKBP1C	-427250	0.00319613	0.00806121
cg01901515	ENSG00000128617	OPN1SW	833746	0.00319613	0.00806121
cg01924894	ENSG00000182197	EXT1	649715	0.00319613	0.00806121
cg01933477	ENSG00000153395	LPCAT1	-699428	0.00319613	0.00806121
cg01973676	ENSG00000106397	PLOD3	-734702	0.00319613	0.00806121
cg01975453	ENSG00000117650	NEK2	531946	0.00319613	0.00806121
cg01982837	ENSG00000106263	EIF3B	-1168261	0.00319613	0.00806121
cg01998058	ENSG00000182197	EXT1	6324032	0.00319613	0.00806121
cg02008007	ENSG00000157593	SLC35B2	-403268	0.00319613	0.00806121
cg02023912	ENSG00000198225	FKBP1C	-7203085	0.00319613	0.00806121
cg02030058	ENSG00000056586	RC3H2	-246078	0.00319613	0.00806121
cg02030058	ENSG00000119408	NEK6	1106184	0.00319613	0.00806121
cg02030460	ENSG00000117724	CENPF	608759	0.00319613	0.00806121
cg02032984	ENSG00000011426	ANLN	938553	0.00319613	0.00806121
cg02032984	ENSG00000010270	STARD3NL	2726962	0.00319613	0.00806121
cg02040688	ENSG00000197712	FAM114A1	10114985	0.00319613	0.00806121
cg02069191	ENSG00000164933	SLC25A32	-5318719	0.00319613	0.00806121
cg02087005	ENSG00000196584	XRCC2	-4463900	0.00319613	0.00806121
cg02091275	ENSG00000143228	NUF2	-4143568	0.00319613	0.00806121
cg02105641	ENSG00000162923	WDR26	-1199844	0.00319613	0.00806121
cg02116255	ENSG00000135048	TMEM2	1265530	0.00319613	0.00806121
cg02120712	ENSG00000164933	SLC25A32	-1654529	0.00319613	0.00806121
cg02123616	ENSG00000104626	ERI1	8146493	0.00319613	0.00806121
cg02128086	ENSG00000225614	ZNF469	1779043	0.00319613	0.00806121
cg02166732	ENSG00000188042	ARL4C	-2659156	0.00319613	0.00806121
cg02193925	ENSG00000128617	OPN1SW	-276871	0.00319613	0.00806121
cg02195296	ENSG00000121022	COPS5	-4175909	0.00319613	0.00806121
cg02252828	ENSG00000134684	YARS	537235	0.00319613	0.00806121
cg02254698	ENSG00000075303	SLC25A40	-2855	0.00319613	0.00806121
cg02254709	ENSG00000132530	XAF1	1258302	0.00319613	0.00806121
cg02258449	ENSG00000116221	MRPL37	-1973824	0.00319613	0.00806121
cg02264416	ENSG00000137745	MMP13	-1388663	0.00319613	0.00806121
cg02267926	ENSG00000085415	SEH1L	-35708	0.00319613	0.00806121
cg02275724	ENSG00000166451	CENPN	-277431	0.00319613	0.00806121
cg02293964	ENSG00000137574	TGS1	1444825	0.00319613	0.00806121
cg02295389	ENSG00000138092	CENPO	-991987	0.00319613	0.00806121
cg02295389	ENSG00000138018	EPT1	494180	0.00319613	0.00806121
cg02314586	ENSG00000135476	ESPL1	102594	0.00319613	0.00806121
cg02316660	ENSG00000136522	MRPL47	-2784825	0.00319613	0.00806121
cg02322159	ENSG00000228716	DHFR	789326	0.00319613	0.00806121
cg02333884	ENSG00000125629	INSIG2	-640541	0.00319613	0.00806121
cg02372744	ENSG00000120137	PANK3	-3044284	0.00319613	0.00806121
cg02374430	ENSG00000156970	BUB1B	1032248	0.00319613	0.00806121
cg02380641	ENSG00000242616	GNG10	780770	0.00319613	0.00806121
cg02381552	ENSG00000151725	CENPU	638184	0.00319613	0.00806121
cg02389180	ENSG00000136270	TBRG4	-1699877	0.00319613	0.00806121
cg02393835	ENSG00000139675	HNRNPA1L2	-9692999	0.00319613	0.00806121
cg02396801	ENSG00000122696	SLC25A51	1303110	0.00319613	0.00806121
cg02404162	ENSG00000110080	ST3GAL4	-3980699	0.00319613	0.00806121
cg02412169	ENSG00000153395	LPCAT1	-208651	0.00319613	0.00806121
cg02418975	ENSG00000164754	RAD21	1498182	0.00319613	0.00806121
cg02426774	ENSG00000132436	FIGNL1	-419140	0.00319613	0.00806121
cg02429945	ENSG00000113407	TARS	4290390	0.00319613	0.00806121
cg02446818	ENSG00000182197	EXT1	3499025	0.00319613	0.00806121
cg02457319	ENSG00000196363	WDR5	-1646014	0.00319613	0.00806121
cg02461460	ENSG00000118369	USP35	-36713	0.00319613	0.00806121
cg02461460	ENSG00000165490	C11orf82	4648544	0.00319613	0.00806121
cg02466478	ENSG00000077782	FGFR1	-3019172	0.00319613	0.00806121
cg02469397	ENSG00000104626	ERI1	8447394	0.00319613	0.00806121
cg02492835	ENSG00000121644	DESI2	-636277	0.00319613	0.00806121
cg02498361	ENSG00000104331	IMPAD1	-3199793	0.00319613	0.00806121
cg02498361	ENSG00000104442	ARMC1	5408495	0.00319613	0.00806121
cg02504505	ENSG00000169607	CKAP2L	-1437387	0.00319613	0.00806121
cg02504505	ENSG00000125629	INSIG2	3886384	0.00319613	0.00806121
cg02509320	ENSG00000134697	GNL2	407633	0.00319613	0.00806121
cg02534072	ENSG00000170485	NPAS2	-1049214	0.00319613	0.00806121
cg02534542	ENSG00000114346	ECT2	-5724793	0.00319613	0.00806121
cg02543519	ENSG00000146918	NCAPG2	878822	0.00319613	0.00806121
cg02558084	ENSG00000094880	CDC23	106272	0.00319613	0.00806121
cg02568557	ENSG00000110074	FOXRED1	-3140903	0.00319613	0.00806121
cg02576569	ENSG00000091879	ANGPT2	-380028	0.00319613	0.00806121
cg02595134	ENSG00000186185	KIF18B	642740	0.00319613	0.00806121
cg02601082	ENSG00000146918	NCAPG2	-114776	0.00319613	0.00806121
cg02629093	ENSG00000111206	FOXM1	-959678	0.00319613	0.00806121
cg02638338	ENSG00000122641	INHBA	3056388	0.00319613	0.00806121
cg02668655	ENSG00000119285	HEATR1	-4755360	0.00319613	0.00806121
cg02684091	ENSG00000153395	LPCAT1	-2789530	0.00319613	0.00806121
cg02688359	ENSG00000021762	OSBPL5	1014576	0.00319613	0.00806121
cg02694994	ENSG00000196584	XRCC2	-5239410	0.00319613	0.00806121
cg02700194	ENSG00000196372	ASB13	4846450	0.00319613	0.00806121
cg02720863	ENSG00000136261	BZW2	3366511	0.00319613	0.00806121
cg02735962	ENSG00000187522	HSPA14	139286	0.00319613	0.00806121
cg02785501	ENSG00000148848	ADAM12	-5300054	0.00319613	0.00806121
cg02785501	ENSG00000148773	MKI67	-3452429	0.00319613	0.00806121
cg02801203	ENSG00000157538	DSCR3	457981	0.00319613	0.00806121
cg02815065	ENSG00000130305	NSUN5	4552028	0.00319613	0.00806121
cg02841802	ENSG00000156970	BUB1B	4995209	0.00319613	0.00806121
cg02854676	ENSG00000168487	BMP1	1021747	0.00319613	0.00806121
cg02858706	ENSG00000155561	NUP205	805640	0.00319613	0.00806121
cg02870602	ENSG00000182197	EXT1	-535253	0.00319613	0.00806121
cg02883332	ENSG00000150961	SEC24D	4750732	0.00319613	0.00806121
cg02889648	ENSG00000137574	TGS1	1140630	0.00319613	0.00806121
cg02899011	ENSG00000126814	TRMT5	2215116	0.00319613	0.00806121
cg02912580	ENSG00000204713	TRIM27	-1251527	0.00319613	0.00806121
cg02919721	ENSG00000067704	IARS2	-1496923	0.00319613	0.00806121
cg02934462	ENSG00000106266	SNX8	1233734	0.00319613	0.00806121
cg02945866	ENSG00000196584	XRCC2	-5184210	0.00319613	0.00806121
cg02996092	ENSG00000169855	ROBO1	-162150	0.00319613	0.00806121
cg03011658	ENSG00000164683	HEY1	4782533	0.00319613	0.00806121
cg03034093	ENSG00000154719	MRPL39	10982302	0.00319613	0.00806121
cg03062196	ENSG00000132855	ANGPTL3	-1862503	0.00319613	0.00806121
cg03079840	ENSG00000077585	GPR137B	2107719	0.00319613	0.00806121
cg03101117	ENSG00000011426	ANLN	848967	0.00319613	0.00806121
cg03101117	ENSG00000010270	STARD3NL	2637376	0.00319613	0.00806121
cg03102767	ENSG00000177879	AP3S1	-4225193	0.00319613	0.00806121
cg03111858	ENSG00000064313	TAF2	551563	0.00319613	0.00806121
cg03111858	ENSG00000136982	DSCC1	654764	0.00319613	0.00806121
cg03111858	ENSG00000172172	MRPL13	1201548	0.00319613	0.00806121
cg03113018	ENSG00000077585	GPR137B	-693682	0.00319613	0.00806121
cg03124032	ENSG00000253626	EIF5AL1	2795242	0.00319613	0.00806121
cg03127310	ENSG00000162825	NBPF8	24592846	0.00319613	0.00806121
cg03174122	ENSG00000065308	TRAM2	-300363	0.00319613	0.00806121
cg03217471	ENSG00000145979	TBC1D7	1579083	0.00319613	0.00806121
cg03256616	ENSG00000134057	CCNB1	-184282	0.00319613	0.00806121
cg03272310	ENSG00000141756	FKBP10	264476	0.00319613	0.00806121
cg03275049	ENSG00000110074	FOXRED1	-2139669	0.00319613	0.00806121
cg03276149	ENSG00000145979	TBC1D7	1615740	0.00319613	0.00806121
cg03289264	ENSG00000196208	GREB1	-641794	0.00319613	0.00806121
cg03317075	ENSG00000107731	UNC5B	968828	0.00319613	0.00806121
cg03321912	ENSG00000120658	ENOX1	1836745	0.00319613	0.00806121
cg03348188	ENSG00000013375	PGM3	-4047433	0.00319613	0.00806121
cg03417233	ENSG00000114450	GNB4	6115545	0.00319613	0.00806121
cg03425093	ENSG00000106263	EIF3B	-392128	0.00319613	0.00806121
cg03451826	ENSG00000182197	EXT1	6075307	0.00319613	0.00806121
cg03452367	ENSG00000104388	RAB2A	4111528	0.00319613	0.00806121
cg03453134	ENSG00000114450	GNB4	-3210799	0.00319613	0.00806121
cg03458099	ENSG00000116120	FARSB	-11637	0.00319613	0.00806121
cg03477789	ENSG00000188610	FAM72B	2456108	0.00319613	0.00806121
cg03538504	ENSG00000103742	IGDCC4	-865607	0.00319613	0.00806121
cg03540339	ENSG00000145632	PLK2	-1904937	0.00319613	0.00806121
cg03541133	ENSG00000137574	TGS1	1036816	0.00319613	0.00806121
cg03544781	ENSG00000188343	FAM92A1	-304532	0.00319613	0.00806121
cg03544781	ENSG00000175305	CCNE2	843708	0.00319613	0.00806121
cg03550129	ENSG00000134313	KIDINS220	7269352	0.00319613	0.00806121
cg03553826	ENSG00000114450	GNB4	5018554	0.00319613	0.00806121
cg03582820	ENSG00000121022	COPS5	-1909159	0.00319613	0.00806121
cg03585489	ENSG00000121022	COPS5	-373383	0.00319613	0.00806121
cg03597314	ENSG00000122783	C7orf49	-3462081	0.00319613	0.00806121
cg03599988	ENSG00000157916	RER1	277852	0.00319613	0.00806121
cg03606725	ENSG00000166451	CENPN	1281519	0.00319613	0.00806121
cg03625007	ENSG00000144395	CCDC150	26209	0.00319613	0.00806121
cg03660331	ENSG00000146731	CCT6A	-433060	0.00319613	0.00806121
cg03673191	ENSG00000198862	LTN1	1347545	0.00319613	0.00806121
cg03715182	ENSG00000171241	SHCBP1	-1432814	0.00319613	0.00806121
cg03715182	ENSG00000091651	ORC6	-1356046	0.00319613	0.00806121
cg03719252	ENSG00000001036	FUCA2	3286515	0.00319613	0.00806121
cg03758822	ENSG00000115963	RND3	11100693	0.00319613	0.00806121
cg03772576	ENSG00000035499	DEPDC1B	93194	0.00319613	0.00806121
cg03779321	ENSG00000165102	HGSNAT	-6757545	0.00319613	0.00806121
cg03799581	ENSG00000150961	SEC24D	-1224666	0.00319613	0.00806121
cg03799581	ENSG00000164109	MAD2L1	0	0.00319613	0.00806121
cg03799581	ENSG00000145386	CCNA2	1753092	0.00319613	0.00806121
cg03817803	ENSG00000182871	COL18A1	-1124844	0.00319613	0.00806121
cg03818576	ENSG00000179241	LDLRAD3	-4058973	0.00319613	0.00806121
cg03834767	ENSG00000105810	CDK6	1439841	0.00319613	0.00806121
cg03843571	ENSG00000126814	TRMT5	-946317	0.00319613	0.00806121
cg03877350	ENSG00000171189	GRIK1	228611	0.00319613	0.00806121
cg03899098	ENSG00000198901	PRC1	-6654790	0.00319613	0.00806121
cg03899315	ENSG00000052723	SIKE1	-1826291	0.00319613	0.00806121
cg03913374	ENSG00000197712	FAM114A1	6450424	0.00319613	0.00806121
cg03935448	ENSG00000253729	PRKDC	-5945331	0.00319613	0.00806121
cg03935448	ENSG00000137574	TGS1	1867624	0.00319613	0.00806121
cg03938477	ENSG00000122417	ODF2L	981692	0.00319613	0.00806121
cg03961395	ENSG00000061337	LZTS1	-1117774	0.00319613	0.00806121
cg03975644	ENSG00000167552	TUBA1A	-12894	0.00319613	0.00806121
cg03975815	ENSG00000119285	HEATR1	-3502760	0.00319613	0.00806121
cg03977419	ENSG00000130508	PXDN	188670	0.00319613	0.00806121
cg03985452	ENSG00000151692	RNF144A	3221479	0.00319613	0.00806121
cg03994248	ENSG00000184661	CDCA2	-1809601	0.00319613	0.00806121
cg04023771	ENSG00000111799	COL12A1	1486162	0.00319613	0.00806121
cg04034967	ENSG00000164880	INTS1	200803	0.00319613	0.00806121
cg04042248	ENSG00000134318	ROCK2	105824	0.00319613	0.00806121
cg04042914	ENSG00000100379	KCTD17	661055	0.00319613	0.00806121
cg04064060	ENSG00000113456	RAD1	1293095	0.00319613	0.00806121
cg04070188	ENSG00000075303	SLC25A40	-2303771	0.00319613	0.00806121
cg04077417	ENSG00000136273	HUS1	-657432	0.00319613	0.00806121
cg04093633	ENSG00000183496	MEX3B	-131365	0.00319613	0.00806121
cg04095070	ENSG00000166451	CENPN	3116948	0.00319613	0.00806121
cg04097131	ENSG00000145979	TBC1D7	-1969645	0.00319613	0.00806121
cg04101804	ENSG00000100426	ZBED4	2339085	0.00319613	0.00806121
cg04105529	ENSG00000150961	SEC24D	-1317885	0.00319613	0.00806121
cg04105529	ENSG00000164109	MAD2L1	-89494	0.00319613	0.00806121
cg04105529	ENSG00000145386	CCNA2	1659873	0.00319613	0.00806121
cg04112100	ENSG00000115963	RND3	7622949	0.00319613	0.00806121
cg04122955	ENSG00000205323	SARNP	1154081	0.00319613	0.00806121
cg04130625	ENSG00000153395	LPCAT1	-5860455	0.00319613	0.00806121
cg04139396	ENSG00000183496	MEX3B	-82443	0.00319613	0.00806121
cg04169186	ENSG00000253626	EIF5AL1	-2349068	0.00319613	0.00806121
cg04170238	ENSG00000123485	HJURP	-3005306	0.00319613	0.00806121
cg04192258	ENSG00000157617	C2CD2	-625785	0.00319613	0.00806121
cg04249032	ENSG00000117868	ESYT2	408165	0.00319613	0.00806121
cg04251347	ENSG00000106263	EIF3B	-2181441	0.00319613	0.00806121
cg04271873	ENSG00000136542	GALNT5	106710	0.00319613	0.00806121
cg04284035	ENSG00000126814	TRMT5	-386064	0.00319613	0.00806121
cg04286880	ENSG00000116237	ICMT	1095812	0.00319613	0.00806121
cg04292594	ENSG00000119318	RAD23B	-2485411	0.00319613	0.00806121
cg04308589	ENSG00000253626	EIF5AL1	2161474	0.00319613	0.00806121
cg04308938	ENSG00000124243	BCAS4	-2691749	0.00319613	0.00806121
cg04308938	ENSG00000101126	ADNP	-2637505	0.00319613	0.00806121
cg04308938	ENSG00000087586	AURKA	2758979	0.00319613	0.00806121
cg04310579	ENSG00000128594	LRRC4	-710229	0.00319613	0.00806121
cg04310579	ENSG00000197157	SND1	-649728	0.00319613	0.00806121
cg04314715	ENSG00000056586	RC3H2	0	0.00319613	0.00806121
cg04314715	ENSG00000119408	NEK6	1366980	0.00319613	0.00806121
cg04332927	ENSG00000157593	SLC35B2	182347	0.00319613	0.00806121
cg04342152	ENSG00000173905	GOLIM4	5237749	0.00319613	0.00806121
cg04381957	ENSG00000129810	SGOL1	3651622	0.00319613	0.00806121
cg04392234	ENSG00000132463	GRSF1	-2902795	0.00319613	0.00806121
cg04407530	ENSG00000164933	SLC25A32	-811010	0.00319613	0.00806121
cg04443690	ENSG00000155115	GTF3C6	-2081763	0.00319613	0.00806121
cg04453152	ENSG00000157456	CCNB2	47849	0.00319613	0.00806121
cg04453829	ENSG00000233276	GPX1	118538	0.00319613	0.00806121
cg04461895	ENSG00000104626	ERI1	7217275	0.00319613	0.00806121
cg04498421	ENSG00000153317	ASAP1	4089876	0.00319613	0.00806121
cg04525998	ENSG00000092853	CLSPN	-68932	0.00319613	0.00806121
cg04560789	ENSG00000164305	CASP3	-4063280	0.00319613	0.00806121
cg04581538	ENSG00000157916	RER1	-241586	0.00319613	0.00806121
cg04589034	ENSG00000172795	DCP2	-2360527	0.00319613	0.00806121
cg04589475	ENSG00000182197	EXT1	3563994	0.00319613	0.00806121
cg04598499	ENSG00000116406	EDEM3	-728870	0.00319613	0.00806121
cg04630448	ENSG00000122591	FAM126A	-319738	0.00319613	0.00806121
cg04647828	ENSG00000116039	ATP6V1B1	-1062667	0.00319613	0.00806121
cg04660885	ENSG00000011451	WIZ	120477	0.00319613	0.00806121
cg04689282	ENSG00000145782	ATG12	-724350	0.00319613	0.00806121
cg04703620	ENSG00000153395	LPCAT1	-1179302	0.00319613	0.00806121
cg04749732	ENSG00000204713	TRIM27	-1086547	0.00319613	0.00806121
cg04777215	ENSG00000114450	GNB4	3232395	0.00319613	0.00806121
cg04786889	ENSG00000106263	EIF3B	1403569	0.00319613	0.00806121
cg04792910	ENSG00000103742	IGDCC4	-936768	0.00319613	0.00806121
cg04794720	ENSG00000157456	CCNB2	-1302327	0.00319613	0.00806121
cg04795110	ENSG00000198901	PRC1	530416	0.00319613	0.00806121
cg04806370	ENSG00000164983	TMEM65	1877557	0.00319613	0.00806121
cg04814646	ENSG00000101182	PSMA7	-698533	0.00319613	0.00806121
cg04820773	ENSG00000141030	COPS3	-165061	0.00319613	0.00806121
cg04843564	ENSG00000172795	DCP2	-1392132	0.00319613	0.00806121
cg04849089	ENSG00000154429	CCSAP	130666	0.00319613	0.00806121
cg04849089	ENSG00000135763	URB2	435889	0.00319613	0.00806121
cg04850382	ENSG00000197712	FAM114A1	877200	0.00319613	0.00806121
cg04871169	ENSG00000136273	HUS1	-6301688	0.00319613	0.00806121
cg04897406	ENSG00000156970	BUB1B	1255198	0.00319613	0.00806121
cg04897646	ENSG00000104626	ERI1	3387303	0.00319613	0.00806121
cg04912925	ENSG00000242802	AP5Z1	1593987	0.00319613	0.00806121
cg04946818	ENSG00000157510	AFAP1L1	97308	0.00319613	0.00806121
cg04947397	ENSG00000157617	C2CD2	2194492	0.00319613	0.00806121
cg04957903	ENSG00000122641	INHBA	2843858	0.00319613	0.00806121
cg04960007	ENSG00000132530	XAF1	838470	0.00319613	0.00806121
cg04974402	ENSG00000108960	MMD	-699878	0.00319613	0.00806121
cg04992974	ENSG00000196372	ASB13	4346621	0.00319613	0.00806121
cg05002166	ENSG00000117724	CENPF	-2281537	0.00319613	0.00806121
cg05002166	ENSG00000067704	IARS2	3147973	0.00319613	0.00806121
cg05018899	ENSG00000106305	AIMP2	-198196	0.00319613	0.00806121
cg05024587	ENSG00000120137	PANK3	7269748	0.00319613	0.00806121
cg05027549	ENSG00000019549	SNAI2	-4325589	0.00319613	0.00806121
cg05045976	ENSG00000100505	TRIM9	-687988	0.00319613	0.00806121
cg05059446	ENSG00000153395	LPCAT1	-3101595	0.00319613	0.00806121
cg05062510	ENSG00000146918	NCAPG2	84984	0.00319613	0.00806121
cg05074873	ENSG00000087502	ERGIC2	2059413	0.00319613	0.00806121
cg05101643	ENSG00000145632	PLK2	-3406956	0.00319613	0.00806121
cg05145152	ENSG00000123485	HJURP	-2611873	0.00319613	0.00806121
cg05189232	ENSG00000197712	FAM114A1	5218795	0.00319613	0.00806121
cg05195221	ENSG00000198225	FKBP1C	8002217	0.00319613	0.00806121
cg05210365	ENSG00000156787	TBC1D31	568097	0.00319613	0.00806121
cg05210365	ENSG00000176853	FAM91A1	1294585	0.00319613	0.00806121
cg05217588	ENSG00000019549	SNAI2	-3869367	0.00319613	0.00806121
cg05219523	ENSG00000168502	SOGA2	-850658	0.00319613	0.00806121
cg05240982	ENSG00000137338	PGBD1	-609217	0.00319613	0.00806121
cg05240982	ENSG00000204681	GABBR1	643860	0.00319613	0.00806121
cg05244682	ENSG00000134452	FBXO18	-1860056	0.00319613	0.00806121
cg05266271	ENSG00000163026	C2orf44	3495182	0.00319613	0.00806121
cg05275589	ENSG00000198862	LTN1	13258458	0.00319613	0.00806121
cg05301500	ENSG00000068028	RASSF1	-485245	0.00319613	0.00806121
cg05357958	ENSG00000172572	PDE3A	4684112	0.00319613	0.00806121
cg05359922	ENSG00000151692	RNF144A	4126645	0.00319613	0.00806121
cg05376227	ENSG00000000460	C1orf112	-1287971	0.00319613	0.00806121
cg05398019	ENSG00000041982	TNC	794723	0.00319613	0.00806121
cg05443606	ENSG00000040275	SPDL1	-1838035	0.00319613	0.00806121
cg05464351	ENSG00000154040	CABYR	-5945245	0.00319613	0.00806121
cg05467318	ENSG00000140525	FANCI	3723164	0.00319613	0.00806121
cg05491977	ENSG00000123485	HJURP	-789057	0.00319613	0.00806121
cg05518471	ENSG00000134452	FBXO18	3924793	0.00319613	0.00806121
cg05579575	ENSG00000154518	ATP5G3	1460456	0.00319613	0.00806121
cg05593832	ENSG00000166451	CENPN	3016099	0.00319613	0.00806121
cg05610000	ENSG00000101384	JAG1	-4241458	0.00319613	0.00806121
cg05640540	ENSG00000197712	FAM114A1	7756032	0.00319613	0.00806121
cg05674354	ENSG00000172795	DCP2	-2527376	0.00319613	0.00806121
cg05677788	ENSG00000163638	ADAMTS9	-1862170	0.00319613	0.00806121
cg05692711	ENSG00000117724	CENPF	-2515898	0.00319613	0.00806121
cg05692711	ENSG00000067704	IARS2	2913612	0.00319613	0.00806121
cg05698916	ENSG00000197712	FAM114A1	198677	0.00319613	0.00806121
cg05705762	ENSG00000196460	RFX8	1266257	0.00319613	0.00806121
cg05719818	ENSG00000196526	AFAP1	-164619	0.00319613	0.00806121
cg05750620	ENSG00000144320	KIAA1715	-1416048	0.00319613	0.00806121
cg05753416	ENSG00000233276	GPX1	-85641	0.00319613	0.00806121
cg05763181	ENSG00000111799	COL12A1	2797511	0.00319613	0.00806121
cg05765440	ENSG00000024526	DEPDC1	687490	0.00319613	0.00806121
cg05765440	ENSG00000066557	LRRC40	2358143	0.00319613	0.00806121
cg05773425	ENSG00000179051	RCC2	1088774	0.00319613	0.00806121
cg05784193	ENSG00000162630	B3GALT2	300584	0.00319613	0.00806121
cg05792501	ENSG00000165181	C9orf84	1826708	0.00319613	0.00806121
cg05802129	ENSG00000164109	MAD2L1	-1701587	0.00319613	0.00806121
cg05802129	ENSG00000145386	CCNA2	47780	0.00319613	0.00806121
cg05825660	ENSG00000019549	SNAI2	-953156	0.00319613	0.00806121
cg05831315	ENSG00000121022	COPS5	-1220863	0.00319613	0.00806121
cg05843624	ENSG00000112339	HBS1L	2977179	0.00319613	0.00806121
cg05852267	ENSG00000162702	ZNF281	4397036	0.00319613	0.00806121
cg05857097	ENSG00000013375	PGM3	-2199972	0.00319613	0.00806121
cg05889109	ENSG00000077782	FGFR1	-80583	0.00319613	0.00806121
cg05894905	ENSG00000112339	HBS1L	2760599	0.00319613	0.00806121
cg05903157	ENSG00000110080	ST3GAL4	-8193394	0.00319613	0.00806121
cg05908903	ENSG00000075218	GTSE1	-2605609	0.00319613	0.00806121
cg05919975	ENSG00000166986	MARS	720378	0.00319613	0.00806121
cg05936300	ENSG00000157916	RER1	-1237820	0.00319613	0.00806121
cg05967140	ENSG00000067334	DNTTIP2	-1466238	0.00319613	0.00806121
cg05971903	ENSG00000179051	RCC2	-402944	0.00319613	0.00806121
cg05974178	ENSG00000106263	EIF3B	698933	0.00319613	0.00806121
cg05984439	ENSG00000080986	NDC80	1575765	0.00319613	0.00806121
cg05995064	ENSG00000146918	NCAPG2	-347236	0.00319613	0.00806121
cg06007030	ENSG00000184661	CDCA2	1305232	0.00319613	0.00806121
cg06014707	ENSG00000164683	HEY1	5008625	0.00319613	0.00806121
cg06029627	ENSG00000153395	LPCAT1	-4232076	0.00319613	0.00806121
cg06043723	ENSG00000077782	FGFR1	-1656065	0.00319613	0.00806121
cg06044108	ENSG00000196411	EPHB4	-424970	0.00319613	0.00806121
cg06047130	ENSG00000187626	ZKSCAN4	-753597	0.00319613	0.00806121
cg06047130	ENSG00000204713	TRIM27	-88842	0.00319613	0.00806121
cg06062374	ENSG00000134013	LOXL2	580941	0.00319613	0.00806121
cg06063962	ENSG00000116786	PLEKHM2	787715	0.00319613	0.00806121
cg06064115	ENSG00000083457	ITGAE	969396	0.00319613	0.00806121
cg06071286	ENSG00000136261	BZW2	5195554	0.00319613	0.00806121
cg06080043	ENSG00000117411	B4GALT2	-581533	0.00319613	0.00806121
cg06080043	ENSG00000070785	EIF2B3	278074	0.00319613	0.00806121
cg06080043	ENSG00000126107	HECTD3	429836	0.00319613	0.00806121
cg06085038	ENSG00000141279	NPEPPS	-246339	0.00319613	0.00806121
cg06112082	ENSG00000146731	CCT6A	-677922	0.00319613	0.00806121
cg06186992	ENSG00000091651	ORC6	-2792832	0.00319613	0.00806121
cg06187715	ENSG00000135048	TMEM2	-1388359	0.00319613	0.00806121
cg06246732	ENSG00000111252	SH2B3	-54246	0.00319613	0.00806121
cg06262832	ENSG00000146918	NCAPG2	2564712	0.00319613	0.00806121
cg06265999	ENSG00000197712	FAM114A1	-601064	0.00319613	0.00806121
cg06280568	ENSG00000066279	ASPM	-2974636	0.00319613	0.00806121
cg06280568	ENSG00000118193	KIF14	430165	0.00319613	0.00806121
cg06299918	ENSG00000114450	GNB4	-2654669	0.00319613	0.00806121
cg06311447	ENSG00000253626	EIF5AL1	-4638520	0.00319613	0.00806121
cg06318918	ENSG00000198018	ENTPD7	687711	0.00319613	0.00806121
cg06328750	ENSG00000146918	NCAPG2	1101402	0.00319613	0.00806121
cg06330230	ENSG00000100417	PMM1	925154	0.00319613	0.00806121
cg06376357	ENSG00000080986	NDC80	-487518	0.00319613	0.00806121
cg06395255	ENSG00000180098	TRNAU1AP	-969287	0.00319613	0.00806121
cg06395255	ENSG00000116353	MECR	-316884	0.00319613	0.00806121
cg06404572	ENSG00000104415	WISP1	2828438	0.00319613	0.00806121
cg06430610	ENSG00000136643	RPS6KC1	-1291846	0.00319613	0.00806121
cg06440590	ENSG00000120658	ENOX1	99490	0.00319613	0.00806121
cg06457979	ENSG00000151388	ADAMTS12	342589	0.00319613	0.00806121
cg06475052	ENSG00000081721	DUSP12	60748	0.00319613	0.00806121
cg06524846	ENSG00000155561	NUP205	797166	0.00319613	0.00806121
cg06541760	ENSG00000153395	LPCAT1	-342632	0.00319613	0.00806121
cg06576021	ENSG00000253729	PRKDC	-958193	0.00319613	0.00806121
cg06577876	ENSG00000106355	LSM5	188776	0.00319613	0.00806121
cg06600444	ENSG00000114450	GNB4	-2872194	0.00319613	0.00806121
cg06602889	ENSG00000091879	ANGPT2	-2954594	0.00319613	0.00806121
cg06609496	ENSG00000145506	NKD2	-135367	0.00319613	0.00806121
cg06619171	ENSG00000075218	GTSE1	972087	0.00319613	0.00806121
cg06656201	ENSG00000013375	PGM3	-1631524	0.00319613	0.00806121
cg06656240	ENSG00000167900	TK1	-229575	0.00319613	0.00806121
cg06656240	ENSG00000089685	BIRC5	-191172	0.00319613	0.00806121
cg06675741	ENSG00000075651	PLD1	2300404	0.00319613	0.00806121
cg06686132	ENSG00000136273	HUS1	-1986135	0.00319613	0.00806121
cg06700166	ENSG00000113407	TARS	13967615	0.00319613	0.00806121
cg06707406	ENSG00000068878	PSME4	3520795	0.00319613	0.00806121
cg06709442	ENSG00000111206	FOXM1	-589196	0.00319613	0.00806121
cg06737942	ENSG00000117868	ESYT2	0	0.00319613	0.00806121
cg06764387	ENSG00000196372	ASB13	4104144	0.00319613	0.00806121
cg06781833	ENSG00000132463	GRSF1	1107400	0.00319613	0.00806121
cg06800039	ENSG00000198225	FKBP1C	-5745301	0.00319613	0.00806121
cg06805844	ENSG00000132855	ANGPTL3	-19564	0.00319613	0.00806121
cg06810576	ENSG00000182197	EXT1	1532783	0.00319613	0.00806121
cg06828127	ENSG00000154429	CCSAP	-1174360	0.00319613	0.00806121
cg06828127	ENSG00000135763	URB2	-857455	0.00319613	0.00806121
cg06828127	ENSG00000116906	GNPAT	723549	0.00319613	0.00806121
cg06848198	ENSG00000166451	CENPN	-1117871	0.00319613	0.00806121
cg06871149	ENSG00000196372	ASB13	2089535	0.00319613	0.00806121
cg06877191	ENSG00000019549	SNAI2	-121395	0.00319613	0.00806121
cg06887407	ENSG00000204464	C1orf195	404481	0.00319613	0.00806121
cg06893264	ENSG00000142156	COL6A1	869224	0.00319613	0.00806121
cg06905679	ENSG00000162377	COA7	-844087	0.00319613	0.00806121
cg06910505	ENSG00000145632	PLK2	-3344960	0.00319613	0.00806121
cg06913865	ENSG00000117724	CENPF	-4402014	0.00319613	0.00806121
cg06913865	ENSG00000067704	IARS2	1027496	0.00319613	0.00806121
cg06915116	ENSG00000094880	CDC23	-931694	0.00319613	0.00806121
cg06924229	ENSG00000186660	ZFP91	685170	0.00319613	0.00806121
cg06937927	ENSG00000061337	LZTS1	2124027	0.00319613	0.00806121
cg06956230	ENSG00000186185	KIF18B	418548	0.00319613	0.00806121
cg06972641	ENSG00000134452	FBXO18	4731334	0.00319613	0.00806121
cg06991967	ENSG00000116221	MRPL37	-4170018	0.00319613	0.00806121
cg06993230	ENSG00000136261	BZW2	4101429	0.00319613	0.00806121
cg07019057	ENSG00000198225	FKBP1C	-139541	0.00319613	0.00806121
cg07092253	ENSG00000159147	DONSON	-1182992	0.00319613	0.00806121
cg07099443	ENSG00000144320	KIAA1715	-1140488	0.00319613	0.00806121
cg07109813	ENSG00000163026	C2orf44	661425	0.00319613	0.00806121
cg07109813	ENSG00000138092	CENPO	1425220	0.00319613	0.00806121
cg07118489	ENSG00000106009	BRAT1	-409994	0.00319613	0.00806121
cg07118489	ENSG00000146535	GNA12	-121397	0.00319613	0.00806121
cg07122460	ENSG00000111206	FOXM1	-1301672	0.00319613	0.00806121
cg07139694	ENSG00000100479	POLE2	-232550	0.00319613	0.00806121
cg07143733	ENSG00000154640	BTG3	-7953291	0.00319613	0.00806121
cg07171765	ENSG00000132463	GRSF1	13175794	0.00319613	0.00806121
cg07176626	ENSG00000119285	HEATR1	-3200026	0.00319613	0.00806121
cg07181975	ENSG00000196372	ASB13	772585	0.00319613	0.00806121
cg07197493	ENSG00000184014	DENND5A	-597711	0.00319613	0.00806121
cg07208616	ENSG00000066827	ZFAT	-5188895	0.00319613	0.00806121
cg07213771	ENSG00000013375	PGM3	-1424449	0.00319613	0.00806121
cg07229800	ENSG00000197712	FAM114A1	8004577	0.00319613	0.00806121
cg07257377	ENSG00000164032	H2AFZ	-1303135	0.00319613	0.00806121
cg07257377	ENSG00000138778	CENPE	1852280	0.00319613	0.00806121
cg07263570	ENSG00000186185	KIF18B	263686	0.00319613	0.00806121
cg07272566	ENSG00000067955	CBFB	208763	0.00319613	0.00806121
cg07297018	ENSG00000075391	RASAL2	-1224364	0.00319613	0.00806121
cg07299322	ENSG00000144040	SFXN5	-701757	0.00319613	0.00806121
cg07336228	ENSG00000077782	FGFR1	-38188	0.00319613	0.00806121
cg07339122	ENSG00000084636	COL16A1	-260247	0.00319613	0.00806121
cg07339236	ENSG00000000419	DPM1	-737397	0.00319613	0.00806121
cg07344491	ENSG00000158683	PKD1L1	-104517	0.00319613	0.00806121
cg07344754	ENSG00000108960	MMD	-2521459	0.00319613	0.00806121
cg07354850	ENSG00000178202	KDELC2	-227454	0.00319613	0.00806121
cg07371413	ENSG00000203760	CENPW	-2307364	0.00319613	0.00806121
cg07378424	ENSG00000130305	NSUN5	2572749	0.00319613	0.00806121
cg07395500	ENSG00000122966	CIT	1305248	0.00319613	0.00806121
cg07395826	ENSG00000115504	EHBP1	-103875	0.00319613	0.00806121
cg07397958	ENSG00000104064	GABPB1	1093246	0.00319613	0.00806121
cg07438711	ENSG00000122641	INHBA	2646323	0.00319613	0.00806121
cg07442943	ENSG00000196526	AFAP1	-2719415	0.00319613	0.00806121
cg07442950	ENSG00000064102	ASUN	-441295	0.00319613	0.00806121
cg07460502	ENSG00000143207	RFWD2	-2405060	0.00319613	0.00806121
cg07473103	ENSG00000013375	PGM3	-3989893	0.00319613	0.00806121
cg07506599	ENSG00000196584	XRCC2	-5075966	0.00319613	0.00806121
cg07533100	ENSG00000166451	CENPN	-2900643	0.00319613	0.00806121
cg07542463	ENSG00000167900	TK1	-196447	0.00319613	0.00806121
cg07542463	ENSG00000089685	BIRC5	-158044	0.00319613	0.00806121
cg07576525	ENSG00000100258	LMF2	-199952	0.00319613	0.00806121
cg07590184	ENSG00000066279	ASPM	-2577482	0.00319613	0.00806121
cg07590184	ENSG00000118193	KIF14	827319	0.00319613	0.00806121
cg07597128	ENSG00000025772	TOMM34	125611	0.00319613	0.00806121
cg07601598	ENSG00000145979	TBC1D7	-1212984	0.00319613	0.00806121
cg07607591	ENSG00000128512	DOCK4	3151035	0.00319613	0.00806121
cg07607591	ENSG00000146802	TMEM168	4187306	0.00319613	0.00806121
cg07623058	ENSG00000153395	LPCAT1	-604883	0.00319613	0.00806121
cg07633212	ENSG00000183496	MEX3B	2168902	0.00319613	0.00806121
cg07636393	ENSG00000122728	TAF1L	5517624	0.00319613	0.00806121
cg07642125	ENSG00000166451	CENPN	1823399	0.00319613	0.00806121
cg07648340	ENSG00000187522	HSPA14	1042322	0.00319613	0.00806121
cg07651017	ENSG00000163026	C2orf44	3694040	0.00319613	0.00806121
cg07664999	ENSG00000164933	SLC25A32	-836868	0.00319613	0.00806121
cg07676920	ENSG00000134086	VHL	-2253710	0.00319613	0.00806121
cg07681211	ENSG00000183386	FHL3	-105877	0.00319613	0.00806121
cg07686693	ENSG00000182197	EXT1	2811004	0.00319613	0.00806121
cg07690910	ENSG00000126814	TRMT5	907234	0.00319613	0.00806121
cg07696673	ENSG00000004059	ARF5	5043803	0.00319613	0.00806121
cg07699997	ENSG00000174371	EXO1	-2883612	0.00319613	0.00806121
cg07702235	ENSG00000144040	SFXN5	1185621	0.00319613	0.00806121
cg07704786	ENSG00000105810	CDK6	1439644	0.00319613	0.00806121
cg07708724	ENSG00000198901	PRC1	-4635924	0.00319613	0.00806121
cg07757577	ENSG00000172167	MTBP	-709733	0.00319613	0.00806121
cg07774193	ENSG00000113407	TARS	2576865	0.00319613	0.00806121
cg07794170	ENSG00000116906	GNPAT	-2078613	0.00319613	0.00806121
cg07798774	ENSG00000187626	ZKSCAN4	-320447	0.00319613	0.00806121
cg07798774	ENSG00000204713	TRIM27	323318	0.00319613	0.00806121
cg07806361	ENSG00000168374	ARF4	3225784	0.00319613	0.00806121
cg07822177	ENSG00000006625	GGCT	-448658	0.00319613	0.00806121
cg07826516	ENSG00000153395	LPCAT1	-1582137	0.00319613	0.00806121
cg07828189	ENSG00000143322	ABL2	1919659	0.00319613	0.00806121
cg07830943	ENSG00000113407	TARS	15202165	0.00319613	0.00806121
cg07831969	ENSG00000198901	PRC1	-4267547	0.00319613	0.00806121
cg07838381	ENSG00000137267	TUBB2A	1902510	0.00319613	0.00806121
cg07849112	ENSG00000080839	RBL1	-852985	0.00319613	0.00806121
cg07849112	ENSG00000101447	FAM83D	977569	0.00319613	0.00806121
cg07913403	ENSG00000113460	BRIX1	179502	0.00319613	0.00806121
cg07944721	ENSG00000083457	ITGAE	951945	0.00319613	0.00806121
cg07959609	ENSG00000116786	PLEKHM2	-405115	0.00319613	0.00806121
cg07960232	ENSG00000115963	RND3	8401061	0.00319613	0.00806121
cg07969669	ENSG00000170312	CDK1	-1583345	0.00319613	0.00806121
cg07985885	ENSG00000124243	BCAS4	-2896692	0.00319613	0.00806121
cg07985885	ENSG00000101126	ADNP	-2842448	0.00319613	0.00806121
cg07985885	ENSG00000087586	AURKA	2554036	0.00319613	0.00806121
cg08000082	ENSG00000184661	CDCA2	-633938	0.00319613	0.00806121
cg08025156	ENSG00000113643	RARS	-2707103	0.00319613	0.00806121
cg08025156	ENSG00000174705	SH3PXD2B	1098775	0.00319613	0.00806121
cg08027943	ENSG00000180998	GPR137C	-729550	0.00319613	0.00806121
cg08083082	ENSG00000028310	BRD9	-2330199	0.00319613	0.00806121
cg08097676	ENSG00000186532	SMYD4	-608452	0.00319613	0.00806121
cg08099115	ENSG00000168374	ARF4	1907641	0.00319613	0.00806121
cg08134732	ENSG00000117724	CENPF	88556	0.00319613	0.00806121
cg08138407	ENSG00000092853	CLSPN	603468	0.00319613	0.00806121
cg08142058	ENSG00000126814	TRMT5	-247348	0.00319613	0.00806121
cg08154035	ENSG00000019549	SNAI2	-3871740	0.00319613	0.00806121
cg08159252	ENSG00000111199	TRPV4	1021932	0.00319613	0.00806121
cg08170583	ENSG00000184661	CDCA2	46603	0.00319613	0.00806121
cg08191159	ENSG00000136295	TTYH3	-2129922	0.00319613	0.00806121
cg08230268	ENSG00000140650	PMM2	1392907	0.00319613	0.00806121
cg08351914	ENSG00000154719	MRPL39	5603414	0.00319613	0.00806121
cg08355228	ENSG00000196305	IARS	2226677	0.00319613	0.00806121
cg08355228	ENSG00000188312	CENPP	2341954	0.00319613	0.00806121
cg08358793	ENSG00000134013	LOXL2	121918	0.00319613	0.00806121
cg08381578	ENSG00000164683	HEY1	3182331	0.00319613	0.00806121
cg08389902	ENSG00000106397	PLOD3	222369	0.00319613	0.00806121
cg08395460	ENSG00000156787	TBC1D31	2560622	0.00319613	0.00806121
cg08409303	ENSG00000253626	EIF5AL1	-4754543	0.00319613	0.00806121
cg08409547	ENSG00000226650	KIF4B	39388	0.00319613	0.00806121
cg08426157	ENSG00000122691	TWIST1	266438	0.00319613	0.00806121
cg08442037	ENSG00000157617	C2CD2	1240317	0.00319613	0.00806121
cg08447175	ENSG00000124225	PMEPA1	73753	0.00319613	0.00806121
cg08461352	ENSG00000104331	IMPAD1	-1003987	0.00319613	0.00806121
cg08484383	ENSG00000183496	MEX3B	1806098	0.00319613	0.00806121
cg08486172	ENSG00000182197	EXT1	-2261572	0.00319613	0.00806121
cg08495884	ENSG00000114450	GNB4	-2444881	0.00319613	0.00806121
cg08496086	ENSG00000153395	LPCAT1	-652049	0.00319613	0.00806121
cg08539728	ENSG00000168411	RFWD3	328370	0.00319613	0.00806121
cg08545909	ENSG00000163808	KIF15	-871323	0.00319613	0.00806121
cg08552673	ENSG00000162377	COA7	684816	0.00319613	0.00806121
cg08560270	ENSG00000165724	ZMYND19	-122040	0.00319613	0.00806121
cg08583182	ENSG00000196372	ASB13	2322392	0.00319613	0.00806121
cg08625482	ENSG00000134013	LOXL2	-1572422	0.00319613	0.00806121
cg08627531	ENSG00000153317	ASAP1	4054484	0.00319613	0.00806121
cg08699270	ENSG00000166986	MARS	262197	0.00319613	0.00806121
cg08717931	ENSG00000160058	BSDC1	213578	0.00319613	0.00806121
cg08719572	ENSG00000064313	TAF2	2190843	0.00319613	0.00806121
cg08719572	ENSG00000136982	DSCC1	2294044	0.00319613	0.00806121
cg08725491	ENSG00000066279	ASPM	-2080261	0.00319613	0.00806121
cg08725491	ENSG00000118193	KIF14	1324540	0.00319613	0.00806121
cg08745115	ENSG00000157617	C2CD2	1916574	0.00319613	0.00806121
cg08778216	ENSG00000196460	RFX8	385249	0.00319613	0.00806121
cg08781639	ENSG00000164983	TMEM65	3536616	0.00319613	0.00806121
cg08797277	ENSG00000114450	GNB4	-2943987	0.00319613	0.00806121
cg08799809	ENSG00000111252	SH2B3	375714	0.00319613	0.00806121
cg08823446	ENSG00000157456	CCNB2	-374517	0.00319613	0.00806121
cg08839020	ENSG00000198937	CCDC167	-1211883	0.00319613	0.00806121
cg08844913	ENSG00000143322	ABL2	1343804	0.00319613	0.00806121
cg08855133	ENSG00000164002	EXO5	-1422385	0.00319613	0.00806121
cg08855133	ENSG00000127124	HIVEP3	0	0.00319613	0.00806121
cg08895969	ENSG00000153395	LPCAT1	-776801	0.00319613	0.00806121
cg08908537	ENSG00000174371	EXO1	158117	0.00319613	0.00806121
cg08926493	ENSG00000137574	TGS1	1461238	0.00319613	0.00806121
cg08928696	ENSG00000154380	ENAH	41646	0.00319613	0.00806121
cg08960722	ENSG00000140451	PIF1	788027	0.00319613	0.00806121
cg08977111	ENSG00000146918	NCAPG2	4327636	0.00319613	0.00806121
cg08995882	ENSG00000146731	CCT6A	4772790	0.00319613	0.00806121
cg09010461	ENSG00000119812	FAM98A	-2892351	0.00319613	0.00806121
cg09035546	ENSG00000019549	SNAI2	-3469069	0.00319613	0.00806121
cg09042434	ENSG00000006576	PHTF2	-3003074	0.00319613	0.00806121
cg09050058	ENSG00000153395	LPCAT1	-662763	0.00319613	0.00806121
cg09075327	ENSG00000061337	LZTS1	1394759	0.00319613	0.00806121
cg09109383	ENSG00000157045	NTAN1	-933242	0.00319613	0.00806121
cg09126165	ENSG00000132432	SEC61G	4570669	0.00319613	0.00806121
cg09163767	ENSG00000088305	DNMT3B	-728408	0.00319613	0.00806121
cg09164052	ENSG00000173905	GOLIM4	146568	0.00319613	0.00806121
cg09176152	ENSG00000132432	SEC61G	771818	0.00319613	0.00806121
cg09179987	ENSG00000143228	NUF2	-4107492	0.00319613	0.00806121
cg09180520	ENSG00000142920	ADC	-1769128	0.00319613	0.00806121
cg09180520	ENSG00000126067	PSMB2	711923	0.00319613	0.00806121
cg09181363	ENSG00000164032	H2AFZ	-511963	0.00319613	0.00806121
cg09181363	ENSG00000138778	CENPE	2643452	0.00319613	0.00806121
cg09194202	ENSG00000137745	MMP13	-1083632	0.00319613	0.00806121
cg09228095	ENSG00000188042	ARL4C	1258660	0.00319613	0.00806121
cg09228401	ENSG00000170312	CDK1	-7255005	0.00319613	0.00806121
cg09232514	ENSG00000182481	KPNA2	-659773	0.00319613	0.00806121
cg09240767	ENSG00000121022	COPS5	432841	0.00319613	0.00806121
cg09253736	ENSG00000136982	DSCC1	-3315963	0.00319613	0.00806121
cg09253736	ENSG00000172172	MRPL13	-2726571	0.00319613	0.00806121
cg09253736	ENSG00000156802	ATAD2	147874	0.00319613	0.00806121
cg09271521	ENSG00000128487	SPECC1	705088	0.00319613	0.00806121
cg09293875	ENSG00000113407	TARS	7436310	0.00319613	0.00806121
cg09310194	ENSG00000170312	CDK1	133606	0.00319613	0.00806121
cg09350930	ENSG00000094880	CDC23	2037539	0.00319613	0.00806121
cg09363841	ENSG00000134690	CDCA8	644609	0.00319613	0.00806121
cg09423066	ENSG00000140374	ETFA	45734	0.00319613	0.00806121
cg09432409	ENSG00000134057	CCNB1	1922798	0.00319613	0.00806121
cg09438589	ENSG00000135048	TMEM2	527086	0.00319613	0.00806121
cg09442489	ENSG00000106263	EIF3B	-1888654	0.00319613	0.00806121
cg09458595	ENSG00000050393	MCUR1	-652810	0.00319613	0.00806121
cg09461420	ENSG00000146918	NCAPG2	2427640	0.00319613	0.00806121
cg09512453	ENSG00000162194	C11orf48	310046	0.00319613	0.00806121
cg09512453	ENSG00000214756	METTL12	312540	0.00319613	0.00806121
cg09566894	ENSG00000124243	BCAS4	-2154432	0.00319613	0.00806121
cg09566894	ENSG00000101126	ADNP	-2100188	0.00319613	0.00806121
cg09566894	ENSG00000087586	AURKA	3296296	0.00319613	0.00806121
cg09566919	ENSG00000111206	FOXM1	-1062893	0.00319613	0.00806121
cg09596645	ENSG00000114450	GNB4	-2728291	0.00319613	0.00806121
cg09616246	ENSG00000170312	CDK1	-1053058	0.00319613	0.00806121
cg09647390	ENSG00000085415	SEH1L	-145871	0.00319613	0.00806121
cg09659000	ENSG00000116786	PLEKHM2	2190077	0.00319613	0.00806121
cg09679912	ENSG00000000419	DPM1	-1073626	0.00319613	0.00806121
cg09688723	ENSG00000134318	ROCK2	-3875970	0.00319613	0.00806121
cg09690918	ENSG00000164305	CASP3	1189006	0.00319613	0.00806121
cg09713697	ENSG00000137563	GGH	-1118526	0.00319613	0.00806121
cg09713697	ENSG00000066855	MTFR1	1486710	0.00319613	0.00806121
cg09720597	ENSG00000015568	RGPD5	-1291863	0.00319613	0.00806121
cg09720597	ENSG00000183054	RGPD6	-572373	0.00319613	0.00806121
cg09744062	ENSG00000136261	BZW2	5159433	0.00319613	0.00806121
cg09779731	ENSG00000124207	CSE1L	1480922	0.00319613	0.00806121
cg09779731	ENSG00000158470	B4GALT5	2067555	0.00319613	0.00806121
cg09788029	ENSG00000185480	PARPBP	-413048	0.00319613	0.00806121
cg09789256	ENSG00000124766	SOX4	640772	0.00319613	0.00806121
cg09793303	ENSG00000143476	DTL	-493763	0.00319613	0.00806121
cg09793303	ENSG00000117724	CENPF	2002030	0.00319613	0.00806121
cg09799360	ENSG00000124243	BCAS4	-1774331	0.00319613	0.00806121
cg09799360	ENSG00000101126	ADNP	-1720087	0.00319613	0.00806121
cg09799360	ENSG00000087586	AURKA	3676397	0.00319613	0.00806121
cg09807033	ENSG00000145782	ATG12	-610054	0.00319613	0.00806121
cg09807875	ENSG00000164619	BMPER	0	0.00319613	0.00806121
cg09811510	ENSG00000113810	SMC4	526613	0.00319613	0.00806121
cg09814198	ENSG00000104442	ARMC1	1762716	0.00319613	0.00806121
cg09822423	ENSG00000066279	ASPM	4543556	0.00319613	0.00806121
cg09836433	ENSG00000136261	BZW2	-1283138	0.00319613	0.00806121
cg09851620	ENSG00000067334	DNTTIP2	-1057739	0.00319613	0.00806121
cg09869156	ENSG00000104626	ERI1	2454183	0.00319613	0.00806121
cg09889194	ENSG00000087008	ACOX3	706278	0.00319613	0.00806121
cg09894294	ENSG00000154719	MRPL39	3778930	0.00319613	0.00806121
cg09914263	ENSG00000113643	RARS	632753	0.00319613	0.00806121
cg09949465	ENSG00000132436	FIGNL1	2517536	0.00319613	0.00806121
cg09958401	ENSG00000035499	DEPDC1B	2185207	0.00319613	0.00806121
cg09971846	ENSG00000154719	MRPL39	-2614218	0.00319613	0.00806121
cg09971846	ENSG00000171189	GRIK1	1315204	0.00319613	0.00806121
cg09985739	ENSG00000139675	HNRNPA1L2	-14403794	0.00319613	0.00806121
cg09992350	ENSG00000146918	NCAPG2	330751	0.00319613	0.00806121
cg10032728	ENSG00000091136	LAMB1	-4121030	0.00319613	0.00806121
cg10079875	ENSG00000188372	ZP3	-1233310	0.00319613	0.00806121
cg10079875	ENSG00000006576	PHTF2	123421	0.00319613	0.00806121
cg10085238	ENSG00000077585	GPR137B	-752170	0.00319613	0.00806121
cg10092516	ENSG00000174371	EXO1	1708230	0.00319613	0.00806121
cg10117884	ENSG00000143228	NUF2	-3630343	0.00319613	0.00806121
cg10119564	ENSG00000104626	ERI1	6964841	0.00319613	0.00806121
cg10121824	ENSG00000179051	RCC2	-877336	0.00319613	0.00806121
cg10125428	ENSG00000024526	DEPDC1	-4500265	0.00319613	0.00806121
cg10125428	ENSG00000066557	LRRC40	-2791866	0.00319613	0.00806121
cg10135817	ENSG00000106263	EIF3B	-304548	0.00319613	0.00806121
cg10141151	ENSG00000182197	EXT1	6490979	0.00319613	0.00806121
cg10142969	ENSG00000134697	GNL2	277736	0.00319613	0.00806121
cg10144863	ENSG00000019549	SNAI2	-3400934	0.00319613	0.00806121
cg10167756	ENSG00000151725	CENPU	-1923227	0.00319613	0.00806121
cg10176185	ENSG00000169504	CLIC4	-723663	0.00319613	0.00806121
cg10176185	ENSG00000127423	AUNIP	263933	0.00319613	0.00806121
cg10177359	ENSG00000153395	LPCAT1	-1500853	0.00319613	0.00806121
cg10180141	ENSG00000116786	PLEKHM2	1969558	0.00319613	0.00806121
cg10192449	ENSG00000173517	PEAK1	0	0.00319613	0.00806121
cg10194536	ENSG00000167693	NXN	0	0.00319613	0.00806121
cg10199187	ENSG00000115866	DARS	-8085467	0.00319613	0.00806121
cg10204325	ENSG00000113407	TARS	2249444	0.00319613	0.00806121
cg10211209	ENSG00000120658	ENOX1	376790	0.00319613	0.00806121
cg10211908	ENSG00000168487	BMP1	432625	0.00319613	0.00806121
cg10220361	ENSG00000262576	PCDHGA4	-213055	0.00319613	0.00806121
cg10285464	ENSG00000060656	PTPRU	-828636	0.00319613	0.00806121
cg10286900	ENSG00000120658	ENOX1	-179512	0.00319613	0.00806121
cg10306051	ENSG00000106799	TGFBR1	580547	0.00319613	0.00806121
cg10314788	ENSG00000091136	LAMB1	-290275	0.00319613	0.00806121
cg10343985	ENSG00000143702	CEP170	6495411	0.00319613	0.00806121
cg10347832	ENSG00000077585	GPR137B	-89949	0.00319613	0.00806121
cg10394117	ENSG00000134308	YWHAQ	1717000	0.00319613	0.00806121
cg10400362	ENSG00000116237	ICMT	1448702	0.00319613	0.00806121
cg10401078	ENSG00000185483	ROR1	-2026319	0.00319613	0.00806121
cg10403212	ENSG00000110080	ST3GAL4	-6735068	0.00319613	0.00806121
cg10409788	ENSG00000154719	MRPL39	-3037451	0.00319613	0.00806121
cg10409788	ENSG00000171189	GRIK1	891971	0.00319613	0.00806121
cg10417176	ENSG00000111799	COL12A1	-546721	0.00319613	0.00806121
cg10442301	ENSG00000175324	LSM1	3249795	0.00319613	0.00806121
cg10457440	ENSG00000197238	HIST1H4J	1128222	0.00319613	0.00806121
cg10471862	ENSG00000139675	HNRNPA1L2	-10231520	0.00319613	0.00806121
cg10485385	ENSG00000105875	WDR91	-933748	0.00319613	0.00806121
cg10493454	ENSG00000132855	ANGPTL3	-385465	0.00319613	0.00806121
cg10503236	ENSG00000135763	URB2	-1674705	0.00319613	0.00806121
cg10503236	ENSG00000116906	GNPAT	-56932	0.00319613	0.00806121
cg10503767	ENSG00000153395	LPCAT1	-4479586	0.00319613	0.00806121
cg10533725	ENSG00000188042	ARL4C	-3321271	0.00319613	0.00806121
cg10552087	ENSG00000001036	FUCA2	-1366440	0.00319613	0.00806121
cg10564640	ENSG00000011426	ANLN	-3138760	0.00319613	0.00806121
cg10564640	ENSG00000010270	STARD3NL	-1361888	0.00319613	0.00806121
cg10587334	ENSG00000136628	EPRS	1399210	0.00319613	0.00806121
cg10601489	ENSG00000136273	HUS1	-104228	0.00319613	0.00806121
cg10604836	ENSG00000060656	PTPRU	844311	0.00319613	0.00806121
cg10624538	ENSG00000154429	CCSAP	515950	0.00319613	0.00806121
cg10624538	ENSG00000135763	URB2	821173	0.00319613	0.00806121
cg10625096	ENSG00000187626	ZKSCAN4	-1291060	0.00319613	0.00806121
cg10625096	ENSG00000204713	TRIM27	-626305	0.00319613	0.00806121
cg10626840	ENSG00000162923	WDR26	977670	0.00319613	0.00806121
cg10636896	ENSG00000066279	ASPM	-2831755	0.00319613	0.00806121
cg10636896	ENSG00000118193	KIF14	573046	0.00319613	0.00806121
cg10646566	ENSG00000144580	RQCD1	109427	0.00319613	0.00806121
cg10671135	ENSG00000110080	ST3GAL4	-7536298	0.00319613	0.00806121
cg10686502	ENSG00000122641	INHBA	-1813987	0.00319613	0.00806121
cg10692758	ENSG00000066279	ASPM	3744703	0.00319613	0.00806121
cg10728351	ENSG00000164111	ANXA5	-9751	0.00319613	0.00806121
cg10742797	ENSG00000180098	TRNAU1AP	206646	0.00319613	0.00806121
cg10742797	ENSG00000116353	MECR	846434	0.00319613	0.00806121
cg10754505	ENSG00000101182	PSMA7	407908	0.00319613	0.00806121
cg10764055	ENSG00000116406	EDEM3	40541	0.00319613	0.00806121
cg10773372	ENSG00000135048	TMEM2	-572151	0.00319613	0.00806121
cg10784392	ENSG00000166451	CENPN	-1124403	0.00319613	0.00806121
cg10804254	ENSG00000136628	EPRS	1508694	0.00319613	0.00806121
cg10809485	ENSG00000019549	SNAI2	-3621703	0.00319613	0.00806121
cg10822948	ENSG00000138778	CENPE	-3342974	0.00319613	0.00806121
cg10855540	ENSG00000150768	DLAT	1838942	0.00319613	0.00806121
cg10864028	ENSG00000019549	SNAI2	-4314706	0.00319613	0.00806121
cg10865873	ENSG00000157538	DSCR3	-1748562	0.00319613	0.00806121
cg10889319	ENSG00000106588	PSMA2	2512858	0.00319613	0.00806121
cg10935498	ENSG00000111799	COL12A1	-3983009	0.00319613	0.00806121
cg10954740	ENSG00000182197	EXT1	7824018	0.00319613	0.00806121
cg10979732	ENSG00000095261	PSMD5	2685593	0.00319613	0.00806121
cg11002709	ENSG00000111602	TIMELESS	-80369	0.00319613	0.00806121
cg11036495	ENSG00000146918	NCAPG2	5636121	0.00319613	0.00806121
cg11038627	ENSG00000104415	WISP1	-5614696	0.00319613	0.00806121
cg11041022	ENSG00000077585	GPR137B	-3139499	0.00319613	0.00806121
cg11068289	ENSG00000185504	C17orf70	551025	0.00319613	0.00806121
cg11128467	ENSG00000163257	DCAF16	-5352997	0.00319613	0.00806121
cg11128467	ENSG00000109805	NCAPG	-5318893	0.00319613	0.00806121
cg11128467	ENSG00000109606	DHX15	1353683	0.00319613	0.00806121
cg11161458	ENSG00000196526	AFAP1	1704630	0.00319613	0.00806121
cg11166565	ENSG00000163257	DCAF16	460566	0.00319613	0.00806121
cg11166565	ENSG00000109805	NCAPG	470813	0.00319613	0.00806121
cg11185991	ENSG00000156471	PTDSS1	-844892	0.00319613	0.00806121
cg11185991	ENSG00000104341	LAPTM4B	593167	0.00319613	0.00806121
cg11204177	ENSG00000075213	SEMA3A	666039	0.00319613	0.00806121
cg11206222	ENSG00000155115	GTF3C6	-456586	0.00319613	0.00806121
cg11209789	ENSG00000111799	COL12A1	2618785	0.00319613	0.00806121
cg11243826	ENSG00000104626	ERI1	6715888	0.00319613	0.00806121
cg11248977	ENSG00000126814	TRMT5	-384817	0.00319613	0.00806121
cg11265216	ENSG00000136628	EPRS	-1411955	0.00319613	0.00806121
cg11292869	ENSG00000136261	BZW2	-806047	0.00319613	0.00806121
cg11293572	ENSG00000146918	NCAPG2	330803	0.00319613	0.00806121
cg11314163	ENSG00000139675	HNRNPA1L2	-8536133	0.00319613	0.00806121
cg11345431	ENSG00000119408	NEK6	-652850	0.00319613	0.00806121
cg11360590	ENSG00000103494	RPGRIP1L	2694912	0.00319613	0.00806121
cg11364926	ENSG00000146670	CDCA5	250573	0.00319613	0.00806121
cg11392848	ENSG00000019549	SNAI2	-153474	0.00319613	0.00806121
cg11414100	ENSG00000122728	TAF1L	1475871	0.00319613	0.00806121
cg11436027	ENSG00000155561	NUP205	774214	0.00319613	0.00806121
cg11438280	ENSG00000144580	RQCD1	-124272	0.00319613	0.00806121
cg11477068	ENSG00000138430	OLA1	-365727	0.00319613	0.00806121
cg11492661	ENSG00000165102	HGSNAT	-5283356	0.00319613	0.00806121
cg11526486	ENSG00000077585	GPR137B	2037054	0.00319613	0.00806121
cg11530419	ENSG00000155115	GTF3C6	722817	0.00319613	0.00806121
cg11542209	ENSG00000253626	EIF5AL1	339401	0.00319613	0.00806121
cg11556135	ENSG00000006576	PHTF2	-5792206	0.00319613	0.00806121
cg11556135	ENSG00000075303	SLC25A40	4083856	0.00319613	0.00806121
cg11579447	ENSG00000104064	GABPB1	1033415	0.00319613	0.00806121
cg11589567	ENSG00000120334	CENPL	-1776163	0.00319613	0.00806121
cg11589567	ENSG00000143207	RFWD2	343943	0.00319613	0.00806121
cg11593253	ENSG00000198225	FKBP1C	6866315	0.00319613	0.00806121
cg11612098	ENSG00000106263	EIF3B	-937833	0.00319613	0.00806121
cg11644755	ENSG00000104626	ERI1	7552232	0.00319613	0.00806121
cg11649431	ENSG00000131747	TOP2A	-840027	0.00319613	0.00806121
cg11662791	ENSG00000105810	CDK6	0	0.00319613	0.00806121
cg11667453	ENSG00000049656	CLPTM1L	-754854	0.00319613	0.00806121
cg11680176	ENSG00000071994	PDCD2	2147503	0.00319613	0.00806121
cg11683714	ENSG00000120137	PANK3	8168239	0.00319613	0.00806121
cg11691300	ENSG00000006576	PHTF2	-6690956	0.00319613	0.00806121
cg11691300	ENSG00000075303	SLC25A40	3185106	0.00319613	0.00806121
cg11700458	ENSG00000150961	SEC24D	3390437	0.00319613	0.00806121
cg11700458	ENSG00000164109	MAD2L1	4723222	0.00319613	0.00806121
cg11708033	ENSG00000117724	CENPF	-1003992	0.00319613	0.00806121
cg11708033	ENSG00000067704	IARS2	4425518	0.00319613	0.00806121
cg11711265	ENSG00000099804	CDC34	3141	0.00319613	0.00806121
cg11733771	ENSG00000114450	GNB4	-2906744	0.00319613	0.00806121
cg11747851	ENSG00000171502	COL24A1	117752	0.00319613	0.00806121
cg11767757	ENSG00000157538	DSCR3	-1505141	0.00319613	0.00806121
cg11768270	ENSG00000122691	TWIST1	-3289397	0.00319613	0.00806121
cg11768270	ENSG00000122591	FAM126A	534183	0.00319613	0.00806121
cg11778756	ENSG00000178202	KDELC2	-428311	0.00319613	0.00806121
cg11787780	ENSG00000172795	DCP2	1467670	0.00319613	0.00806121
cg11808699	ENSG00000183496	MEX3B	805456	0.00319613	0.00806121
cg11819621	ENSG00000067704	IARS2	-539450	0.00319613	0.00806121
cg11820600	ENSG00000174371	EXO1	-1694256	0.00319613	0.00806121
cg11839940	ENSG00000001036	FUCA2	437556	0.00319613	0.00806121
cg11842474	ENSG00000162694	EXTL2	-59632	0.00319613	0.00806121
cg11842474	ENSG00000162695	SLC30A7	0	0.00319613	0.00806121
cg11857385	ENSG00000178202	KDELC2	-156578	0.00319613	0.00806121
cg11865519	ENSG00000131873	CHSY1	552096	0.00319613	0.00806121
cg11889960	ENSG00000182197	EXT1	-990973	0.00319613	0.00806121
cg11898538	ENSG00000039560	RAI14	-285464	0.00319613	0.00806121
cg11902777	ENSG00000153395	LPCAT1	1087750	0.00319613	0.00806121
cg11909121	ENSG00000119812	FAM98A	-1053317	0.00319613	0.00806121
cg11909250	ENSG00000106799	TGFBR1	1165401	0.00319613	0.00806121
cg11934257	ENSG00000117868	ESYT2	644902	0.00319613	0.00806121
cg11958828	ENSG00000000419	DPM1	-1043591	0.00319613	0.00806121
cg11979138	ENSG00000154040	CABYR	-4496285	0.00319613	0.00806121
cg11996277	ENSG00000104626	ERI1	-1326068	0.00319613	0.00806121
cg12014326	ENSG00000171067	C11orf24	-1187060	0.00319613	0.00806121
cg12025181	ENSG00000126814	TRMT5	-231850	0.00319613	0.00806121
cg12030221	ENSG00000151692	RNF144A	2472484	0.00319613	0.00806121
cg12044654	ENSG00000066827	ZFAT	-4165049	0.00319613	0.00806121
cg12062936	ENSG00000136261	BZW2	-2054938	0.00319613	0.00806121
cg12066621	ENSG00000087586	AURKA	-815111	0.00319613	0.00806121
cg12068600	ENSG00000092607	TBX15	1072257	0.00319613	0.00806121
cg12071743	ENSG00000165271	NOL6	-684708	0.00319613	0.00806121
cg12071743	ENSG00000164970	FAM219A	239543	0.00319613	0.00806121
cg12074541	ENSG00000134326	CMPK2	5694058	0.00319613	0.00806121
cg12105873	ENSG00000156970	BUB1B	3137637	0.00319613	0.00806121
cg12111423	ENSG00000134452	FBXO18	4141348	0.00319613	0.00806121
cg12125241	ENSG00000140525	FANCI	4211938	0.00319613	0.00806121
cg12126869	ENSG00000196372	ASB13	5334323	0.00319613	0.00806121
cg12157184	ENSG00000154719	MRPL39	11885017	0.00319613	0.00806121
cg12163917	ENSG00000124243	BCAS4	-1108737	0.00319613	0.00806121
cg12163917	ENSG00000101126	ADNP	-1054493	0.00319613	0.00806121
cg12163917	ENSG00000087586	AURKA	4341991	0.00319613	0.00806121
cg12190539	ENSG00000154040	CABYR	-4026581	0.00319613	0.00806121
cg12201043	ENSG00000117868	ESYT2	2190706	0.00319613	0.00806121
cg12213055	ENSG00000087495	PHACTR3	-1727392	0.00319613	0.00806121
cg12250561	ENSG00000114450	GNB4	55217	0.00319613	0.00806121
cg12252378	ENSG00000134308	YWHAQ	0	0.00319613	0.00806121
cg12266591	ENSG00000154864	PIEZO2	0	0.00319613	0.00806121
cg12270633	ENSG00000024526	DEPDC1	1902884	0.00319613	0.00806121
cg12271047	ENSG00000117868	ESYT2	1136578	0.00319613	0.00806121
cg12282516	ENSG00000037637	FBXO42	394203	0.00319613	0.00806121
cg12284319	ENSG00000187626	ZKSCAN4	-317308	0.00319613	0.00806121
cg12284319	ENSG00000204713	TRIM27	326457	0.00319613	0.00806121
cg12334937	ENSG00000170312	CDK1	-6988830	0.00319613	0.00806121
cg12339834	ENSG00000153395	LPCAT1	-1390609	0.00319613	0.00806121
cg12350157	ENSG00000136273	HUS1	0	0.00319613	0.00806121
cg12368690	ENSG00000136261	BZW2	-3212729	0.00319613	0.00806121
cg12380054	ENSG00000111206	FOXM1	-690571	0.00319613	0.00806121
cg12394910	ENSG00000111799	COL12A1	-787174	0.00319613	0.00806121
cg12417667	ENSG00000135476	ESPL1	2316	0.00319613	0.00806121
cg12496014	ENSG00000131747	TOP2A	-45587	0.00319613	0.00806121
cg12501674	ENSG00000166451	CENPN	227547	0.00319613	0.00806121
cg12503949	ENSG00000095261	PSMD5	3132271	0.00319613	0.00806121
cg12504696	ENSG00000122966	CIT	347415	0.00319613	0.00806121
cg12505442	ENSG00000187626	ZKSCAN4	-741385	0.00319613	0.00806121
cg12505442	ENSG00000204713	TRIM27	-76630	0.00319613	0.00806121
cg12548638	ENSG00000183386	FHL3	235628	0.00319613	0.00806121
cg12551079	ENSG00000148848	ADAM12	1326013	0.00319613	0.00806121
cg12559988	ENSG00000105173	CCNE1	-505794	0.00319613	0.00806121
cg12566890	ENSG00000153395	LPCAT1	-5970438	0.00319613	0.00806121
cg12572665	ENSG00000124357	NAGK	-1481859	0.00319613	0.00806121
cg12653894	ENSG00000122691	TWIST1	-1105740	0.00319613	0.00806121
cg12653894	ENSG00000122591	FAM126A	2717840	0.00319613	0.00806121
cg12656343	ENSG00000121022	COPS5	-1190769	0.00319613	0.00806121
cg12659407	ENSG00000083457	ITGAE	332023	0.00319613	0.00806121
cg12712184	ENSG00000186480	INSIG1	-688855	0.00319613	0.00806121
cg12751354	ENSG00000124243	BCAS4	-3277070	0.00319613	0.00806121
cg12751354	ENSG00000101126	ADNP	-3222826	0.00319613	0.00806121
cg12751354	ENSG00000087586	AURKA	2173658	0.00319613	0.00806121
cg12788909	ENSG00000100379	KCTD17	-191700	0.00319613	0.00806121
cg12820223	ENSG00000146072	TNFRSF21	-2256206	0.00319613	0.00806121
cg12840099	ENSG00000167325	RRM1	-1256298	0.00319613	0.00806121
cg12840245	ENSG00000197712	FAM114A1	8014155	0.00319613	0.00806121
cg12845446	ENSG00000114859	CLCN2	-167806	0.00319613	0.00806121
cg12874661	ENSG00000134013	LOXL2	-93608	0.00319613	0.00806121
cg12906297	ENSG00000135048	TMEM2	2712774	0.00319613	0.00806121
cg12910234	ENSG00000242802	AP5Z1	1841257	0.00319613	0.00806121
cg12920942	ENSG00000132432	SEC61G	3447257	0.00319613	0.00806121
cg12938488	ENSG00000126814	TRMT5	2155665	0.00319613	0.00806121
cg12967902	ENSG00000117868	ESYT2	204480	0.00319613	0.00806121
cg12975149	ENSG00000163064	EN1	-1159444	0.00319613	0.00806121
cg12990509	ENSG00000011426	ANLN	-350170	0.00319613	0.00806121
cg12990509	ENSG00000010270	STARD3NL	1374251	0.00319613	0.00806121
cg12995372	ENSG00000136261	BZW2	5619730	0.00319613	0.00806121
cg12996748	ENSG00000124766	SOX4	2225354	0.00319613	0.00806121
cg13005202	ENSG00000153395	LPCAT1	-31751	0.00319613	0.00806121
cg13042138	ENSG00000072422	RHOBTB1	-1576403	0.00319613	0.00806121
cg13045134	ENSG00000164932	CTHRC1	641961	0.00319613	0.00806121
cg13056990	ENSG00000116237	ICMT	1545152	0.00319613	0.00806121
cg13103179	ENSG00000187951	ARHGAP11B	-1960075	0.00319613	0.00806121
cg13103179	ENSG00000198826	ARHGAP11A	-93121	0.00319613	0.00806121
cg13108484	ENSG00000103494	RPGRIP1L	963004	0.00319613	0.00806121
cg13135609	ENSG00000136986	DERL1	-1068705	0.00319613	0.00806121
cg13135609	ENSG00000147687	TATDN1	377355	0.00319613	0.00806121
cg13135609	ENSG00000164961	KIAA0196	913131	0.00319613	0.00806121
cg13139631	ENSG00000182446	NPLOC4	1069867	0.00319613	0.00806121
cg13162127	ENSG00000175305	CCNE2	-91248	0.00319613	0.00806121
cg13162127	ENSG00000156469	MTERFD1	1251469	0.00319613	0.00806121
cg13163532	ENSG00000183856	IQGAP3	298494	0.00319613	0.00806121
cg13185239	ENSG00000169679	BUB1	-90899	0.00319613	0.00806121
cg13185239	ENSG00000153208	MERTK	1129463	0.00319613	0.00806121
cg13211638	ENSG00000006576	PHTF2	-2471355	0.00319613	0.00806121
cg13250592	ENSG00000188042	ARL4C	-1004387	0.00319613	0.00806121
cg13282208	ENSG00000172167	MTBP	-2736817	0.00319613	0.00806121
cg13290889	ENSG00000075618	FSCN1	1186355	0.00319613	0.00806121
cg13294738	ENSG00000134452	FBXO18	3560286	0.00319613	0.00806121
cg13302929	ENSG00000145979	TBC1D7	-2027305	0.00319613	0.00806121
cg13334800	ENSG00000168411	RFWD3	2127036	0.00319613	0.00806121
cg13348475	ENSG00000120137	PANK3	1877257	0.00319613	0.00806121
cg13355312	ENSG00000143476	DTL	-624007	0.00319613	0.00806121
cg13355312	ENSG00000117724	CENPF	1871786	0.00319613	0.00806121
cg13369416	ENSG00000112902	SEMA5A	3153402	0.00319613	0.00806121
cg13372513	ENSG00000146918	NCAPG2	246945	0.00319613	0.00806121
cg13372712	ENSG00000156970	BUB1B	-353229	0.00319613	0.00806121
cg13372712	ENSG00000137812	CASC5	19649	0.00319613	0.00806121
cg13396152	ENSG00000162402	USP24	-6324285	0.00319613	0.00806121
cg13396152	ENSG00000162601	MYSM1	-2839307	0.00319613	0.00806121
cg13396152	ENSG00000116641	DOCK7	915325	0.00319613	0.00806121
cg13401188	ENSG00000141756	FKBP10	859917	0.00319613	0.00806121
cg13415750	ENSG00000124243	BCAS4	-3023427	0.00319613	0.00806121
cg13415750	ENSG00000101126	ADNP	-2969183	0.00319613	0.00806121
cg13415750	ENSG00000087586	AURKA	2427301	0.00319613	0.00806121
cg13461309	ENSG00000126814	TRMT5	-1232904	0.00319613	0.00806121
cg13473086	ENSG00000139675	HNRNPA1L2	-14458187	0.00319613	0.00806121
cg13488090	ENSG00000178295	GEN1	6036620	0.00319613	0.00806121
cg13513428	ENSG00000066279	ASPM	2214204	0.00319613	0.00806121
cg13513428	ENSG00000118193	KIF14	5681574	0.00319613	0.00806121
cg13565499	ENSG00000148400	NOTCH1	-152274	0.00319613	0.00806121
cg13571606	ENSG00000169855	ROBO1	-1326267	0.00319613	0.00806121
cg13580105	ENSG00000187942	LDLRAD2	163694	0.00319613	0.00806121
cg13610417	ENSG00000139675	HNRNPA1L2	-8611541	0.00319613	0.00806121
cg13613793	ENSG00000186480	INSIG1	-1079816	0.00319613	0.00806121
cg13629022	ENSG00000157456	CCNB2	-200943	0.00319613	0.00806121
cg13635008	ENSG00000174032	SLC25A30	-389139	0.00319613	0.00806121
cg13638282	ENSG00000196363	WDR5	-328439	0.00319613	0.00806121
cg13673252	ENSG00000182197	EXT1	-1023720	0.00319613	0.00806121
cg13681496	ENSG00000185963	BICD2	-290421	0.00319613	0.00806121
cg13686013	ENSG00000196372	ASB13	4940638	0.00319613	0.00806121
cg13691257	ENSG00000162402	USP24	-2582534	0.00319613	0.00806121
cg13691257	ENSG00000162601	MYSM1	857088	0.00319613	0.00806121
cg13691257	ENSG00000116641	DOCK7	4657076	0.00319613	0.00806121
cg13711592	ENSG00000122728	TAF1L	5230658	0.00319613	0.00806121
cg13714719	ENSG00000134057	CCNB1	-347261	0.00319613	0.00806121
cg13716544	ENSG00000080986	NDC80	-844985	0.00319613	0.00806121
cg13748676	ENSG00000197712	FAM114A1	267030	0.00319613	0.00806121
cg13760881	ENSG00000135048	TMEM2	1485406	0.00319613	0.00806121
cg13781913	ENSG00000169679	BUB1	-1276757	0.00319613	0.00806121
cg13781913	ENSG00000153208	MERTK	0	0.00319613	0.00806121
cg13781913	ENSG00000169607	CKAP2L	781479	0.00319613	0.00806121
cg13801940	ENSG00000095261	PSMD5	5710321	0.00319613	0.00806121
cg13813474	ENSG00000157617	C2CD2	2220297	0.00319613	0.00806121
cg13819230	ENSG00000105810	CDK6	1439464	0.00319613	0.00806121
cg13827991	ENSG00000106355	LSM5	-2101977	0.00319613	0.00806121
cg13827991	ENSG00000011426	ANLN	1792540	0.00319613	0.00806121
cg13853070	ENSG00000104626	ERI1	2952499	0.00319613	0.00806121
cg13871434	ENSG00000105810	CDK6	0	0.00319613	0.00806121
cg13873646	ENSG00000188610	FAM72B	2621351	0.00319613	0.00806121
cg13892073	ENSG00000161791	FMNL3	-906796	0.00319613	0.00806121
cg13895046	ENSG00000132463	GRSF1	2761922	0.00319613	0.00806121
cg13900978	ENSG00000125430	HS3ST3B1	-487447	0.00319613	0.00806121
cg13900978	ENSG00000175106	TVP23C	601034	0.00319613	0.00806121
cg13900978	ENSG00000170425	ADORA2B	1108060	0.00319613	0.00806121
cg13912824	ENSG00000196584	XRCC2	-4972973	0.00319613	0.00806121
cg13917204	ENSG00000170312	CDK1	-6807886	0.00319613	0.00806121
cg13942627	ENSG00000132855	ANGPTL3	-1211689	0.00319613	0.00806121
cg13958324	ENSG00000170312	CDK1	-1290917	0.00319613	0.00806121
cg13988558	ENSG00000179172	HNRNPCL1	-1438836	0.00319613	0.00806121
cg13990197	ENSG00000143776	CDC42BPA	-214225	0.00319613	0.00806121
cg14003231	ENSG00000237649	KIFC1	-263206	0.00319613	0.00806121
cg14008146	ENSG00000097033	SH3GLB1	815337	0.00319613	0.00806121
cg14008146	ENSG00000143013	LMO4	1439229	0.00319613	0.00806121
cg14013053	ENSG00000196460	RFX8	1398750	0.00319613	0.00806121
cg14038214	ENSG00000242616	GNG10	2490043	0.00319613	0.00806121
cg14041338	ENSG00000120658	ENOX1	0	0.00319613	0.00806121
cg14067217	ENSG00000130508	PXDN	1100415	0.00319613	0.00806121
cg14076806	ENSG00000157020	SEC13	-514595	0.00319613	0.00806121
cg14114297	ENSG00000174695	TMEM167A	1264432	0.00319613	0.00806121
cg14115198	ENSG00000117143	UAP1	637483	0.00319613	0.00806121
cg14115198	ENSG00000143228	NUF2	1342526	0.00319613	0.00806121
cg14139735	ENSG00000104626	ERI1	-515522	0.00319613	0.00806121
cg14223646	ENSG00000196584	XRCC2	-3482448	0.00319613	0.00806121
cg14234656	ENSG00000196584	XRCC2	-4495390	0.00319613	0.00806121
cg14247325	ENSG00000139618	BRCA2	-3527881	0.00319613	0.00806121
cg14252251	ENSG00000165458	INPPL1	-476318	0.00319613	0.00806121
cg14283247	ENSG00000188042	ARL4C	-2247388	0.00319613	0.00806121
cg14311250	ENSG00000128050	PAICS	1791273	0.00319613	0.00806121
cg14332139	ENSG00000182481	KPNA2	-197760	0.00319613	0.00806121
cg14359440	ENSG00000106462	EZH2	-491115	0.00319613	0.00806121
cg14361148	ENSG00000132432	SEC61G	3320494	0.00319613	0.00806121
cg14362653	ENSG00000122696	SLC25A51	761485	0.00319613	0.00806121
cg14377546	ENSG00000103742	IGDCC4	-338341	0.00319613	0.00806121
cg14401311	ENSG00000080189	SLC35C2	64774	0.00319613	0.00806121
cg14412794	ENSG00000151725	CENPU	1521607	0.00319613	0.00806121
cg14424181	ENSG00000020256	ZFP64	-579678	0.00319613	0.00806121
cg14455142	ENSG00000011426	ANLN	604323	0.00319613	0.00806121
cg14455142	ENSG00000010270	STARD3NL	2392732	0.00319613	0.00806121
cg14465408	ENSG00000013375	PGM3	890510	0.00319613	0.00806121
cg14472026	ENSG00000111799	COL12A1	3408429	0.00319613	0.00806121
cg14473225	ENSG00000158019	BRE	-1407992	0.00319613	0.00806121
cg14473225	ENSG00000171103	TRMT61B	-876593	0.00319613	0.00806121
cg14499189	ENSG00000145632	PLK2	-1736313	0.00319613	0.00806121
cg14523725	ENSG00000148848	ADAM12	-211656	0.00319613	0.00806121
cg14523725	ENSG00000148773	MKI67	1606240	0.00319613	0.00806121
cg14529347	ENSG00000196526	AFAP1	-2072150	0.00319613	0.00806121
cg14557064	ENSG00000153395	LPCAT1	-228747	0.00319613	0.00806121
cg14596823	ENSG00000188372	ZP3	-1337698	0.00319613	0.00806121
cg14596823	ENSG00000006576	PHTF2	19033	0.00319613	0.00806121
cg14598985	ENSG00000020256	ZFP64	-1022842	0.00319613	0.00806121
cg14621856	ENSG00000166451	CENPN	-951548	0.00319613	0.00806121
cg14634918	ENSG00000128617	OPN1SW	962546	0.00319613	0.00806121
cg14641333	ENSG00000146918	NCAPG2	877207	0.00319613	0.00806121
cg14702309	ENSG00000113407	TARS	2286871	0.00319613	0.00806121
cg14702850	ENSG00000128050	PAICS	-10227051	0.00319613	0.00806121
cg14752525	ENSG00000114923	SLC4A3	-3420743	0.00319613	0.00806121
cg14761765	ENSG00000137574	TGS1	1340773	0.00319613	0.00806121
cg14778264	ENSG00000104626	ERI1	6680244	0.00319613	0.00806121
cg14789175	ENSG00000160049	DFFA	-1002106	0.00319613	0.00806121
cg14791395	ENSG00000146731	CCT6A	682181	0.00319613	0.00806121
cg14796655	ENSG00000011426	ANLN	640561	0.00319613	0.00806121
cg14796655	ENSG00000010270	STARD3NL	2428970	0.00319613	0.00806121
cg14800005	ENSG00000112394	SLC16A10	-533862	0.00319613	0.00806121
cg14803256	ENSG00000120656	TAF12	-745079	0.00319613	0.00806121
cg14809891	ENSG00000153395	LPCAT1	-4215411	0.00319613	0.00806121
cg14819616	ENSG00000188916	FAM196A	93723	0.00319613	0.00806121
cg14819618	ENSG00000104626	ERI1	679441	0.00319613	0.00806121
cg14824052	ENSG00000134452	FBXO18	2980207	0.00319613	0.00806121
cg14865219	ENSG00000064545	TMEM161A	275741	0.00319613	0.00806121
cg14899046	ENSG00000142173	COL6A2	733332	0.00319613	0.00806121
cg14902433	ENSG00000157593	SLC35B2	262935	0.00319613	0.00806121
cg14903245	ENSG00000157617	C2CD2	1748723	0.00319613	0.00806121
cg14958572	ENSG00000124222	STX16	1527710	0.00319613	0.00806121
cg14972256	ENSG00000197712	FAM114A1	5373408	0.00319613	0.00806121
cg14981340	ENSG00000110074	FOXRED1	323172	0.00319613	0.00806121
cg14985336	ENSG00000132432	SEC61G	3087002	0.00319613	0.00806121
cg15005421	ENSG00000112742	TTK	4536210	0.00319613	0.00806121
cg15029475	ENSG00000153395	LPCAT1	-1504109	0.00319613	0.00806121
cg15053979	ENSG00000104331	IMPAD1	126112	0.00319613	0.00806121
cg15071029	ENSG00000064313	TAF2	618347	0.00319613	0.00806121
cg15071029	ENSG00000136982	DSCC1	721548	0.00319613	0.00806121
cg15071029	ENSG00000172172	MRPL13	1268332	0.00319613	0.00806121
cg15074266	ENSG00000106263	EIF3B	-1541821	0.00319613	0.00806121
cg15081929	ENSG00000162849	KIF26B	-1712310	0.00319613	0.00806121
cg15086520	ENSG00000065308	TRAM2	-1614670	0.00319613	0.00806121
cg15087409	ENSG00000186660	ZFP91	184387	0.00319613	0.00806121
cg15089486	ENSG00000019549	SNAI2	-3665624	0.00319613	0.00806121
cg15153141	ENSG00000164176	EDIL3	1766315	0.00319613	0.00806121
cg15158849	ENSG00000019549	SNAI2	-3187599	0.00319613	0.00806121
cg15177211	ENSG00000146707	POMZP3	671832	0.00319613	0.00806121
cg15195816	ENSG00000160049	DFFA	797044	0.00319613	0.00806121
cg15207313	ENSG00000132530	XAF1	1073826	0.00319613	0.00806121
cg15211328	ENSG00000104626	ERI1	-1323308	0.00319613	0.00806121
cg15235945	ENSG00000122966	CIT	1239432	0.00319613	0.00806121
cg15261283	ENSG00000019549	SNAI2	-3554073	0.00319613	0.00806121
cg15264757	ENSG00000171217	CLDN20	-2663307	0.00319613	0.00806121
cg15288366	ENSG00000145632	PLK2	2278402	0.00319613	0.00806121
cg15320596	ENSG00000170312	CDK1	933349	0.00319613	0.00806121
cg15322137	ENSG00000137574	TGS1	-30918	0.00319613	0.00806121
cg15323253	ENSG00000124785	NRN1	2231568	0.00319613	0.00806121
cg15381133	ENSG00000105875	WDR91	-1663345	0.00319613	0.00806121
cg15450970	ENSG00000153395	LPCAT1	-4612002	0.00319613	0.00806121
cg15479754	ENSG00000196372	ASB13	4233746	0.00319613	0.00806121
cg15505170	ENSG00000242802	AP5Z1	533783	0.00319613	0.00806121
cg15512481	ENSG00000169679	BUB1	463872	0.00319613	0.00806121
cg15512481	ENSG00000153208	MERTK	1724653	0.00319613	0.00806121
cg15518186	ENSG00000151388	ADAMTS12	3122180	0.00319613	0.00806121
cg15528852	ENSG00000122641	INHBA	587704	0.00319613	0.00806121
cg15535114	ENSG00000126814	TRMT5	-776995	0.00319613	0.00806121
cg15549700	ENSG00000116237	ICMT	1558561	0.00319613	0.00806121
cg15553612	ENSG00000188610	FAM72B	1316820	0.00319613	0.00806121
cg15553612	ENSG00000196369	SRGAP2B	24392679	0.00319613	0.00806121
cg15555985	ENSG00000144736	SHQ1	-622788	0.00319613	0.00806121
cg15611764	ENSG00000198225	FKBP1C	-7460534	0.00319613	0.00806121
cg15611764	ENSG00000111799	COL12A1	4410576	0.00319613	0.00806121
cg15641645	ENSG00000123219	CENPK	3219480	0.00319613	0.00806121
cg15645728	ENSG00000116237	ICMT	1619103	0.00319613	0.00806121
cg15647328	ENSG00000117724	CENPF	-264383	0.00319613	0.00806121
cg15647328	ENSG00000067704	IARS2	5165127	0.00319613	0.00806121
cg15652863	ENSG00000170312	CDK1	840346	0.00319613	0.00806121
cg15682266	ENSG00000112339	HBS1L	1125727	0.00319613	0.00806121
cg15702295	ENSG00000146670	CDCA5	-175133	0.00319613	0.00806121
cg15713389	ENSG00000153395	LPCAT1	-4044495	0.00319613	0.00806121
cg15721852	ENSG00000134318	ROCK2	1188713	0.00319613	0.00806121
cg15734565	ENSG00000148110	HIATL1	-1373512	0.00319613	0.00806121
cg15750993	ENSG00000134452	FBXO18	-1712611	0.00319613	0.00806121
cg15760115	ENSG00000188916	FAM196A	737389	0.00319613	0.00806121
cg15772706	ENSG00000124243	BCAS4	-2204607	0.00319613	0.00806121
cg15772706	ENSG00000101126	ADNP	-2150363	0.00319613	0.00806121
cg15772706	ENSG00000087586	AURKA	3246121	0.00319613	0.00806121
cg15789983	ENSG00000154040	CABYR	1160891	0.00319613	0.00806121
cg15817495	ENSG00000188610	FAM72B	2932965	0.00319613	0.00806121
cg15836199	ENSG00000157916	RER1	21260	0.00319613	0.00806121
cg15836317	ENSG00000153395	LPCAT1	-728785	0.00319613	0.00806121
cg15841062	ENSG00000163026	C2orf44	-653530	0.00319613	0.00806121
cg15841062	ENSG00000138092	CENPO	90027	0.00319613	0.00806121
cg15848411	ENSG00000179051	RCC2	-1363964	0.00319613	0.00806121
cg15849275	ENSG00000087586	AURKA	1111117	0.00319613	0.00806121
cg15875538	ENSG00000157911	PEX10	237969	0.00319613	0.00806121
cg15961219	ENSG00000100526	CDKN3	903159	0.00319613	0.00806121
cg16040306	ENSG00000143228	NUF2	-3028322	0.00319613	0.00806121
cg16056941	ENSG00000111799	COL12A1	-4458718	0.00319613	0.00806121
cg16056941	ENSG00000013375	PGM3	3496381	0.00319613	0.00806121
cg16059256	ENSG00000157538	DSCR3	472118	0.00319613	0.00806121
cg16073342	ENSG00000088305	DNMT3B	-234401	0.00319613	0.00806121
cg16077493	ENSG00000112339	HBS1L	109129	0.00319613	0.00806121
cg16090433	ENSG00000122691	TWIST1	-3139225	0.00319613	0.00806121
cg16090433	ENSG00000122591	FAM126A	684355	0.00319613	0.00806121
cg16104263	ENSG00000157916	RER1	-1057825	0.00319613	0.00806121
cg16119581	ENSG00000116221	MRPL37	-2946738	0.00319613	0.00806121
cg16128303	ENSG00000112339	HBS1L	2200223	0.00319613	0.00806121
cg16133500	ENSG00000148848	ADAM12	-5280222	0.00319613	0.00806121
cg16133500	ENSG00000148773	MKI67	-3432597	0.00319613	0.00806121
cg16144306	ENSG00000001036	FUCA2	650600	0.00319613	0.00806121
cg16150112	ENSG00000122417	ODF2L	-2292143	0.00319613	0.00806121
cg16153042	ENSG00000137267	TUBB2A	-124546	0.00319613	0.00806121
cg16190888	ENSG00000221823	PPP3R1	-944865	0.00319613	0.00806121
cg16235809	ENSG00000110080	ST3GAL4	-529441	0.00319613	0.00806121
cg16248087	ENSG00000077549	CAPZB	-343321	0.00319613	0.00806121
cg16281534	ENSG00000183580	FBXL7	-1284959	0.00319613	0.00806121
cg16316058	ENSG00000153395	LPCAT1	-3021241	0.00319613	0.00806121
cg16330131	ENSG00000106355	LSM5	-1492284	0.00319613	0.00806121
cg16330131	ENSG00000011426	ANLN	2402233	0.00319613	0.00806121
cg16337566	ENSG00000091879	ANGPT2	-4236583	0.00319613	0.00806121
cg16383863	ENSG00000145685	LHFPL2	-1031168	0.00319613	0.00806121
cg16399567	ENSG00000114450	GNB4	0	0.00319613	0.00806121
cg16445550	ENSG00000114450	GNB4	3091602	0.00319613	0.00806121
cg16453878	ENSG00000136643	RPS6KC1	-2837356	0.00319613	0.00806121
cg16456893	ENSG00000185482	STAC3	311614	0.00319613	0.00806121
cg16479633	ENSG00000061337	LZTS1	23008	0.00319613	0.00806121
cg16528891	ENSG00000092853	CLSPN	16289	0.00319613	0.00806121
cg16542683	ENSG00000153395	LPCAT1	-4193043	0.00319613	0.00806121
cg16579144	ENSG00000104626	ERI1	8007086	0.00319613	0.00806121
cg16597529	ENSG00000118263	KLF7	828647	0.00319613	0.00806121
cg16634372	ENSG00000114450	GNB4	7119299	0.00319613	0.00806121
cg16665383	ENSG00000175305	CCNE2	-349589	0.00319613	0.00806121
cg16665383	ENSG00000156469	MTERFD1	993128	0.00319613	0.00806121
cg16682101	ENSG00000019549	SNAI2	-4574844	0.00319613	0.00806121
cg16682248	ENSG00000135048	TMEM2	836672	0.00319613	0.00806121
cg16734637	ENSG00000121440	PDZRN3	2331382	0.00319613	0.00806121
cg16753138	ENSG00000198937	CCDC167	-2934249	0.00319613	0.00806121
cg16769314	ENSG00000163638	ADAMTS9	-1986780	0.00319613	0.00806121
cg16784006	ENSG00000163026	C2orf44	2377269	0.00319613	0.00806121
cg16794862	ENSG00000188042	ARL4C	-3173029	0.00319613	0.00806121
cg16804603	ENSG00000124766	SOX4	-257765	0.00319613	0.00806121
cg16832244	ENSG00000066279	ASPM	-2343469	0.00319613	0.00806121
cg16832244	ENSG00000118193	KIF14	1061332	0.00319613	0.00806121
cg16851584	ENSG00000106009	BRAT1	-1635523	0.00319613	0.00806121
cg16851584	ENSG00000146535	GNA12	-1346926	0.00319613	0.00806121
cg16864803	ENSG00000253729	PRKDC	5406884	0.00319613	0.00806121
cg16869647	ENSG00000182197	EXT1	-1013006	0.00319613	0.00806121
cg16919248	ENSG00000116221	MRPL37	-3294211	0.00319613	0.00806121
cg16928523	ENSG00000146918	NCAPG2	2556723	0.00319613	0.00806121
cg16935938	ENSG00000106397	PLOD3	-358749	0.00319613	0.00806121
cg16945615	ENSG00000013016	EHD3	-132699	0.00319613	0.00806121
cg16973535	ENSG00000170312	CDK1	-2905544	0.00319613	0.00806121
cg16984735	ENSG00000164933	SLC25A32	-64312	0.00319613	0.00806121
cg16995791	ENSG00000132855	ANGPTL3	3360089	0.00319613	0.00806121
cg17005864	ENSG00000040275	SPDL1	1813015	0.00319613	0.00806121
cg17018082	ENSG00000182197	EXT1	-304127	0.00319613	0.00806121
cg17028413	ENSG00000150961	SEC24D	447057	0.00319613	0.00806121
cg17028413	ENSG00000164109	MAD2L1	1779842	0.00319613	0.00806121
cg17033333	ENSG00000153395	LPCAT1	-736949	0.00319613	0.00806121
cg17052738	ENSG00000186063	AIDA	-328225	0.00319613	0.00806121
cg17111849	ENSG00000114450	GNB4	1662695	0.00319613	0.00806121
cg17126051	ENSG00000184465	WDR27	3926995	0.00319613	0.00806121
cg17144395	ENSG00000067704	IARS2	-1840090	0.00319613	0.00806121
cg17150265	ENSG00000203668	CHML	-883909	0.00319613	0.00806121
cg17159699	ENSG00000253729	PRKDC	-4208396	0.00319613	0.00806121
cg17159699	ENSG00000137574	TGS1	3604559	0.00319613	0.00806121
cg17161266	ENSG00000136270	TBRG4	-4755355	0.00319613	0.00806121
cg17198937	ENSG00000106462	EZH2	664136	0.00319613	0.00806121
cg17210837	ENSG00000151388	ADAMTS12	-2061935	0.00319613	0.00806121
cg17210837	ENSG00000145604	SKP2	197856	0.00319613	0.00806121
cg17210837	ENSG00000113569	NUP155	1334004	0.00319613	0.00806121
cg17239194	ENSG00000114450	GNB4	-633848	0.00319613	0.00806121
cg17245846	ENSG00000074590	NUAK1	-640189	0.00319613	0.00806121
cg17265470	ENSG00000105875	WDR91	-110278	0.00319613	0.00806121
cg17272571	ENSG00000116786	PLEKHM2	1789517	0.00319613	0.00806121
cg17296109	ENSG00000104064	GABPB1	-1588739	0.00319613	0.00806121
cg17306861	ENSG00000122641	INHBA	2614597	0.00319613	0.00806121
cg17348479	ENSG00000100749	VRK1	181984	0.00319613	0.00806121
cg17376432	ENSG00000001036	FUCA2	436478	0.00319613	0.00806121
cg17379749	ENSG00000122966	CIT	706738	0.00319613	0.00806121
cg17389988	ENSG00000122641	INHBA	983786	0.00319613	0.00806121
cg17415859	ENSG00000106263	EIF3B	-1798609	0.00319613	0.00806121
cg17416742	ENSG00000011426	ANLN	-2902910	0.00319613	0.00806121
cg17416742	ENSG00000010270	STARD3NL	-1126038	0.00319613	0.00806121
cg17420675	ENSG00000112339	HBS1L	2514602	0.00319613	0.00806121
cg17446661	ENSG00000187942	LDLRAD2	506420	0.00319613	0.00806121
cg17456069	ENSG00000117724	CENPF	0	0.00319613	0.00806121
cg17457379	ENSG00000117262	GPR89A	761369	0.00319613	0.00806121
cg17462559	ENSG00000111206	FOXM1	-603619	0.00319613	0.00806121
cg17463277	ENSG00000114450	GNB4	-621864	0.00319613	0.00806121
cg17465186	ENSG00000013375	PGM3	-2192198	0.00319613	0.00806121
cg17477990	ENSG00000188610	FAM72B	-24081635	0.00319613	0.00806121
cg17477990	ENSG00000196369	SRGAP2B	-842892	0.00319613	0.00806121
cg17493489	ENSG00000106462	EZH2	1931185	0.00319613	0.00806121
cg17511936	ENSG00000171217	CLDN20	19088	0.00319613	0.00806121
cg17512207	ENSG00000196584	XRCC2	-3527264	0.00319613	0.00806121
cg17526017	ENSG00000184661	CDCA2	231360	0.00319613	0.00806121
cg17526890	ENSG00000121152	NCAPH	132733	0.00319613	0.00806121
cg17548673	ENSG00000115963	RND3	-47996	0.00319613	0.00806121
cg17573540	ENSG00000095261	PSMD5	4874292	0.00319613	0.00806121
cg17596971	ENSG00000006576	PHTF2	-264722	0.00319613	0.00806121
cg17600926	ENSG00000253729	PRKDC	-4793734	0.00319613	0.00806121
cg17600926	ENSG00000137574	TGS1	3019221	0.00319613	0.00806121
cg17617182	ENSG00000145979	TBC1D7	986900	0.00319613	0.00806121
cg17682825	ENSG00000084112	SSH1	241296	0.00319613	0.00806121
cg17686661	ENSG00000019549	SNAI2	-704334	0.00319613	0.00806121
cg17733590	ENSG00000075702	WDR62	-112255	0.00319613	0.00806121
cg17734137	ENSG00000087495	PHACTR3	-224442	0.00319613	0.00806121
cg17735566	ENSG00000174371	EXO1	-810438	0.00319613	0.00806121
cg17736377	ENSG00000140525	FANCI	3040200	0.00319613	0.00806121
cg17752132	ENSG00000163257	DCAF16	980624	0.00319613	0.00806121
cg17752132	ENSG00000109805	NCAPG	990871	0.00319613	0.00806121
cg17760966	ENSG00000122641	INHBA	2712291	0.00319613	0.00806121
cg17785202	ENSG00000116786	PLEKHM2	1140599	0.00319613	0.00806121
cg17835368	ENSG00000119812	FAM98A	899889	0.00319613	0.00806121
cg17839216	ENSG00000113407	TARS	14936366	0.00319613	0.00806121
cg17865954	ENSG00000171189	GRIK1	-157101	0.00319613	0.00806121
cg17893343	ENSG00000099953	MMP11	927373	0.00319613	0.00806121
cg17894490	ENSG00000075218	GTSE1	-1219981	0.00319613	0.00806121
cg17917241	ENSG00000114450	GNB4	-2235504	0.00319613	0.00806121
cg17944300	ENSG00000130305	NSUN5	3816966	0.00319613	0.00806121
cg17961553	ENSG00000139675	HNRNPA1L2	-16104549	0.00319613	0.00806121
cg17988709	ENSG00000188610	FAM72B	2948074	0.00319613	0.00806121
cg17998594	ENSG00000151725	CENPU	-571407	0.00319613	0.00806121
cg18023455	ENSG00000132432	SEC61G	4925277	0.00319613	0.00806121
cg18045100	ENSG00000153395	LPCAT1	-2240448	0.00319613	0.00806121
cg18066690	ENSG00000165102	HGSNAT	-5286061	0.00319613	0.00806121
cg18097228	ENSG00000117724	CENPF	-861928	0.00319613	0.00806121
cg18097228	ENSG00000067704	IARS2	4567582	0.00319613	0.00806121
cg18129296	ENSG00000169855	ROBO1	4642646	0.00319613	0.00806121
cg18134845	ENSG00000182197	EXT1	-1490788	0.00319613	0.00806121
cg18190310	ENSG00000119285	HEATR1	-5640160	0.00319613	0.00806121
cg18212920	ENSG00000110080	ST3GAL4	-8119883	0.00319613	0.00806121
cg18274569	ENSG00000066557	LRRC40	-4728115	0.00319613	0.00806121
cg18286995	ENSG00000162825	NBPF8	-1486561	0.00319613	0.00806121
cg18326398	ENSG00000115318	LOXL3	-545388	0.00319613	0.00806121
cg18336878	ENSG00000132463	GRSF1	971961	0.00319613	0.00806121
cg18345561	ENSG00000198901	PRC1	-5865138	0.00319613	0.00806121
cg18360961	ENSG00000253626	EIF5AL1	1902806	0.00319613	0.00806121
cg18366490	ENSG00000027644	INSRR	-571101	0.00319613	0.00806121
cg18381490	ENSG00000180098	TRNAU1AP	-846291	0.00319613	0.00806121
cg18381490	ENSG00000116353	MECR	-193888	0.00319613	0.00806121
cg18454042	ENSG00000106263	EIF3B	-1224570	0.00319613	0.00806121
cg18461626	ENSG00000155561	NUP205	422353	0.00319613	0.00806121
cg18507018	ENSG00000104312	RIPK2	-1232225	0.00319613	0.00806121
cg18508674	ENSG00000112902	SEMA5A	7073566	0.00319613	0.00806121
cg18525212	ENSG00000064102	ASUN	2866448	0.00319613	0.00806121
cg18552113	ENSG00000140451	PIF1	367667	0.00319613	0.00806121
cg18572299	ENSG00000104626	ERI1	4601735	0.00319613	0.00806121
cg18588151	ENSG00000197265	GTF2E2	-2217312	0.00319613	0.00806121
cg18600804	ENSG00000185480	PARPBP	413794	0.00319613	0.00806121
cg18659719	ENSG00000075303	SLC25A40	-752721	0.00319613	0.00806121
cg18666492	ENSG00000113407	TARS	11197958	0.00319613	0.00806121
cg18683586	ENSG00000146918	NCAPG2	2803342	0.00319613	0.00806121
cg18701707	ENSG00000114450	GNB4	556000	0.00319613	0.00806121
cg18709110	ENSG00000167693	NXN	-211544	0.00319613	0.00806121
cg18760360	ENSG00000157456	CCNB2	-1535970	0.00319613	0.00806121
cg18771854	ENSG00000196526	AFAP1	1025865	0.00319613	0.00806121
cg18817020	ENSG00000106355	LSM5	-1764991	0.00319613	0.00806121
cg18817020	ENSG00000011426	ANLN	2129526	0.00319613	0.00806121
cg18842333	ENSG00000171067	C11orf24	-869721	0.00319613	0.00806121
cg18845501	ENSG00000101447	FAM83D	-1715335	0.00319613	0.00806121
cg18851534	ENSG00000125779	PANK2	-1625093	0.00319613	0.00806121
cg18884295	ENSG00000093144	ECHDC1	-3569512	0.00319613	0.00806121
cg18897206	ENSG00000134013	LOXL2	-336663	0.00319613	0.00806121
cg18898088	ENSG00000164919	COX6C	-578095	0.00319613	0.00806121
cg18914258	ENSG00000157869	RAB28	459090	0.00319613	0.00806121
cg18918155	ENSG00000198225	FKBP1C	-352111	0.00319613	0.00806121
cg18934441	ENSG00000196584	XRCC2	-3545366	0.00319613	0.00806121
cg18967532	ENSG00000122417	ODF2L	-2415879	0.00319613	0.00806121
cg19001435	ENSG00000064313	TAF2	-33875	0.00319613	0.00806121
cg19001435	ENSG00000136982	DSCC1	-10728	0.00319613	0.00806121
cg19001435	ENSG00000172172	MRPL13	514019	0.00319613	0.00806121
cg19127613	ENSG00000111799	COL12A1	1390935	0.00319613	0.00806121
cg19136192	ENSG00000197712	FAM114A1	1275919	0.00319613	0.00806121
cg19149114	ENSG00000169679	BUB1	-975509	0.00319613	0.00806121
cg19149114	ENSG00000153208	MERTK	244853	0.00319613	0.00806121
cg19152255	ENSG00000124243	BCAS4	-2780553	0.00319613	0.00806121
cg19152255	ENSG00000101126	ADNP	-2726309	0.00319613	0.00806121
cg19152255	ENSG00000087586	AURKA	2670175	0.00319613	0.00806121
cg19153329	ENSG00000182197	EXT1	8336579	0.00319613	0.00806121
cg19162075	ENSG00000117868	ESYT2	4344429	0.00319613	0.00806121
cg19215311	ENSG00000112339	HBS1L	561716	0.00319613	0.00806121
cg19237045	ENSG00000145782	ATG12	-1066953	0.00319613	0.00806121
cg19243546	ENSG00000006576	PHTF2	-5018160	0.00319613	0.00806121
cg19243546	ENSG00000075303	SLC25A40	4857902	0.00319613	0.00806121
cg19253120	ENSG00000171217	CLDN20	1183018	0.00319613	0.00806121
cg19256423	ENSG00000151692	RNF144A	-1189392	0.00319613	0.00806121
cg19269511	ENSG00000148848	ADAM12	-4813814	0.00319613	0.00806121
cg19269511	ENSG00000148773	MKI67	-2966189	0.00319613	0.00806121
cg19270265	ENSG00000197157	SND1	1017152	0.00319613	0.00806121
cg19270265	ENSG00000128594	LRRC4	1392042	0.00319613	0.00806121
cg19299499	ENSG00000170312	CDK1	-2441480	0.00319613	0.00806121
cg19318212	ENSG00000113407	TARS	2631106	0.00319613	0.00806121
cg19343186	ENSG00000117411	B4GALT2	-528130	0.00319613	0.00806121
cg19343186	ENSG00000070785	EIF2B3	331477	0.00319613	0.00806121
cg19343186	ENSG00000126107	HECTD3	483239	0.00319613	0.00806121
cg19349877	ENSG00000163808	KIF15	0	0.00319613	0.00806121
cg19350115	ENSG00000112339	HBS1L	-619766	0.00319613	0.00806121
cg19398306	ENSG00000206562	METTL6	-1156301	0.00319613	0.00806121
cg19404727	ENSG00000051341	POLQ	-761282	0.00319613	0.00806121
cg19422854	ENSG00000157538	DSCR3	-135083	0.00319613	0.00806121
cg19424032	ENSG00000134013	LOXL2	581479	0.00319613	0.00806121
cg19456075	ENSG00000178202	KDELC2	1998582	0.00319613	0.00806121
cg19458874	ENSG00000122641	INHBA	-183348	0.00319613	0.00806121
cg19477706	ENSG00000153395	LPCAT1	-1162821	0.00319613	0.00806121
cg19492512	ENSG00000143995	MEIS1	-2618857	0.00319613	0.00806121
cg19502207	ENSG00000100526	CDKN3	-450331	0.00319613	0.00806121
cg19502207	ENSG00000126787	DLGAP5	277560	0.00319613	0.00806121
cg19518211	ENSG00000163808	KIF15	-192980	0.00319613	0.00806121
cg19540291	ENSG00000146918	NCAPG2	1126576	0.00319613	0.00806121
cg19543025	ENSG00000019549	SNAI2	-4365419	0.00319613	0.00806121
cg19550034	ENSG00000198901	PRC1	-2275877	0.00319613	0.00806121
cg19556123	ENSG00000170312	CDK1	-1626664	0.00319613	0.00806121
cg19560473	ENSG00000020256	ZFP64	-721862	0.00319613	0.00806121
cg19566145	ENSG00000183779	ZNF703	2577177	0.00319613	0.00806121
cg19572764	ENSG00000172795	DCP2	3299205	0.00319613	0.00806121
cg19580408	ENSG00000020256	ZFP64	-1704938	0.00319613	0.00806121
cg19616688	ENSG00000114450	GNB4	-3167003	0.00319613	0.00806121
cg19621179	ENSG00000090621	PABPC4	1095586	0.00319613	0.00806121
cg19680308	ENSG00000203760	CENPW	2570119	0.00319613	0.00806121
cg19708702	ENSG00000122641	INHBA	1374741	0.00319613	0.00806121
cg19732987	ENSG00000138160	KIF11	619078	0.00319613	0.00806121
cg19790427	ENSG00000064313	TAF2	10821	0.00319613	0.00806121
cg19790427	ENSG00000136982	DSCC1	114022	0.00319613	0.00806121
cg19790427	ENSG00000172172	MRPL13	660806	0.00319613	0.00806121
cg19805062	ENSG00000100364	KIAA0930	-1017976	0.00319613	0.00806121
cg19814174	ENSG00000117724	CENPF	1071549	0.00319613	0.00806121
cg19836145	ENSG00000120137	PANK3	976770	0.00319613	0.00806121
cg19870596	ENSG00000134318	ROCK2	-6440605	0.00319613	0.00806121
cg19884111	ENSG00000113456	RAD1	2151839	0.00319613	0.00806121
cg19922497	ENSG00000169855	ROBO1	-5593876	0.00319613	0.00806121
cg19923600	ENSG00000104312	RIPK2	-1863018	0.00319613	0.00806121
cg19927168	ENSG00000113407	TARS	14314381	0.00319613	0.00806121
cg19938167	ENSG00000162702	ZNF281	1321664	0.00319613	0.00806121
cg19949853	ENSG00000100426	ZBED4	1096643	0.00319613	0.00806121
cg19964273	ENSG00000071994	PDCD2	2138554	0.00319613	0.00806121
cg19971438	ENSG00000134452	FBXO18	591779	0.00319613	0.00806121
cg19984903	ENSG00000117868	ESYT2	-94915	0.00319613	0.00806121
cg19994909	ENSG00000242616	GNG10	-304388	0.00319613	0.00806121
cg20000986	ENSG00000167325	RRM1	748831	0.00319613	0.00806121
cg20003034	ENSG00000104626	ERI1	7614512	0.00319613	0.00806121
cg20005848	ENSG00000198225	FKBP1C	-5528877	0.00319613	0.00806121
cg20007894	ENSG00000187626	ZKSCAN4	-313430	0.00319613	0.00806121
cg20007894	ENSG00000204713	TRIM27	330335	0.00319613	0.00806121
cg20008788	ENSG00000175324	LSM1	2004685	0.00319613	0.00806121
cg20016599	ENSG00000137745	MMP13	-1682173	0.00319613	0.00806121
cg20055060	ENSG00000136273	HUS1	-4977480	0.00319613	0.00806121
cg20060818	ENSG00000156471	PTDSS1	699532	0.00319613	0.00806121
cg20060818	ENSG00000104341	LAPTM4B	2212874	0.00319613	0.00806121
cg20067359	ENSG00000119285	HEATR1	-5607475	0.00319613	0.00806121
cg20080082	ENSG00000064102	ASUN	-67367	0.00319613	0.00806121
cg20083950	ENSG00000160049	DFFA	-1020139	0.00319613	0.00806121
cg20120218	ENSG00000169855	ROBO1	-5254820	0.00319613	0.00806121
cg20124547	ENSG00000144320	KIAA1715	1725640	0.00319613	0.00806121
cg20142081	ENSG00000075426	FOSL2	117445	0.00319613	0.00806121
cg20169746	ENSG00000186340	THBS2	2999939	0.00319613	0.00806121
cg20188309	ENSG00000198937	CCDC167	-2710626	0.00319613	0.00806121
cg20189036	ENSG00000164933	SLC25A32	-5368726	0.00319613	0.00806121
cg20194947	ENSG00000146918	NCAPG2	829111	0.00319613	0.00806121
cg20207414	ENSG00000205323	SARNP	723037	0.00319613	0.00806121
cg20235510	ENSG00000187626	ZKSCAN4	-741239	0.00319613	0.00806121
cg20235510	ENSG00000204713	TRIM27	-76484	0.00319613	0.00806121
cg20242676	ENSG00000116353	MECR	-2116493	0.00319613	0.00806121
cg20263889	ENSG00000131778	CHD1L	-370428	0.00319613	0.00806121
cg20264322	ENSG00000122966	CIT	1357359	0.00319613	0.00806121
cg20298415	ENSG00000198901	PRC1	-303412	0.00319613	0.00806121
cg20306087	ENSG00000159788	RGS12	-1602372	0.00319613	0.00806121
cg20309665	ENSG00000183386	FHL3	-62135	0.00319613	0.00806121
cg20318330	ENSG00000139675	HNRNPA1L2	-17709521	0.00319613	0.00806121
cg20341435	ENSG00000019549	SNAI2	-873847	0.00319613	0.00806121
cg20348618	ENSG00000084112	SSH1	446681	0.00319613	0.00806121
cg20349812	ENSG00000106263	EIF3B	-2344560	0.00319613	0.00806121
cg20363081	ENSG00000095794	CREM	-1367675	0.00319613	0.00806121
cg20363271	ENSG00000019549	SNAI2	-5347228	0.00319613	0.00806121
cg20366232	ENSG00000106701	FSD1L	-2203349	0.00319613	0.00806121
cg20384620	ENSG00000196584	XRCC2	-5748978	0.00319613	0.00806121
cg20385708	ENSG00000119812	FAM98A	-3140143	0.00319613	0.00806121
cg20388165	ENSG00000131873	CHSY1	0	0.00319613	0.00806121
cg20424943	ENSG00000196550	FAM72A	-771577	0.00319613	0.00806121
cg20478239	ENSG00000136273	HUS1	-3525296	0.00319613	0.00806121
cg20506632	ENSG00000234616	JRK	272227	0.00319613	0.00806121
cg20508688	ENSG00000164961	KIAA0196	-5171019	0.00319613	0.00806121
cg20525449	ENSG00000134452	FBXO18	4515309	0.00319613	0.00806121
cg20550692	ENSG00000170312	CDK1	2203962	0.00319613	0.00806121
cg20561213	ENSG00000148848	ADAM12	-1005141	0.00319613	0.00806121
cg20561213	ENSG00000148773	MKI67	812755	0.00319613	0.00806121
cg20577307	ENSG00000204899	MZT1	13980820	0.00319613	0.00806121
cg20624606	ENSG00000182670	TTC3	1292849	0.00319613	0.00806121
cg20636714	ENSG00000134452	FBXO18	455012	0.00319613	0.00806121
cg20637568	ENSG00000131873	CHSY1	1543701	0.00319613	0.00806121
cg20663365	ENSG00000136715	SAP130	969692	0.00319613	0.00806121
cg20663852	ENSG00000000419	DPM1	-737293	0.00319613	0.00806121
cg20681490	ENSG00000124766	SOX4	-1577061	0.00319613	0.00806121
cg20714872	ENSG00000138160	KIF11	-455605	0.00319613	0.00806121
cg20768664	ENSG00000153395	LPCAT1	-5011716	0.00319613	0.00806121
cg20788020	ENSG00000164933	SLC25A32	-1250083	0.00319613	0.00806121
cg20794810	ENSG00000049656	CLPTM1L	-5059013	0.00319613	0.00806121
cg20891765	ENSG00000144136	SLC20A1	733116	0.00319613	0.00806121
cg20896124	ENSG00000004059	ARF5	929012	0.00319613	0.00806121
cg20919730	ENSG00000137745	MMP13	-2650727	0.00319613	0.00806121
cg20931902	ENSG00000180098	TRNAU1AP	-686674	0.00319613	0.00806121
cg20931902	ENSG00000116353	MECR	-34271	0.00319613	0.00806121
cg20978680	ENSG00000112339	HBS1L	-7148	0.00319613	0.00806121
cg21006167	ENSG00000113643	RARS	-2753761	0.00319613	0.00806121
cg21006167	ENSG00000174705	SH3PXD2B	1052117	0.00319613	0.00806121
cg21031035	ENSG00000134901	KDELC1	-6828429	0.00319613	0.00806121
cg21062902	ENSG00000030110	BAK1	-614002	0.00319613	0.00806121
cg21078654	ENSG00000104064	GABPB1	-1482699	0.00319613	0.00806121
cg21081352	ENSG00000148110	HIATL1	-321560	0.00319613	0.00806121
cg21086551	ENSG00000114346	ECT2	1226496	0.00319613	0.00806121
cg21086690	ENSG00000164619	BMPER	-3155781	0.00319613	0.00806121
cg21108174	ENSG00000108839	ALOX12	760598	0.00319613	0.00806121
cg21108188	ENSG00000113407	TARS	-363821	0.00319613	0.00806121
cg21123782	ENSG00000182197	EXT1	4742721	0.00319613	0.00806121
cg21125969	ENSG00000153395	LPCAT1	-6007044	0.00319613	0.00806121
cg21126969	ENSG00000163938	GNL3	-302175	0.00319613	0.00806121
cg21134817	ENSG00000123992	DNPEP	-408781	0.00319613	0.00806121
cg21146170	ENSG00000104626	ERI1	7592693	0.00319613	0.00806121
cg21146833	ENSG00000156970	BUB1B	364156	0.00319613	0.00806121
cg21147159	ENSG00000105875	WDR91	-1344196	0.00319613	0.00806121
cg21156439	ENSG00000123975	CKS2	-2784877	0.00319613	0.00806121
cg21164050	ENSG00000180389	ATP5EP2	761930	0.00319613	0.00806121
cg21178202	ENSG00000140525	FANCI	3803450	0.00319613	0.00806121
cg21245300	ENSG00000146918	NCAPG2	2748058	0.00319613	0.00806121
cg21258233	ENSG00000182197	EXT1	6801206	0.00319613	0.00806121
cg21266698	ENSG00000120334	CENPL	-1336325	0.00319613	0.00806121
cg21266698	ENSG00000143207	RFWD2	783781	0.00319613	0.00806121
cg21277972	ENSG00000134057	CCNB1	1972565	0.00319613	0.00806121
cg21289466	ENSG00000101236	RNF24	-1581486	0.00319613	0.00806121
cg21289466	ENSG00000125885	MCM8	353580	0.00319613	0.00806121
cg21325485	ENSG00000146918	NCAPG2	59069	0.00319613	0.00806121
cg21336434	ENSG00000146731	CCT6A	1848039	0.00319613	0.00806121
cg21356269	ENSG00000122691	TWIST1	-3207741	0.00319613	0.00806121
cg21356269	ENSG00000122591	FAM126A	615839	0.00319613	0.00806121
cg21368898	ENSG00000145386	CCNA2	-2013123	0.00319613	0.00806121
cg21375511	ENSG00000163938	GNL3	-795472	0.00319613	0.00806121
cg21389333	ENSG00000196460	RFX8	59313	0.00319613	0.00806121
cg21389524	ENSG00000169679	BUB1	-253943	0.00319613	0.00806121
cg21389524	ENSG00000153208	MERTK	966419	0.00319613	0.00806121
cg21397403	ENSG00000154040	CABYR	-1488091	0.00319613	0.00806121
cg21401485	ENSG00000146707	POMZP3	395373	0.00319613	0.00806121
cg21421270	ENSG00000120370	GORAB	117303	0.00319613	0.00806121
cg21455751	ENSG00000104321	TRPA1	2907182	0.00319613	0.00806121
cg21467261	ENSG00000111799	COL12A1	-1491979	0.00319613	0.00806121
cg21467779	ENSG00000157593	SLC35B2	-409657	0.00319613	0.00806121
cg21471783	ENSG00000104415	WISP1	-5437428	0.00319613	0.00806121
cg21478425	ENSG00000198792	TMEM184B	-350560	0.00319613	0.00806121
cg21479422	ENSG00000136270	TBRG4	-1432441	0.00319613	0.00806121
cg21481405	ENSG00000168487	BMP1	1702580	0.00319613	0.00806121
cg21527414	ENSG00000103742	IGDCC4	-191414	0.00319613	0.00806121
cg21528715	ENSG00000103342	GSPT1	1008115	0.00319613	0.00806121
cg21533088	ENSG00000011426	ANLN	-3153584	0.00319613	0.00806121
cg21533088	ENSG00000010270	STARD3NL	-1376712	0.00319613	0.00806121
cg21549161	ENSG00000130305	NSUN5	4994489	0.00319613	0.00806121
cg21558932	ENSG00000116991	SIPA1L2	1001806	0.00319613	0.00806121
cg21566278	ENSG00000120658	ENOX1	-105379	0.00319613	0.00806121
cg21576003	ENSG00000153395	LPCAT1	-4658275	0.00319613	0.00806121
cg21594383	ENSG00000104626	ERI1	8148074	0.00319613	0.00806121
cg21602651	ENSG00000186063	AIDA	2443735	0.00319613	0.00806121
cg21604214	ENSG00000095261	PSMD5	5101870	0.00319613	0.00806121
cg21612878	ENSG00000154040	CABYR	-5020179	0.00319613	0.00806121
cg21639510	ENSG00000187522	HSPA14	-1007689	0.00319613	0.00806121
cg21659100	ENSG00000132463	GRSF1	-2843838	0.00319613	0.00806121
cg21691028	ENSG00000114450	GNB4	-855299	0.00319613	0.00806121
cg21724010	ENSG00000184465	WDR27	4866426	0.00319613	0.00806121
cg21755755	ENSG00000104447	TRPS1	-2628929	0.00319613	0.00806121
cg21774457	ENSG00000131747	TOP2A	-225869	0.00319613	0.00806121
cg21788295	ENSG00000114450	GNB4	-762146	0.00319613	0.00806121
cg21804649	ENSG00000117593	DARS2	1946629	0.00319613	0.00806121
cg21822635	ENSG00000006576	PHTF2	-3163375	0.00319613	0.00806121
cg21825143	ENSG00000134318	ROCK2	-69699	0.00319613	0.00806121
cg21856670	ENSG00000179051	RCC2	-1275731	0.00319613	0.00806121
cg21877956	ENSG00000013375	PGM3	-22701	0.00319613	0.00806121
cg21881902	ENSG00000119285	HEATR1	-4999314	0.00319613	0.00806121
cg21884064	ENSG00000153395	LPCAT1	-653551	0.00319613	0.00806121
cg21893193	ENSG00000104064	GABPB1	-1589426	0.00319613	0.00806121
cg21923482	ENSG00000162733	DDR2	-155904	0.00319613	0.00806121
cg21954684	ENSG00000143995	MEIS1	2319178	0.00319613	0.00806121
cg21964252	ENSG00000157911	PEX10	-556640	0.00319613	0.00806121
cg21986753	ENSG00000027644	INSRR	-1941746	0.00319613	0.00806121
cg22035358	ENSG00000123485	HJURP	934026	0.00319613	0.00806121
cg22036894	ENSG00000162702	ZNF281	1523908	0.00319613	0.00806121
cg22049368	ENSG00000156970	BUB1B	440507	0.00319613	0.00806121
cg22061809	ENSG00000154040	CABYR	-291661	0.00319613	0.00806121
cg22084182	ENSG00000106080	FKBP14	2076534	0.00319613	0.00806121
cg22128954	ENSG00000117143	UAP1	-2517894	0.00319613	0.00806121
cg22128954	ENSG00000143228	NUF2	-1761967	0.00319613	0.00806121
cg22129059	ENSG00000174371	EXO1	203738	0.00319613	0.00806121
cg22135561	ENSG00000153395	LPCAT1	-341408	0.00319613	0.00806121
cg22136038	ENSG00000117868	ESYT2	419024	0.00319613	0.00806121
cg22157167	ENSG00000182197	EXT1	6653189	0.00319613	0.00806121
cg22173191	ENSG00000074590	NUAK1	770481	0.00319613	0.00806121
cg22174355	ENSG00000242616	GNG10	10031	0.00319613	0.00806121
cg22179905	ENSG00000104442	ARMC1	-1324859	0.00319613	0.00806121
cg22210682	ENSG00000228716	DHFR	-1403938	0.00319613	0.00806121
cg22231620	ENSG00000101182	PSMA7	3106697	0.00319613	0.00806121
cg22238932	ENSG00000135776	ABCB10	529590	0.00319613	0.00806121
cg22277930	ENSG00000182197	EXT1	4272911	0.00319613	0.00806121
cg22280695	ENSG00000160310	PRMT2	919089	0.00319613	0.00806121
cg22289155	ENSG00000114450	GNB4	-823956	0.00319613	0.00806121
cg22321713	ENSG00000161381	PLXDC1	2999696	0.00319613	0.00806121
cg22322349	ENSG00000174371	EXO1	-757341	0.00319613	0.00806121
cg22325673	ENSG00000196526	AFAP1	1382814	0.00319613	0.00806121
cg22352214	ENSG00000119725	ZNF410	219829	0.00319613	0.00806121
cg22359397	ENSG00000148848	ADAM12	-3925562	0.00319613	0.00806121
cg22359397	ENSG00000148773	MKI67	-2077937	0.00319613	0.00806121
cg22367981	ENSG00000116906	GNPAT	-550328	0.00319613	0.00806121
cg22384905	ENSG00000123700	KCNJ2	-2522501	0.00319613	0.00806121
cg22397365	ENSG00000142945	KIF2C	809013	0.00319613	0.00806121
cg22399484	ENSG00000188042	ARL4C	1248062	0.00319613	0.00806121
cg22402701	ENSG00000146918	NCAPG2	3880964	0.00319613	0.00806121
cg22466032	ENSG00000099953	MMP11	-554806	0.00319613	0.00806121
cg22491255	ENSG00000119812	FAM98A	-3564723	0.00319613	0.00806121
cg22499656	ENSG00000170312	CDK1	-2972709	0.00319613	0.00806121
cg22504122	ENSG00000174371	EXO1	254330	0.00319613	0.00806121
cg22511564	ENSG00000171241	SHCBP1	-153975	0.00319613	0.00806121
cg22511564	ENSG00000091651	ORC6	-77207	0.00319613	0.00806121
cg22516649	ENSG00000175305	CCNE2	-1810027	0.00319613	0.00806121
cg22516649	ENSG00000156469	MTERFD1	-445095	0.00319613	0.00806121
cg22519480	ENSG00000132463	GRSF1	1867426	0.00319613	0.00806121
cg22527533	ENSG00000157593	SLC35B2	-2163848	0.00319613	0.00806121
cg22544881	ENSG00000122783	C7orf49	4064767	0.00319613	0.00806121
cg22566312	ENSG00000010270	STARD3NL	-2245044	0.00319613	0.00806121
cg22568975	ENSG00000153395	LPCAT1	-5492351	0.00319613	0.00806121
cg22571544	ENSG00000183580	FBXL7	-16074737	0.00319613	0.00806121
cg22591889	ENSG00000138160	KIF11	524081	0.00319613	0.00806121
cg22606703	ENSG00000156970	BUB1B	3152198	0.00319613	0.00806121
cg22624572	ENSG00000134278	SPIRE1	-1227953	0.00319613	0.00806121
cg22626130	ENSG00000024526	DEPDC1	-5966886	0.00319613	0.00806121
cg22626130	ENSG00000066557	LRRC40	-4258487	0.00319613	0.00806121
cg22626260	ENSG00000117868	ESYT2	352715	0.00319613	0.00806121
cg22648867	ENSG00000164032	H2AFZ	87290	0.00319613	0.00806121
cg22649229	ENSG00000116221	MRPL37	-3883361	0.00319613	0.00806121
cg22652747	ENSG00000156970	BUB1B	3200330	0.00319613	0.00806121
cg22677180	ENSG00000157456	CCNB2	1859346	0.00319613	0.00806121
cg22688513	ENSG00000253276	CCDC71L	-465650	0.00319613	0.00806121
cg22748852	ENSG00000088766	CRLS1	-2235193	0.00319613	0.00806121
cg22798121	ENSG00000226650	KIF4B	1496694	0.00319613	0.00806121
cg22829164	ENSG00000198018	ENTPD7	262898	0.00319613	0.00806121
cg22849343	ENSG00000158683	PKD1L1	-2960696	0.00319613	0.00806121
cg22868237	ENSG00000123610	TNFAIP6	-394593	0.00319613	0.00806121
cg22900499	ENSG00000122641	INHBA	-549977	0.00319613	0.00806121
cg22920655	ENSG00000019549	SNAI2	-5361010	0.00319613	0.00806121
cg22933391	ENSG00000104626	ERI1	750601	0.00319613	0.00806121
cg22937985	ENSG00000121440	PDZRN3	0	0.00319613	0.00806121
cg22950656	ENSG00000198225	FKBP1C	7287254	0.00319613	0.00806121
cg22962965	ENSG00000164176	EDIL3	-6798104	0.00319613	0.00806121
cg22979265	ENSG00000182197	EXT1	4370776	0.00319613	0.00806121
cg22983329	ENSG00000075218	GTSE1	-1994796	0.00319613	0.00806121
cg22992794	ENSG00000094880	CDC23	700679	0.00319613	0.00806121
cg23010507	ENSG00000153395	LPCAT1	-31794	0.00319613	0.00806121
cg23031689	ENSG00000172336	POP7	-194651	0.00319613	0.00806121
cg23050227	ENSG00000182197	EXT1	6565575	0.00319613	0.00806121
cg23051063	ENSG00000122966	CIT	354236	0.00319613	0.00806121
cg23051091	ENSG00000172172	MRPL13	-544245	0.00319613	0.00806121
cg23051091	ENSG00000156802	ATAD2	2330200	0.00319613	0.00806121
cg23066811	ENSG00000095261	PSMD5	5352201	0.00319613	0.00806121
cg23104898	ENSG00000111799	COL12A1	2354769	0.00319613	0.00806121
cg23137530	ENSG00000176890	TYMS	-364278	0.00319613	0.00806121
cg23172565	ENSG00000112339	HBS1L	2455482	0.00319613	0.00806121
cg23172664	ENSG00000013375	PGM3	-2265548	0.00319613	0.00806121
cg23204752	ENSG00000125629	INSIG2	-825590	0.00319613	0.00806121
cg23211059	ENSG00000173905	GOLIM4	-479210	0.00319613	0.00806121
cg23225911	ENSG00000064102	ASUN	-423089	0.00319613	0.00806121
cg23252183	ENSG00000134013	LOXL2	-893690	0.00319613	0.00806121
cg23261443	ENSG00000106397	PLOD3	-734638	0.00319613	0.00806121
cg23290350	ENSG00000146918	NCAPG2	2784808	0.00319613	0.00806121
cg23290674	ENSG00000182197	EXT1	5899904	0.00319613	0.00806121
cg23301371	ENSG00000164933	SLC25A32	2162651	0.00319613	0.00806121
cg23388535	ENSG00000163808	KIF15	-226014	0.00319613	0.00806121
cg23401741	ENSG00000131943	C19orf12	-2634043	0.00319613	0.00806121
cg23437993	ENSG00000013375	PGM3	779773	0.00319613	0.00806121
cg23442001	ENSG00000113569	NUP155	-2521693	0.00319613	0.00806121
cg23465978	ENSG00000148848	ADAM12	-3253268	0.00319613	0.00806121
cg23465978	ENSG00000148773	MKI67	-1405643	0.00319613	0.00806121
cg23479379	ENSG00000154040	CABYR	-2225124	0.00319613	0.00806121
cg23492789	ENSG00000144040	SFXN5	648223	0.00319613	0.00806121
cg23499115	ENSG00000114450	GNB4	-421427	0.00319613	0.00806121
cg23500637	ENSG00000111799	COL12A1	1766265	0.00319613	0.00806121
cg23501196	ENSG00000134086	VHL	-2165031	0.00319613	0.00806121
cg23519522	ENSG00000092607	TBX15	-1783734	0.00319613	0.00806121
cg23522480	ENSG00000196460	RFX8	1258274	0.00319613	0.00806121
cg23532626	ENSG00000137501	SYTL2	-2565337	0.00319613	0.00806121
cg23558966	ENSG00000163026	C2orf44	3729261	0.00319613	0.00806121
cg23569941	ENSG00000144580	RQCD1	294253	0.00319613	0.00806121
cg23610839	ENSG00000123485	HJURP	848618	0.00319613	0.00806121
cg23618588	ENSG00000196584	XRCC2	-5913319	0.00319613	0.00806121
cg23668476	ENSG00000130305	NSUN5	7000608	0.00319613	0.00806121
cg23670779	ENSG00000197461	PDGFA	-22909	0.00319613	0.00806121
cg23673093	ENSG00000020181	GPR124	-350983	0.00319613	0.00806121
cg23706287	ENSG00000175324	LSM1	3272211	0.00319613	0.00806121
cg23725644	ENSG00000151725	CENPU	-2757883	0.00319613	0.00806121
cg23745469	ENSG00000064313	TAF2	576128	0.00319613	0.00806121
cg23745469	ENSG00000136982	DSCC1	679329	0.00319613	0.00806121
cg23745469	ENSG00000172172	MRPL13	1226113	0.00319613	0.00806121
cg23768860	ENSG00000158683	PKD1L1	341304	0.00319613	0.00806121
cg23768940	ENSG00000084112	SSH1	590512	0.00319613	0.00806121
cg23785321	ENSG00000165410	CFL2	638141	0.00319613	0.00806121
cg23785859	ENSG00000050393	MCUR1	2311630	0.00319613	0.00806121
cg23798471	ENSG00000180389	ATP5EP2	684694	0.00319613	0.00806121
cg23816544	ENSG00000165458	INPPL1	-499533	0.00319613	0.00806121
cg23821157	ENSG00000203760	CENPW	-2838431	0.00319613	0.00806121
cg23832364	ENSG00000035499	DEPDC1B	2192857	0.00319613	0.00806121
cg23840812	ENSG00000174371	EXO1	-194541	0.00319613	0.00806121
cg23843418	ENSG00000137745	MMP13	-2982232	0.00319613	0.00806121
cg23852348	ENSG00000137745	MMP13	-1204393	0.00319613	0.00806121
cg23883945	ENSG00000011426	ANLN	-256371	0.00319613	0.00806121
cg23883945	ENSG00000010270	STARD3NL	1468050	0.00319613	0.00806121
cg23885371	ENSG00000101158	NELFCD	-2390246	0.00319613	0.00806121
cg23899195	ENSG00000128617	OPN1SW	-760169	0.00319613	0.00806121
cg23903457	ENSG00000134318	ROCK2	-6109504	0.00319613	0.00806121
cg23906612	ENSG00000124571	XPO5	-414866	0.00319613	0.00806121
cg23936402	ENSG00000187626	ZKSCAN4	-272691	0.00319613	0.00806121
cg23936402	ENSG00000204713	TRIM27	371074	0.00319613	0.00806121
cg23944480	ENSG00000125629	INSIG2	-1866290	0.00319613	0.00806121
cg23957216	ENSG00000172795	DCP2	2267076	0.00319613	0.00806121
cg23997640	ENSG00000071994	PDCD2	1754785	0.00319613	0.00806121
cg24014587	ENSG00000134369	NAV1	71546	0.00319613	0.00806121
cg24022879	ENSG00000105810	CDK6	1365648	0.00319613	0.00806121
cg24034959	ENSG00000187626	ZKSCAN4	-1297893	0.00319613	0.00806121
cg24034959	ENSG00000204713	TRIM27	-633138	0.00319613	0.00806121
cg24053393	ENSG00000134986	NREP	5264597	0.00319613	0.00806121
cg24053914	ENSG00000123700	KCNJ2	-3676099	0.00319613	0.00806121
cg24058348	ENSG00000157538	DSCR3	-828639	0.00319613	0.00806121
cg24065304	ENSG00000171241	SHCBP1	-854075	0.00319613	0.00806121
cg24065304	ENSG00000091651	ORC6	-777307	0.00319613	0.00806121
cg24078554	ENSG00000188610	FAM72B	655515	0.00319613	0.00806121
cg24078554	ENSG00000196369	SRGAP2B	23731374	0.00319613	0.00806121
cg24092907	ENSG00000136261	BZW2	3956387	0.00319613	0.00806121
cg24093642	ENSG00000225614	ZNF469	2076253	0.00319613	0.00806121
cg24119500	ENSG00000198225	FKBP1C	-5497850	0.00319613	0.00806121
cg24121847	ENSG00000075303	SLC25A40	924748	0.00319613	0.00806121
cg24128226	ENSG00000115355	CCDC88A	185650	0.00319613	0.00806121
cg24132146	ENSG00000145979	TBC1D7	550911	0.00319613	0.00806121
cg24135181	ENSG00000174007	CEP19	-491973	0.00319613	0.00806121
cg24135357	ENSG00000084636	COL16A1	1527159	0.00319613	0.00806121
cg24142353	ENSG00000196584	XRCC2	-313599	0.00319613	0.00806121
cg24221357	ENSG00000156970	BUB1B	2337404	0.00319613	0.00806121
cg24270045	ENSG00000163026	C2orf44	650973	0.00319613	0.00806121
cg24270045	ENSG00000138092	CENPO	1414768	0.00319613	0.00806121
cg24274257	ENSG00000126814	TRMT5	-1785102	0.00319613	0.00806121
cg24279934	ENSG00000134318	ROCK2	-1136144	0.00319613	0.00806121
cg24285847	ENSG00000139675	HNRNPA1L2	-17969850	0.00319613	0.00806121
cg24342454	ENSG00000113407	TARS	7247152	0.00319613	0.00806121
cg24367777	ENSG00000196372	ASB13	-1120210	0.00319613	0.00806121
cg24383467	ENSG00000129083	COPB1	2571382	0.00319613	0.00806121
cg24398087	ENSG00000113407	TARS	11794357	0.00319613	0.00806121
cg24407355	ENSG00000130305	NSUN5	959377	0.00319613	0.00806121
cg24411719	ENSG00000010017	RANBP9	1265149	0.00319613	0.00806121
cg24420706	ENSG00000196372	ASB13	1105942	0.00319613	0.00806121
cg24443692	ENSG00000104388	RAB2A	-1479444	0.00319613	0.00806121
cg24453717	ENSG00000182197	EXT1	7887233	0.00319613	0.00806121
cg24458571	ENSG00000119285	HEATR1	-5606508	0.00319613	0.00806121
cg24461557	ENSG00000157593	SLC35B2	329662	0.00319613	0.00806121
cg24472823	ENSG00000136273	HUS1	-3276952	0.00319613	0.00806121
cg24479820	ENSG00000157916	RER1	-51189	0.00319613	0.00806121
cg24530557	ENSG00000100379	KCTD17	525563	0.00319613	0.00806121
cg24534739	ENSG00000120137	PANK3	3927644	0.00319613	0.00806121
cg24536399	ENSG00000065308	TRAM2	-3217813	0.00319613	0.00806121
cg24555763	ENSG00000165102	HGSNAT	-10242818	0.00319613	0.00806121
cg24591972	ENSG00000112110	MRPL18	-2234435	0.00319613	0.00806121
cg24591972	ENSG00000198818	SFT2D1	4279310	0.00319613	0.00806121
cg24647551	ENSG00000000460	C1orf112	-854078	0.00319613	0.00806121
cg24666752	ENSG00000171320	ESCO2	1456177	0.00319613	0.00806121
cg24677580	ENSG00000006576	PHTF2	-3627181	0.00319613	0.00806121
cg24682568	ENSG00000085415	SEH1L	-132477	0.00319613	0.00806121
cg24684088	ENSG00000182197	EXT1	-975915	0.00319613	0.00806121
cg24769486	ENSG00000136273	HUS1	-2401540	0.00319613	0.00806121
cg24770389	ENSG00000196372	ASB13	4563241	0.00319613	0.00806121
cg24783286	ENSG00000120253	NUP43	-395650	0.00319613	0.00806121
cg24792317	ENSG00000136273	HUS1	-2321458	0.00319613	0.00806121
cg24811598	ENSG00000134057	CCNB1	2106075	0.00319613	0.00806121
cg24814040	ENSG00000142945	KIF2C	654616	0.00319613	0.00806121
cg24824293	ENSG00000064313	TAF2	2851541	0.00319613	0.00806121
cg24824293	ENSG00000136982	DSCC1	2954742	0.00319613	0.00806121
cg24824293	ENSG00000172172	MRPL13	3501526	0.00319613	0.00806121
cg24848259	ENSG00000154380	ENAH	1847196	0.00319613	0.00806121
cg24868768	ENSG00000126814	TRMT5	1031325	0.00319613	0.00806121
cg24870281	ENSG00000011028	MRC2	1809908	0.00319613	0.00806121
cg24878013	ENSG00000005700	IBTK	-741336	0.00319613	0.00806121
cg24935981	ENSG00000156970	BUB1B	1034636	0.00319613	0.00806121
cg24943150	ENSG00000080986	NDC80	-1307970	0.00319613	0.00806121
cg24951151	ENSG00000198225	FKBP1C	-6971590	0.00319613	0.00806121
cg24965450	ENSG00000134308	YWHAQ	2145604	0.00319613	0.00806121
cg24977097	ENSG00000163689	C3orf67	744318	0.00319613	0.00806121
cg25012143	ENSG00000125629	INSIG2	1031490	0.00319613	0.00806121
cg25012497	ENSG00000197157	SND1	924184	0.00319613	0.00806121
cg25012497	ENSG00000128594	LRRC4	1299074	0.00319613	0.00806121
cg25012951	ENSG00000105983	LMBR1	5279149	0.00319613	0.00806121
cg25013184	ENSG00000054523	KIF1B	-46291	0.00319613	0.00806121
cg25013184	ENSG00000116649	SRM	626686	0.00319613	0.00806121
cg25017985	ENSG00000153071	DAB2	-943992	0.00319613	0.00806121
cg25021456	ENSG00000132855	ANGPTL3	-1902369	0.00319613	0.00806121
cg25023717	ENSG00000184014	DENND5A	1082456	0.00319613	0.00806121
cg25031471	ENSG00000166341	DCHS1	-39659	0.00319613	0.00806121
cg25035653	ENSG00000153395	LPCAT1	-5952683	0.00319613	0.00806121
cg25039830	ENSG00000064313	TAF2	2957974	0.00319613	0.00806121
cg25039830	ENSG00000136982	DSCC1	3061175	0.00319613	0.00806121
cg25061682	ENSG00000000460	C1orf112	-1584567	0.00319613	0.00806121
cg25070532	ENSG00000122696	SLC25A51	-90163	0.00319613	0.00806121
cg25075684	ENSG00000242802	AP5Z1	1881954	0.00319613	0.00806121
cg25113391	ENSG00000113407	TARS	-355578	0.00319613	0.00806121
cg25127064	ENSG00000164818	HEATR2	-865631	0.00319613	0.00806121
cg25127064	ENSG00000164877	MICALL2	-195683	0.00319613	0.00806121
cg25127064	ENSG00000106009	BRAT1	882687	0.00319613	0.00806121
cg25127064	ENSG00000146535	GNA12	1072922	0.00319613	0.00806121
cg25144376	ENSG00000064102	ASUN	-1169771	0.00319613	0.00806121
cg25162456	ENSG00000130950	NUTM2F	-428684	0.00319613	0.00806121
cg25175014	ENSG00000101224	CDC25B	319269	0.00319613	0.00806121
cg25175014	ENSG00000101236	RNF24	459647	0.00319613	0.00806121
cg25175347	ENSG00000118454	ANKRD13C	-5003169	0.00319613	0.00806121
cg25182281	ENSG00000134057	CCNB1	2727186	0.00319613	0.00806121
cg25198363	ENSG00000066279	ASPM	-980024	0.00319613	0.00806121
cg25198363	ENSG00000118193	KIF14	2424777	0.00319613	0.00806121
cg25213718	ENSG00000154719	MRPL39	1624613	0.00319613	0.00806121
cg25239165	ENSG00000114450	GNB4	-452102	0.00319613	0.00806121
cg25312353	ENSG00000137807	KIF23	-1031698	0.00319613	0.00806121
cg25326509	ENSG00000124766	SOX4	1569523	0.00319613	0.00806121
cg25337353	ENSG00000101224	CDC25B	-1179893	0.00319613	0.00806121
cg25337353	ENSG00000101236	RNF24	-970426	0.00319613	0.00806121
cg25337353	ENSG00000125885	MCM8	964640	0.00319613	0.00806121
cg25363872	ENSG00000167670	CHAF1A	-446945	0.00319613	0.00806121
cg25389250	ENSG00000104626	ERI1	7044820	0.00319613	0.00806121
cg25437822	ENSG00000132432	SEC61G	4462808	0.00319613	0.00806121
cg25469406	ENSG00000110080	ST3GAL4	-7977882	0.00319613	0.00806121
cg25479599	ENSG00000113407	TARS	11739561	0.00319613	0.00806121
cg25491948	ENSG00000198225	FKBP1C	9195891	0.00319613	0.00806121
cg25496668	ENSG00000105829	BET1	447358	0.00319613	0.00806121
cg25497767	ENSG00000139329	LUM	-1023156	0.00319613	0.00806121
cg25527108	ENSG00000182197	EXT1	3495876	0.00319613	0.00806121
cg25551551	ENSG00000155115	GTF3C6	-519502	0.00319613	0.00806121
cg25563032	ENSG00000157456	CCNB2	-3625027	0.00319613	0.00806121
cg25565203	ENSG00000145632	PLK2	760580	0.00319613	0.00806121
cg25586662	ENSG00000181458	TMEM45A	1546818	0.00319613	0.00806121
cg25588844	ENSG00000134308	YWHAQ	-266417	0.00319613	0.00806121
cg25628315	ENSG00000019549	SNAI2	509102	0.00319613	0.00806121
cg25634312	ENSG00000198901	PRC1	-2937112	0.00319613	0.00806121
cg25685062	ENSG00000125875	TBC1D20	-1276657	0.00319613	0.00806121
cg25714323	ENSG00000153395	LPCAT1	-4367635	0.00319613	0.00806121
cg25719573	ENSG00000116786	PLEKHM2	-26030	0.00319613	0.00806121
cg25724144	ENSG00000153395	LPCAT1	-3009681	0.00319613	0.00806121
cg25766677	ENSG00000107731	UNC5B	-773834	0.00319613	0.00806121
cg25771595	ENSG00000062598	ELMO2	-1248378	0.00319613	0.00806121
cg25773464	ENSG00000125885	MCM8	-1380474	0.00319613	0.00806121
cg25792462	ENSG00000051341	POLQ	-522062	0.00319613	0.00806121
cg25798288	ENSG00000112902	SEMA5A	-4268624	0.00319613	0.00806121
cg25798288	ENSG00000145495	2020-03-06	-3374311	0.00319613	0.00806121
cg25835058	ENSG00000116786	PLEKHM2	603068	0.00319613	0.00806121
cg25835515	ENSG00000157538	DSCR3	2138310	0.00319613	0.00806121
cg25839195	ENSG00000153395	LPCAT1	-3422790	0.00319613	0.00806121
cg25865108	ENSG00000146072	TNFRSF21	1640162	0.00319613	0.00806121
cg25874611	ENSG00000056586	RC3H2	-1409869	0.00319613	0.00806121
cg25874611	ENSG00000119408	NEK6	0	0.00319613	0.00806121
cg25892588	ENSG00000100426	ZBED4	1760318	0.00319613	0.00806121
cg25900163	ENSG00000066827	ZFAT	2530563	0.00319613	0.00806121
cg25924316	ENSG00000136261	BZW2	-279575	0.00319613	0.00806121
cg25927218	ENSG00000170471	RALGAPB	-2727456	0.00319613	0.00806121
cg25940523	ENSG00000153317	ASAP1	-857234	0.00319613	0.00806121
cg25941682	ENSG00000140525	FANCI	4218574	0.00319613	0.00806121
cg25968664	ENSG00000164754	RAD21	4808653	0.00319613	0.00806121
cg25990772	ENSG00000080986	NDC80	-786680	0.00319613	0.00806121
cg25991264	ENSG00000072422	RHOBTB1	-1830161	0.00319613	0.00806121
cg26016587	ENSG00000119812	FAM98A	776662	0.00319613	0.00806121
cg26053066	ENSG00000185963	BICD2	-552970	0.00319613	0.00806121
cg26053447	ENSG00000006576	PHTF2	-2595064	0.00319613	0.00806121
cg26079854	ENSG00000103494	RPGRIP1L	1023991	0.00319613	0.00806121
cg26112871	ENSG00000040275	SPDL1	-2288937	0.00319613	0.00806121
cg26163057	ENSG00000158019	BRE	-476832	0.00319613	0.00806121
cg26163057	ENSG00000171103	TRMT61B	34084	0.00319613	0.00806121
cg26176362	ENSG00000143776	CDC42BPA	0	0.00319613	0.00806121
cg26183480	ENSG00000146918	NCAPG2	2637374	0.00319613	0.00806121
cg26183708	ENSG00000137404	NRM	-296227	0.00319613	0.00806121
cg26189827	ENSG00000122641	INHBA	1385785	0.00319613	0.00806121
cg26200734	ENSG00000168411	RFWD3	886307	0.00319613	0.00806121
cg26248508	ENSG00000166451	CENPN	215942	0.00319613	0.00806121
cg26254345	ENSG00000196372	ASB13	2709144	0.00319613	0.00806121
cg26267852	ENSG00000157911	PEX10	-73213	0.00319613	0.00806121
cg26279116	ENSG00000064102	ASUN	1628914	0.00319613	0.00806121
cg26282025	ENSG00000237649	KIFC1	178944	0.00319613	0.00806121
cg26291737	ENSG00000161888	SPC24	-102148	0.00319613	0.00806121
cg26296524	ENSG00000204464	C1orf195	366663	0.00319613	0.00806121
cg26301562	ENSG00000134318	ROCK2	403518	0.00319613	0.00806121
cg26303613	ENSG00000167670	CHAF1A	178080	0.00319613	0.00806121
cg26336078	ENSG00000228716	DHFR	-1720838	0.00319613	0.00806121
cg26345347	ENSG00000143995	MEIS1	-943544	0.00319613	0.00806121
cg26370130	ENSG00000087495	PHACTR3	-1588683	0.00319613	0.00806121
cg26390541	ENSG00000120658	ENOX1	-402198	0.00319613	0.00806121
cg26410652	ENSG00000169855	ROBO1	-5303583	0.00319613	0.00806121
cg26427270	ENSG00000144591	GMPPA	-136035	0.00319613	0.00806121
cg26429022	ENSG00000086232	EIF2AK1	875351	0.00319613	0.00806121
cg26461477	ENSG00000132463	GRSF1	1757252	0.00319613	0.00806121
cg26465402	ENSG00000153395	LPCAT1	-6279181	0.00319613	0.00806121
cg26479022	ENSG00000151692	RNF144A	3361656	0.00319613	0.00806121
cg26479667	ENSG00000153395	LPCAT1	-1815488	0.00319613	0.00806121
cg26479971	ENSG00000171103	TRMT61B	-3336	0.00319613	0.00806121
cg26515213	ENSG00000139329	LUM	-2665518	0.00319613	0.00806121
cg26529239	ENSG00000187626	ZKSCAN4	-323331	0.00319613	0.00806121
cg26529239	ENSG00000204713	TRIM27	320434	0.00319613	0.00806121
cg26548251	ENSG00000106462	EZH2	913011	0.00319613	0.00806121
cg26552913	ENSG00000001036	FUCA2	436940	0.00319613	0.00806121
cg26554196	ENSG00000182197	EXT1	-444128	0.00319613	0.00806121
cg26556196	ENSG00000198225	FKBP1C	945307	0.00319613	0.00806121
cg26564280	ENSG00000091651	ORC6	-2711446	0.00319613	0.00806121
cg26583730	ENSG00000125629	INSIG2	2178249	0.00319613	0.00806121
cg26586384	ENSG00000125430	HS3ST3B1	1677766	0.00319613	0.00806121
cg26586384	ENSG00000175106	TVP23C	2814571	0.00319613	0.00806121
cg26586384	ENSG00000170425	ADORA2B	3321597	0.00319613	0.00806121
cg26587014	ENSG00000073008	PVR	-97525	0.00319613	0.00806121
cg26594205	ENSG00000198225	FKBP1C	-8080138	0.00319613	0.00806121
cg26594205	ENSG00000111799	COL12A1	3790972	0.00319613	0.00806121
cg26596456	ENSG00000132463	GRSF1	2083166	0.00319613	0.00806121
cg26615232	ENSG00000117724	CENPF	-1723954	0.00319613	0.00806121
cg26615232	ENSG00000067704	IARS2	3705556	0.00319613	0.00806121
cg26620032	ENSG00000113407	TARS	10741335	0.00319613	0.00806121
cg26631236	ENSG00000113407	TARS	11851429	0.00319613	0.00806121
cg26643317	ENSG00000131778	CHD1L	-82592	0.00319613	0.00806121
cg26647423	ENSG00000124541	RRP36	279795	0.00319613	0.00806121
cg26659853	ENSG00000230667	SETSIP	257882	0.00319613	0.00806121
cg26664107	ENSG00000106263	EIF3B	-1781129	0.00319613	0.00806121
cg26672287	ENSG00000119812	FAM98A	416808	0.00319613	0.00806121
cg26679047	ENSG00000197265	GTF2E2	-4781853	0.00319613	0.00806121
cg26737235	ENSG00000182197	EXT1	6356559	0.00319613	0.00806121
cg26740375	ENSG00000104064	GABPB1	-1231022	0.00319613	0.00806121
cg26741746	ENSG00000112339	HBS1L	409595	0.00319613	0.00806121
cg26756375	ENSG00000077782	FGFR1	-2604479	0.00319613	0.00806121
cg26779265	ENSG00000120253	NUP43	-11745	0.00319613	0.00806121
cg26790217	ENSG00000001036	FUCA2	2749678	0.00319613	0.00806121
cg26809389	ENSG00000178074	C2orf69	1039616	0.00319613	0.00806121
cg26809389	ENSG00000163535	SGOL2	1638368	0.00319613	0.00806121
cg26822733	ENSG00000027644	INSRR	-1736072	0.00319613	0.00806121
cg26856257	ENSG00000084623	EIF3I	-108144	0.00319613	0.00806121
cg26902647	ENSG00000153395	LPCAT1	-1664864	0.00319613	0.00806121
cg26916625	ENSG00000142173	COL6A2	1132573	0.00319613	0.00806121
cg26924440	ENSG00000117122	MFAP2	-1969022	0.00319613	0.00806121
cg26970983	ENSG00000204713	TRIM27	-1223261	0.00319613	0.00806121
cg26981117	ENSG00000119812	FAM98A	456354	0.00319613	0.00806121
cg26987671	ENSG00000253729	PRKDC	-446776	0.00319613	0.00806121
cg26993334	ENSG00000119865	CNRIP1	-734463	0.00319613	0.00806121
cg26998529	ENSG00000090060	PAPOLA	-2687301	0.00319613	0.00806121
cg27004342	ENSG00000137574	TGS1	331601	0.00319613	0.00806121
cg27015054	ENSG00000075702	WDR62	-102948	0.00319613	0.00806121
cg27020945	ENSG00000164754	RAD21	-1691779	0.00319613	0.00806121
cg27029927	ENSG00000087008	ACOX3	-2171124	0.00319613	0.00806121
cg27041937	ENSG00000175324	LSM1	2276341	0.00319613	0.00806121
cg27060380	ENSG00000119812	FAM98A	-2896973	0.00319613	0.00806121
cg27073262	ENSG00000075303	SLC25A40	969089	0.00319613	0.00806121
cg27096568	ENSG00000142920	ADC	127402	0.00319613	0.00806121
cg27099441	ENSG00000064102	ASUN	-1002404	0.00319613	0.00806121
cg27112429	ENSG00000059378	PARP12	720600	0.00319613	0.00806121
cg27124420	ENSG00000064102	ASUN	2208639	0.00319613	0.00806121
cg27127091	ENSG00000163938	GNL3	-308420	0.00319613	0.00806121
cg27144903	ENSG00000188042	ARL4C	-2977162	0.00319613	0.00806121
cg27174441	ENSG00000131966	ACTR10	-554096	0.00319613	0.00806121
[truncated: 7,392 more rows]
