# Supplementary material for: Global RNA Expression and DNA Methylation Patterns in Primary Anaplastic Thyroid Cancer
Source: Cancers (Basel). 2020 Mar 13;12(3):680. doi: 10.3390/cancers12030680 (PMC7140095; doi:10.3390/cancers12030680)
Supplement: Supplementary file 1 [file cancers-12-00680-s001.zip › cancers-724410 - supplementary - proof/Supplementary Table 15.xlsx]

## Sheet: Sheet1
Supplementary Table 15. DAVID pathway analysis of genes displaying increased expression associated with hypomethylation of a nearby enhancer in anaplastic thyroid cancer
Annotation Cluster 1	Enrichment Score: 22.09476347391289
Category	Term	Count	%	PValue	Genes	List Total	Pop Hits	Pop Total	Fold Enrichment	Bonferroni	Benjamini	FDR
UP_KEYWORDS	Cell cycle	146	9.08525	3.61885e-32	KIFC1, DBF4B, PRC1, DBF4, KNTC1, AURKA, AURKB, CDCA8, RAD21, HMCN1, CDKN2A, CDKN2B, CDKN2C, CCSAP, CDCA2, STAG3, RALA, CDCA5, CCNA2, ASPM, ANAPC2, RBL1, RINT1, ESCO2, NCAPD3, FOXN3, NCAPD2, MAD2L1, TIMELESS, RCC2, FBXL7, MAD2L2, NUP43, NEK6, DSCC1, BLCAP, GNAI3, NEK2, AHCTF1, ANLN, CHEK1, CDC34, RCC1, SPC24, SPC25, VRK1, NCAPG2, SKA3, FBXO5, SKA2, TFDP1, PRPF40A, CKAP2, MKI67, CKAP5, NUF2, CDC23,…	1605	650	20581	2.88025	1.82752e-29	6.09173e-30	5.21858e-29
UP_KEYWORDS	Mitosis	77	4.79154	1.04997e-24	KIF23, KIFC1, BORA, KNTC1, AURKA, AURKB, CLTC, FAM83D, KIF2C, CDCA8, RAD21, SEH1L, CCSAP, CDCA2, KLHL21, MASTL, CDCA5, CCNA2, ASPM, CDK1, CDC6, ANAPC2, KIF11, TPX2, PAPD7, NUSAP1, DYNLT1, UBE2C, NCAPD3, NCAPD2, MAD2L1, RCC2, TIMELESS, BUB1B, FBXL7, MAD2L2, NUP43, NEK6, ASUN, NEK2, ANLN, NR3C1, CEP55, RCC1, SPC24, SPC25, VRK1, NCAPH, CENPA, NCAPG2, NCAPG, BUB1, SKA3, FBXO5, SKA2, LMLN, ZWILCH, PDS…	1605	262	20581	3.76861	5.30237e-22	1.06047e-22	1.51412e-21
UP_KEYWORDS	Cell division	96	5.97386	1.69953e-24	KIF23, CDK19, KIFC1, PRC1, BORA, KNTC1, AURKA, AURKB, CLTC, CCNE2, FAM83D, KIF2C, CCNE1, CDCA8, HMCN1, RAD21, SEH1L, CCSAP, CDCA2, RALA, KLHL21, CABLES2, MASTL, CCNA2, CDCA5, ASPM, CDK14, CDC7, CDK1, CDC6, ANAPC2, KIF11, PAPD7, TPX2, NUSAP1, DYNLT1, CDK6, UBE2C, CDK4, CDK5, ECT2, NCAPD3, NCAPD2, MAD2L1, RCC2, TIMELESS, BUB1B, FBXL7, MAD2L2, NUP43, NEK6, GNAI3, ASUN, NEK2, AHCTF1, ANLN, NR3C1, CDC…	1605	388	20581	3.17271	8.58264e-22	1.43044e-22	2.45082e-21
GOTERM_BP_DIRECT	GO:0051301~cell division	85	5.28936	1.58427e-18	CDK19, KIFC1, BORA, KNTC1, AURKA, CLTC, CCNE2, FAM83D, KIF2C, CCNE1, CDCA8, RAD21, HMCN1, SEH1L, CCSAP, CDCA2, CABLES2, KLHL21, MASTL, TUBA1A, CCNA2, CDCA5, CDK14, KIF14, CDC7, CDK1, CDC6, ANAPC2, KIF11, TPX2, PAPD7, DYNLT1, CDK6, UBE2C, CDK4, CDK5, NCAPD3, NCAPD2, MAD2L1, RCC2, TIMELESS, BUB1B, FBXL7, MAD2L2, NUP43, GNAI3, ASUN, NEK2, NR3C1, CDC34, RCC1, SPC24, SPC25, VRK1, NCAPH, TUBB, NCAPG2, …	1451	350	16792	2.81051	6.50184e-15	6.50184e-15	2.95227e-15
GOTERM_BP_DIRECT	GO:0007067~mitotic nuclear division	62	3.85812	3.28303e-14	BORA, KNTC1, AURKA, AURKB, CLTC, FAM83D, KIF2C, RAD21, CCSAP, CDCA2, KLHL21, MASTL, CDCA5, CCNA2, ASPM, CDK1, ANAPC2, CDC6, KIF11, KIF15, TPX2, DYNLT1, PBK, GEM, RCC2, TIMELESS, BUB1B, FBXL7, MAD2L2, NUP43, NEK6, ASUN, NEK2, ANLN, NR3C1, CEP55, RCC1, SPC24, SPC25, VRK1, NCAPG2, BUB1, SKA3, FBXO5, SKA2, LMLN, ZWILCH, CENPN, CKAP5, NUF2, CENPF, CDC23, NDC80, BIRC5, CDC20, CDC25B, FAM64A, CCNB2, PLK…	1451	248	16792	2.89318	1.34868e-10	4.4956e-11	6.12399e-11
Annotation Cluster 2	Enrichment Score: 14.569814509080754
Category	Term	Count	%	PValue	Genes	List Total	Pop Hits	Pop Total	Fold Enrichment	Bonferroni	Benjamini	FDR
UP_KEYWORDS	ATP-binding	200	12.4456	4.18408e-18	RAD51D, KIFC1, FAM20C, AURKA, AURKB, IARS2, ATP2B4, MAP3K4, ABCB10, DHX33, DHX35, DHX32, YARS, KIF5B, ROCK2, MYH2, OLA1, MYH4, MYH8, RFC5, RFC4, EIF2AK1, ASCC3, RARS, ROR1, PDGFRB, NEK6, KIF26B, NEK7, KIF4B, POMK, PFKFB4, PFKFB3, NEK2, CHEK1, CDC34, NAGK, EPHB4, TK1, VRK1, MOV10, POLQ, RECQL4, RARS2, MKI67, TGFBR1, GARS, ATP11B, EPRS, TRIO, RAD54L, CCT5, CCT4, NTRK1, CCT8, CDC42BPA, HSPA14, CLCN6…	1605	1391	20581	1.84372	2.11296e-15	2.6412e-16	6.03369e-15
UP_KEYWORDS	Nucleotide-binding	237	14.748	4.63856e-17	RAD51D, KIFC1, TUBB2A, FAM20C, AURKA, IARS2, AURKB, ATP2B4, MAP3K4, RAB28, MTG2, ABCB10, DHX33, DHX35, DHX32, GTPBP2, YARS, GBP5, KIF5B, ROCK2, MYH2, OLA1, MYH4, GEM, MYH8, RFC5, RND3, RFC4, EIF2AK1, ASCC3, RARS, ROR1, PDGFRB, NEK6, KIF26B, NEK7, KIF4B, GNAI3, POMK, PFKFB4, PFKFB3, NEK2, CHEK1, CDC34, ARF5, MTIF2, NAGK, EPHB4, TK1, MOV10, VRK1, POLQ, RECQL4, MKI67, RARS2, TGFBR1, ATP11B, GARS, TR…	1605	1788	20581	1.6997	2.34247e-14	2.34247e-15	6.68906e-14
GOTERM_MF_DIRECT	GO:0005524~ATP binding	210	13.0678	5.03464e-14	RAD51D, KIFC1, XRCC2, FAM20C, AURKA, AURKB, IARS2, ATP2B4, MAP3K4, ABCB10, DHX33, DHX35, DHX32, YARS, KIF5B, ROCK2, MYH2, OLA1, MYH4, NAV3, MYH8, RFC5, RFC4, EIF2AK1, ASCC3, RARS, ROR1, PDGFRB, NEK6, KIF26B, NEK7, KIF4B, POMK, PFKFB4, PFKFB3, NEK2, CHEK1, CDC34, NAGK, EPHB4, TK1, VRK1, MOV10, POLQ, RECQL4, MKI67, RARS2, TGFBR1, GARS, ATP11B, TRIO, EPRS, AARSD1, RAD54L, CCT5, CCT4, NTRK1, CCT8, CD…	1429	1495	16881	1.65937	6.47272e-11	6.47272e-11	8.20122e-11
UP_SEQ_FEATURE	nucleotide phosphate-binding region:ATP	142	8.83634	5.3801e-12	RAD51D, KIFC1, STK38, TTK, AURKA, AURKB, MTHFD1L, MAP3K4, ABCB10, DHX33, DHX35, ORC1, DHX32, KIF5B, ROCK2, MYH2, OLA1, RPS6KC1, MYH4, MYH8, RFC5, NVL, RFC4, EIF2AK1, KCNT2, ASCC3, ROR1, PDGFRB, RIPK2, NEK6, KIF26B, NEK7, FGFR1, KIF4B, BLM, PFKFB4, PFKFB3, GNE, NEK2, PEAK1, CHEK1, MAPKAPK2, NAGK, EPHB4, TK1, CMPK2, VRK1, MOV10, PTK2, DYRK2, DDX41, RECQL4, MKI67, MYO1E, TGFBR1, PIF1, GARS, TRIO, EP…	1593	994	20063	1.79921	2.06275e-08	2.06275e-08	9.95245e-09
Annotation Cluster 3	Enrichment Score: 9.28108920458675
Category	Term	Count	%	PValue	Genes	List Total	Pop Hits	Pop Total	Fold Enrichment	Bonferroni	Benjamini	FDR
GOTERM_BP_DIRECT	GO:0007062~sister chromatid cohesion	37	2.30243	8.00455e-14	KNTC1, AHCTF1, AURKB, SPC24, SPC25, KIF2C, CDCA8, RAD21, SEH1L, CENPA, BUB1, SKA2, ZWILCH, CDCA5, CENPO, CENPN, NUP133, CENPL, PDS5A, CKAP5, CENPP, PAPD7, NUF2, CENPF, NDC80, SPDL1, CENPE, BIRC5, CDC20, CENPK, MAD2L1, RCC2, PLK1, BUB1B, SEC13, CENPU, NUP43	1451	103	16792	4.15719	3.28513e-10	8.21283e-11	1.4917e-10
UP_KEYWORDS	Centromere	40	2.48911	5.29544e-13	NEK2, PPP2R5C, KNTC1, AHCTF1, AURKB, SPC24, SPC25, KIF2C, CDCA8, RAD21, HJURP, SEH1L, CENPA, CENPB, BUB1, SKA3, STAG3, SKA2, LRWD1, ZWILCH, CENPO, CENPN, NUP133, CENPL, CKAP5, CENPP, NUF2, CENPF, NDC80, SPDL1, CENPE, BIRC5, CENPK, MAD2L1, RCC2, PLK1, CENPW, BUB1B, CENPU, NUP43	1605	137	20581	3.74396	2.67436e-10	2.22864e-11	7.63678e-10
UP_KEYWORDS	Kinetochore	30	1.86683	2.33383e-10	NEK2, KNTC1, AHCTF1, SPC24, SPC25, KIF2C, SEH1L, CENPA, BUB1, SKA3, SKA2, ZWILCH, LRWD1, CENPO, CENPN, NUP133, CKAP5, NUF2, CENPF, SPDL1, NDC80, BIRC5, CENPE, CENPK, MAD2L1, PLK1, CENPW, BUB1B, CENPU, NUP43	1605	99	20581	3.88577	1.17859e-07	9.06604e-09	3.36552e-07
UP_KEYWORDS	Chromosome	69	4.29371	7.59562e-10	RAD51D, NBN, ABCF2, HP1BP3, PPP2R5C, KNTC1, AURKB, KIF2C, CDCA8, RAD21, SEH1L, H2AFZ, STAG3, LRWD1, LOXL2, CDCA5, NOL6, NUP133, DTL, NUSAP1, ESCO2, NCAPD2, MAD2L1, RCC2, RIF1, FBXO18, BUB1B, NCAPH2, NUP43, NEK2, HIST1H2AD, AHCTF1, C1ORF131, SPC24, SPC25, NCAPH, CENPA, HJURP, NCAPG, CENPB, BUB1, SKA3, SKA2, ZWILCH, POLQ, HIST1H4J, CENPO, HIST2H3A, CENPN, CENPL, MKI67, SMG6, CKAP5, CENPP, NUF2, CEN…	1605	400	20581	2.21198	3.83579e-07	2.73985e-08	1.09533e-06
GOTERM_CC_DIRECT	GO:0000777~condensed chromosome kinetochore	25	1.55569	1.00414e-07	CENPO, NUP133, CENPN, CKAP5, NEK2, NUF2, KNTC1, AHCTF1, BIRC5, NDC80, CENPE, CENPK, SPC24, SPC25, KIF2C, MAD2L1, SEH1L, HJURP, BUB1, CENPW, BUB1B, CENPU, ZWILCH, LRWD1, NUP43	1516	87	18224	3.45434	7.69143e-05	9.61462e-06	0.000153256
GOTERM_CC_DIRECT	GO:0000776~kinetochore	20	1.24456	2.72771e-05	NEK2, CKAP5, TTK, CENPF, NDC80, CENPE, AURKB, KIF2C, MAD2L1, SEH1L, PLK1, BUB1, MTBP, CENPW, BUB1B, SEC13, SKA3, ZWILCH, LRWD1, NUP43	1516	81	18224	2.96817	0.0206777	0.00130506	0.0416234
Annotation Cluster 4	Enrichment Score: 5.743550785080628
Category	Term	Count	%	PValue	Genes	List Total	Pop Hits	Pop Total	Fold Enrichment	Bonferroni	Benjamini	FDR
UP_KEYWORDS	Microtubule	52	3.23584	9.72274e-09	KIF23, GAS2L3, KIFC1, PRC1, CEP57L1, TUBB2A, RUSC1, TTLL4, AURKA, GTSE1, KIF2C, CAMSAP2, CCSAP, DYNC1H1, TUBA1A, KIF14, KIF11, KIF5B, KIF15, TPX2, NUSAP1, DYNLT1, EML1, KIF1B, NAV1, RCC2, CLIP2, DST, NEK6, NEK7, KIF26B, KIF4B, NEK2, NCKAP5L, TPGS2, TUBB, CEP170, SKA3, SKA2, NDRG1, CKAP2, DNM3, NIN, KIF18B, BIRC5, CENPE, RACGAP1, RASSF3, RASSF1, MAP4, KATNAL1, KIF20A	1605	280	20581	2.38142	4.90997e-06	3.06874e-07	1.40207e-05
GOTERM_CC_DIRECT	GO:0005874~microtubule	49	3.04916	2.17374e-05	GAS2L3, KIF23, KIFC1, KIF4B, CEP57L1, NEK2, TUBB2A, RUSC1, TTLL4, AURKA, TPGS2, KIF2C, HSPH1, TUBB, CAMSAP2, CEP170, NDRG1, TUBA1A, DYNC1H1, KIF14, DNM3, TCP1, KIF11, KIF5B, KIF15, TPX2, NUSAP1, KIF18B, CENPE, POLB, BIRC5, CCT6A, DPYSL2, RACGAP1, RASSF3, CCT5, EML1, KIF1B, CCT4, RCC2, NAV1, RASSF1, CCT8, MAP4, KATNAL1, NEK6, NEK7, KIF26B, KIF20A	1516	311	18224	1.894	0.0165132	0.00110945	0.0331714
GOTERM_MF_DIRECT	GO:0008017~microtubule binding	37	2.30243	2.78197e-05	GAS2L3, KIF23, KIFC1, KIF4B, LZTS1, CNN3, PRC1, CEP57L1, FAM83D, RAE1, CCSAP, TRPV4, SKA2, NDRG1, KIF14, DNM3, CCDC88A, KIF11, KIF5B, KIF15, KIF18B, NUSAP1, POLB, BIRC5, CENPE, DPYSL2, RACGAP1, MAST2, KIF1B, EML1, RCC2, PLK1, MAP4, CLIP2, KATNAL1, KIF26B, KIF20A	1429	208	16881	2.10138	0.035171	0.0118639	0.0453571
Annotation Cluster 5	Enrichment Score: 5.236797748447742
Category	Term	Count	%	PValue	Genes	List Total	Pop Hits	Pop Total	Fold Enrichment	Bonferroni	Benjamini	FDR
UP_KEYWORDS	DNA damage	59	3.67144	4.1634e-08	RAD51D, CLSPN, NBN, XRCC2, NUAK1, E2F7, MCM8, RAD21, FANCI, C7ORF49, FANCF, AP5Z1, GEN1, DTL, NEIL3, GTF2H3, POLB, RAD1, SPDYA, RFWD3, TIMELESS, RIF1, ASCC3, FBXO18, UBR5, UCHL5, UBE2W, PSME4, MAD2L2, UBE2T, RAD23B, FOXM1, HUS1, PRKDC, CHEK1, MAPKAPK2, NPAS2, FAN1, CHD1L, ACTL6A, MGME1, POLQ, EXO1, RAD51AP1, PIF1, BRCA2, SMC6, ATAD5, WRN, EXO5, BRAT1, RAD54L, FNIP2, DNA2, PSMD14, PARPBP, BRE, PCN…	1605	352	20581	2.14932	2.10249e-05	1.10659e-06	6.00385e-05
UP_KEYWORDS	DNA repair	46	2.86248	9.00247e-06	RAD51D, CLSPN, RAD23B, NBN, XRCC2, FOXM1, PRKDC, CHEK1, MCM8, FAN1, RAD21, CHD1L, FANCI, C7ORF49, ACTL6A, FANCF, MGME1, POLQ, EXO1, AP5Z1, RAD51AP1, GEN1, NEIL3, PIF1, GTF2H3, SMC6, BRCA2, POLB, WRN, EXO5, RAD54L, RAD1, DNA2, PSMD14, RFWD3, ASCC3, UBR5, FBXO18, PARPBP, BRE, PCNA, UCHL5, UBE2W, PSME4, CHAF1A, UBE2T	1605	293	20581	2.01318	0.00453595	0.000174841	0.0129813
GOTERM_BP_DIRECT	GO:0006281~DNA repair	37	2.30243	0.000519753	RAD51D, CLSPN, NBN, XRCC2, BLM, FOXM1, HUS1, CHEK1, FAN1, CHD1L, POLE2, FANCI, ACTL6A, POLQ, EXO1, RECQL4, CDK1, NUDT1, RAD51AP1, PDS5A, GEN1, PIF1, GTF2H3, POLB, WRN, RAD54L, RFC5, RAD1, RFWD3, UBR5, PARPBP, UCHL5, UBE2W, PSME4, MTOR, CHAF1A, UBE2T	1451	235	16792	1.82209	0.881592	0.0532387	0.964129
Annotation Cluster 6	Enrichment Score: 3.1971147017078394
Category	Term	Count	%	PValue	Genes	List Total	Pop Hits	Pop Total	Fold Enrichment	Bonferroni	Benjamini	FDR
UP_KEYWORDS	Protein biosynthesis	35	2.17797	1.62199e-08	HBS1L, QARS, IARS2, MTIF2, VARS, IARS, EIF3C, EIF3CL, EIF3B, EIF3E, EIF3I, AGO3, GUF1, EIF2B3, MARS, YARS, DARS, RARS2, AIMP2, GARS, EPRS, AARSD1, DARS2, TARS, EIF4G3, TRNAU1AP, EIF2AK1, GSPT1, EIF5AL1, RARS, EIF2S2, FARSB, TCEB3, TCEB1, AARS2	1605	152	20581	2.95268	8.191e-06	4.81825e-07	2.33899e-05
UP_KEYWORDS	Aminoacyl-tRNA synthetase	15	0.933416	4.67087e-07	IARS, TARS, YARS, RARS2, DARS, RARS, FARSB, GARS, EPRS, QARS, IARS2, DARS2, VARS, AARS2, MARS	1605	38	20581	5.06173	0.000235851	9.82825e-06	0.000673564
GOTERM_BP_DIRECT	GO:0006418~tRNA aminoacylation for protein translation	16	0.995644	5.19599e-07	YARS, DARS, RARS2, AIMP2, GARS, EPRS, QARS, DARS2, IARS2, VARS, IARS, TARS, RARS, FARSB, MRPL39, MARS	1451	40	16792	4.62908	0.00213016	0.000304587	0.000968262
INTERPRO	IPR014729:Rossmann-like alpha/beta/alpha sandwich fold	14	0.871189	2.02926e-05	TRMU, YARS, RARS2, EPRS, QARS, IARS2, VARS, GMPS, IARS, RARS, PAPSS1, PAPSS2, MARS, ETFA	1531	42	18559	4.04071	0.0448841	0.011415	0.0353868
UP_SEQ_FEATURE	short sequence motif:"HIGH" region	9	0.56005	3.27813e-05	IARS, YARS, RARS2, RARS, EPRS, QARS, IARS2, VARS, MARS	1593	18	20063	6.29724	0.118108	0.0309329	0.0606232
INTERPRO	IPR001412:Aminoacyl-tRNA synthetase, class I, conserved site	8	0.497822	9.08206e-05	IARS, RARS2, RARS, EPRS, QARS, IARS2, VARS, MARS	1531	15	18559	6.46514	0.18579	0.0402738	0.158284
UP_SEQ_FEATURE	short sequence motif:"KMSKS" region	7	0.435594	0.000987181	IARS, YARS, EPRS, QARS, IARS2, VARS, MARS	1593	16	20063	5.51008	0.97733	0.210748	1.81045
KEGG_PATHWAY	hsa00970:Aminoacyl-tRNA biosynthesis	15	0.933416	0.00209347	IARS, TARS, YARS, RARS2, DARS, RARS, FARSB, GARS, EPRS, QARS, IARS2, DARS2, VARS, AARS2, MARS	628	66	6879	2.4895	0.42733	0.0765468	2.71158
INTERPRO	IPR009080:Aminoacyl-tRNA synthetase, class 1a, anticodon-binding	6	0.373367	0.00277354	IARS, RARS2, RARS, IARS2, VARS, MARS	1531	13	18559	5.59483	0.998136	0.269672	4.72865
GOTERM_MF_DIRECT	GO:0000049~tRNA binding	12	0.746733	0.00308195	IARS, XPOT, YARS, TRMU, XPO5, RARS, THUMPD2, IARS2, DARS2, AARSD1, AARS2, MARS	1429	51	16881	2.77957	0.981175	0.356864	4.90905
GOTERM_MF_DIRECT	GO:0004812~aminoacyl-tRNA ligase activity	6	0.373367	0.0112336	IARS, YARS, QARS, DARS2, VARS, MARS	1429	17	16881	4.16935	1	0.534774	16.8253
INTERPRO	IPR013155:Valyl/Leucyl/Isoleucyl-tRNA synthetase, class I, anticodon-binding	3	0.186683	0.0814943	IARS, IARS2, VARS	1531	6	18559	6.06107	1	0.938455	77.2959
INTERPRO	IPR002300:Aminoacyl-tRNA synthetase, class Ia	3	0.186683	0.0814943	IARS, IARS2, VARS	1531	6	18559	6.06107	1	0.938455	77.2959
INTERPRO	IPR009008:Valyl/Leucyl/Isoleucyl-tRNA synthetase, class Ia, editing domain	3	0.186683	0.0814943	IARS, IARS2, VARS	1531	6	18559	6.06107	1	0.938455	77.2959
GOTERM_BP_DIRECT	GO:0006450~regulation of translational fidelity	4	0.248911	0.134031	IARS, IARS2, AARSD1, VARS	1451	15	16792	3.08606	1	0.958926	93.1551
GOTERM_MF_DIRECT	GO:0002161~aminoacyl-tRNA editing activity	3	0.186683	0.204964	IARS, IARS2, VARS	1429	10	16881	3.54395	1	0.967694	97.6256
Annotation Cluster 7	Enrichment Score: 3.0647780328142744
Category	Term	Count	%	PValue	Genes	List Total	Pop Hits	Pop Total	Fold Enrichment	Bonferroni	Benjamini	FDR
UP_SEQ_FEATURE	repeat:WD 3	41	2.55134	8.62823e-05	COPA, SEC31A, UTP18, DPH7, DMWD, WDR74, DCAF13, EIF3B, DMXL2, RAE1, SEH1L, WDR76, WDR12, EIF3I, NSMAF, LRWD1, TBC1D31, DTL, WDR5, STRN4, TECPR2, KCTD3, CDC20, WDR70, WDR91, WIPI1, PRPF4, PWP1, RFWD2, POC1A, EML1, RFWD3, WDR26, WDR62, GNB1, WRAP53, WDR27, WDR4, SEC13, GNB4, NUP43	1593	269	20063	1.9196	0.281666	0.0536443	0.159489
INTERPRO	IPR017986:WD40-repeat-containing domain	46	2.86248	0.000102646	COPA, SEC31A, UTP18, DPH7, KNTC1, DMWD, C5ORF42, WDR74, DCAF13, EIF3B, DMXL2, RAE1, SEH1L, WDR76, WDR12, EIF3I, NSMAF, LRWD1, TBC1D31, DTL, WDR5, STRN4, UBR4, TECPR2, C18ORF8, CDC20, KCTD3, WDR70, WDR91, WIPI1, PRPF4, PWP1, RFWD2, POC1A, SON, EML1, RFWD3, WDR26, WDR62, GNB1, WRAP53, WDR27, WDR4, SEC13, GNB4, NUP43	1531	306	18559	1.82228	0.207291	0.032641	0.178875
UP_KEYWORDS	WD repeat	41	2.55134	0.00015279	COPA, SEC31A, UTP18, DPH7, DMWD, WDR74, DCAF13, EIF3B, DMXL2, RAE1, SEH1L, WDR76, WDR12, EIF3I, NSMAF, LRWD1, TBC1D31, DTL, WDR5, STRN4, TECPR2, KCTD3, CDC20, WDR70, WDR91, WIPI1, PRPF4, PWP1, RFWD2, POC1A, EML1, RFWD3, WDR26, WDR62, GNB1, WRAP53, WDR27, WDR4, SEC13, GNB4, NUP43	1605	281	20581	1.87098	0.0742627	0.00220228	0.220106
INTERPRO	IPR015943:WD40/YVTN repeat-like-containing domain	48	2.98693	0.000171067	COPA, PLXNC1, SEC31A, UTP18, DPH7, DMWD, SEMA5A, WDR74, DCAF13, EIF3B, DMXL2, RAE1, SEH1L, WDR76, WDR12, EIF3I, SEMA3A, NSMAF, LRWD1, PLXND1, TBC1D31, NUP133, DTL, WDR5, STRN4, TECPR2, C18ORF8, CDC20, KCTD3, WDR70, WDR91, WIPI1, PRPF4, PWP1, RFWD2, POC1A, EML1, RFWD3, WDR26, WDR62, GNB1, WRAP53, WDR27, SEMA4C, WDR4, SEC13, GNB4, NUP43	1531	331	18559	1.75789	0.321015	0.0472422	0.297941
UP_SEQ_FEATURE	repeat:WD 1	41	2.55134	0.000177106	COPA, SEC31A, UTP18, DPH7, DMWD, WDR74, DCAF13, EIF3B, DMXL2, RAE1, SEH1L, WDR76, WDR12, EIF3I, NSMAF, LRWD1, TBC1D31, DTL, WDR5, STRN4, TECPR2, KCTD3, CDC20, WDR70, WDR91, WIPI1, PRPF4, PWP1, RFWD2, POC1A, EML1, RFWD3, WDR26, WDR62, GNB1, WRAP53, WDR27, WDR4, SEC13, GNB4, NUP43	1593	278	20063	1.85746	0.492919	0.0726775	0.327113
UP_SEQ_FEATURE	repeat:WD 2	41	2.55134	0.000177106	COPA, SEC31A, UTP18, DPH7, DMWD, WDR74, DCAF13, EIF3B, DMXL2, RAE1, SEH1L, WDR76, WDR12, EIF3I, NSMAF, LRWD1, TBC1D31, DTL, WDR5, STRN4, TECPR2, KCTD3, CDC20, WDR70, WDR91, WIPI1, PRPF4, PWP1, RFWD2, POC1A, EML1, RFWD3, WDR26, WDR62, GNB1, WRAP53, WDR27, WDR4, SEC13, GNB4, NUP43	1593	278	20063	1.85746	0.492919	0.0726775	0.327113
SMART	SM00320:WD40	40	2.48911	0.00034131	COPA, SEC31A, UTP18, DPH7, DMWD, WDR74, DCAF13, DMXL2, RAE1, SEH1L, WDR76, WDR12, EIF3I, NSMAF, LRWD1, TBC1D31, DTL, WDR5, STRN4, TECPR2, KCTD3, CDC20, WDR70, WDR91, WIPI1, PRPF4, PWP1, RFWD2, POC1A, EML1, RFWD3, WDR26, WDR62, GNB1, WRAP53, WDR27, WDR4, SEC13, GNB4, NUP43	835	267	10057	1.80439	0.137407	0.0480767	0.480475
INTERPRO	IPR001680:WD40 repeat	40	2.48911	0.000358358	COPA, SEC31A, UTP18, DPH7, DMWD, WDR74, DCAF13, DMXL2, RAE1, SEH1L, WDR76, WDR12, EIF3I, NSMAF, LRWD1, TBC1D31, DTL, WDR5, STRN4, TECPR2, KCTD3, CDC20, WDR70, WDR91, WIPI1, PRPF4, PWP1, RFWD2, POC1A, EML1, RFWD3, WDR26, WDR62, GNB1, WRAP53, WDR27, WDR4, SEC13, GNB4, NUP43	1531	268	18559	1.80927	0.555636	0.0779087	0.623182
UP_SEQ_FEATURE	repeat:WD 4	37	2.30243	0.00052371	COPA, SEC31A, UTP18, DMWD, WDR74, DCAF13, EIF3B, DMXL2, RAE1, SEH1L, WDR76, WDR12, EIF3I, NSMAF, LRWD1, TBC1D31, DTL, WDR5, STRN4, KCTD3, CDC20, WDR70, WDR91, PRPF4, PWP1, RFWD2, POC1A, EML1, WDR26, WDR62, GNB1, WRAP53, WDR27, WDR4, SEC13, GNB4, NUP43	1593	255	20063	1.82743	0.865801	0.133644	0.964359
UP_SEQ_FEATURE	repeat:WD 5	35	2.17797	0.000551166	COPA, SEC31A, UTP18, DMWD, WDR74, DCAF13, EIF3B, DMXL2, SEH1L, WDR76, WDR12, EIF3I, NSMAF, LRWD1, TBC1D31, DTL, WDR5, STRN4, KCTD3, CDC20, WDR70, WDR91, PRPF4, PWP1, RFWD2, POC1A, EML1, WDR26, WDR62, GNB1, WRAP53, WDR27, SEC13, GNB4, NUP43	1593	237	20063	1.85994	0.879216	0.131438	1.01467
UP_SEQ_FEATURE	repeat:WD 6	28	1.74238	0.00347615	COPA, SEC31A, DTL, UTP18, WDR5, STRN4, CDC20, WDR70, WDR91, PRPF4, WDR74, RFWD2, DCAF13, POC1A, EML1, DMXL2, WDR26, WDR62, GNB1, SEH1L, WDR76, WRAP53, WDR27, WDR12, SEC13, GNB4, NSMAF, NUP43	1593	196	20063	1.79921	0.999998	0.470462	6.23847
INTERPRO	IPR019775:WD40 repeat, conserved site	22	1.36901	0.03235	COPA, DTL, UTP18, WDR5, STRN4, DPH7, KCTD3, CDC20, WDR70, PRPF4, PWP1, RFWD2, DCAF13, POC1A, RAE1, GNB1, WDR12, GNB4, EIF3I, LRWD1, NUP43, TBC1D31	1531	166	18559	1.60655	1	0.837175	43.6479
UP_SEQ_FEATURE	repeat:WD 7	19	1.18233	0.0538381	SEC31A, DTL, WDR5, STRN4, CDC20, WDR70, WDR91, PRPF4, RFWD2, DCAF13, POC1A, DMXL2, EML1, GNB1, WDR62, WDR76, WDR27, WDR12, GNB4	1593	151	20063	1.58474	1	0.967361	64.075
INTERPRO	IPR020472:G-protein beta WD-40 repeat	13	0.808961	0.079839	RFWD2, COPA, POC1A, WDR26, SEH1L, GNB1, RAE1, WDR5, STRN4, WDR12, GNB4, PRPF4, PWP1	1531	93	18559	1.69449	1	0.942328	76.5716
Annotation Cluster 8	Enrichment Score: 3.0058028692686247
Category	Term	Count	%	PValue	Genes	List Total	Pop Hits	Pop Total	Fold Enrichment	Bonferroni	Benjamini	FDR
UP_SEQ_FEATURE	active site:Glycyl thioester intermediate	16	0.995644	0.000381977	HECW1, UBE2G1, HACE1, CDC34, UBE3C, UBE2C, UBE2D2, NEDD4, ATG7, UBR5, HECTD2, HECTD3, UBE2W, ITCH, UBE2T, UBE2E1	1593	71	20063	2.83819	0.768871	0.106559	0.704245
UP_SEQ_FEATURE	domain:HECT	9	0.56005	0.0011366	G2E3, HECW1, NEDD4, UBR5, HECTD2, HACE1, HECTD3, UBE3C, ITCH	1593	28	20063	4.04822	0.987224	0.226232	2.08177
INTERPRO	IPR000569:HECT	9	0.56005	0.00145591	G2E3, HECW1, NEDD4, UBR5, HECTD2, HACE1, HECTD3, UBE3C, ITCH	1531	28	18559	3.8964	0.96301	0.240246	2.50911
SMART	SM00119:HECTc	9	0.56005	0.00149971	G2E3, HECW1, NEDD4, UBR5, HECTD2, HACE1, HECTD3, UBE3C, ITCH	835	28	10057	3.87139	0.477883	0.121881	2.09526
Annotation Cluster 9	Enrichment Score: 2.98442595138604
Category	Term	Count	%	PValue	Genes	List Total	Pop Hits	Pop Total	Fold Enrichment	Bonferroni	Benjamini	FDR
UP_KEYWORDS	Ehlers-Danlos syndrome	10	0.622278	1.44966e-07	PLOD1, COL3A1, COL1A2, FKBP14, COL1A1, ADAMTS2, B4GALT7, DSE, COL5A2, COL5A1	1605	14	20581	9.15932	7.32051e-05	3.66038e-06	0.000209049
GOTERM_CC_DIRECT	GO:0005788~endoplasmic reticulum lumen	35	2.17797	1.99669e-05	ARSB, ADAMTS13, PDGFA, COL3A1, EDEM3, SERPINH1, TOR3A, WNT4, KDELC1, KDELC2, P4HA2, P4HA1, COL27A1, EOGT, COL6A3, TOR1B, COL6A2, COL12A1, COL6A1, GPX8, COL10A1, COL18A1, CRTAP, COL16A1, COL5A2, COL5A1, ADAMTS7, H6PD, TXNDC5, COL1A2, FKBP14, GHRL, COL1A1, FKBP10, COL24A1	1516	192	18224	2.19135	0.0151784	0.00117583	0.03047
GOTERM_BP_DIRECT	GO:0030574~collagen catabolic process	18	1.1201	2.05252e-05	COL18A1, COL3A1, MMP19, MRC2, MMP14, MMP13, COL5A2, MMP2, COL5A1, MMP11, COL6A3, COL1A2, COL6A2, COL12A1, COL6A1, COL1A1, ADAMTS2, COL10A1	1451	64	16792	3.25482	0.0807858	0.00442367	0.0382415
UP_KEYWORDS	Extracellular matrix	40	2.48911	4.99356e-05	CTHRC1, PXDN, LUM, TNC, COL3A1, POSTN, MMP2, WNT4, HMCN1, COL27A1, TGFBI, COL6A3, COL6A2, COL12A1, COL6A1, ADAMTS12, LAMB1, LOXL2, COL10A1, COL18A1, BMP1, ZP3, LGALS1, DMP1, CRTAP, MMP19, NID1, COL16A1, MMP13, COL5A2, COL5A1, MMP11, ADAMTS7, ADAMTS9, LAMA4, COL1A2, MFAP2, COL1A1, COL24A1, ADAMTS2	1605	258	20581	1.98807	0.0249028	0.000787755	0.0719858
UP_SEQ_FEATURE	domain:Fibrillar collagen NC1	7	0.435594	8.05787e-05	COL27A1, COL3A1, COL1A2, COL1A1, COL24A1, COL5A2, COL5A1	1593	11	20063	8.01467	0.265783	0.05992	0.148954
INTERPRO	IPR000885:Fibrillar collagen, C-terminal	7	0.435594	9.98903e-05	COL27A1, COL3A1, COL1A2, COL1A1, COL24A1, COL5A2, COL5A1	1531	11	18559	7.71409	0.202332	0.0369762	0.174078
SMART	SM00038:COLFI	7	0.435594	0.000102597	COL27A1, COL3A1, COL1A2, COL1A1, COL24A1, COL5A2, COL5A1	835	11	10057	7.66456	0.0434544	0.0434544	0.144656
GOTERM_MF_DIRECT	GO:0048407~platelet-derived growth factor binding	7	0.435594	0.000115394	PDGFA, COL3A1, COL1A2, PDGFRB, COL6A1, COL1A1, COL5A1	1429	11	16881	7.51746	0.138018	0.0292674	0.188013
UP_SEQ_FEATURE	propeptide:C-terminal propeptide	6	0.373367	0.000142799	COL27A1, COL3A1, COL1A2, COL1A1, COL5A2, COL5A1	1593	8	20063	9.44586	0.421624	0.0661518	0.263827
GOTERM_CC_DIRECT	GO:0005581~collagen trimer	19	1.18233	0.000502808	COL18A1, CTHRC1, COL3A1, SERPINH1, MMP13, COL5A2, COL5A1, COLQ, P4HA1, COL27A1, COL6A3, COL1A2, COL6A2, COL12A1, COL6A1, COL1A1, LOX, COL24A1, COL10A1	1516	92	18224	2.48262	0.319718	0.0159238	0.764662
UP_KEYWORDS	Collagen	19	1.18233	0.000517852	COL18A1, CTHRC1, COL3A1, COL16A1, SERPINH1, MMP13, COL5A2, COL5A1, COLQ, P4HA1, COL27A1, COL6A3, COL1A2, COL6A2, COL12A1, COL6A1, COL1A1, COL24A1, COL10A1	1605	98	20581	2.4861	0.230168	0.00635977	0.744183
UP_SEQ_FEATURE	region of interest:Triple-helical region	8	0.497822	0.00154079	COL27A1, COL3A1, COL6A3, COL6A2, COL6A1, COL1A1, COL5A1, COL10A1	1593	23	20063	4.38069	0.997293	0.2674	2.81214
KEGG_PATHWAY	hsa04512:ECM-receptor interaction	18	1.1201	0.00190031	IBSP, TNC, COL3A1, ITGA11, ITGB5, COL5A2, ITGB1, COL5A1, LAMA4, COL27A1, COL6A3, COL1A2, COL6A2, COL6A1, COL1A1, LAMB1, COL24A1, THBS2	628	87	6879	2.26631	0.397075	0.0808694	2.46426
INTERPRO	IPR008160:Collagen triple helix repeat	16	0.995644	0.00264518	COL18A1, CTHRC1, COL3A1, COL16A1, COL5A2, COL5A1, COLQ, COL27A1, COL6A3, COL1A2, COL6A2, COL12A1, COL6A1, COL1A1, COL24A1, COL10A1	1531	82	18559	2.3653	0.997506	0.270556	4.51454
KEGG_PATHWAY	hsa04974:Protein digestion and absorption	17	1.05787	0.00538805	COL18A1, SLC38A2, ATP1B3, SLC16A10, COL3A1, COL5A2, COL5A1, SLC1A5, COL27A1, COL6A3, COL1A2, COL6A2, COL12A1, COL6A1, COL1A1, COL24A1, COL10A1	628	88	6879	2.11608	0.762383	0.112865	6.84168
UP_SEQ_FEATURE	propeptide:N-terminal propeptide	4	0.248911	0.00830739	COL27A1, COL3A1, COL1A2, COL1A1	1593	6	20063	8.39632	1	0.707748	14.2999
UP_KEYWORDS	Hydroxylation	15	0.933416	0.0151877	COL18A1, COL3A1, CRTAP, COL16A1, COL5A2, COL5A1, NOTCH1, COL6A3, COL1A2, COL6A2, AGO2, COL12A1, COL6A1, COL1A1, COL10A1	1605	95	20581	2.02469	0.99956	0.103139	19.8039
GOTERM_MF_DIRECT	GO:0005201~extracellular matrix structural constituent	12	0.746733	0.0241465	MATN3, LAMA4, PXDN, LUM, COL27A1, COL3A1, COL1A2, COL1A1, COL24A1, LAMB1, COL5A2, COL5A1	1429	67	16881	2.11579	1	0.58265	32.8741
KEGG_PATHWAY	hsa04611:Platelet activation	19	1.18233	0.047091	ACTB, GNA13, TBXAS1, GNAI3, ROCK2, COL3A1, COL5A2, ITGB1, COL5A1, AKT1, PLA2G4A, MAPK12, FYN, COL27A1, COL1A2, TBXA2R, GUCY1A2, COL1A1, COL24A1	628	130	6879	1.60094	0.999997	0.414105	46.8867
GOTERM_BP_DIRECT	GO:0071230~cellular response to amino acid stimulus	8	0.497822	0.107009	COL3A1, COL1A2, COL6A1, COL1A1, SESN2, COL16A1, MMP2, COL5A2	1451	47	16792	1.96982	1	0.938046	87.865
KEGG_PATHWAY	hsa05146:Amoebiasis	11	0.684505	0.503751	LAMA4, PTK2, CASP3, COL27A1, COL3A1, COL1A2, COL1A1, COL24A1, LAMB1, COL5A2, COL5A1	628	106	6879	1.13672	1	0.888386	99.9898
GOTERM_BP_DIRECT	GO:0001568~blood vessel development	4	0.248911	0.648812	LAMA4, COL1A2, COL1A1, COL5A1	1451	38	16792	1.21818	1	0.999986	100
Annotation Cluster 10	Enrichment Score: 2.913136341795956
Category	Term	Count	%	PValue	Genes	List Total	Pop Hits	Pop Total	Fold Enrichment	Bonferroni	Benjamini	FDR
UP_SEQ_FEATURE	nucleotide phosphate-binding region:ATP	142	8.83634	5.3801e-12	RAD51D, KIFC1, STK38, TTK, AURKA, AURKB, MTHFD1L, MAP3K4, ABCB10, DHX33, DHX35, ORC1, DHX32, KIF5B, ROCK2, MYH2, OLA1, RPS6KC1, MYH4, MYH8, RFC5, NVL, RFC4, EIF2AK1, KCNT2, ASCC3, ROR1, PDGFRB, RIPK2, NEK6, KIF26B, NEK7, FGFR1, KIF4B, BLM, PFKFB4, PFKFB3, GNE, NEK2, PEAK1, CHEK1, MAPKAPK2, NAGK, EPHB4, TK1, CMPK2, VRK1, MOV10, PTK2, DYRK2, DDX41, RECQL4, MKI67, MYO1E, TGFBR1, PIF1, GARS, TRIO, EP…	1593	994	20063	1.79921	2.06275e-08	2.06275e-08	9.95245e-09
UP_SEQ_FEATURE	binding site:ATP	69	4.29371	0.000254396	CDK19, STK38, NUAK1, TTK, QARS, AURKA, AURKB, IARS2, DDR2, INSRR, AKT1, KIF2C, MAP3K4, MASTL, TOP2A, CDK14, CDC7, CDK1, SRPK2, ROCK2, RPS6KC1, CDK6, PBK, CDK4, DAPK3, CDK5, MAST2, EIF2AK1, MAP3K10, ROR1, RIPK2, BUB1B, PDGFRB, PRKD3, NEK6, MELK, NEK7, FGFR1, NEK2, PEAK1, CHEK1, MAPKAPK2, VARS, NAGK, EPHB4, IARS, STK32C, VRK1, PTK2, SPEG, BUB1, DYRK2, EHD2, EHD3, MARS, TGFBR1, TRIO, EPRS, PLK4, PLK…	1593	558	20063	1.55738	0.622989	0.0780737	0.469549
UP_KEYWORDS	Kinase	84	5.22713	0.000391586	CDK19, STK38, NUAK1, FAM20C, TTK, AURKA, AURKB, DDR2, INSRR, AKT1, MAP3K4, CDKN2A, CDKN2B, CDKN2C, MASTL, IPMK, CDK14, CDC7, CDK1, SRPK2, IKBKAP, NOL9, ROCK2, SKP2, RPS6KC1, CDK6, PBK, KIDINS220, CDK4, CDK5, DAPK3, PANK2, MAST2, EIF2AK1, PANK3, MAP3K10, ROR1, RIPK2, PDGFRB, BUB1B, PRKD3, NEK6, MELK, NEK7, FGFR1, POMK, PFKFB4, GNE, NEK2, ADPGK, PFKFB3, PEAK1, PRKDC, CHEK1, MAPKAPK2, NAGK, EPHB4, C…	1605	735	20581	1.46549	0.179458	0.00493254	0.563208
UP_KEYWORDS	Serine/threonine-protein kinase	49	3.04916	0.00127906	CDK19, STK38, NUAK1, FAM20C, TTK, AURKA, AURKB, AKT1, MAP3K4, MASTL, CDK14, CDC7, SRPK2, CDK1, ROCK2, RPS6KC1, CDK6, PBK, CDK4, CDK5, DAPK3, EIF2AK1, MAST2, MAP3K10, RIPK2, BUB1B, MELK, NEK6, PRKD3, NEK7, NEK2, PRKDC, CHEK1, MAPKAPK2, STK32C, VRK1, SPEG, BUB1, DYRK2, TGFBR1, TRIO, PLK4, MAPK12, PLK2, PLK1, CDC42BPA, MTOR, CIT, CDC42BPB	1605	393	20581	1.5988	0.476041	0.0133752	1.82874
UP_SEQ_FEATURE	domain:Protein kinase	58	3.60921	0.0012982	CDK19, STK38, NUAK1, TTK, AURKA, AURKB, DDR2, INSRR, AKT1, MAP3K4, MASTL, CDK14, CDC7, CDK1, SRPK2, ROCK2, CDK6, PBK, CDK4, DAPK3, CDK5, MAST2, EIF2AK1, MAP3K10, ROR1, BUB1B, PDGFRB, RIPK2, PRKD3, MELK, NEK6, NEK7, FGFR1, POMK, NEK2, PEAK1, CHEK1, MAPKAPK2, EPHB4, TRIB2, STK32C, VRK1, PTK2, BUB1, DYRK2, TGFBR1, TRIO, PLK4, MAPK12, PLK2, FYN, PLK1, NTRK1, CDC42BPA, MERTK, CIT, ABL2, CDC42BPB	1593	478	20063	1.5282	0.993129	0.241714	2.37438
INTERPRO	IPR000719:Protein kinase, catalytic domain	60	3.73367	0.00182581	CDK19, STK38, NUAK1, TTK, AURKA, AURKB, DDR2, INSRR, AKT1, MAP3K4, MASTL, CDK14, CDC7, CDK1, SRPK2, ROCK2, RPS6KC1, CDK6, PBK, CDK4, DAPK3, CDK5, MAST2, EIF2AK1, MAP3K10, ROR1, BUB1B, PDGFRB, RIPK2, PRKD3, NEK6, MELK, NEK7, FGFR1, POMK, NEK2, PEAK1, CHEK1, MAPKAPK2, EPHB4, TRIB2, STK32C, VRK1, PTK2, SPEG, BUB1, DYRK2, TGFBR1, TRIO, PLK4, PLK2, MAPK12, FYN, PLK1, NTRK1, CDC42BPA, MERTK, CIT, ABL2,…	1531	487	18559	1.49349	0.984007	0.227771	3.13707
INTERPRO	IPR008271:Serine/threonine-protein kinase, active site	42	2.61357	0.00201081	CDK19, STK38, NUAK1, NEK2, TTK, AURKA, CHEK1, MAPKAPK2, AURKB, AKT1, STK32C, VRK1, MAP3K4, SPEG, BUB1, MASTL, DYRK2, CDK14, CDC7, CDK1, SRPK2, ROCK2, TGFBR1, TRIO, CDK6, PBK, CDK4, DAPK3, CDK5, MAST2, EIF2AK1, PLK2, PLK1, MAP3K10, CDC42BPA, RIPK2, CIT, PRKD3, NEK6, MELK, NEK7, CDC42BPB	1531	312	18559	1.63183	0.989486	0.235049	3.44972
SMART	SM00220:S_TKc	46	2.86248	0.00324846	CDK19, STK38, NUAK1, NEK2, PEAK1, TTK, AURKA, CHEK1, MAPKAPK2, AURKB, TRIB2, AKT1, STK32C, VRK1, MAP3K4, SPEG, BUB1, MASTL, DYRK2, CDK14, CDC7, CDK1, SRPK2, ROCK2, TGFBR1, RPS6KC1, TRIO, CDK6, PBK, CDK4, DAPK3, CDK5, MAST2, EIF2AK1, PLK2, MAPK12, PLK1, MAP3K10, CDC42BPA, RIPK2, CIT, PRKD3, NEK6, MELK, NEK7, CDC42BPB	835	359	10057	1.54328	0.755582	0.161474	4.48691
INTERPRO	IPR011009:Protein kinase-like domain	62	3.85812	0.00509655	CDK19, STK38, NUAK1, TTK, AURKA, AURKB, DDR2, INSRR, AKT1, MAP3K4, MASTL, CDK14, CDC7, CDK1, SRPK2, ROCK2, RPS6KC1, CDK6, PBK, CDK4, DAPK3, CDK5, MAST2, EIF2AK1, MAP3K10, ROR1, BUB1B, PDGFRB, RIPK2, PRKD3, NEK6, MELK, NEK7, FGFR1, POMK, NEK2, PEAK1, PRKDC, CHEK1, MAPKAPK2, EPHB4, TRIB2, STK32C, VRK1, PTK2, SPEG, BUB1, DYRK2, TGFBR1, TRIO, PLK4, PLK2, MAPK12, FYN, PLK1, NTRK1, CDC42BPA, MTOR, MERT…	1531	531	18559	1.41539	0.99999	0.382324	8.52616
GOTERM_BP_DIRECT	GO:0018105~peptidyl-serine phosphorylation	21	1.30678	0.00513611	CDC7, CLSPN, CDK1, STK38, TGFBR1, TTK, PRKDC, MAPKAPK2, CDK5, AKT1, STK32C, MAST2, MAPK12, PLK2, PLK1, MAP3K10, PKD1, MASTL, MTOR, PRKD3, NEK6	1451	125	16792	1.94422	1	0.284979	9.14973
INTERPRO	IPR017441:Protein kinase, ATP binding site	47	2.9247	0.00574701	CDK19, FGFR1, STK38, NUAK1, TTK, AURKA, CHEK1, MAPKAPK2, AURKB, EPHB4, INSRR, AKT1, STK32C, PTK2, VRK1, MAP3K4, SPEG, BUB1, DYRK2, CDK14, CDC7, CDK1, SRPK2, ROCK2, TGFBR1, CDK6, CDK4, DAPK3, CDK5, PLK4, EIF2AK1, PLK2, MAPK12, FYN, PLK1, NTRK1, MAP3K10, CDC42BPA, PDGFRB, MERTK, CIT, ABL2, PRKD3, NEK6, MELK, NEK7, CDC42BPB	1531	381	18559	1.49538	0.999998	0.394472	9.56364
GOTERM_MF_DIRECT	GO:0004674~protein serine/threonine kinase activity	46	2.86248	0.0112936	CDK19, STK38, NUAK1, NEK2, FAM20A, FAM20C, PRKDC, TTK, AURKA, CHEK1, MAPKAPK2, AURKB, AKT1, STK32C, VRK1, SPEG, BUB1, MASTL, DYRK2, TAF1L, CDC7, CDK1, SRPK2, ROCK2, TGFBR1, RPS6KC1, TRIO, PBK, CDK4, DAPK3, CDK5, PLK4, MAST2, PLK2, MAPK12, PLK1, MAP3K10, CDC42BPA, BUB1B, RIPK2, MTOR, CIT, NEK6, MELK, NEK7, CDC42BPB	1429	376	16881	1.44523	1	0.518514	16.9077
UP_SEQ_FEATURE	active site:Proton acceptor	69	4.29371	0.0226329	CDK19, PXDN, STK38, NUAK1, TTK, AURKA, CMTR1, LSS, AURKB, DDR2, INSRR, AKT1, MAP3K4, MASTL, CDK14, CDC7, CDK1, SRPK2, ROCK2, RPS6KC1, CDK6, PBK, CDK4, DAPK3, CDK5, MAST2, EIF2AK1, H6PD, RRM1, MAP3K10, ROR1, RIPK2, BUB1B, PDGFRB, AOC2, PRKD3, NEK6, MELK, NEK7, FGFR1, NEK2, ADPGK, PEAK1, ERI1, CHEK1, ERI3, MAPKAPK2, EPHB4, STK32C, VRK1, PTK2, SPEG, BUB1, GALE, DYRK2, PTS, ENO1, TGFBR1, PLK4, PLK2, …	1593	672	20063	1.29318	1	0.882435	34.5239
GOTERM_BP_DIRECT	GO:0006468~protein phosphorylation	53	3.29807	0.0235323	CDK19, STK38, NUAK1, FAM20C, AURKA, AURKB, AKT1, CCNE1, CDK14, TAF1L, IKBKAP, SRPK2, ROCK2, RPS6KC1, TBRG4, CDK6, PBK, CDK4, DAPK3, MAST2, BUB1B, PRKD3, NEK6, NEK7, FGFR1, POMK, NEK2, HUS1, MMD, MAPKAPK2, TRIB2, VRK1, SPEG, PRKRA, BUB1, DYRK2, TGFBR1, MEX3B, TRIO, BIRC5, CDC25B, FNIP2, PLK4, P2RX7, PLK2, PLK1, FYN, NTRK1, CDC42BPA, MTOR, MERTK, CIT, CDC42BPB	1451	456	16792	1.34507	1	0.623678	35.8383
GOTERM_BP_DIRECT	GO:0046777~protein autophosphorylation	23	1.43124	0.0404359	FGFR1, NEK2, MEX3B, PEAK1, TTK, AURKA, MAPKAPK2, AURKB, EPHB4, DDR2, CDK5, DAPK3, INSRR, AKT1, PTK2, VRK1, EIF2AK1, NTRK1, MAP3K10, PDGFRB, MTOR, MELK, NEK6	1451	172	16792	1.54751	1	0.756258	53.6606
GOTERM_MF_DIRECT	GO:0004672~protein kinase activity	40	2.48911	0.0631825	CDK19, POMK, NUAK1, NEK2, MMD, PRKDC, AURKA, CHEK1, MAPKAPK2, AURKB, TRIB2, AKT1, PTK2, VRK1, MAP3K4, BUB1, CDK14, CDC7, CDK1, SRPK2, TGFBR1, GTF2H3, RPS6KC1, TBRG4, PBK, CDK4, DAPK3, CDK5, MAPK12, PLK1, MAP3K10, ROR1, BUB1B, MTOR, CIT, ABL2, NEK6, MELK, NEK7, CDC42BPB	1429	359	16881	1.31623	1	0.801179	65.5043
Annotation Cluster 11	Enrichment Score: 2.826807503820335
Category	Term	Count	%	PValue	Genes	List Total	Pop Hits	Pop Total	Fold Enrichment	Bonferroni	Benjamini	FDR
GOTERM_BP_DIRECT	GO:0007018~microtubule-based movement	20	1.24456	4.58388e-05	KIF14, KIF23, KIF4B, KIFC1, KIF11, KIF5B, AP2S1, KIF15, KIF18B, CENPE, RACGAP1, KIF2C, KIF1B, KIFAP3, NTRK1, DYNC1H1, KIF26B, KIF20A, ACTR10, NGF	1451	81	16792	2.85746	0.17149	0.00851475	0.0853855
UP_SEQ_FEATURE	domain:Kinesin-motor	13	0.808961	0.000114941	KIF14, KIF23, KIF4B, KIFC1, KIF11, KIF5B, KIF15, KIF18B, CENPE, KIF2C, KIF1B, KIF26B, KIF20A	1593	44	20063	3.7211	0.35642	0.0610175	0.21241
INTERPRO	IPR001752:Kinesin, motor domain	13	0.808961	0.000208248	KIF14, KIF23, KIF4B, KIFC1, KIF11, KIF5B, KIF15, KIF18B, CENPE, KIF2C, KIF1B, KIF26B, KIF20A	1531	45	18559	3.50195	0.375819	0.0510207	0.362588
SMART	SM00129:KISc	13	0.808961	0.000215928	KIF14, KIF23, KIF4B, KIFC1, KIF11, KIF5B, KIF15, KIF18B, CENPE, KIF2C, KIF1B, KIF26B, KIF20A	835	45	10057	3.47947	0.0892682	0.0456773	0.30422
INTERPRO	IPR019821:Kinesin, motor region, conserved site	11	0.684505	0.0014737	KIF23, KIF14, KIFC1, KIF2C, KIF4B, KIF11, KIF1B, KIF5B, KIF18B, CENPE, KIF20A	1531	41	18559	3.25228	0.964473	0.226421	2.53941
UP_KEYWORDS	Motor protein	22	1.36901	0.0017713	KIF14, KIF23, DNM3, KIF4B, KIFC1, KIF11, KIF5B, MYO1B, MYO1E, KIF15, MYH2, KIF18B, MYH4, DYNLT1, CENPE, MYH8, KIF2C, KIF1B, MYH13, DYNC1H1, KIF26B, KIF20A	1605	135	20581	2.08968	0.591514	0.0174017	2.52417
GOTERM_CC_DIRECT	GO:0005871~kinesin complex	12	0.746733	0.00369941	KIF23, KIF14, KIFC1, KIF2C, KIF4B, KIF11, KIF1B, KIF5B, KIF18B, CENPE, KIF26B, KIF20A	1516	53	18224	2.72176	0.941516	0.0779117	5.49965
GOTERM_MF_DIRECT	GO:0008574~ATP-dependent microtubule motor activity, plus-end-directed	6	0.373367	0.0112336	KIF14, KIF4B, KIF11, KIF5B, KIF18B, KIF26B	1429	17	16881	4.16935	1	0.534774	16.8253
GOTERM_MF_DIRECT	GO:0003777~microtubule motor activity	14	0.871189	0.0163052	KIF14, KIF23, KIF4B, KIFC1, KIF11, KIF5B, KIF15, KIF18B, CENPE, KIF2C, KIF1B, DYNC1H1, KIF26B, KIF20A	1429	80	16881	2.0673	1	0.556811	23.516
UP_SEQ_FEATURE	region of interest:Globular	4	0.248911	0.128721	KIF2C, KIF4B, KIF5B, KIF20A	1593	16	20063	3.14862	1	0.99753	92.1838
Annotation Cluster 12	Enrichment Score: 2.6676662322348452
Category	Term	Count	%	PValue	Genes	List Total	Pop Hits	Pop Total	Fold Enrichment	Bonferroni	Benjamini	FDR
GOTERM_BP_DIRECT	GO:0030198~extracellular matrix organization	36	2.2402	2.78165e-05	IBSP, PXDN, PDGFA, LUM, ITGAE, TNC, COL3A1, ITGA11, ITGB5, POSTN, DDR2, ITGB1, PTK2, SERAC1, COL27A1, TGFBI, COL6A3, FOXF2, COL6A2, COL6A1, LOX, LAMB1, LOXL1, COL10A1, COL18A1, MATN3, OLFML2B, DMP1, NID1, COL16A1, COL5A2, COL5A1, LAMA4, COL1A2, MFAP2, COL1A1	1451	196	16792	2.1256	0.107885	0.00542146	0.051823
KEGG_PATHWAY	hsa04512:ECM-receptor interaction	18	1.1201	0.00190031	IBSP, TNC, COL3A1, ITGA11, ITGB5, COL5A2, ITGB1, COL5A1, LAMA4, COL27A1, COL6A3, COL1A2, COL6A2, COL6A1, COL1A1, LAMB1, COL24A1, THBS2	628	87	6879	2.26631	0.397075	0.0808694	2.46426
KEGG_PATHWAY	hsa04151:PI3K-Akt signaling pathway	44	2.73802	0.0200899	IBSP, FGFR1, PPP2R3A, PDGFA, TNC, PPP2R5C, COL3A1, ITGA11, KITLG, ITGB5, GNG12, ITGB1, CCNE2, AKT1, CCNE1, PTK2, EIF4EBP1, COL27A1, COL6A3, COL6A2, COL6A1, CREB3L1, GNG2, LAMB1, ANGPT2, THBS2, CDK6, CDK4, COL5A2, COL5A1, IFNAR2, NRAS, LAMA4, GNB1, GNG10, COL1A2, YWHAQ, PDGFRB, GNB4, COL1A1, MTOR, COL24A1, PPP2R3C, NGF	628	345	6879	1.39701	0.995476	0.286373	23.3726
KEGG_PATHWAY	hsa04510:Focal adhesion	29	1.8046	0.0201017	IBSP, PDGFA, TNC, COL3A1, ITGA11, ITGB5, ITGB1, CTNNB1, AKT1, PTK2, COL27A1, COL6A3, COL6A2, COL6A1, ZYX, LAMB1, THBS2, ACTB, ROCK2, COL5A2, COL5A1, LAMA4, FYN, COL1A2, PDGFRB, COL1A1, COL24A1, PARVB, PARVA	628	206	6879	1.54204	0.99549	0.272205	23.3847
Annotation Cluster 13	Enrichment Score: 2.6125658745312044
Category	Term	Count	%	PValue	Genes	List Total	Pop Hits	Pop Total	Fold Enrichment	Bonferroni	Benjamini	FDR
UP_KEYWORDS	Neuropathy	20	1.24456	5.35212e-05	IKBKAP, YARS, POLG, ATL3, GARS, IARS2, MTMR2, AP1S1, CCT5, DMXL2, KIF1B, SLC25A46, TRPV4, NDRG1, GNB4, PMP22, DYNC1H1, DST, NGF, MARS	1605	90	20581	2.84957	0.0266669	0.000818723	0.0771529
UP_KEYWORDS	Charcot-Marie-Tooth disease	11	0.684505	0.00537506	MTMR2, YARS, KIF1B, SLC25A46, GARS, TRPV4, GNB4, NDRG1, PMP22, DYNC1H1, MARS	1605	51	20581	2.76576	0.934239	0.0436377	7.47769
UP_KEYWORDS	Neurodegeneration	32	1.99129	0.0505119	AP4E1, KIAA0196, VPS37A, MTMR2, VRK1, ELOVL4, TARDBP, SLC25A46, TRPV4, NDRG1, DYNC1H1, MARS, AP5Z1, IKBKAP, YARS, RARS2, POLG, GARS, TECPR2, HACE1, OPTN, CDK5, BICD2, PANK2, KIF1B, ZFYVE27, PCNA, GNB4, PMP22, C19ORF12, AP4B1, NGF	1605	293	20581	1.40047	1	0.262407	52.6427
Annotation Cluster 14	Enrichment Score: 2.5840634519840924
Category	Term	Count	%	PValue	Genes	List Total	Pop Hits	Pop Total	Fold Enrichment	Bonferroni	Benjamini	FDR
GOTERM_BP_DIRECT	GO:0007077~mitotic nuclear envelope disassembly	16	0.995644	2.13233e-06	NUP133, CDK1, NUP188, NUP155, NDC1, CCNB1, VRK1, CCNB2, SEH1L, PLK1, RAE1, NUP205, CNEP1R1, NUP54, NUP43, NEK6	1451	44	16792	4.20826	0.00871289	0.000874725	0.00397349
GOTERM_BP_DIRECT	GO:0016925~protein sumoylation	25	1.55569	5.21585e-05	BLM, PML, CBX2, NUP188, AURKB, NDC1, CDCA8, RAD21, CDKN2A, RAE1, SEH1L, NUP54, TOP2A, NUP133, KIAA1586, SMC6, BIRC5, WRN, NUP155, SENP1, PIAS4, PIAS3, NUP205, PCNA, NUP43	1451	117	16792	2.4728	0.192703	0.00926396	0.0971521
GOTERM_BP_DIRECT	GO:0006409~tRNA export from nucleus	11	0.684505	0.000245474	NDC1, NOL6, XPOT, NUP133, SEH1L, RAE1, NUP205, NUP188, NUP54, NUP155, NUP43	1451	32	16792	3.97812	0.634887	0.0300704	0.45645
UP_KEYWORDS	Nuclear pore complex	13	0.808961	0.000360023	ENY2, NUP133, MCM3AP, AHCTF1, NUP188, NUP155, NDC1, SEH1L, NUP205, EIF5AL1, SEC13, NUP54, NUP43	1605	50	20581	3.33399	0.166269	0.00477394	0.517921
UP_KEYWORDS	Translocation	16	0.995644	0.00196471	ENY2, NUP133, MCM3AP, AHCTF1, NUP188, NUP155, TIMM44, NDC1, TRAM2, SEH1L, NUP205, EIF5AL1, SEC13, NUP54, NUP43, SEC61G	1605	84	20581	2.44249	0.629593	0.0189179	2.79617
GOTERM_BP_DIRECT	GO:0031047~gene silencing by RNA	20	1.24456	0.00294045	POLR2H, HIST2H3A, NUP133, XPO5, ERI1, NUP188, NUP155, HIST2H3C, NDC1, DROSHA, SEH1L, RAE1, SND1, NUP205, PRKRA, AGO2, HIST1H3D, NUP54, NUP43, HIST1H4J	1451	111	16792	2.08517	0.999994	0.197268	5.33972
GOTERM_CC_DIRECT	GO:0005635~nuclear envelope	25	1.55569	0.00310298	LMNB1, CBX3, NUP188, NDC1, AGPAT5, CSE1L, RAE1, SEH1L, TOR1B, NUP54, KPNB1, RTCB, NUP133, CENPF, IPO9, NUP155, BICD2, NRM, NUP205, RRM1, CNEP1R1, SEC13, TMPO, NUP43, DST	1516	159	18224	1.89011	0.907503	0.0695982	4.63253
UP_KEYWORDS	mRNA transport	18	1.1201	0.00335956	HNRNPA1L2, ZC3H3, ENY2, NUP133, MCM3AP, AHCTF1, NUP188, NUP155, NDC1, SARNP, SEH1L, NUP205, EIF5AL1, QKI, SEC13, THOC5, NUP54, NUP43	1605	106	20581	2.1775	0.817213	0.0298912	4.73696
GOTERM_BP_DIRECT	GO:0075733~intracellular transport of virus	12	0.746733	0.00361368	NDC1, NUP133, SEH1L, RAE1, NUP205, VPS37A, NUP188, NUP54, NUP155, KPNB1, KPNA2, NUP43	1451	51	16792	2.72299	1	0.225984	6.52372
GOTERM_BP_DIRECT	GO:0010827~regulation of glucose transport	9	0.56005	0.00594581	NDC1, NUP133, SEH1L, RAE1, NUP205, NUP188, NUP54, NUP155, NUP43	1451	33	16792	3.15619	1	0.298617	10.5178
GOTERM_CC_DIRECT	GO:0005643~nuclear pore	14	0.871189	0.00594829	ENY2, XPOT, NUP133, MCM3AP, AHCTF1, NUP155, BICD2, NDC1, MAD2L1, RAE1, NUP205, EIF5AL1, KPNA2, KPNB1	1516	72	18224	2.33744	0.989642	0.107965	8.70339
GOTERM_BP_DIRECT	GO:0006406~mRNA export from nucleus	17	1.05787	0.0115331	ENY2, NUP133, SMG6, SMG5, SHFM1, NUP188, NUP155, NDC1, SARNP, SRSF4, SEH1L, RAE1, NUP205, THOC5, NUP54, CPSF3, NUP43	1451	100	16792	1.96736	1	0.448486	19.44
GOTERM_CC_DIRECT	GO:0044611~nuclear pore inner ring	3	0.186683	0.0195733	NUP205, NUP188, NUP155	1516	3	18224	12.0211	1	0.248509	26.044
GOTERM_MF_DIRECT	GO:0017056~structural constituent of nuclear pore	6	0.373367	0.0278648	NDC1, NUP133, NUP205, NUP188, NUP54, NUP155	1429	21	16881	3.37519	1	0.606467	36.9256
GOTERM_BP_DIRECT	GO:1900034~regulation of cellular response to heat	12	0.746733	0.0564533	NDC1, HSPH1, NUP133, SEH1L, RAE1, NUP205, NUP188, MAPKAPK2, MTOR, NUP54, NUP155, NUP43	1451	75	16792	1.85163	1	0.835801	66.1375
GOTERM_BP_DIRECT	GO:0019083~viral transcription	14	0.871189	0.168185	NUP133, RPL37, NUP188, NUP155, NDC1, RAE1, SEH1L, RPL9, NUP205, RPS13, NUP54, RPS20, RPS21, NUP43	1451	112	16792	1.44659	1	0.975834	96.7663
Annotation Cluster 15	Enrichment Score: 2.5577248906499257
Category	Term	Count	%	PValue	Genes	List Total	Pop Hits	Pop Total	Fold Enrichment	Bonferroni	Benjamini	FDR
GOTERM_BP_DIRECT	GO:0000732~strand displacement	10	0.622278	0.000209764	EXO1, RAD51D, DNA2, NBN, RAD51AP1, XRCC2, BLM, BRCA2, WRN, RMI1	1451	26	16792	4.45104	0.577245	0.0265463	0.390171
GOTERM_BP_DIRECT	GO:0000731~DNA synthesis involved in DNA repair	10	0.622278	0.00233186	EXO1, RAD51D, DNA2, NBN, RAD51AP1, XRCC2, BLM, BRCA2, WRN, RMI1	1451	35	16792	3.30649	0.999931	0.174382	4.2572
KEGG_PATHWAY	hsa03440:Homologous recombination	7	0.435594	0.0433902	RAD51D, NBN, XRCC2, BLM, SHFM1, BRCA2, RAD54L	628	29	6879	2.64403	0.999992	0.401321	44.1162
Annotation Cluster 16	Enrichment Score: 2.507279731217345
Category	Term	Count	%	PValue	Genes	List Total	Pop Hits	Pop Total	Fold Enrichment	Bonferroni	Benjamini	FDR
GOTERM_BP_DIRECT	GO:0007076~mitotic chromosome condensation	8	0.497822	0.000121957	NCAPH, NCAPG, PAPD7, NUSAP1, CDCA5, NCAPD3, SMC4, NCAPD2	1451	15	16792	6.17211	0.393799	0.0183679	0.227022
UP_KEYWORDS	DNA condensation	7	0.435594	0.000385627	NCAPH, NCAPG2, NCAPG, NCAPH2, NCAPD3, SMC4, NCAPD2	1605	14	20581	6.41153	0.176984	0.00498188	0.554659
GOTERM_CC_DIRECT	GO:0000796~condensin complex	4	0.248911	0.00504465	NCAPH, NCAPG, SMC4, NCAPD2	1516	5	18224	9.61689	0.979225	0.0969225	7.42847
COG_ONTOLOGY	Chromatin structure and dynamics / Cell division and chromosome partitioning	3	0.186683	0.0196192	NCAPG, NCAPD3, NCAPD2	170	3	2026	11.9176	0.490173	0.285978	15.9911
GOTERM_BP_DIRECT	GO:0010032~meiotic chromosome condensation	3	0.186683	0.0624761	NCAPD3, SMC4, NCAPD2	1451	5	16792	6.94363	1	0.855224	69.9466
Annotation Cluster 17	Enrichment Score: 2.392332074455753
Category	Term	Count	%	PValue	Genes	List Total	Pop Hits	Pop Total	Fold Enrichment	Bonferroni	Benjamini	FDR
INTERPRO	IPR003593:AAA+ ATPase domain	23	1.43124	0.00169441	RAD51D, CDC6, ABCF2, FIGNL1, ATAD2, ATAD5, ABCA1, NAV3, RFC5, NVL, MCM8, RFC4, NAV1, ASCC3, TAP2, TAP1, ABCC4, ABCB10, KATNAL1, DYNC1H1, ORC1, ABCC5, TRIP13	1531	136	18559	2.05007	0.978457	0.22574	2.91445
SMART	SM00382:AAA	23	1.43124	0.00176351	RAD51D, CDC6, ABCF2, FIGNL1, ATAD2, ATAD5, ABCA1, NAV3, RFC5, NVL, MCM8, RFC4, NAV1, ASCC3, TAP2, TAP1, ABCC4, ABCB10, KATNAL1, DYNC1H1, ORC1, ABCC5, TRIP13	835	136	10057	2.03691	0.534327	0.103432	2.45955
INTERPRO	IPR003959:ATPase, AAA-type, core	10	0.622278	0.0222642	RFC5, NVL, RFC4, FIGNL1, ATAD2, ATAD5, NAV3, KATNAL1, ORC1, TRIP13	1531	51	18559	2.37689	1	0.747695	32.477
Annotation Cluster 18	Enrichment Score: 2.3403939989163347
Category	Term	Count	%	PValue	Genes	List Total	Pop Hits	Pop Total	Fold Enrichment	Bonferroni	Benjamini	FDR
GOTERM_BP_DIRECT	GO:0032212~positive regulation of telomere maintenance via telomerase	11	0.684505	0.000245474	CCT5, TCP1, MAP3K4, CCT4, NEK2, WRAP53, CCT8, AURKB, CCT6A, NEK7, CTNNB1	1451	32	16792	3.97812	0.634887	0.0300704	0.45645
GOTERM_BP_DIRECT	GO:0051973~positive regulation of telomerase activity	9	0.56005	0.00250426	NVL, TCP1, MAP3K4, CCT4, NEK2, WRAP53, AURKB, NEK7, CTNNB1	1451	29	16792	3.59153	0.999966	0.182719	4.56503
GOTERM_BP_DIRECT	GO:1904355~positive regulation of telomere capping	4	0.248911	0.154929	MAP3K4, NEK2, AURKB, NEK7	1451	16	16792	2.89318	1	0.969472	95.6583
Annotation Cluster 19	Enrichment Score: 1.9937933695798247
Category	Term	Count	%	PValue	Genes	List Total	Pop Hits	Pop Total	Fold Enrichment	Bonferroni	Benjamini	FDR
SMART	SM00033:CH	13	0.808961	0.00738319	GAS2L3, MICALL2, CNN3, SPECC1, MICAL2, IQGAP3, EHBP1, NAV3, TAGLN2, DST, PARVB, ASPM, PARVA	835	66	10057	2.37236	0.959594	0.299899	9.92748
INTERPRO	IPR001715:Calponin homology domain	14	0.871189	0.00880845	MICALL2, GAS2L3, CNN3, MICAL2, SPECC1, IQGAP3, EHBP1, NAV3, TAGLN2, CAMSAP2, DST, PARVB, ASPM, PARVA	1531	76	18559	2.23303	1	0.51084	14.2994
UP_SEQ_FEATURE	domain:CH	9	0.56005	0.0160501	MICALL2, GAS2L3, CNN3, MICAL2, SPECC1, IQGAP3, EHBP1, NAV3, TAGLN2	1593	42	20063	2.69882	1	0.830081	25.8671
Annotation Cluster 20	Enrichment Score: 1.900240219054205
Category	Term	Count	%	PValue	Genes	List Total	Pop Hits	Pop Total	Fold Enrichment	Bonferroni	Benjamini	FDR
UP_KEYWORDS	TPQ	5	0.311139	0.00199277	LOXL3, LOX, AOC2, LOXL2, LOXL1	1605	8	20581	8.01441	0.634815	0.0188271	2.83557
UP_KEYWORDS	LTQ	4	0.248911	0.00419134	LOXL3, LOX, LOXL2, LOXL1	1605	5	20581	10.2584	0.880097	0.0353118	5.87706
UP_SEQ_FEATURE	region of interest:Lysyl-oxidase like	4	0.248911	0.00441371	LOXL3, LOX, LOXL2, LOXL1	1593	5	20063	10.0756	1	0.521632	7.85693
UP_SEQ_FEATURE	cross-link:Lysine tyrosylquinone (Lys-Tyr)	4	0.248911	0.00441371	LOXL3, LOX, LOXL2, LOXL1	1593	5	20063	10.0756	1	0.521632	7.85693
INTERPRO	IPR001695:Lysyl oxidase	4	0.248911	0.00492515	LOXL3, LOX, LOXL2, LOXL1	1531	5	18559	9.69771	0.999986	0.384788	8.25091
INTERPRO	IPR019828:Lysyl oxidase, conserved site	4	0.248911	0.00492515	LOXL3, LOX, LOXL2, LOXL1	1531	5	18559	9.69771	0.999986	0.384788	8.25091
GOTERM_MF_DIRECT	GO:0016641~oxidoreductase activity, acting on the CH-NH2 group of donors, oxygen as acceptor	4	0.248911	0.00530232	LOXL3, LOX, LOXL2, LOXL1	1429	5	16881	9.45052	0.998932	0.43458	8.30455
GOTERM_MF_DIRECT	GO:0004720~protein-lysine 6-oxidase activity	3	0.186683	0.0202454	LOXL3, LOX, LOXL2	1429	3	16881	11.8132	1	0.572215	28.3616
UP_SEQ_FEATURE	metal ion-binding site:Copper	5	0.311139	0.0265417	LOXL3, LOX, AOC2, LOXL2, LOXL1	1593	15	20063	4.19816	1	0.898927	39.2021
GOTERM_MF_DIRECT	GO:0005507~copper ion binding	8	0.497822	0.19225	RNF7, ADNP, LOXL3, LOX, AOC2, LOXL2, LOXL1, IL1A	1429	56	16881	1.68759	1	0.96637	96.9245
UP_KEYWORDS	Copper	6	0.373367	0.578782	LOXL3, LOX, AOC2, LOXL2, LOXL1, ENOX1	1605	65	20581	1.18367	1	0.907997	99.9996
Annotation Cluster 21	Enrichment Score: 1.891729667907903
Category	Term	Count	%	PValue	Genes	List Total	Pop Hits	Pop Total	Fold Enrichment	Bonferroni	Benjamini	FDR
BIOCARTA	h_cellcyclePathway:Cyclins and Cell Cycle Regulation	11	0.684505	9.81393e-05	CCNB1, E2F1, CCNE1, CDK1, CDKN2A, CDKN2B, CDKN2C, RBL1, CDK6, CDK4, TFDP1	171	25	1625	4.18129	0.0206877	0.0206877	0.124204
BIOCARTA	h_g1Pathway:Cell Cycle: G1/S Check Point	10	0.622278	0.00249011	E2F1, CCNE1, CDK1, CDKN2A, DHFR, CDKN2B, SKP2, CDK6, CDK4, TFDP1	171	30	1625	3.16764	0.412015	0.162235	3.10787
BIOCARTA	h_skp2e2fPathway:E2F1 Destruction Pathway	5	0.311139	0.0146545	E2F1, CCNE1, SKP2, CDC34, TFDP1	171	10	1625	4.75146	0.956912	0.407903	17.0511
BIOCARTA	h_fbw7Pathway:Cyclin E Destruction Pathway	4	0.248911	0.0588323	E2F1, CCNE1, CDC34, TFDP1	171	9	1625	4.22352	0.999998	0.761885	53.5974
BIOCARTA	h_raccycdPathway:Influence of Ras and Rho proteins on G1 to S Transition	6	0.373367	0.143854	E2F1, AKT1, CCNE1, CDK6, CDK4, TFDP1	171	27	1625	2.11176	1	0.921508	86.0091
BIOCARTA	h_p27Pathway:Regulation of p27 Phosphorylation during Cell Cycle Progression	4	0.248911	0.147249	E2F1, CCNE1, SKP2, TFDP1	171	13	1625	2.92398	1	0.911385	86.6957
Annotation Cluster 22	Enrichment Score: 1.872755226520228
Category	Term	Count	%	PValue	Genes	List Total	Pop Hits	Pop Total	Fold Enrichment	Bonferroni	Benjamini	FDR
GOTERM_BP_DIRECT	GO:0032212~positive regulation of telomere maintenance via telomerase	11	0.684505	0.000245474	CCT5, TCP1, MAP3K4, CCT4, NEK2, WRAP53, CCT8, AURKB, CCT6A, NEK7, CTNNB1	1451	32	16792	3.97812	0.634887	0.0300704	0.45645
GOTERM_BP_DIRECT	GO:1904851~positive regulation of establishment of protein localization to telomere	6	0.373367	0.000446777	CCT5, TCP1, CCT4, WRAP53, CCT8, CCT6A	1451	9	16792	7.71514	0.840224	0.0496681	0.829293
GOTERM_BP_DIRECT	GO:1904871~positive regulation of protein localization to Cajal body	5	0.311139	0.00291798	CCT5, TCP1, CCT4, CCT8, CCT6A	1451	8	16792	7.23294	0.999994	0.199157	5.29995
INTERPRO	IPR002194:Chaperonin TCP-1, conserved site	5	0.311139	0.0041349	CCT5, TCP1, CCT4, CCT8, CCT6A	1531	9	18559	6.73452	0.999915	0.347023	6.97177
GOTERM_CC_DIRECT	GO:0005832~chaperonin-containing T-complex	5	0.311139	0.00426299	CCT5, TCP1, CCT4, CCT8, CCT6A	1516	9	18224	6.67839	0.962086	0.0868917	6.31224
INTERPRO	IPR027413:GroEL-like equatorial domain	6	0.373367	0.0056307	CCT5, TCP1, CCT4, CCT8, MKKS, CCT6A	1531	15	18559	4.84886	0.999997	0.400183	9.37894
GOTERM_BP_DIRECT	GO:1904874~positive regulation of telomerase RNA localization to Cajal body	6	0.373367	0.0068592	CCT5, TCP1, CCT4, CCT8, CCT6A, SHQ1	1451	15	16792	4.62908	1	0.332042	12.0376
INTERPRO	IPR002423:Chaperonin Cpn60/TCP-1	6	0.373367	0.00764147	CCT5, TCP1, CCT4, CCT8, MKKS, CCT6A	1531	16	18559	4.5458	1	0.474249	12.5225
INTERPRO	IPR027409:GroEL-like apical domain	6	0.373367	0.00764147	CCT5, TCP1, CCT4, CCT8, MKKS, CCT6A	1531	16	18559	4.5458	1	0.474249	12.5225
INTERPRO	IPR017998:Chaperone tailless complex polypeptide 1 (TCP-1)	5	0.311139	0.0132948	CCT5, TCP1, CCT4, CCT8, CCT6A	1531	12	18559	5.05089	1	0.611901	20.8188
INTERPRO	IPR027410:TCP-1-like chaperonin intermediate domain	5	0.311139	0.0132948	CCT5, TCP1, CCT4, CCT8, CCT6A	1531	12	18559	5.05089	1	0.611901	20.8188
GOTERM_CC_DIRECT	GO:0002199~zona pellucida receptor complex	4	0.248911	0.032907	CCT5, TCP1, CCT4, CCT8	1516	9	18224	5.34271	1	0.34307	39.9919
GOTERM_CC_DIRECT	GO:0044297~cell body	10	0.622278	0.0753915	TUBB, CCT5, TCP1, ACTC1, CCT4, LZTS1, ACTA1, GNB1, CCT8, DPYSL3	1516	63	18224	1.90811	1	0.56067	69.7703
GOTERM_BP_DIRECT	GO:1901998~toxin transport	7	0.435594	0.0856963	CCT5, SCFD1, TCP1, NRP1, CCT4, RAB28, CCT8	1451	36	16792	2.25025	1	0.908149	81.1668
GOTERM_BP_DIRECT	GO:0007339~binding of sperm to zona pellucida	6	0.373367	0.180543	CCT5, TCP1, CCT4, ZP3, CCT8, POMZP3	1451	35	16792	1.98389	1	0.9792	97.5533
GOTERM_BP_DIRECT	GO:0050821~protein stabilization	15	0.933416	0.285093	TCP1, ATP1B3, VHL, CRTAP, PML, SOX4, CCT6A, GTSE1, CCT5, MSX1, CCT4, CDKN2A, RASSF1, CCT8, WIZ	1451	136	16792	1.2764	1	0.995951	99.8077
GOTERM_MF_DIRECT	GO:0051082~unfolded protein binding	10	0.622278	0.591714	PFDN1, CCT5, TCP1, CCT4, CCT8, MKKS, CCT6A, CHAF1A, SERPINH1, SHQ1	1429	110	16881	1.07392	1	0.999466	100
Annotation Cluster 23	Enrichment Score: 1.797220116203224
Category	Term	Count	%	PValue	Genes	List Total	Pop Hits	Pop Total	Fold Enrichment	Bonferroni	Benjamini	FDR
GOTERM_BP_DIRECT	GO:0006024~glycosaminoglycan biosynthetic process	11	0.684505	0.00252876	EXTL3, HS3ST3A1, GALNT5, UGDH, PDGFRB, EXT1, B4GALT7, EXTL2, EXT2, HS3ST3B1, HS2ST1	1451	42	16792	3.03095	0.999969	0.181131	4.60871
KEGG_PATHWAY	hsa00534:Glycosaminoglycan biosynthesis - heparan sulfate / heparin	8	0.497822	0.00440337	EXTL3, HS3ST3A1, EXT1, B4GALT7, EXTL2, EXT2, HS3ST3B1, HS2ST1	628	24	6879	3.65127	0.690836	0.10122	5.62459
INTERPRO	IPR015338:EXTL2, alpha-1,4-N-acetylhexosaminyltransferase	4	0.248911	0.00492515	EXTL3, EXT1, EXTL2, EXT2	1531	5	18559	9.69771	0.999986	0.384788	8.25091
GOTERM_BP_DIRECT	GO:0015012~heparan sulfate proteoglycan biosynthetic process	6	0.373367	0.0122251	EXTL3, EXT1, DSE, EXTL2, EXT2, HS3ST3B1	1451	17	16792	4.08449	1	0.459695	20.4844
INTERPRO	IPR004263:Exostosin-like	3	0.186683	0.0574121	EXTL3, EXT1, EXT2	1531	5	18559	7.27329	1	0.900434	64.3431
GOTERM_MF_DIRECT	GO:0008375~acetylglucosaminyltransferase activity	3	0.186683	0.42787	EXTL3, EXT1, EXT2	1429	17	16881	2.08467	1	0.996815	99.9889
Annotation Cluster 24	Enrichment Score: 1.789953309004951
Category	Term	Count	%	PValue	Genes	List Total	Pop Hits	Pop Total	Fold Enrichment	Bonferroni	Benjamini	FDR
GOTERM_CC_DIRECT	GO:0005913~cell-cell adherens junction	40	2.48911	0.0118388	PVR, CNN3, STK38, CALD1, ASAP1, ANLN, ESYT2, TAGLN2, CAPZB, ITGB1, SCRIB, CTNNB1, BZW2, SH3GLB1, SND1, EIF3E, ARHGAP1, NDRG1, ZYX, SSX2IP, GOLGA3, ENO1, KIF5B, MYO1B, CKAP5, FSCN1, OLA1, TXNDC9, TMEM2, CCNB2, KIAA1524, MB21D2, RARS, CCT8, HIST1H3D, TMPO, DBN1, PAICS, YKT6, PARVA	1516	323	18224	1.48868	0.999891	0.176424	16.6205
GOTERM_MF_DIRECT	GO:0098641~cadherin binding involved in cell-cell adhesion	37	2.30243	0.0129133	CNN3, STK38, CALD1, ASAP1, ANLN, ESYT2, TAGLN2, CAPZB, ITGB1, SCRIB, CTNNB1, BZW2, SH3GLB1, SND1, EIF3E, ARHGAP1, NDRG1, GOLGA3, ENO1, KIF5B, MYO1B, CKAP5, FSCN1, OLA1, TXNDC9, TMEM2, CCNB2, KIAA1524, MB21D2, RARS, CCT8, HIST1H3D, TMPO, DBN1, PAICS, YKT6, PARVA	1429	290	16881	1.5072	1	0.549119	19.0998
GOTERM_BP_DIRECT	GO:0098609~cell-cell adhesion	34	2.11574	0.0279123	CNN3, STK38, CALD1, ASAP1, ANLN, ESYT2, TAGLN2, CAPZB, BZW2, SH3GLB1, SND1, EIF3E, ARHGAP1, NDRG1, GOLGA3, ENO1, KIF5B, MYO1B, CKAP5, FSCN1, OLA1, TXNDC9, ELMO2, TMEM2, CCNB2, KIAA1524, MB21D2, RARS, CCT8, HIST1H3D, TMPO, DBN1, PAICS, YKT6	1451	271	16792	1.45193	1	0.665811	40.9945
Annotation Cluster 25	Enrichment Score: 1.7862704130193314
Category	Term	Count	%	PValue	Genes	List Total	Pop Hits	Pop Total	Fold Enrichment	Bonferroni	Benjamini	FDR
INTERPRO	IPR009068:S15/NS1, RNA-binding	5	0.311139	0.00131415	MRPS15, GARS, RPS13, EPRS, MARS	1531	7	18559	8.65867	0.948998	0.237029	2.26745
INTERPRO	IPR000738:WHEP-TRS	3	0.186683	0.0574121	GARS, EPRS, MARS	1531	5	18559	7.27329	1	0.900434	64.3431
SMART	SM00991:SM00991	3	0.186683	0.0580148	GARS, EPRS, MARS	835	5	10057	7.22659	1	0.691582	56.9681
Annotation Cluster 26	Enrichment Score: 1.7564294957450628
Category	Term	Count	%	PValue	Genes	List Total	Pop Hits	Pop Total	Fold Enrichment	Bonferroni	Benjamini	FDR
GOTERM_BP_DIRECT	GO:0031145~anaphase-promoting complex-dependent catabolic process	22	1.36901	2.23336e-06	ANAPC2, CDK1, SKP2, CDC23, AURKA, CDC20, AURKB, UBE2C, PSMA7, PSMB8, PSMA2, CCNB1, PSMD14, MAD2L1, PSMA6, PLK1, PSMB2, PSMD2, BUB1B, PSMD5, PSME4, UBE2E1	1451	79	16792	3.22278	0.00912385	0.000832901	0.00416176
GOTERM_BP_DIRECT	GO:0051437~positive regulation of ubiquitin-protein ligase activity involved in regulation of mitotic cell cycle transition	20	1.24456	1.75621e-05	ANAPC2, CDK1, CDC23, CDC20, UBE2C, PSMA7, PSMB8, PSMA2, CCNB1, PSMD14, MAD2L1, PSMA6, PLK1, PSMB2, PSMD2, FBXO5, BUB1B, PSMD5, PSME4, UBE2E1	1451	76	16792	3.04545	0.0695393	0.00399619	0.0327217
GOTERM_BP_DIRECT	GO:0051436~negative regulation of ubiquitin-protein ligase activity involved in mitotic cell cycle	18	1.1201	8.62862e-05	ANAPC2, CDK1, CDC23, CDC20, UBE2C, PSMA7, PSMB8, PSMA2, CCNB1, PSMD14, MAD2L1, PSMA6, PSMB2, PSMD2, FBXO5, BUB1B, PSMD5, UBE2E1	1451	71	16792	2.93393	0.298219	0.0140655	0.160671
UP_KEYWORDS	Proteasome	14	0.871189	0.000163591	PSMA2, RAD23B, PSMD14, PSMA6, KIAA0368, PSMB2, SHFM1, UCHL5, PSMD2, UBE3C, PSME4, PSMA7, USP14, PSMB8	1605	53	20581	3.38722	0.0792994	0.00229238	0.235649
GOTERM_BP_DIRECT	GO:0043161~proteasome-mediated ubiquitin-dependent protein catabolic process	34	2.11574	0.000295686	RAD23B, PPP2R5C, PML, TRIM13, RNF216, EDEM3, CDC34, PSMA7, GTSE1, CTNNB1, TRIM9, PSMB2, BTBD3, PSMD2, HECTD3, PSMD5, RNF122, KIF14, CDK1, ANAPC2, CDC23, CDC20, UBE2C, PSMB8, PSMA2, PSMD14, MAD2L1, PSMA6, KCTD17, BUB1B, RNF24, UBE2W, PSME4, UBE2E1	1451	203	16792	1.93829	0.702897	0.0340821	0.549574
GOTERM_CC_DIRECT	GO:0000502~proteasome complex	15	0.933416	0.000321297	RAD23B, KIAA0368, SHFM1, UBE3C, PSMA7, PSMB8, PSMA2, PSMG3, PSMD14, PSMA6, PSMB2, PSMD2, PSMD5, PSME4, USP14	1516	60	18224	3.00528	0.218197	0.0122322	0.489256
GOTERM_BP_DIRECT	GO:0051439~regulation of ubiquitin-protein ligase activity involved in mitotic cell cycle	9	0.56005	0.000456383	CCNB1, ANAPC2, CDK1, PLK1, FBXO5, CDC23, CDC20, UBE2C, UBE2E1	1451	23	16792	4.52845	0.846403	0.0493725	0.84705
GOTERM_BP_DIRECT	GO:0090263~positive regulation of canonical Wnt signaling pathway	19	1.18233	0.0146408	PPP2R3A, SOX4, WLS, PSMA7, DAPK3, PSMB8, PSMA2, WNT4, PSMD14, PSMA6, SULF2, UBR5, DLX5, PSMB2, PSMD2, COL1A1, PSMD5, PSME4, ASPM	1451	120	16792	1.83235	1	0.505316	24.0311
GOTERM_BP_DIRECT	GO:0043488~regulation of mRNA stability	17	1.05787	0.015099	RBM24, EXOSC4, ELAVL1, YTHDF2, MAPKAPK2, PSMA7, PSMB8, PSMA2, AKT1, PSMD14, PSMA6, DCP2, PSMB2, PSMD2, PSMD5, PSME4, SAMD4A	1451	103	16792	1.91006	1	0.51212	24.6867
GOTERM_CC_DIRECT	GO:0005839~proteasome core complex	6	0.373367	0.0260643	PSMA2, PSMA6, PSMB2, PSME4, PSMA7, PSMB8	1516	21	18224	3.4346	1	0.294462	33.1742
GOTERM_BP_DIRECT	GO:0006521~regulation of cellular amino acid metabolic process	10	0.622278	0.0290169	PSMA2, PSMD14, PSMA6, PSMB2, PSMD2, AZIN1, PSME4, PSMD5, PSMA7, PSMB8	1451	51	16792	2.26916	1	0.676777	42.2315
KEGG_PATHWAY	hsa03050:Proteasome	9	0.56005	0.042795	PSMA2, PSMD14, PSMA6, SHFM1, PSMB2, PSMD2, PSME4, PSMA7, PSMB8	628	44	6879	2.24055	0.999991	0.410705	43.6584
UP_KEYWORDS	Threonine protease	5	0.311139	0.0652405	PSMA2, PSMA6, PSMB2, PSMA7, PSMB8	1605	20	20581	3.20576	1	0.312298	62.2014
INTERPRO	IPR001353:Proteasome, subunit alpha/beta	5	0.311139	0.0657512	PSMA2, PSMA6, PSMB2, PSMA7, PSMB8	1531	19	18559	3.19004	1	0.919794	69.4626
GOTERM_BP_DIRECT	GO:0002479~antigen processing and presentation of exogenous peptide antigen via MHC class I, TAP-dependent	10	0.622278	0.0906281	PSMA2, PSMD14, PSMA6, PSMB2, PSMD2, ITGB5, PSME4, PSMD5, PSMA7, PSMB8	1451	63	16792	1.83694	1	0.915214	82.9724
GOTERM_MF_DIRECT	GO:0004298~threonine-type endopeptidase activity	5	0.311139	0.0960339	PSMA2, PSMA6, PSMB2, PSMA7, PSMB8	1429	21	16881	2.81266	1	0.872869	80.7269
GOTERM_BP_DIRECT	GO:0060071~Wnt signaling pathway, planar cell polarity pathway	13	0.808961	0.0975521	CTHRC1, AP2S1, CLTC, PSMA7, PSMB8, PSMA2, PSMD14, PSMA6, PSMB2, ROR1, PSMD2, PSMD5, PSME4	1451	92	16792	1.63527	1	0.92694	85.2329
GOTERM_BP_DIRECT	GO:0090090~negative regulation of canonical Wnt signaling pathway	20	1.24456	0.110407	CTHRC1, HECW1, PPP2R3A, NKD2, PSMA7, SNAI2, PSMB8, PSMA2, WNT4, NOTCH1, PSMD14, DAB2, PSMA6, PSMB2, PSMD2, MCC, LIMD1, PSMD5, PSME4, MAD2L2	1451	163	16792	1.41996	1	0.941634	88.6973
GOTERM_BP_DIRECT	GO:0051603~proteolysis involved in cellular protein catabolic process	8	0.497822	0.11648	PSMA2, ADAMTS7, PSMA6, FAP, PSMB2, ADAMTS12, PSMA7, PSMB8	1451	48	16792	1.92878	1	0.945211	90.0518
GOTERM_BP_DIRECT	GO:0002223~stimulatory C-type lectin receptor signaling pathway	14	0.871189	0.118504	PSMA2, NRAS, PSMD14, UBE2D2, PSMA6, FYN, PSMB2, PSMD2, UBE2V1, CLEC7A, PSME4, PSMD5, PSMA7, PSMB8	1451	105	16792	1.54303	1	0.946314	90.4678
INTERPRO	IPR000426:Proteasome, alpha-subunit, N-terminal domain	3	0.186683	0.136403	PSMA2, PSMA6, PSMA7	1531	8	18559	4.5458	1	0.977953	92.252
INTERPRO	IPR023332:Proteasome A-type subunit	3	0.186683	0.136403	PSMA2, PSMA6, PSMA7	1531	8	18559	4.5458	1	0.977953	92.252
SMART	SM00948:SM00948	3	0.186683	0.137722	PSMA2, PSMA6, PSMA7	835	8	10057	4.51662	1	0.865343	87.6389
GOTERM_CC_DIRECT	GO:0019773~proteasome core complex, alpha-subunit complex	3	0.186683	0.138314	PSMA2, PSMA6, PSMA7	1516	8	18224	4.50792	1	0.738554	89.6897
GOTERM_BP_DIRECT	GO:0033209~tumor necrosis factor-mediated signaling pathway	15	0.933416	0.139046	PSMA2, TNFRSF21, PSMD14, TNFRSF10B, PSMA6, TXNDC17, TNFRSF10D, PSMB2, PSMD2, FAS, PSME4, PSMD5, PSMA7, PSMB8, TRAF3	1451	118	16792	1.47111	1	0.961927	93.8574
GOTERM_BP_DIRECT	GO:0038061~NIK/NF-kappaB signaling	9	0.56005	0.207514	PSMA2, PSMD14, PSMA6, PSMB2, PSMD2, PSME4, PSMD5, PSMA7, PSMB8	1451	66	16792	1.5781	1	0.986162	98.6886
GOTERM_BP_DIRECT	GO:0050852~T cell receptor signaling pathway	16	0.995644	0.296292	TNFRSF21, STOML2, UBE2V1, PSMA7, PSMB8, PSMA2, PSMD14, UBE2D2, PSMA6, PLCG1, FYN, PSMB2, PSMD2, RIPK2, PSMD5, PSME4	1451	148	16792	1.2511	1	0.996501	99.8567
GOTERM_BP_DIRECT	GO:0000165~MAPK cascade	23	1.43124	0.587423	FGFR1, PDGFA, KITLG, MAPKAPK2, PSMA7, PSMB8, IL31RA, PSMA2, RASAL2, NRAS, PTK2, PSMD14, MAP3K4, PSMA6, MAPK12, FYN, PSMB2, DLG4, PSMD2, PDGFRB, PSMD5, PSME4, SCG2	1451	262	16792	1.01592	1	0.999952	100
GOTERM_BP_DIRECT	GO:0038095~Fc-epsilon receptor signaling pathway	15	0.933416	0.682213	PPP3R1, UBE2V1, PSMA7, PSMB8, PSMA2, NRAS, PSMD14, UBE2D2, PSMA6, PLCG1, PSMB2, PSMD2, PSMD5, PSME4, PPP3CA	1451	178	16792	0.975228	1	0.999993	100
Annotation Cluster 27	Enrichment Score: 1.7370644837779103
Category	Term	Count	%	PValue	Genes	List Total	Pop Hits	Pop Total	Fold Enrichment	Bonferroni	Benjamini	FDR
UP_KEYWORDS	Cyclin	11	0.684505	0.00077983	CCNB1, CCNE2, CCNE1, CDKN2A, CCNJ, CCNB2, CDKN2B, CDKN2C, CABLES2, CDK4, CCNA2	1605	40	20581	3.52634	0.325624	0.00891385	1.11869
INTERPRO	IPR004367:Cyclin, C-terminal domain	6	0.373367	0.013055	CCNB1, CCNE2, CCNE1, CCNJ, CCNB2, CCNA2	1531	18	18559	4.04071	1	0.616835	20.4826
SMART	SM01332:SM01332	6	0.373367	0.0133335	CCNB1, CCNE2, CCNE1, CCNJ, CCNB2, CCNA2	835	18	10057	4.01477	0.997009	0.383904	17.2533
INTERPRO	IPR006671:Cyclin, N-terminal	7	0.435594	0.0569351	CCNB1, CCNE2, CCNE1, CCNJ, CCNB2, CABLES2, CCNA2	1531	34	18559	2.49574	1	0.902444	64.0271
INTERPRO	IPR013763:Cyclin-like	8	0.497822	0.0667247	CCNB1, CCNE2, CCNE1, CCNJ, CCNB2, RBL1, CABLES2, CCNA2	1531	44	18559	2.20403	1	0.916299	70.0129
SMART	SM00385:CYCLIN	7	0.435594	0.0733206	CCNB1, CCNE2, CCNE1, CCNJ, CCNB2, RBL1, CCNA2	835	36	10057	2.34195	1	0.718648	65.8483
Annotation Cluster 28	Enrichment Score: 1.705143236381475
Category	Term	Count	%	PValue	Genes	List Total	Pop Hits	Pop Total	Fold Enrichment	Bonferroni	Benjamini	FDR
UP_SEQ_FEATURE	chain:RANBP2-like and GRIP domain-containing protein 5	4	0.248911	0.00441371	RGPD6, RGPD5, RGPD4, RGPD3	1593	5	20063	10.0756	1	0.521632	7.85693
UP_SEQ_FEATURE	chain:RANBP2-like and GRIP domain-containing protein 4	4	0.248911	0.00441371	RGPD6, RGPD5, RGPD4, RGPD3	1593	5	20063	10.0756	1	0.521632	7.85693
UP_SEQ_FEATURE	chain:RANBP2-like and GRIP domain-containing protein 7	4	0.248911	0.00441371	RGPD6, RGPD5, RGPD4, RGPD3	1593	5	20063	10.0756	1	0.521632	7.85693
UP_SEQ_FEATURE	chain:RANBP2-like and GRIP domain-containing protein 6	4	0.248911	0.00441371	RGPD6, RGPD5, RGPD4, RGPD3	1593	5	20063	10.0756	1	0.521632	7.85693
COG_ONTOLOGY	Carbohydrate transport and metabolism	9	0.56005	0.0110488	HHIPL1, RGPD6, RGPD5, UAP1, H6PD, SLC37A3, RGPD4, RGPD3, PAPSS1	170	38	2026	2.8226	0.314597	0.314597	9.3083
UP_SEQ_FEATURE	domain:RanBD1 1	4	0.248911	0.0206176	RGPD6, RGPD5, RGPD4, RGPD3	1593	8	20063	6.29724	1	0.864239	31.9809
UP_SEQ_FEATURE	domain:RanBD1 2	4	0.248911	0.0206176	RGPD6, RGPD5, RGPD4, RGPD3	1593	8	20063	6.29724	1	0.864239	31.9809
GOTERM_BP_DIRECT	GO:0000042~protein targeting to Golgi	6	0.373367	0.0246755	RGPD6, RGPD5, RGPD4, RGPD3, OPTN, BICD2	1451	20	16792	3.47181	1	0.634057	37.2237
SMART	SM00755:Grip	4	0.248911	0.0566734	RGPD6, RGPD5, RGPD4, RGPD3	835	11	10057	4.37975	1	0.699699	56.0954
INTERPRO	IPR000237:GRIP	4	0.248911	0.0700909	RGPD6, RGPD5, RGPD4, RGPD3	1531	12	18559	4.04071	1	0.923427	71.8444
INTERPRO	IPR000156:Ran binding domain	4	0.248911	0.0700909	RGPD6, RGPD5, RGPD4, RGPD3	1531	12	18559	4.04071	1	0.923427	71.8444
SMART	SM00160:RanBD	4	0.248911	0.0710508	RGPD6, RGPD5, RGPD4, RGPD3	835	12	10057	4.01477	1	0.735442	64.649
UP_SEQ_FEATURE	domain:GRIP	4	0.248911	0.0782699	RGPD6, RGPD5, RGPD4, RGPD3	1593	13	20063	3.87522	1	0.987737	77.8577
Annotation Cluster 29	Enrichment Score: 1.6922066671256994
Category	Term	Count	%	PValue	Genes	List Total	Pop Hits	Pop Total	Fold Enrichment	Bonferroni	Benjamini	FDR
UP_SEQ_FEATURE	repeat:HEAT 1	13	0.808961	0.00172609	KIAA0368, CKAP5, PRKDC, BRAT1, NCAPD3, EIF4G3, HEATR5A, NCAPG, HEATR4, CAND1, MTOR, PSME4, KPNB1	1593	58	20063	2.8229	0.998671	0.281922	3.14524
UP_SEQ_FEATURE	repeat:HEAT 2	13	0.808961	0.00172609	KIAA0368, CKAP5, PRKDC, BRAT1, NCAPD3, EIF4G3, HEATR5A, NCAPG, HEATR4, CAND1, MTOR, PSME4, KPNB1	1593	58	20063	2.8229	0.998671	0.281922	3.14524
UP_SEQ_FEATURE	repeat:HEAT 3	10	0.622278	0.0157367	EIF4G3, KIAA0368, CKAP5, NCAPG, HEATR4, CAND1, PSME4, MTOR, KPNB1, NCAPD3	1593	50	20063	2.5189	1	0.832815	25.4291
UP_SEQ_FEATURE	repeat:HEAT 5	8	0.497822	0.0183401	EIF4G3, KIAA0368, CKAP5, NCAPG, CAND1, PSME4, MTOR, KPNB1	1593	35	20063	2.87874	1	0.85311	28.9946
UP_SEQ_FEATURE	repeat:HEAT 4	9	0.56005	0.0183868	EIF4G3, KIAA0368, CKAP5, NCAPG, CAND1, PSME4, MTOR, KPNB1, NCAPD3	1593	43	20063	2.63605	1	0.846246	29.0571
UP_SEQ_FEATURE	repeat:HEAT 6	7	0.435594	0.0281707	KIAA0368, CKAP5, NCAPG, CAND1, PSME4, MTOR, KPNB1	1593	30	20063	2.93871	1	0.907604	41.0569
UP_SEQ_FEATURE	repeat:HEAT 7	6	0.373367	0.0373291	KIAA0368, CKAP5, NCAPG, CAND1, MTOR, KPNB1	1593	24	20063	3.14862	1	0.945914	50.5273
UP_SEQ_FEATURE	repeat:HEAT 8	5	0.311139	0.0586063	KIAA0368, CKAP5, NCAPG, CAND1, KPNB1	1593	19	20063	3.31434	1	0.973163	67.2804
UP_SEQ_FEATURE	repeat:HEAT 9	4	0.248911	0.110815	KIAA0368, CKAP5, NCAPG, CAND1	1593	15	20063	3.35853	1	0.995596	88.6124
UP_SEQ_FEATURE	repeat:HEAT 10	4	0.248911	0.110815	KIAA0368, CKAP5, NCAPG, CAND1	1593	15	20063	3.35853	1	0.995596	88.6124
Annotation Cluster 30	Enrichment Score: 1.6862726133419839
Category	Term	Count	%	PValue	Genes	List Total	Pop Hits	Pop Total	Fold Enrichment	Bonferroni	Benjamini	FDR
UP_SEQ_FEATURE	active site:Glycyl thioester intermediate	16	0.995644	0.000381977	HECW1, UBE2G1, HACE1, CDC34, UBE3C, UBE2C, UBE2D2, NEDD4, ATG7, UBR5, HECTD2, HECTD3, UBE2W, ITCH, UBE2T, UBE2E1	1593	71	20063	2.83819	0.768871	0.106559	0.704245
GOTERM_BP_DIRECT	GO:0070936~protein K48-linked ubiquitination	10	0.622278	0.0176844	UBE2D2, UBE2G1, HACE1, RNF216, CDC34, ITCH, UBE2C, UBE2T, TTC3, UBE2E1	1451	47	16792	2.46228	1	0.55277	28.2868
INTERPRO	IPR016135:Ubiquitin-conjugating enzyme/RWD-like	10	0.622278	0.0384618	UEVLD, UBE2D2, UBE2G1, VPS37A, UBE2W, UBE2V1, CDC34, UBE2C, UBE2T, UBE2E1	1531	56	18559	2.16467	1	0.854779	49.5436
INTERPRO	IPR000608:Ubiquitin-conjugating enzyme, E2	8	0.497822	0.0540784	UBE2D2, UBE2G1, UBE2W, UBE2V1, CDC34, UBE2C, UBE2T, UBE2E1	1531	42	18559	2.30898	1	0.906876	62.0786
INTERPRO	IPR023313:Ubiquitin-conjugating enzyme, active site	6	0.373367	0.0581045	UBE2D2, UBE2G1, CDC34, UBE2C, UBE2T, UBE2E1	1531	26	18559	2.79742	1	0.899342	64.7972
GOTERM_MF_DIRECT	GO:0061631~ubiquitin conjugating enzyme activity	6	0.373367	0.0934274	UBE2D2, UBE2G1, CDC34, UBE2C, UBE2T, UBE2E1	1429	29	16881	2.4441	1	0.869455	79.8003
Annotation Cluster 31	Enrichment Score: 1.6338721704718977
Category	Term	Count	%	PValue	Genes	List Total	Pop Hits	Pop Total	Fold Enrichment	Bonferroni	Benjamini	FDR
UP_KEYWORDS	GTPase activation	29	1.8046	0.00143523	ARFGAP1, RALGAPB, ASAP1, TBC1D16, ARHGAP21, RASAL2, SMAP1, RGS12, TBC1D12, ARHGAP1, TBC1D7, DEPDC1B, ARHGAP11A, TBC1D9B, SIPA1L2, DEPDC1, RACGAP1, ARHGEF11, ARHGAP32, RGS1, RGS2, SGSM2, CHML, SYDE1, RIN2, CHN1, EVI5L, TBC1D20, RIN3	1605	197	20581	1.88766	0.515827	0.0144015	2.04987
GOTERM_MF_DIRECT	GO:0005096~GTPase activator activity	35	2.17797	0.0196885	ARFGAP1, RALGAPB, ASAP1, ARFGEF1, RASAL2, ARHGAP21, TBC1D16, SMAP1, RGS12, TBC1D12, ARHGAP1, TBC1D7, ARHGAP11B, DEPDC1B, ARHGAP11A, TBC1D9B, SRGAP2C, SIPA1L2, DEPDC1, RACGAP1, ECT2, ARHGEF11, DOCK4, ARHGAP32, RGS1, RGS2, SGSM2, CHML, SYDE1, RGS4, CHN1, RIN2, EVI5L, TBC1D20, RIN3	1429	279	16881	1.48194	1	0.573891	27.6946
GOTERM_BP_DIRECT	GO:0043547~positive regulation of GTPase activity	51	3.17362	0.443864	DENND5A, PDGFA, EZH2, RGL1, ARHGAP21, WNT4, SMAP1, ARHGAP1, DLG4, ARHGAP11B, ARHGAP11A, DEPDC1B, EIF2B3, SIPA1L2, PSD3, DEPDC1, ECT2, ARHGEF11, ARHGAP32, SGSM2, RIN2, PDGFRB, TRAPPC1, RIN3, ARFGAP1, FGFR1, ASAP1, KITLG, RCC1, ARFGEF1, ITGB1, AMPH, RASAL2, PLEKHG2, PTK2, RGS12, CCZ1, SRGAP2C, TRIO, RACGAP1, DOCK4, RGS1, RGS2, CHML, FYN, NTRK1, RGS4, ARF4, CHN1, TBXA2R, TBC1D20	1451	565	16792	1.04462	1	0.999577	99.9982
Annotation Cluster 32	Enrichment Score: 1.5961204550633867
Category	Term	Count	%	PValue	Genes	List Total	Pop Hits	Pop Total	Fold Enrichment	Bonferroni	Benjamini	FDR
UP_SEQ_FEATURE	domain:VWFC	6	0.373367	0.0111682	PXDN, WISP1, COL3A1, COL1A1, THBS2, COL5A2	1593	18	20063	4.19816	1	0.797054	18.7597
SMART	SM00214:VWC	8	0.497822	0.0301397	PXDN, BMPER, WISP1, COL3A1, JAG1, COL1A1, THBS2, COL5A2	835	37	10057	2.60418	0.999998	0.586631	35.0647
INTERPRO	IPR001007:von Willebrand factor, type C	8	0.497822	0.0483631	PXDN, BMPER, WISP1, COL3A1, JAG1, COL1A1, THBS2, COL5A2	1531	41	18559	2.3653	1	0.889155	57.8776
Annotation Cluster 33	Enrichment Score: 1.5726769275450885
Category	Term	Count	%	PValue	Genes	List Total	Pop Hits	Pop Total	Fold Enrichment	Bonferroni	Benjamini	FDR
SMART	SM00913:SM00913	6	0.373367	0.00780863	XPOT, CSE1L, XPO6, XPO5, IPO9, KPNB1	835	16	10057	4.51662	0.96644	0.287832	10.4706
INTERPRO	IPR013598:Exportin-1/Importin-beta-like	4	0.248911	0.00924766	XPOT, XPO6, XPO5, TNPO3	1531	6	18559	8.08143	1	0.515673	14.9593
INTERPRO	IPR001494:Importin-beta, N-terminal	6	0.373367	0.010102	XPOT, CSE1L, XPO6, XPO5, IPO9, KPNB1	1531	17	18559	4.2784	1	0.535086	16.2293
GOTERM_MF_DIRECT	GO:0008536~Ran GTPase binding	8	0.497822	0.0109986	XPOT, RANBP9, CSE1L, XPO6, XPO5, IPO9, BIRC5, KPNB1	1429	30	16881	3.15017	0.999999	0.546499	16.5025
UP_SEQ_FEATURE	domain:Importin N-terminal	4	0.248911	0.0939604	CSE1L, XPO6, IPO9, KPNB1	1593	14	20063	3.59842	1	0.99311	83.8829
GOTERM_BP_DIRECT	GO:0006611~protein export from nucleus	4	0.248911	0.486005	CSE1L, XPO6, XPO5, PKD1	1451	30	16792	1.54303	1	0.999752	99.9996
Annotation Cluster 34	Enrichment Score: 1.5611473756249787
Category	Term	Count	%	PValue	Genes	List Total	Pop Hits	Pop Total	Fold Enrichment	Bonferroni	Benjamini	FDR
GOTERM_MF_DIRECT	GO:0003678~DNA helicase activity	7	0.435594	0.012929	DNA2, PIF1, FBXO18, MCM2, WRN, MCM4, MCM6	1429	24	16881	3.4455	1	0.532932	19.1209
GOTERM_BP_DIRECT	GO:0032508~DNA duplex unwinding	9	0.56005	0.032738	RECQL4, GINS1, DNA2, NBN, BLM, ASCC3, PIF1, FBXO18, WRN	1451	44	16792	2.36714	1	0.711155	46.2205
GOTERM_MF_DIRECT	GO:0004003~ATP-dependent DNA helicase activity	7	0.435594	0.0489711	NBN, CHD1L, BLM, FBXO18, WRN, MCM4, MCM6	1429	32	16881	2.58413	1	0.747141	55.9045
Annotation Cluster 35	Enrichment Score: 1.5481000541291814
Category	Term	Count	%	PValue	Genes	List Total	Pop Hits	Pop Total	Fold Enrichment	Bonferroni	Benjamini	FDR
UP_SEQ_FEATURE	region of interest:Triple-helical region	8	0.497822	0.00154079	COL27A1, COL3A1, COL6A3, COL6A2, COL6A1, COL1A1, COL5A1, COL10A1	1593	23	20063	4.38069	0.997293	0.2674	2.81214
UP_SEQ_FEATURE	domain:VWFA 3	4	0.248911	0.0136852	COL6A3, COL6A2, COL12A1, COL6A1	1593	7	20063	7.19684	1	0.818089	22.5009
OMIM_DISEASE	158810~Bethlem myopathy 1	3	0.186683	0.0161258	COL6A3, COL6A2, COL6A1	358	3	4740	13.2402	0.999904	0.999904	21.2083
OMIM_DISEASE	254090~Ullrich congenital muscular dystrophy 1	3	0.186683	0.0161258	COL6A3, COL6A2, COL6A1	358	3	4740	13.2402	0.999904	0.999904	21.2083
UP_SEQ_FEATURE	domain:VWFA 1	4	0.248911	0.128721	COL6A3, COL6A2, COL12A1, COL6A1	1593	16	20063	3.14862	1	0.99753	92.1838
SMART	SM00327:VWA	10	0.622278	0.139841	MATN3, ITGAE, COL6A3, ITGA11, COL6A2, CPNE1, COL12A1, ITGB5, COL6A1, CACNA2D4	835	72	10057	1.67282	1	0.861453	88.0606
UP_SEQ_FEATURE	domain:VWFA 2	4	0.248911	0.147563	COL6A3, COL6A2, COL12A1, COL6A1	1593	17	20063	2.96341	1	0.998711	94.7838
Annotation Cluster 36	Enrichment Score: 1.5345301714201722
Category	Term	Count	%	PValue	Genes	List Total	Pop Hits	Pop Total	Fold Enrichment	Bonferroni	Benjamini	FDR
BBID	26.cyclin-CDK_complexes	7	0.435594	0.00236196	CDK1, CDKN2A, CDKN2B, CDKN2C, CDK6, CDK4, CDK5	42	15	388	4.31111	0.115707	0.0596317	2.27132
BIOCARTA	h_EfpPathway:Estrogen-responsive protein Efp controls cell cycle and breast tumors growth	6	0.373367	0.0197939	CCNB1, CDK1, CCNB2, CDK6, CDK4, CDK5	171	16	1625	3.5636	0.985855	0.412746	22.3661
GOTERM_MF_DIRECT	GO:0004693~cyclin-dependent protein serine/threonine kinase activity	8	0.497822	0.0216394	CDK19, CCNB1, CDK1, CCNB2, CDK6, CDK4, CDK5, CDK14	1429	34	16881	2.77957	1	0.573952	30.0059
BBID	4.cyclins_&_p27_cell_cycle	3	0.186683	0.0887412	CDK1, CDK6, CDK4	42	5	388	5.54286	0.992032	0.701226	59.4591
GOTERM_MF_DIRECT	GO:0030332~cyclin binding	4	0.248911	0.236687	CDK1, CDK6, CDK4, CDK14	1429	20	16881	2.36263	1	0.974241	98.7777
Annotation Cluster 37	Enrichment Score: 1.534476406407945
Category	Term	Count	%	PValue	Genes	List Total	Pop Hits	Pop Total	Fold Enrichment	Bonferroni	Benjamini	FDR
UP_SEQ_FEATURE	domain:HRDC	3	0.186683	0.0178809	EXOSC10, BLM, WRN	1593	3	20063	12.5945	1	0.853619	28.3776
SMART	SM00341:HRDC	3	0.186683	0.0194713	EXOSC10, BLM, WRN	835	3	10057	12.0443	0.999799	0.455649	24.227
INTERPRO	IPR002121:HRDC domain	3	0.186683	0.0364173	EXOSC10, BLM, WRN	1531	4	18559	9.09161	1	0.851618	47.6394
INTERPRO	IPR010997:HRDC-like	3	0.186683	0.0574121	EXOSC10, BLM, WRN	1531	5	18559	7.27329	1	0.900434	64.3431
Annotation Cluster 38	Enrichment Score: 1.5311203736043102
Category	Term	Count	%	PValue	Genes	List Total	Pop Hits	Pop Total	Fold Enrichment	Bonferroni	Benjamini	FDR
BIOCARTA	h_mcmPathway:CDK Regulation of DNA Replication	8	0.497822	0.00142188	CCNE1, CDC6, KITLG, ORC6, MCM2, MCM4, ORC1, MCM6	171	18	1625	4.22352	0.261457	0.140614	1.78569
GOTERM_MF_DIRECT	GO:0003678~DNA helicase activity	7	0.435594	0.012929	DNA2, PIF1, FBXO18, MCM2, WRN, MCM4, MCM6	1429	24	16881	3.4455	1	0.532932	19.1209
UP_SEQ_FEATURE	domain:MCM	4	0.248911	0.0206176	MCM8, MCM2, MCM4, MCM6	1593	8	20063	6.29724	1	0.864239	31.9809
INTERPRO	IPR001208:Mini-chromosome maintenance, DNA-dependent ATPase	4	0.248911	0.032196	MCM8, MCM2, MCM4, MCM6	1531	9	18559	5.38762	1	0.842992	43.4913
SMART	SM00350:MCM	4	0.248911	0.0326649	MCM8, MCM2, MCM4, MCM6	835	9	10057	5.35303	0.999999	0.592923	37.4097
INTERPRO	IPR004039:Rubredoxin-type fold	3	0.186683	0.0364173	MCM8, MCM4, MCM6	1531	4	18559	9.09161	1	0.851618	47.6394
GOTERM_BP_DIRECT	GO:0006268~DNA unwinding involved in DNA replication	4	0.248911	0.0486352	MCM2, MCM4, TOP2A, MCM6	1451	10	16792	4.62908	1	0.800342	60.5088
INTERPRO	IPR012340:Nucleic acid-binding, OB-fold	12	0.746733	0.0504012	POLR2H, YARS, MCM8, DARS, HELZ2, EIF5AL1, PNPT1, BRCA2, MCM2, DARS2, MCM4, MCM6	1531	77	18559	1.88917	1	0.894667	59.4236
INTERPRO	IPR018525:Mini-chromosome maintenance, conserved site	3	0.186683	0.0814943	MCM2, MCM4, MCM6	1531	6	18559	6.06107	1	0.938455	77.2959
GOTERM_CC_DIRECT	GO:0042555~MCM complex	3	0.186683	0.16843	MCM2, MCM4, MCM6	1516	9	18224	4.00704	1	0.77046	94.0095
Annotation Cluster 39	Enrichment Score: 1.5091063666907147
Category	Term	Count	%	PValue	Genes	List Total	Pop Hits	Pop Total	Fold Enrichment	Bonferroni	Benjamini	FDR
GOTERM_MF_DIRECT	GO:0043140~ATP-dependent 3'-5' DNA helicase activity	4	0.248911	0.00993917	RECQL4, BLM, ASCC3, WRN	1429	6	16881	7.87544	0.999997	0.530561	15.0318
GOTERM_MF_DIRECT	GO:0000405~bubble DNA binding	4	0.248911	0.0163071	RECQL4, BLM, NEIL3, WRN	1429	7	16881	6.75037	1	0.543293	23.5184
UP_SEQ_FEATURE	short sequence motif:DEAH box	8	0.497822	0.0508519	RECQL4, CHD1L, BLM, DHX15, DHX33, DHX35, WRN, DHX32	1593	43	20063	2.34316	1	0.966342	61.9186
INTERPRO	IPR004589:DNA helicase, ATP-dependent, RecQ type	3	0.186683	0.0574121	RECQL4, BLM, WRN	1531	5	18559	7.27329	1	0.900434	64.3431
GOTERM_MF_DIRECT	GO:0009378~four-way junction helicase activity	3	0.186683	0.0601771	RECQL4, BLM, WRN	1429	5	16881	7.08789	1	0.797603	63.6546
Annotation Cluster 40	Enrichment Score: 1.4587810511002248
Category	Term	Count	%	PValue	Genes	List Total	Pop Hits	Pop Total	Fold Enrichment	Bonferroni	Benjamini	FDR
UP_SEQ_FEATURE	domain:FAS1 1	3	0.186683	0.0338852	STAB1, TGFBI, POSTN	1593	4	20063	9.44586	1	0.936296	47.1489
UP_SEQ_FEATURE	domain:FAS1 3	3	0.186683	0.0338852	STAB1, TGFBI, POSTN	1593	4	20063	9.44586	1	0.936296	47.1489
UP_SEQ_FEATURE	domain:FAS1 2	3	0.186683	0.0338852	STAB1, TGFBI, POSTN	1593	4	20063	9.44586	1	0.936296	47.1489
UP_SEQ_FEATURE	domain:FAS1 4	3	0.186683	0.0338852	STAB1, TGFBI, POSTN	1593	4	20063	9.44586	1	0.936296	47.1489
INTERPRO	IPR000782:FAS1 domain	3	0.186683	0.0364173	STAB1, TGFBI, POSTN	1531	4	18559	9.09161	1	0.851618	47.6394
SMART	SM00554:FAS1	3	0.186683	0.03681	STAB1, TGFBI, POSTN	835	4	10057	9.03323	1	0.615289	41.0893
Annotation Cluster 41	Enrichment Score: 1.444409580365982
Category	Term	Count	%	PValue	Genes	List Total	Pop Hits	Pop Total	Fold Enrichment	Bonferroni	Benjamini	FDR
GOTERM_BP_DIRECT	GO:0046655~folic acid metabolic process	7	0.435594	0.00306786	MTHFD1, MTHFD2, SLC25A32, DHFR, ALDH1L2, SLC19A1, MTHFD1L	1451	18	16792	4.5005	0.999997	0.201624	5.56487
KEGG_PATHWAY	hsa00670:One carbon pool by folate	6	0.373367	0.0302667	MTHFD1, MTHFD2, TYMS, DHFR, ALDH1L2, MTHFD1L	628	20	6879	3.28615	0.999718	0.349672	33.1796
INTERPRO	IPR000672:Tetrahydrofolate dehydrogenase/cyclohydrolase	3	0.186683	0.0364173	MTHFD1, MTHFD2, MTHFD1L	1531	4	18559	9.09161	1	0.851618	47.6394
INTERPRO	IPR020631:Tetrahydrofolate dehydrogenase/cyclohydrolase, NAD(P)-binding domain	3	0.186683	0.0364173	MTHFD1, MTHFD2, MTHFD1L	1531	4	18559	9.09161	1	0.851618	47.6394
INTERPRO	IPR020630:Tetrahydrofolate dehydrogenase/cyclohydrolase, catalytic domain	3	0.186683	0.0364173	MTHFD1, MTHFD2, MTHFD1L	1531	4	18559	9.09161	1	0.851618	47.6394
GOTERM_MF_DIRECT	GO:0004329~formate-tetrahydrofolate ligase activity	3	0.186683	0.0382272	MTHFD1, MTHFD2, MTHFD1L	1429	4	16881	8.85987	1	0.697104	47.0391
GOTERM_MF_DIRECT	GO:0004488~methylenetetrahydrofolate dehydrogenase (NADP+) activity	3	0.186683	0.0382272	MTHFD1, MTHFD2, MTHFD1L	1429	4	16881	8.85987	1	0.697104	47.0391
GOTERM_MF_DIRECT	GO:0004477~methenyltetrahydrofolate cyclohydrolase activity	3	0.186683	0.0382272	MTHFD1, MTHFD2, MTHFD1L	1429	4	16881	8.85987	1	0.697104	47.0391
UP_KEYWORDS	One-carbon metabolism	5	0.311139	0.0385364	MTHFD1, MTHFD2, DHFR, ALDH1L2, MTHFD1L	1605	17	20581	3.77149	1	0.219697	43.261
GOTERM_BP_DIRECT	GO:0046653~tetrahydrofolate metabolic process	4	0.248911	0.0486352	MTHFD2, TYMS, DHFR, MTHFD1L	1451	10	16792	4.62908	1	0.800342	60.5088
GOTERM_BP_DIRECT	GO:0009396~folic acid-containing compound biosynthetic process	3	0.186683	0.08845	MTHFD1, MTHFD2, MTHFD1L	1451	6	16792	5.78635	1	0.912518	82.1962
GOTERM_BP_DIRECT	GO:0006730~one-carbon metabolic process	6	0.373367	0.111873	MTHFD1, MTHFD2, DHFR, CA12, ALDH1L2, MTHFD1L	1451	30	16792	2.31454	1	0.942967	89.0393
Annotation Cluster 42	Enrichment Score: 1.4354326156464856
Category	Term	Count	%	PValue	Genes	List Total	Pop Hits	Pop Total	Fold Enrichment	Bonferroni	Benjamini	FDR
BBID	26.cyclin-CDK_complexes	7	0.435594	0.00236196	CDK1, CDKN2A, CDKN2B, CDKN2C, CDK6, CDK4, CDK5	42	15	388	4.31111	0.115707	0.0596317	2.27132
GOTERM_BP_DIRECT	GO:0042326~negative regulation of phosphorylation	5	0.311139	0.0881425	INHBA, GRB10, CDKN2A, CDKN2B, CDKN2C	1451	20	16792	2.89318	1	0.91311	82.0839
GOTERM_MF_DIRECT	GO:0004861~cyclin-dependent protein serine/threonine kinase inhibitor activity	3	0.186683	0.237271	CDKN2A, CDKN2B, CDKN2C	1429	11	16881	3.22177	1	0.973513	98.7929
Annotation Cluster 43	Enrichment Score: 1.3987914296499195
Category	Term	Count	%	PValue	Genes	List Total	Pop Hits	Pop Total	Fold Enrichment	Bonferroni	Benjamini	FDR
GOTERM_BP_DIRECT	GO:0071897~DNA biosynthetic process	9	0.56005	0.00115077	TYMS, POLG, LIN9, PRIM2, PAPD7, CENPF, POLB, POLQ, TK1	1451	26	16792	4.00594	0.991133	0.104071	2.12282
UP_KEYWORDS	Nucleotidyltransferase	12	0.746733	0.0421484	UAP1, POLE2, POLG, CMAS, PNPT1, PRIM2, PAPD7, POLR1A, POLB, POLQ, PAPSS1, PAPSS2	1605	79	20581	1.94781	1	0.232949	46.2585
GOTERM_MF_DIRECT	GO:0003887~DNA-directed DNA polymerase activity	6	0.373367	0.0934274	POLE2, POLG, PRIM2, PAPD7, POLB, POLQ	1429	29	16881	2.4441	1	0.869455	79.8003
UP_KEYWORDS	DNA-directed DNA polymerase	5	0.311139	0.112247	POLE2, POLG, PAPD7, POLB, POLQ	1605	24	20581	2.67147	1	0.439059	82.0386
GOTERM_BP_DIRECT	GO:0006261~DNA-dependent DNA replication	4	0.248911	0.199354	POLE2, POLG, POLB, POLQ	1451	18	16792	2.57171	1	0.985366	98.4128
Annotation Cluster 44	Enrichment Score: 1.3553252476382525
Category	Term	Count	%	PValue	Genes	List Total	Pop Hits	Pop Total	Fold Enrichment	Bonferroni	Benjamini	FDR
UP_SEQ_FEATURE	domain:TSP N-terminal	7	0.435594	0.00769493	COL18A1, COL27A1, COL12A1, COL24A1, COL16A1, THBS2, COL5A1	1593	23	20063	3.8331	1	0.70888	13.3155
SMART	SM00210:TSPN	7	0.435594	0.0094558	COL18A1, COL27A1, COL12A1, COL24A1, COL16A1, THBS2, COL5A1	835	23	10057	3.66566	0.983655	0.312013	12.545
INTERPRO	IPR001791:Laminin G domain	10	0.622278	0.0561234	COL18A1, LAMA4, FAT1, COL27A1, CSPG4, COL12A1, COL24A1, COL16A1, THBS2, COL5A1	1531	60	18559	2.02036	1	0.903104	63.4833
UP_SEQ_FEATURE	domain:Laminin G-like	4	0.248911	0.0638507	FAT1, COL27A1, COL24A1, COL5A1	1593	12	20063	4.19816	1	0.978352	70.4928
INTERPRO	IPR013320:Concanavalin A-like lectin/glucanase, subgroup	19	1.18233	0.641448	COL18A1, PTPRK, NRP1, LGALS1, FSD1L, TRIM27, CSPG4, PTPRU, COL16A1, COL5A1, RANBP9, LAMA4, PAPPA, TRIM9, COL27A1, FAT1, COL12A1, COL24A1, THBS2	1531	232	18559	0.992762	1	0.999998	100
Annotation Cluster 45	Enrichment Score: 1.3550641821529623
Category	Term	Count	%	PValue	Genes	List Total	Pop Hits	Pop Total	Fold Enrichment	Bonferroni	Benjamini	FDR
INTERPRO	IPR011993:Pleckstrin homology-like domain	49	3.04916	0.0171007	ENAH, PLEKHM2, FERMT2, ASAP1, ANLN, AFAP1L1, RASAL2, ARHGAP21, MTMR2, AKT1, PLEKHG2, PTK2, DAB2, FRMD5, FRMD6, RGS12, FAM109A, SH2B3, NSMAF, AFAP1, RGPD6, PID1, PLD2, RGPD5, OSBPL5, DNM3, PLD1, ROCK2, OSBPL6, RGPD4, RGPD3, PSD3, PTPN14, TRIO, DGKH, ECT2, ELMO2, ARHGEF11, MTMR11, TNS3, GRB10, KIF1B, PLCG1, PLEKHA8, ITGB1BP1, CDC42BPA, CIT, PRKD3, CDC42BPB	1531	427	18559	1.39107	1	0.682744	25.9801
UP_SEQ_FEATURE	domain:PH	28	1.74238	0.0515817	PLEKHM2, FERMT2, ASAP1, ANLN, AKT1, ARHGAP21, RASAL2, PLEKHG2, FAM109A, SH2B3, PLD2, DNM3, OSBPL5, PLD1, ROCK2, OSBPL6, PSD3, DGKH, ECT2, ELMO2, ARHGEF11, GRB10, KIF1B, PLEKHA8, CDC42BPA, CIT, PRKD3, CDC42BPB	1593	245	20063	1.43937	1	0.966093	62.4567
INTERPRO	IPR001849:Pleckstrin homology domain	31	1.92906	0.0601019	PLEKHM2, FERMT2, ASAP1, ANLN, AFAP1L1, AKT1, ARHGAP21, RASAL2, PLEKHG2, FAM109A, SH2B3, AFAP1, PLD2, DNM3, OSBPL5, PLD1, ROCK2, OSBPL6, PSD3, TRIO, DGKH, ELMO2, ARHGEF11, GRB10, KIF1B, PLEKHA8, PLCG1, CDC42BPA, CIT, PRKD3, CDC42BPB	1531	271	18559	1.38667	1	0.903462	66.0768
SMART	SM00233:PH	30	1.86683	0.0716714	PLEKHM2, FERMT2, ASAP1, ANLN, AFAP1L1, AKT1, ARHGAP21, RASAL2, PLEKHG2, FAM109A, SH2B3, AFAP1, PLD2, DNM3, OSBPL5, PLD1, ROCK2, OSBPL6, PSD3, TRIO, DGKH, ARHGEF11, GRB10, KIF1B, PLEKHA8, PLCG1, CDC42BPA, CIT, PRKD3, CDC42BPB	835	264	10057	1.36867	1	0.7242	64.9807
Annotation Cluster 46	Enrichment Score: 1.350704210587936
Category	Term	Count	%	PValue	Genes	List Total	Pop Hits	Pop Total	Fold Enrichment	Bonferroni	Benjamini	FDR
UP_KEYWORDS	Purine biosynthesis	5	0.311139	0.0148473	MTHFD1, GMPS, PAICS, IMPDH1, PPAT	1605	13	20581	4.93194	0.999476	0.102297	19.4032
GOTERM_BP_DIRECT	GO:0009113~purine nucleobase biosynthetic process	3	0.186683	0.0624761	GMPS, PAICS, PPAT	1451	5	16792	6.94363	1	0.855224	69.9466
GOTERM_BP_DIRECT	GO:0009168~purine ribonucleoside monophosphate biosynthetic process	4	0.248911	0.0956152	GMPS, PAICS, IMPDH1, PPAT	1451	13	16792	3.56083	1	0.924062	84.6309
Annotation Cluster 47	Enrichment Score: 1.2623808695632586
Category	Term	Count	%	PValue	Genes	List Total	Pop Hits	Pop Total	Fold Enrichment	Bonferroni	Benjamini	FDR
INTERPRO	IPR024079:Metallopeptidase, catalytic domain	16	0.995644	0.00233552	BMP1, ADAMTS13, MMP19, MMP14, MMP13, MMP2, MMP11, ADAMTS7, ADAMTS9, PAPPA, NLN, ADAM19, ADAMTS12, ADAM12, ADAMTS2, ADAM9	1531	81	18559	2.3945	0.994966	0.254701	3.99614
UP_KEYWORDS	Metalloprotease	22	1.36901	0.00733474	BMP1, COPS5, ADAMTS13, MMP19, NPEPPS, MMP14, MMP2, MMP13, MMP11, DNPEP, ADAMTS7, ADAMTS9, PSMD14, PAPPA, NLN, ADAM19, ADAMTS12, LMLN, ADAM12, ADAMTS2, MYSM1, ADAM9	1605	152	20581	1.85597	0.97571	0.0555904	10.072
GOTERM_MF_DIRECT	GO:0008237~metallopeptidase activity	15	0.933416	0.00761228	TAF2, BMP1, COPS5, ADAMTS13, NPEPPS, MMP2, DNPEP, ADAMTS7, ADAMTS9, PSMD14, PAPPA, ADAM12, ADAMTS2, MYSM1, ADAM9	1429	81	16881	2.18762	0.999946	0.480886	11.7161
UP_SEQ_FEATURE	short sequence motif:Cysteine switch	10	0.622278	0.00793908	ADAMTS7, ADAMTS9, MMP19, ADAM19, ADAMTS12, ADAM12, MMP14, MMP13, MMP2, MMP11	1593	45	20063	2.79877	1	0.705476	13.7092
UP_SEQ_FEATURE	domain:TSP type-1 6	6	0.373367	0.0111682	SEMA5A, ADAMTS7, ADAMTS9, HMCN1, ADAMTS13, ADAMTS12	1593	18	20063	4.19816	1	0.797054	18.7597
UP_SEQ_FEATURE	domain:TSP type-1 7	5	0.311139	0.0116497	SEMA5A, ADAMTS7, ADAMTS9, ADAMTS13, ADAMTS12	1593	12	20063	5.2477	1	0.799019	19.4883
UP_SEQ_FEATURE	metal ion-binding site:Zinc; catalytic	19	1.18233	0.0133561	BMP1, COPS5, ADAMTS13, CA12, MMP19, NPEPPS, MMP14, ADAMTS7, ADAMTS9, PSMD14, PAPPA, NLN, ADAM19, ADAMTS12, ADAM12, LMLN, ADAMTS2, MYSM1, ADAM9	1593	129	20063	1.855	1	0.820648	22.0211
GOTERM_MF_DIRECT	GO:0004222~metalloendopeptidase activity	18	1.1201	0.0140225	BMP1, ADAMTS13, MMP19, MMP14, MMP13, MMP2, MMP11, ADAMTS7, ADAMTS9, PAPPA, FAP, NLN, ADAM19, ADAMTS12, ADAM12, LMLN, ADAMTS2, ADAM9	1429	113	16881	1.88174	1	0.546247	20.5696
UP_SEQ_FEATURE	domain:TSP type-1 1	9	0.56005	0.0237718	SEMA5A, ADAMTS7, ADAMTS9, HMCN1, UNC5B, ADAMTS13, ADAMTS12, ADAMTS2, THBS2	1593	45	20063	2.5189	1	0.888779	35.921
UP_SEQ_FEATURE	domain:TSP type-1 2	9	0.56005	0.0237718	SEMA5A, ADAMTS7, ADAMTS9, HMCN1, UNC5B, ADAMTS13, ADAMTS12, ADAMTS2, THBS2	1593	45	20063	2.5189	1	0.888779	35.921
UP_SEQ_FEATURE	domain:TSP type-1 3	8	0.497822	0.0244714	SEMA5A, ADAMTS7, ADAMTS9, HMCN1, ADAMTS13, ADAMTS12, ADAMTS2, THBS2	1593	37	20063	2.72313	1	0.890198	36.7651
UP_SEQ_FEATURE	domain:TSP type-1 4	7	0.435594	0.0375936	SEMA5A, ADAMTS7, ADAMTS9, HMCN1, ADAMTS13, ADAMTS12, ADAMTS2	1593	32	20063	2.75504	1	0.943901	50.7782
UP_SEQ_FEATURE	domain:TSP type-1 8	4	0.248911	0.039204	ADAMTS7, ADAMTS9, ADAMTS13, ADAMTS12	1593	10	20063	5.03779	1	0.944595	52.2798
INTERPRO	IPR001590:Peptidase M12B, ADAM/reprolysin	8	0.497822	0.0430469	ADAMTS7, ADAMTS9, ADAMTS13, ADAM19, ADAMTS12, ADAM12, ADAMTS2, ADAM9	1531	40	18559	2.42443	1	0.868943	53.5795
UP_SEQ_FEATURE	domain:Peptidase M12B	8	0.497822	0.0455669	ADAMTS7, ADAMTS9, ADAMTS13, ADAM19, ADAMTS12, ADAM12, ADAMTS2, ADAM9	1593	42	20063	2.39895	1	0.958952	57.7991
UP_SEQ_FEATURE	domain:TSP type-1 5	6	0.373367	0.0507173	SEMA5A, ADAMTS7, ADAMTS9, HMCN1, ADAMTS13, ADAMTS12	1593	26	20063	2.90642	1	0.967954	61.8186
UP_SEQ_FEATURE	domain:Disintegrin	8	0.497822	0.0508519	ADAMTS7, ADAMTS9, ADAMTS13, ADAM19, ADAMTS12, ADAM12, ADAMTS2, ADAM9	1593	43	20063	2.34316	1	0.966342	61.9186
UP_SEQ_FEATURE	metal ion-binding site:Zinc; in inhibited form	7	0.435594	0.0551213	ADAMTS7, ADAMTS9, MMP19, ADAM19, ADAMTS12, ADAM12, MMP14	1593	35	20063	2.5189	1	0.968271	64.9656
INTERPRO	IPR000884:Thrombospondin, type 1 repeat	10	0.622278	0.0846089	SEMA5A, ADAMTS7, ADAMTS9, WISP1, HMCN1, UNC5B, ADAMTS13, ADAMTS12, ADAMTS2, THBS2	1531	65	18559	1.86494	1	0.942615	78.6019
SMART	SM00209:TSP1	10	0.622278	0.0867355	SEMA5A, ADAMTS7, ADAMTS9, WISP1, HMCN1, UNC5B, ADAMTS13, ADAMTS12, ADAMTS2, THBS2	835	65	10057	1.85297	1	0.754159	72.1989
INTERPRO	IPR002870:Peptidase M12B, propeptide	7	0.435594	0.107647	ADAMTS7, ADAMTS9, ADAM19, ADAMTS12, ADAM12, ADAMTS2, ADAM9	1531	40	18559	2.12137	1	0.963277	86.2816
UP_SEQ_FEATURE	region of interest:Spacer	5	0.311139	0.117926	ADAMTS7, ADAMTS9, ADAMTS13, RBL1, ADAMTS2	1593	24	20063	2.62385	1	0.996517	90.1842
INTERPRO	IPR013273:Peptidase M12B, ADAM-TS	5	0.311139	0.130782	ADAMTS7, ADAMTS9, ADAMTS13, ADAMTS12, ADAMTS2	1531	24	18559	2.52545	1	0.976046	91.3238
UP_SEQ_FEATURE	compositionally biased region:Cys-rich	16	0.995644	0.279993	MDFI, HECW1, LUM, EZH2, EPHB4, ADAMTS7, ADAMTS9, SERINC5, TROAP, ADAM19, ADAMTS12, CLCN6, ADAM12, ADAMTS2, SGCB, ADAM9	1593	159	20063	1.26737	1	0.999954	99.7704
INTERPRO	IPR010294:ADAM-TS Spacer 1	4	0.248911	0.317076	ADAMTS7, ADAMTS9, ADAMTS12, ADAMTS2	1531	24	18559	2.02036	1	0.999051	99.8708
INTERPRO	IPR010909:PLAC	3	0.186683	0.443824	ADAMTS7, ADAMTS12, ADAMTS2	1531	18	18559	2.02036	1	0.999913	99.9964
UP_SEQ_FEATURE	domain:PLAC	3	0.186683	0.478816	ADAMTS7, ADAMTS12, ADAMTS2	1593	20	20063	1.88917	1	1	99.9994
UP_KEYWORDS	Zymogen	17	1.05787	0.606127	BMP1, ADAMTS13, MMP19, MMP14, MMP13, MMP2, PSMB8, MMP11, ADAMTS7, PCSK1, ADAMTS9, CASP3, PAPPA, ADAM19, ADAMTS12, ADAM12, ADAMTS2	1605	214	20581	1.01865	1	0.918142	99.9999
UP_KEYWORDS	Protease	41	2.55134	0.674559	OTUD4, HM13, COPS5, ADAMTS13, PSMA7, MMP2, PCSK1, CASP3, PAPPA, FAP, PSMB2, ADAMTS12, USP35, LMLN, USP14, MYSM1, ADAM9, BMP1, MMP19, ESPL1, NPEPPS, MMP14, MMP13, PSMB8, DNPEP, MMP11, PSMA2, ADAMTS7, ADAMTS9, PSMD14, DESI2, SENP1, PSMA6, UCHL5, NLN, RHBDL2, ADAM19, USP48, ADAM12, ADAMTS2, USP24	1605	544	20581	0.966443	1	0.93958	100
GOTERM_BP_DIRECT	GO:0006508~proteolysis	28	1.74238	0.997864	ADAMTS13, SHFM1, MMP2, SUFU, PCSK1, CASP3, PAPPA, FAP, LMLN, TAF2, NRIP3, BMP1, VHL, MMP19, GGH, ESPL1, NPEPPS, MMP14, MMP13, MMP11, DNPEP, ADAMTS9, DESI2, SENP1, CPNE1, NLN, FBXL6, ADAM12	1451	500	16792	0.648072	1	1	100
Annotation Cluster 48	Enrichment Score: 1.2517203804023678
Category	Term	Count	%	PValue	Genes	List Total	Pop Hits	Pop Total	Fold Enrichment	Bonferroni	Benjamini	FDR
UP_KEYWORDS	Mitochondrion	111	6.90728	0.00650486	CMC2, STOML2, IARS2, ALDH1L2, COX5A, MMP2, FAM210A, MTHFD1L, KANK2, MINOS1, BAK1, CDKN2A, SLC25A24, CPOX, MTG2, MRPL36, MRPL37, ABCB10, MRPL39, DHX32, OXR1, MRPL53, CRLS1, NUDT1, POLG, TBRG4, COX6C, SLC25A30, PYCR1, SLC25A32, FAM72A, MRPL47, MRPS16, MRPS15, PNPT1, MTIF2, SFXN5, CMPK2, IDH2, SUGCT, TRAF3, ATP5L2, FH, RARS2, MMADHC, PIF1, C21ORF33, GARS, DLAT, PPIF, DNA2, METTL12, SLC25A13, RGS2, C…	1605	1119	20581	1.27199	0.962957	0.0509677	8.98175
UP_KEYWORDS	Transit peptide	52	3.23584	0.0779043	NDUFAF5, STOML2, IARS2, COX5A, UQCRFS1, ALDH1L2, MTHFD1L, MTFR1, MTHFD2, MCEE, CPOX, MRPL36, MRPL37, ABCB10, ATP5O, MRPL53, NUDT1, MCU, TBRG4, DARS2, TIMM44, TRMT61B, PANK2, C1QBP, UQCRH, MRPL47, AARS2, MECR, MRPS16, MRPS15, PNPT1, MTIF2, ATP5G3, CMPK2, GLRX2, IDH2, MRPL18, MGME1, GUF1, SUGCT, ETFA, FH, RARS2, MMADHC, IMMT, GRSF1, C21ORF33, DLAT, PPIF, METTL12, L2HGDH, NLN	1605	536	20581	1.24403	1	0.356231	68.9508
UP_SEQ_FEATURE	transit peptide:Mitochondrion	42	2.61357	0.346768	NDUFAF5, MRPS16, MRPS15, PNPT1, IARS2, UQCRFS1, MTIF2, COX5A, ATP5G3, MTHFD1L, GLRX2, CMPK2, MTHFD2, MCEE, CPOX, MRPL36, IDH2, MRPL18, MRPL37, ABCB10, ATP5O, ETFA, FH, MRPL53, NUDT19, RARS2, MMADHC, MCUR1, C21ORF33, DARS2, DLAT, TIMM44, PPIF, METTL12, PANK2, C1QBP, L2HGDH, UQCRH, NLN, MRPL47, AARS2, MECR	1593	482	20063	1.09744	1	0.999991	99.9621
Annotation Cluster 49	Enrichment Score: 1.2370881786554988
Category	Term	Count	%	PValue	Genes	List Total	Pop Hits	Pop Total	Fold Enrichment	Bonferroni	Benjamini	FDR
SMART	SM00240:FHA	7	0.435594	0.0094558	KIF14, NBN, KIF1B, FOXK1, MKI67, CEP170, TCF19	835	23	10057	3.66566	0.983655	0.312013	12.545
UP_SEQ_FEATURE	domain:FHA	7	0.435594	0.0551213	KIF14, NBN, KIF1B, FOXK1, MKI67, CEP170, TCF19	1593	35	20063	2.5189	1	0.968271	64.9656
INTERPRO	IPR000253:Forkhead-associated (FHA) domain	7	0.435594	0.0800409	KIF14, NBN, KIF1B, FOXK1, MKI67, CEP170, TCF19	1531	37	18559	2.29338	1	0.940263	76.6611
INTERPRO	IPR008984:SMAD/FHA domain	7	0.435594	0.269972	KIF14, NBN, KIF1B, FOXK1, MKI67, CEP170, TCF19	1531	53	18559	1.60104	1	0.998456	99.5865
Annotation Cluster 50	Enrichment Score: 1.207768653845026
Category	Term	Count	%	PValue	Genes	List Total	Pop Hits	Pop Total	Fold Enrichment	Bonferroni	Benjamini	FDR
GOTERM_MF_DIRECT	GO:0003743~translation initiation factor activity	13	0.808961	0.00454478	EIF3C, EIF3CL, EIF4G3, EIF3B, EIF2AK1, COPS5, EIF3E, EIF2S2, AGO2, AGO3, EIF3I, MTIF2, EIF2B3	1429	61	16881	2.51756	0.997156	0.41313	7.15909
GOTERM_CC_DIRECT	GO:0005852~eukaryotic translation initiation factor 3 complex	6	0.373367	0.0104573	EIF3C, EIF3CL, EIF3B, COPS5, EIF3E, EIF3I	1516	17	18224	4.24274	0.999682	0.160588	14.8234
UP_KEYWORDS	Initiation factor	11	0.684505	0.0133987	EIF3C, EIF3CL, EIF4G3, EIF3B, EIF2AK1, EIF3E, EIF2S2, AGO3, EIF3I, MTIF2, EIF2B3	1605	58	20581	2.43196	0.9989	0.0953232	17.6772
GOTERM_CC_DIRECT	GO:0016282~eukaryotic 43S preinitiation complex	5	0.311139	0.0308928	EIF3C, EIF3CL, EIF3B, EIF3E, EIF3I	1516	15	18224	4.00704	1	0.330095	38.0558
GOTERM_CC_DIRECT	GO:0033290~eukaryotic 48S preinitiation complex	5	0.311139	0.0308928	EIF3C, EIF3CL, EIF3B, EIF3E, EIF3I	1516	15	18224	4.00704	1	0.330095	38.0558
GOTERM_BP_DIRECT	GO:0006446~regulation of translational initiation	7	0.435594	0.0856963	EIF3C, EIF3CL, EIF4G3, EIF3B, EIF3E, EIF3I, MTIF2	1451	36	16792	2.25025	1	0.908149	81.1668
GOTERM_BP_DIRECT	GO:0001731~formation of translation preinitiation complex	5	0.311139	0.131728	EIF3C, EIF3CL, EIF3B, EIF3E, EIF3I	1451	23	16792	2.51581	1	0.9579	92.8079
SMART	SM00088:PINT	4	0.248911	0.141821	EIF3C, EIF3CL, EIF3E, COPS3	835	16	10057	3.01108	1	0.857408	88.4427
INTERPRO	IPR000717:Proteasome component (PCI) domain	4	0.248911	0.160222	EIF3C, EIF3CL, EIF3E, COPS3	1531	17	18559	2.85227	1	0.986366	95.2429
UP_SEQ_FEATURE	domain:PCI	4	0.248911	0.187591	EIF3C, EIF3CL, EIF3E, COPS3	1593	19	20063	2.65147	1	0.999562	97.8573
GOTERM_BP_DIRECT	GO:0006413~translational initiation	16	0.995644	0.203186	EIF3C, EIF3CL, EIF4G3, EIF3B, COPS5, PAIP1, RPL9, EIF3E, EIF2S2, RPS13, AGO2, RPL37, EIF3I, RPS20, RPS21, EIF2B3	1451	137	16792	1.35156	1	0.985271	98.5486
GOTERM_MF_DIRECT	GO:0031369~translation initiation factor binding	3	0.186683	0.540576	EIF3C, EIF3CL, EIF3B	1429	21	16881	1.68759	1	0.999088	99.9997
Annotation Cluster 51	Enrichment Score: 1.199922791573338
Category	Term	Count	%	PValue	Genes	List Total	Pop Hits	Pop Total	Fold Enrichment	Bonferroni	Benjamini	FDR
SMART	SM00109:C1	11	0.684505	0.040377	TNS3, ROCK2, RASSF1, CDC42BPA, CHN1, DGKH, RACGAP1, CIT, STAC3, PRKD3, CDC42BPB	835	65	10057	2.03827	1	0.609084	44.0938
INTERPRO	IPR002219:Protein kinase C-like, phorbol ester/diacylglycerol binding	11	0.684505	0.0429825	TNS3, ROCK2, RASSF1, CDC42BPA, CHN1, DGKH, RACGAP1, CIT, STAC3, PRKD3, CDC42BPB	1531	66	18559	2.02036	1	0.873976	53.5249
UP_SEQ_FEATURE	zinc finger region:Phorbol-ester/DAG-type	8	0.497822	0.062538	ROCK2, RASSF1, CDC42BPA, CHN1, RACGAP1, CIT, STAC3, CDC42BPB	1593	45	20063	2.23902	1	0.977833	69.7179
INTERPRO	IPR020454:Diacylglycerol/phorbol-ester binding	5	0.311139	0.14613	TNS3, CDC42BPA, CHN1, PRKD3, CDC42BPB	1531	25	18559	2.42443	1	0.981169	93.641
Annotation Cluster 52	Enrichment Score: 1.1971536481738234
Category	Term	Count	%	PValue	Genes	List Total	Pop Hits	Pop Total	Fold Enrichment	Bonferroni	Benjamini	FDR
GOTERM_MF_DIRECT	GO:0043142~single-stranded DNA-dependent ATPase activity	5	0.311139	0.00706624	RFC5, DNA2, RFC4, POLQ, DSCC1	1429	10	16881	5.90658	0.999891	0.478943	10.9205
GOTERM_BP_DIRECT	GO:1900264~positive regulation of DNA-directed DNA polymerase activity	3	0.186683	0.11693	RFC5, RFC4, DSCC1	1451	7	16792	4.95973	1	0.944957	90.1457
GOTERM_CC_DIRECT	GO:0031390~Ctf18 RFC-like complex	3	0.186683	0.138314	RFC5, RFC4, DSCC1	1516	8	18224	4.50792	1	0.738554	89.6897
GOTERM_MF_DIRECT	GO:0003689~DNA clamp loader activity	3	0.186683	0.142366	RFC5, RFC4, DSCC1	1429	8	16881	4.42993	1	0.933303	91.828
Annotation Cluster 53	Enrichment Score: 1.1900041575048754
Category	Term	Count	%	PValue	Genes	List Total	Pop Hits	Pop Total	Fold Enrichment	Bonferroni	Benjamini	FDR
INTERPRO	IPR018163:Threonyl/alanyl tRNA synthetase, class II-like, putative editing domain	4	0.248911	0.0228423	TARS, MRPL39, AARSD1, AARS2	1531	8	18559	6.06107	1	0.747438	33.17
INTERPRO	IPR012947:Threonyl/alanyl tRNA synthetase, SAD	3	0.186683	0.108013	TARS, AARSD1, AARS2	1531	7	18559	5.1952	1	0.962156	86.3794
SMART	SM00863:SM00863	3	0.186683	0.109087	TARS, AARSD1, AARS2	835	7	10057	5.16185	1	0.811219	80.401
Annotation Cluster 54	Enrichment Score: 1.1679777271538172
Category	Term	Count	%	PValue	Genes	List Total	Pop Hits	Pop Total	Fold Enrichment	Bonferroni	Benjamini	FDR
UP_SEQ_FEATURE	metal ion-binding site:Magnesium 2	8	0.497822	0.0360868	EXO1, IMPAD1, GEN1, ERI1, RNASEH1, POLB, ERI3, ADCY10	1593	40	20063	2.5189	1	0.94363	49.333
UP_SEQ_FEATURE	metal ion-binding site:Magnesium 1	8	0.497822	0.0406474	EXO1, IMPAD1, GEN1, ERI1, RNASEH1, POLB, ERI3, ADCY10	1593	41	20063	2.45746	1	0.947464	53.5886
GOTERM_MF_DIRECT	GO:0004527~exonuclease activity	4	0.248911	0.213641	EXO1, ERI1, ERI3, WRN	1429	19	16881	2.48698	1	0.969054	98.0146
Annotation Cluster 55	Enrichment Score: 1.1573173621178972
Category	Term	Count	%	PValue	Genes	List Total	Pop Hits	Pop Total	Fold Enrichment	Bonferroni	Benjamini	FDR
UP_KEYWORDS	Nuclease	19	1.18233	0.0162633	EXO1, RNASEK, SMG6, GEN1, PNPT1, ERI1, RNASEH1, WRN, ERI3, EXO5, TATDN1, RAD1, EXOSC10, DROSHA, DNA2, FAN1, AGO2, MGME1, CPSF3	1605	134	20581	1.81819	0.999747	0.107234	21.0577
GOTERM_MF_DIRECT	GO:0004521~endoribonuclease activity	5	0.311139	0.0709943	ZC3H3, RNASEK, SMG6, AGO2, CPSF3	1429	19	16881	3.10873	1	0.815925	69.9073
GOTERM_BP_DIRECT	GO:0090502~RNA phosphodiester bond hydrolysis, endonucleolytic	9	0.56005	0.0985613	ZC3H3, EXO1, DROSHA, RNASEK, SMG6, AGO2, RNASEH1, CPSF3, POP7	1451	55	16792	1.89372	1	0.926652	85.5376
UP_KEYWORDS	Endonuclease	10	0.622278	0.206344	EXO1, DROSHA, DNA2, FAN1, RNASEK, SMG6, GEN1, AGO2, RNASEH1, CPSF3	1605	84	20581	1.52655	1	0.576054	96.4302
Annotation Cluster 56	Enrichment Score: 1.1312071957229548
Category	Term	Count	%	PValue	Genes	List Total	Pop Hits	Pop Total	Fold Enrichment	Bonferroni	Benjamini	FDR
BIOCARTA	h_g2Pathway:Cell Cycle: G2/M Checkpoint	8	0.497822	0.0113866	CCNB1, CDK1, PLK1, YWHAQ, PRKDC, CHEK1, CDC34, CDC25B	171	25	1625	3.04094	0.912774	0.386055	13.4992
BIOCARTA	h_rbPathway:RB Tumor Suppressor/Checkpoint Signaling in response to DNA damage	4	0.248911	0.147249	CDK1, CHEK1, CDK4, CDC25B	171	13	1625	2.92398	1	0.911385	86.6957
BIOCARTA	H_cdc25Pathway:cdc25 and chk1 Regulatory Pathway in response to DNA damage	3	0.186683	0.240953	CDK1, CHEK1, CDC25B	171	9	1625	3.16764	1	0.946929	96.9533
Annotation Cluster 57	Enrichment Score: 1.1247325734417128
Category	Term	Count	%	PValue	Genes	List Total	Pop Hits	Pop Total	Fold Enrichment	Bonferroni	Benjamini	FDR
GOTERM_MF_DIRECT	GO:0050510~N-acetylgalactosaminyl-proteoglycan 3-beta-glucuronosyltransferase activity	3	0.186683	0.0382272	CHSY3, CHSY1, CHPF2	1429	4	16881	8.85987	1	0.697104	47.0391
GOTERM_BP_DIRECT	GO:0030206~chondroitin sulfate biosynthetic process	6	0.373367	0.0592241	SLC35D1, CHSY3, CSPG4, CHSY1, CHPF2, DSE	1451	25	16792	2.77745	1	0.845842	67.9433
KEGG_PATHWAY	hsa00532:Glycosaminoglycan biosynthesis - chondroitin sulfate / dermatan sulfate	5	0.311139	0.102654	CHSY3, CHSY1, CHPF2, B4GALT7, DSE	628	20	6879	2.73846	1	0.60521	75.8485
INTERPRO	IPR008428:Chondroitin N-acetylgalactosaminyltransferase	3	0.186683	0.136403	CHSY3, CHSY1, CHPF2	1531	8	18559	4.5458	1	0.977953	92.252
Annotation Cluster 58	Enrichment Score: 1.1007192216194128
Category	Term	Count	%	PValue	Genes	List Total	Pop Hits	Pop Total	Fold Enrichment	Bonferroni	Benjamini	FDR
UP_SEQ_FEATURE	domain:F-box	12	0.746733	0.0283799	FBXL8, FBXO18, SKP2, FBXO5, TCEB3, FBXO32, FBXL13, FBXL7, FBXO42, FBXL6, FBXL14, FBXL18	1593	73	20063	2.07032	1	0.904493	41.2911
INTERPRO	IPR001810:F-box domain, cyclin-like	12	0.746733	0.0393711	FBXL8, FBXO18, SKP2, FBXO5, TCEB3, FBXO32, FBXL13, FBXL7, FBXO42, FBXL6, FBXL14, FBXL18	1531	74	18559	1.96575	1	0.855432	50.3693
INTERPRO	IPR006553:Leucine-rich repeat, cysteine-containing subtype	5	0.311139	0.0657512	SKP2, FBXL13, FBXL7, FBXL6, FBXL14	1531	19	18559	3.19004	1	0.919794	69.4626
SMART	SM00367:LRR_CC	5	0.311139	0.0668387	SKP2, FBXL13, FBXL7, FBXL6, FBXL14	835	19	10057	3.16956	1	0.728104	62.319
SMART	SM00256:FBOX	4	0.248911	0.638682	FBXL8, SKP2, FBXL7, FBXO42	835	39	10057	1.23531	1	0.995371	99.9999
Annotation Cluster 59	Enrichment Score: 1.097228488731433
Category	Term	Count	%	PValue	Genes	List Total	Pop Hits	Pop Total	Fold Enrichment	Bonferroni	Benjamini	FDR
UP_SEQ_FEATURE	domain:PABC	3	0.186683	0.0761456	UBR5, PABPC4, PABPC3	1593	6	20063	6.29724	1	0.986937	76.8944
INTERPRO	IPR002004:Polyadenylate-binding protein/Hyperplastic disc protein	3	0.186683	0.0814943	UBR5, PABPC4, PABPC3	1531	6	18559	6.06107	1	0.938455	77.2959
SMART	SM00517:PolyA	3	0.186683	0.0823271	UBR5, PABPC4, PABPC3	835	6	10057	6.02216	1	0.74787	70.2444
Annotation Cluster 60	Enrichment Score: 1.0866930866696183
Category	Term	Count	%	PValue	Genes	List Total	Pop Hits	Pop Total	Fold Enrichment	Bonferroni	Benjamini	FDR
GOTERM_BP_DIRECT	GO:0048511~rhythmic process	10	0.622278	0.0403079	ROCK2, CREM, EZH2, CBX3, PRKDC, KDM5B, TOP2A, CDK5, ENOX1, TWIST1	1451	54	16792	2.14309	1	0.760914	53.5452
UP_KEYWORDS	Biological rhythms	15	0.933416	0.107865	ROCK2, CREM, EZH2, PML, PRKDC, CBX3, CDK5, NPAS2, HDAC2, TIMELESS, ARNTL2, KDM5B, TOP2A, TWIST1, ENOX1	1605	125	20581	1.53877	1	0.434865	80.7168
GOTERM_BP_DIRECT	GO:0042752~regulation of circadian rhythm	8	0.497822	0.126371	TIMELESS, ROCK2, CREM, EZH2, PML, PRKDC, TOP2A, OPN3	1451	49	16792	1.88942	1	0.952472	91.9345
Annotation Cluster 61	Enrichment Score: 1.0636918155279707
Category	Term	Count	%	PValue	Genes	List Total	Pop Hits	Pop Total	Fold Enrichment	Bonferroni	Benjamini	FDR
INTERPRO	IPR006195:Aminoacyl-tRNA synthetase, class II	5	0.311139	0.0459829	TARS, DARS, GARS, EPRS, DARS2	1531	17	18559	3.56534	1	0.881229	56.0018
INTERPRO	IPR004154:Anticodon-binding	4	0.248911	0.102684	TARS, BRIX1, GARS, EPRS	1531	14	18559	3.46347	1	0.958593	84.8885
INTERPRO	IPR002314:Aminoacyl-tRNA synthetase, class II (G/ H/ P/ S), conserved domain	3	0.186683	0.136403	TARS, GARS, EPRS	1531	8	18559	4.5458	1	0.977953	92.252
Annotation Cluster 62	Enrichment Score: 1.043240067456089
Category	Term	Count	%	PValue	Genes	List Total	Pop Hits	Pop Total	Fold Enrichment	Bonferroni	Benjamini	FDR
UP_SEQ_FEATURE	domain:LIM zinc-binding 3	7	0.435594	0.0117812	LPP, FHL3, FHL2, FBLIM1, LIMD1, TGFB1I1, ZYX	1593	25	20063	3.52645	1	0.79129	19.6863
UP_SEQ_FEATURE	domain:LIM zinc-binding 1	8	0.497822	0.0983364	LPP, LMO4, FHL3, FHL2, FBLIM1, LIMD1, TGFB1I1, ZYX	1593	50	20063	2.01512	1	0.99383	85.2636
UP_SEQ_FEATURE	domain:LIM zinc-binding 2	8	0.497822	0.0983364	LPP, LMO4, FHL3, FHL2, FBLIM1, LIMD1, TGFB1I1, ZYX	1593	50	20063	2.01512	1	0.99383	85.2636
UP_KEYWORDS	LIM domain	10	0.622278	0.106235	MICALL2, LPP, MICAL2, LMO4, FHL3, FHL2, FBLIM1, LIMD1, TGFB1I1, ZYX	1605	72	20581	1.78098	1	0.436116	80.2023
INTERPRO	IPR001781:Zinc finger, LIM-type	10	0.622278	0.136644	MICALL2, LPP, MICAL2, LMO4, FHL3, FHL2, FBLIM1, LIMD1, TGFB1I1, ZYX	1531	72	18559	1.68363	1	0.977141	92.2897
SMART	SM00132:LIM	10	0.622278	0.139841	MICALL2, LPP, MICAL2, LMO4, FHL3, FHL2, FBLIM1, LIMD1, TGFB1I1, ZYX	835	72	10057	1.67282	1	0.861453	88.0606
UP_SEQ_FEATURE	domain:LIM zinc-binding 4	3	0.186683	0.215381	FHL3, FHL2, TGFB1I1	1593	11	20063	3.43486	1	0.99977	98.8745
Annotation Cluster 63	Enrichment Score: 1.0343555039461254
Category	Term	Count	%	PValue	Genes	List Total	Pop Hits	Pop Total	Fold Enrichment	Bonferroni	Benjamini	FDR
INTERPRO	IPR004001:Actin, conserved site	6	0.373367	0.013055	ACTB, ACTC1, POTEI, ACTA1, ACTL6A, POTEF	1531	18	18559	4.04071	1	0.616835	20.4826
SMART	SM00268:ACTIN	8	0.497822	0.0166642	ACTB, ACTR2, ACTC1, POTEI, ACTA1, ACTL6A, POTEF, ACTR10	835	33	10057	2.91983	0.999308	0.428632	21.1083
INTERPRO	IPR004000:Actin-related protein	8	0.497822	0.0190466	ACTB, ACTR2, ACTC1, POTEI, ACTA1, ACTL6A, POTEF, ACTR10	1531	34	18559	2.85227	1	0.711591	28.4947
INTERPRO	IPR020902:Actin/actin-like conserved site	6	0.373367	0.0252367	ACTB, ACTR2, ACTC1, POTEI, ACTA1, POTEF	1531	21	18559	3.46347	1	0.773082	35.9692
UP_KEYWORDS	Oxidation	3	0.186683	0.633146	ACTB, ACTC1, ACTA1	1605	27	20581	1.42478	1	0.925501	99.9999
GOTERM_BP_DIRECT	GO:0001895~retina homeostasis	3	0.186683	0.871288	ACTB, POTEI, POTEF	1451	40	16792	0.867953	1	1	100
GOTERM_CC_DIRECT	GO:0072562~blood microparticle	6	0.373367	0.996406	ACTB, ACTC1, ACTA1, CIB2, POTEF, DNPEP	1516	152	18224	0.474517	1	1	100
Annotation Cluster 64	Enrichment Score: 1.0340817388012147
Category	Term	Count	%	PValue	Genes	List Total	Pop Hits	Pop Total	Fold Enrichment	Bonferroni	Benjamini	FDR
UP_SEQ_FEATURE	short sequence motif:"KMSKS" region	7	0.435594	0.000987181	IARS, YARS, EPRS, QARS, IARS2, VARS, MARS	1593	16	20063	5.51008	0.97733	0.210748	1.81045
INTERPRO	IPR004046:Glutathione S-transferase, C-terminal	4	0.248911	0.29379	AIMP2, EPRS, VARS, MARS	1531	23	18559	2.1082	1	0.998733	99.7681
INTERPRO	IPR010987:Glutathione S-transferase, C-terminal-like	5	0.311139	0.440883	CLIC4, AIMP2, EPRS, VARS, MARS	1531	41	18559	1.47831	1	0.999911	99.9961
UP_SEQ_FEATURE	domain:GST C-terminal	4	0.248911	0.571369	CLIC4, AIMP2, VARS, MARS	1593	37	20063	1.36156	1	1	100
Annotation Cluster 65	Enrichment Score: 1.0224908057667843
Category	Term	Count	%	PValue	Genes	List Total	Pop Hits	Pop Total	Fold Enrichment	Bonferroni	Benjamini	FDR
INTERPRO	IPR003595:Protein-tyrosine phosphatase, catalytic	14	0.871189	0.001635	PTPRK, PALD1, PTPRZ1, PTPN14, PTPRS, PTPRU, CDKN3, PTPDC1, PTPN12, MTMR2, TNS3, PTP4A3, PTP4A1, PTP4A2	1531	63	18559	2.69381	0.975351	0.232412	2.81362
SMART	SM00404:PTPc_motif	14	0.871189	0.00169497	PTPRK, PALD1, PTPRZ1, PTPN14, PTPRS, PTPRU, CDKN3, PTPDC1, PTPN12, MTMR2, TNS3, PTP4A3, PTP4A1, PTP4A2	835	63	10057	2.67651	0.520275	0.115227	2.36502
INTERPRO	IPR000387:Protein-tyrosine/Dual specificity phosphatase	14	0.871189	0.0163013	PTPRK, SSH1, PTPRZ1, PTPN14, PTPRS, DUSP12, PTPRU, CDKN3, PTPDC1, PTPN12, MTMR2, PTP4A3, PTP4A1, PTP4A2	1531	82	18559	2.06963	1	0.676024	24.9231
GOTERM_BP_DIRECT	GO:0035335~peptidyl-tyrosine dephosphorylation	16	0.995644	0.0224688	PTPRK, SSH1, PALD1, PTPRZ1, PTPN14, PTPRS, DUSP12, PTPRU, CDKN3, PTPDC1, PTPN12, CDC25B, MTMR2, PTP4A3, PTP4A1, PTP4A2	1451	99	16792	1.87034	1	0.617673	34.5235
UP_SEQ_FEATURE	active site:Phosphocysteine intermediate	13	0.808961	0.0386057	MTMR2, PTPRK, SSH1, PTP4A3, PTPRZ1, PTP4A1, PTP4A2, PTPN14, PTPRS, DUSP12, PTPRU, PTPDC1, PTPN12	1593	86	20063	1.90382	1	0.945132	51.727
UP_SEQ_FEATURE	domain:Tyrosine-protein phosphatase 2	4	0.248911	0.0638507	PTPRK, PTPRZ1, PTPRS, PTPRU	1593	12	20063	4.19816	1	0.978352	70.4928
UP_SEQ_FEATURE	domain:Tyrosine-protein phosphatase 1	4	0.248911	0.0638507	PTPRK, PTPRZ1, PTPRS, PTPRU	1593	12	20063	4.19816	1	0.978352	70.4928
GOTERM_MF_DIRECT	GO:0004725~protein tyrosine phosphatase activity	14	0.871189	0.0785937	MTMR2, PTPRK, PALD1, SSH1, PTPRZ1, PTP4A1, PTPN14, PTPRS, DUSP12, PTPRU, CDKN3, PTPDC1, PTPN12, CDC25B	1429	100	16881	1.65384	1	0.832292	73.6798
GOTERM_MF_DIRECT	GO:0008138~protein tyrosine/serine/threonine phosphatase activity	7	0.435594	0.0881857	MTMR2, SSH1, PTP4A3, PTP4A1, DUSP12, CDKN3, PTPDC1	1429	37	16881	2.23492	1	0.85741	77.8091
INTERPRO	IPR000242:Protein-tyrosine phosphatase, receptor/non-receptor type	7	0.435594	0.0887516	PTPRK, PTPRZ1, PTP4A2, PTPN14, PTPRS, PTPRU, PTPN12	1531	38	18559	2.23303	1	0.946128	80.2295
UP_KEYWORDS	Protein phosphatase	15	0.933416	0.154158	PTPRK, SSH1, PTPRZ1, PTPN14, PTPRS, DUSP12, PTPRU, CDKN3, PTPDC1, PTPN12, CDC25B, PTP4A3, PTP4A1, PTP4A2, PPP3CA	1605	133	20581	1.44621	1	0.51453	91.0573
GOTERM_MF_DIRECT	GO:0005001~transmembrane receptor protein tyrosine phosphatase activity	4	0.248911	0.169249	PTPRK, PTPRZ1, PTPRS, PTPRU	1429	17	16881	2.77957	1	0.956719	95.1385
SMART	SM00194:PTPc	6	0.373367	0.188827	PTPRK, PTPRZ1, PTPN14, PTPRS, PTPRU, PTPN12	835	37	10057	1.95313	1	0.902068	94.7798
UP_SEQ_FEATURE	domain:Tyrosine-protein phosphatase	8	0.497822	0.231165	SSH1, PTP4A3, PTP4A1, PTP4A2, PTPN14, DUSP12, PTPDC1, PTPN12	1593	63	20063	1.5993	1	0.999819	99.2272
INTERPRO	IPR016130:Protein-tyrosine phosphatase, active site	9	0.56005	0.288341	MTMR2, PTPRK, SSH1, PTPRZ1, PTPN14, PTPRS, PTPRU, PTPDC1, PTPN12	1531	76	18559	1.43552	1	0.998761	99.7349
GOTERM_BP_DIRECT	GO:0006470~protein dephosphorylation	13	0.808961	0.405593	PTPRK, PPP2R3A, SSH1, PTPRZ1, DLGAP5, PPP3R1, PTPN14, PTPRU, MYH8, PTPN12, MTMR2, PPP1R3C, PPP3CA	1451	126	16792	1.19401	1	0.999315	99.9938
INTERPRO	IPR000340:Dual specificity phosphatase, catalytic domain	5	0.311139	0.478155	SSH1, PTP4A3, PTP4A1, DUSP12, PTPDC1	1531	43	18559	1.40955	1	0.999952	99.9988
INTERPRO	IPR020422:Dual specificity phosphatase, subgroup, catalytic domain	3	0.186683	0.809014	SSH1, DUSP12, PTPDC1	1531	36	18559	1.01018	1	1	100
SMART	SM00195:DSPc	3	0.186683	0.811953	SSH1, DUSP12, PTPDC1	835	36	10057	1.00369	1	0.999546	100
GOTERM_MF_DIRECT	GO:0016791~phosphatase activity	3	0.186683	0.86343	SSH1, PTP4A1, DUSP12	1429	40	16881	0.885987	1	0.999997	100
Annotation Cluster 66	Enrichment Score: 0.9820297312424409
Category	Term	Count	%	PValue	Genes	List Total	Pop Hits	Pop Total	Fold Enrichment	Bonferroni	Benjamini	FDR
BIOCARTA	h_g2Pathway:Cell Cycle: G2/M Checkpoint	8	0.497822	0.0113866	CCNB1, CDK1, PLK1, YWHAQ, PRKDC, CHEK1, CDC34, CDC25B	171	25	1625	3.04094	0.912774	0.386055	13.4992
GOTERM_BP_DIRECT	GO:0045931~positive regulation of mitotic cell cycle	6	0.373367	0.0887085	CCNB1, CDK1, EIF4EBP1, BRCA2, BIRC5, CDC25B	1451	28	16792	2.47987	1	0.911806	82.29
BIOCARTA	h_ptc1Pathway:Sonic Hedgehog (SHH) Receptor Ptc1 Regulates cell cycle	3	0.186683	0.322364	CCNB1, CDK1, CDC25B	171	11	1625	2.59171	1	0.968371	99.2758
BIOCARTA	h_srcRPTPPathway:Activation of Src by Protein-tyrosine phosphatase alpha	3	0.186683	0.36239	CCNB1, CDK1, CDC25B	171	12	1625	2.37573	1	0.978382	99.665
Annotation Cluster 67	Enrichment Score: 0.9813768612038389
Category	Term	Count	%	PValue	Genes	List Total	Pop Hits	Pop Total	Fold Enrichment	Bonferroni	Benjamini	FDR
UP_SEQ_FEATURE	domain:Ras-associating	7	0.435594	0.0488159	RASSF3, GRB10, SNX27, RASSF1, RIN2, RGL1, RIN3	1593	34	20063	2.59298	1	0.965485	60.3789
INTERPRO	IPR000159:Ras-association	7	0.435594	0.107647	RASSF3, GRB10, SNX27, RASSF1, RIN2, RGL1, RIN3	1531	40	18559	2.12137	1	0.963277	86.2816
SMART	SM00314:RA	5	0.311139	0.216425	RASSF3, GRB10, RASSF1, RIN2, RGL1	835	29	10057	2.07661	1	0.919086	96.7967
Annotation Cluster 68	Enrichment Score: 0.9740645316707979
Category	Term	Count	%	PValue	Genes	List Total	Pop Hits	Pop Total	Fold Enrichment	Bonferroni	Benjamini	FDR
GOTERM_MF_DIRECT	GO:0035091~phosphatidylinositol binding	13	0.808961	0.0536393	SH3PXD2B, PLD2, PLD1, ARHGAP32, CCDC88A, AIDA, SNX8, MYO1E, SNX7, RPS6KC1, PITPNC1, ESYT2, ZCCHC14	1429	85	16881	1.80672	1	0.771955	59.3046
INTERPRO	IPR001683:Phox homologous domain	9	0.56005	0.0801837	SH3PXD2B, PLD2, PLD1, ARHGAP32, SNX27, SNX8, SNX7, RPS6KC1, ZCCHC14	1531	55	18559	1.98362	1	0.938057	76.7242
SMART	SM00312:PX	7	0.435594	0.165862	SH3PXD2B, PLD2, PLD1, SNX27, SNX8, SNX7, RPS6KC1	835	45	10057	1.87356	1	0.887106	92.2597
UP_SEQ_FEATURE	domain:PX	7	0.435594	0.178003	SH3PXD2B, PLD2, PLD1, SNX27, SNX8, SNX7, RPS6KC1	1593	48	20063	1.83669	1	0.999533	97.3379
Annotation Cluster 69	Enrichment Score: 0.9643969421668548
Category	Term	Count	%	PValue	Genes	List Total	Pop Hits	Pop Total	Fold Enrichment	Bonferroni	Benjamini	FDR
GOTERM_CC_DIRECT	GO:0030117~membrane coat	6	0.373367	0.0598431	AP1S1, AP4E1, COPB1, AP2S1, AP3S1, AP4B1	1516	26	18224	2.7741	1	0.49098	61.0084
INTERPRO	IPR011012:Longin-like domain	6	0.373367	0.0666703	AP1S1, AP2S1, ARCN1, AP3S1, TRAPPC1, YKT6	1531	27	18559	2.69381	1	0.91941	69.9824
INTERPRO	IPR000804:Clathrin adaptor complex, small chain	3	0.186683	0.136403	AP1S1, AP2S1, AP3S1	1531	8	18559	4.5458	1	0.977953	92.252
INTERPRO	IPR016635:Adaptor protein complex, sigma subunit	3	0.186683	0.136403	AP1S1, AP2S1, AP3S1	1531	8	18559	4.5458	1	0.977953	92.252
PIR_SUPERFAMILY	PIRSF015588:adaptor protein complex, sigma subunit	3	0.186683	0.1375	AP1S1, AP2S1, AP3S1	162	7	1692	4.47619	1	1	82.8705
INTERPRO	IPR022775:AP complex, mu/sigma subunit	4	0.248911	0.160222	AP1S1, AP2S1, ARCN1, AP3S1	1531	17	18559	2.85227	1	0.986366	95.2429
Annotation Cluster 70	Enrichment Score: 0.9584998217416714
Category	Term	Count	%	PValue	Genes	List Total	Pop Hits	Pop Total	Fold Enrichment	Bonferroni	Benjamini	FDR
INTERPRO	IPR008936:Rho GTPase activation protein	14	0.871189	0.0354892	PLXNC1, IQGAP3, DEPDC1, RACGAP1, ARHGAP21, RASAL2, ARHGAP32, SYDE1, ARHGAP1, CHN1, ARHGAP11B, ARHGAP11A, DEPDC1B, PLXND1	1531	91	18559	1.86494	1	0.850681	46.7528
UP_SEQ_FEATURE	domain:Rho-GAP	10	0.622278	0.0879111	ARHGAP21, ARHGAP32, SYDE1, ARHGAP1, CHN1, ARHGAP11B, DEPDC1B, DEPDC1, ARHGAP11A, RACGAP1	1593	68	20063	1.85213	1	0.991499	81.7716
INTERPRO	IPR000198:Rho GTPase-activating protein domain	10	0.622278	0.0980455	ARHGAP21, ARHGAP32, SYDE1, ARHGAP1, CHN1, ARHGAP11B, DEPDC1B, DEPDC1, ARHGAP11A, RACGAP1	1531	67	18559	1.80927	1	0.95556	83.4664
GOTERM_BP_DIRECT	GO:0051056~regulation of small GTPase mediated signal transduction	16	0.995644	0.180432	RALGAPB, SIPA1L2, TRIO, RACGAP1, ECT2, ARHGEF11, ARHGAP32, PLEKHG2, SYDE1, ARHGAP1, CHN1, RHOBTB1, RHOC, ARHGAP11B, ARHGAP11A, DEPDC1B	1451	134	16792	1.38182	1	0.979526	97.5472
SMART	SM00324:RhoGAP	8	0.497822	0.292159	ARHGAP21, ARHGAP32, SYDE1, ARHGAP1, CHN1, ARHGAP11B, ARHGAP11A, RACGAP1	835	65	10057	1.48238	1	0.955711	99.2366
Annotation Cluster 71	Enrichment Score: 0.953349778821932
Category	Term	Count	%	PValue	Genes	List Total	Pop Hits	Pop Total	Fold Enrichment	Bonferroni	Benjamini	FDR
INTERPRO	IPR003316:Transcription factor E2F/dimerisation partner (TDP)	4	0.248911	0.0558919	E2F1, E2F3, E2F7, TFDP1	1531	11	18559	4.40805	1	0.906188	63.3268
SMART	SM01372:SM01372	4	0.248911	0.0566734	E2F1, E2F3, E2F7, TFDP1	835	11	10057	4.37975	1	0.699699	56.0954
GOTERM_BP_DIRECT	GO:0070345~negative regulation of fat cell proliferation	3	0.186683	0.0624761	E2F1, E2F3, TFDP1	1451	5	16792	6.94363	1	0.855224	69.9466
INTERPRO	IPR015633:E2F Family	3	0.186683	0.136403	E2F1, E2F3, E2F7	1531	8	18559	4.5458	1	0.977953	92.252
UP_SEQ_FEATURE	short sequence motif:DEF box	3	0.186683	0.156207	E2F1, E2F3, TFDP1	1593	9	20063	4.19816	1	0.99902	95.6801
UP_SEQ_FEATURE	region of interest:Dimerization	3	0.186683	0.451789	E2F1, E2F3, TFDP1	1593	19	20063	1.9886	1	0.999999	99.9985
Annotation Cluster 72	Enrichment Score: 0.9251839987154574
Category	Term	Count	%	PValue	Genes	List Total	Pop Hits	Pop Total	Fold Enrichment	Bonferroni	Benjamini	FDR
GOTERM_MF_DIRECT	GO:0003924~GTPase activity	31	1.92906	0.0144301	GNA13, GNAI3, TUBB2A, HBS1L, ATL3, GNA12, ARF5, MTIF2, TUBB, RAB28, MTG2, RALA, GUF1, TUBA1A, GNL2, GNL3, RAB2A, GTPBP2, DNM3, RAP2A, NUDT1, GBP5, TSR1, GEM, RND3, RAB31, GSPT1, GNB1, GNG10, ARF4, ARL4C	1429	234	16881	1.56499	1	0.541342	21.1034
UP_SEQ_FEATURE	nucleotide phosphate-binding region:GTP	32	1.99129	0.107131	GNA13, GNAI3, TUBB2A, HBS1L, ATL3, GNA12, ARF5, MTIF2, TUBB, RAB28, MTG2, RHOBTB1, RALA, RHOC, GUF1, TUBA1A, GNL2, GNL3, RAB2A, GTPBP2, DNM3, RAP2A, GBP5, NIN, GEM, SRPRB, NRAS, RND3, RAB31, GSPT1, ARF4, ARL4C	1593	310	20063	1.30007	1	0.995316	87.7073
UP_KEYWORDS	GTP-binding	33	2.05352	0.169078	GNA13, GNAI3, TUBB2A, HBS1L, ATL3, GNA12, ARF5, MTIF2, TUBB, RAB28, MTG2, GUCY1A2, RHOBTB1, RALA, RHOC, GUF1, TUBA1A, GNL2, GNL3, RAB2A, GTPBP2, DNM3, RAP2A, GBP5, NIN, GEM, SRPRB, NRAS, RND3, RAB31, GSPT1, ARF4, ARL4C	1605	343	20581	1.2337	1	0.532546	93.0815
GOTERM_MF_DIRECT	GO:0005525~GTP binding	39	2.42688	0.175922	GNA13, GNAI3, TUBB2A, HBS1L, GNA12, ATL3, ARF5, MTIF2, TUBB, RAB28, MTG2, GUCY1A2, RHOBTB1, RALA, RHOC, GUF1, TUBA1A, GNL2, EHD2, EHD3, GNL3, GTPBP2, RAB2A, RAP2A, DNM3, GBP5, TSR1, NIN, TPX2, OLA1, SRPRB, GEM, NRAS, RND3, RAB31, GSPT1, ARF4, ARL4C, C9ORF69	1429	384	16881	1.19977	1	0.957241	95.7376
INTERPRO	IPR005225:Small GTP-binding protein domain	15	0.933416	0.514623	RAB2A, RAP2A, GEM, ARF5, MTIF2, NRAS, RND3, RAB31, RAB28, MTG2, ARF4, RALA, RHOC, GUF1, ARL4C	1531	167	18559	1.08882	1	0.999974	99.9997
Annotation Cluster 73	Enrichment Score: 0.9214625224037627
Category	Term	Count	%	PValue	Genes	List Total	Pop Hits	Pop Total	Fold Enrichment	Bonferroni	Benjamini	FDR
INTERPRO	IPR000800:Notch domain	5	0.311139	0.00131415	NOTCH2, NOTCH1, GNPTAB, PAPPA, NOTCH4	1531	7	18559	8.65867	0.948998	0.237029	2.26745
SMART	SM00004:NL	5	0.311139	0.00134037	NOTCH2, NOTCH1, GNPTAB, PAPPA, NOTCH4	835	7	10057	8.60308	0.440533	0.135144	1.87459
UP_SEQ_FEATURE	repeat:LNR 2	4	0.248911	0.00441371	NOTCH2, NOTCH1, GNPTAB, NOTCH4	1593	5	20063	10.0756	1	0.521632	7.85693
UP_SEQ_FEATURE	repeat:LNR 1	4	0.248911	0.00441371	NOTCH2, NOTCH1, GNPTAB, NOTCH4	1593	5	20063	10.0756	1	0.521632	7.85693
UP_SEQ_FEATURE	domain:EGF-like 29	3	0.186683	0.0178809	NOTCH2, NOTCH1, NOTCH4	1593	3	20063	12.5945	1	0.853619	28.3776
UP_SEQ_FEATURE	repeat:LNR 3	3	0.186683	0.0338852	NOTCH2, NOTCH1, NOTCH4	1593	4	20063	9.44586	1	0.936296	47.1489
GOTERM_BP_DIRECT	GO:0061314~Notch signaling involved in heart development	4	0.248911	0.0363261	NOTCH2, NOTCH1, HEY1, JAG1	1451	9	16792	5.14343	1	0.736073	49.8191
INTERPRO	IPR011656:Notch, NODP domain	3	0.186683	0.0364173	NOTCH2, NOTCH1, NOTCH4	1531	4	18559	9.09161	1	0.851618	47.6394
INTERPRO	IPR010660:Notch, NOD domain	3	0.186683	0.0364173	NOTCH2, NOTCH1, NOTCH4	1531	4	18559	9.09161	1	0.851618	47.6394
SMART	SM01339:SM01339	3	0.186683	0.03681	NOTCH2, NOTCH1, NOTCH4	835	4	10057	9.03323	1	0.615289	41.0893
SMART	SM01338:SM01338	3	0.186683	0.03681	NOTCH2, NOTCH1, NOTCH4	835	4	10057	9.03323	1	0.615289	41.0893
UP_SEQ_FEATURE	domain:EGF-like 10	5	0.311139	0.0407909	NOTCH2, NOTCH1, STAB1, TNC, NOTCH4	1593	17	20063	3.70426	1	0.945148	53.7168
GOTERM_BP_DIRECT	GO:0003184~pulmonary valve morphogenesis	4	0.248911	0.0486352	NOTCH2, NOTCH1, HEY1, JAG1	1451	10	16792	4.62908	1	0.800342	60.5088
UP_SEQ_FEATURE	domain:EGF-like 28	3	0.186683	0.0535329	NOTCH2, NOTCH1, NOTCH4	1593	5	20063	7.55669	1	0.96851	63.86
UP_SEQ_FEATURE	domain:EGF-like 14; calcium-binding	4	0.248911	0.0638507	NOTCH2, NOTCH1, NOTCH4, JAG1	1593	12	20063	4.19816	1	0.978352	70.4928
UP_SEQ_FEATURE	domain:EGF-like 15; calcium-binding	4	0.248911	0.0638507	NOTCH2, NOTCH1, NOTCH4, JAG1	1593	12	20063	4.19816	1	0.978352	70.4928
UP_SEQ_FEATURE	domain:EGF-like 22	3	0.186683	0.0761456	NOTCH2, NOTCH1, NOTCH4	1593	6	20063	6.29724	1	0.986937	76.8944
KEGG_PATHWAY	hsa04320:Dorso-ventral axis formation	6	0.373367	0.0934617	NOTCH2, NOTCH1, ETV7, CPEB2, NOTCH4, SPIRE1	628	27	6879	2.43418	1	0.593437	72.3939
UP_SEQ_FEATURE	domain:EGF-like 11; calcium-binding	4	0.248911	0.0939604	NOTCH2, NOTCH1, NOTCH4, JAG1	1593	14	20063	3.59842	1	0.99311	83.8829
UP_SEQ_FEATURE	domain:EGF-like 3	10	0.622278	0.146884	NOTCH2, MATN3, NOTCH1, STAB1, FAT1, TNC, NOTCH4, EDIL3, JAG1, THBS2	1593	76	20063	1.65717	1	0.998761	94.7064
UP_SEQ_FEATURE	domain:EGF-like 7; calcium-binding	5	0.311139	0.178191	NOTCH2, NOTCH1, HMCN1, NOTCH4, JAG1	1593	28	20063	2.24901	1	0.9995	97.3491
UP_SEQ_FEATURE	domain:EGF-like 5; calcium-binding	6	0.373367	0.180027	NOTCH2, NOTCH1, HMCN1, NOTCH4, NID1, JAG1	1593	38	20063	1.9886	1	0.999504	97.4566
UP_SEQ_FEATURE	domain:EGF-like 4	8	0.497822	0.185029	NOTCH2, MATN3, NOTCH1, STAB1, FAT1, TNC, NOTCH4, NID1	1593	59	20063	1.70773	1	0.999576	97.7287
GOTERM_BP_DIRECT	GO:0060411~cardiac septum morphogenesis	3	0.186683	0.211584	NOTCH1, HEY1, JAG1	1451	10	16792	3.47181	1	0.987165	98.8086
UP_SEQ_FEATURE	domain:EGF-like 13; calcium-binding	3	0.186683	0.215381	NOTCH2, NOTCH1, NOTCH4	1593	11	20063	3.43486	1	0.99977	98.8745
UP_SEQ_FEATURE	domain:EGF-like 6	6	0.373367	0.268638	NOTCH2, NOTCH1, STAB1, TNC, NOTCH4, NID1	1593	44	20063	1.71743	1	0.999942	99.6933
UP_SEQ_FEATURE	domain:EGF-like 2	10	0.622278	0.27346	NOTCH2, MATN3, NOTCH1, STAB1, FAT1, TNC, NOTCH4, NID1, EDIL3, JAG1	1593	89	20063	1.41511	1	0.999949	99.7287
GOTERM_BP_DIRECT	GO:0045747~positive regulation of Notch signaling pathway	5	0.311139	0.317344	SLC35C2, NOTCH1, ITGB1BP1, JAG1, LFNG	1451	33	16792	1.75344	1	0.997354	99.9186
UP_SEQ_FEATURE	domain:EGF-like 12; calcium-binding	3	0.186683	0.336592	NOTCH2, NOTCH1, NOTCH4	1593	15	20063	2.5189	1	0.999988	99.9495
UP_KEYWORDS	Notch signaling pathway	6	0.373367	0.365889	NOTCH2, NOTCH1, HEY1, ITGB1BP1, NOTCH4, JAG1	1605	51	20581	1.50859	1	0.773305	99.8597
UP_SEQ_FEATURE	domain:EGF-like 9; calcium-binding	3	0.186683	0.366287	NOTCH2, NOTCH1, NOTCH4	1593	16	20063	2.36146	1	0.999993	99.9784
KEGG_PATHWAY	hsa04330:Notch signaling pathway	6	0.373367	0.447618	NOTCH2, NOTCH1, HDAC2, NOTCH4, JAG1, LFNG	628	48	6879	1.36923	1	0.871307	99.9584
GOTERM_BP_DIRECT	GO:0001709~cell fate determination	3	0.186683	0.46848	NOTCH2, NOTCH4, JAG1	1451	18	16792	1.92878	1	0.999683	99.9992
INTERPRO	IPR001881:EGF-like calcium-binding	12	0.746733	0.478186	NOTCH2, MATN3, NOTCH1, BMP1, HMCN1, STAB1, FAT1, NOTCH4, NID1, EDIL3, JAG1, THBS2	1531	127	18559	1.1454	1	0.999949	99.9988
SMART	SM00179:EGF_CA	12	0.746733	0.486381	NOTCH2, MATN3, NOTCH1, BMP1, HMCN1, STAB1, FAT1, NOTCH4, NID1, EDIL3, JAG1, THBS2	835	127	10057	1.13805	1	0.984718	99.9917
UP_SEQ_FEATURE	domain:EGF-like 8; calcium-binding	3	0.186683	0.578255	NOTCH2, NOTCH1, NOTCH4	1593	24	20063	1.57431	1	1	100
INTERPRO	IPR009030:Insulin-like growth factor binding protein, N-terminal	12	0.746733	0.601439	NOTCH2, MATN3, LAMA4, NOTCH1, WISP1, BMP1, HMCN1, NOTCH4, NID1, JAG1, EPHB4, INSRR	1531	139	18559	1.04652	1	0.999996	100
INTERPRO	IPR018097:EGF-like calcium-binding, conserved site	9	0.56005	0.611036	NOTCH2, NOTCH1, BMP1, HMCN1, FAT1, NOTCH4, NID1, EDIL3, JAG1	1531	102	18559	1.0696	1	0.999997	100
INTERPRO	IPR000152:EGF-type aspartate/asparagine hydroxylation site	9	0.56005	0.643931	NOTCH2, NOTCH1, BMP1, HMCN1, FAT1, NOTCH4, NID1, EDIL3, JAG1	1531	105	18559	1.03904	1	0.999998	100
SMART	SM00181:EGF	15	0.933416	0.702897	MATN3, BMP1, TNC, NID1, EDIL3, JAG1, NOTCH2, LAMA4, NOTCH1, HMCN1, STAB1, FAT1, NOTCH4, LAMB1, THBS2	835	188	10057	0.960982	1	0.99745	100
INTERPRO	IPR000742:Epidermal growth factor-like domain	18	1.1201	0.722887	MATN3, BMP1, TNC, NID1, EDIL3, JAG1, NOTCH2, LAMA4, NOTCH1, HMCN1, STAB1, FAT1, NOTCH4, ADAM19, LAMB1, ADAM12, THBS2, ADAM9	1531	231	18559	0.944583	1	1	100
UP_SEQ_FEATURE	domain:EGF-like 1	9	0.56005	0.745145	NOTCH2, MATN3, NOTCH1, STAB1, FAT1, NOTCH4, NID1, EDIL3, THBS2	1593	120	20063	0.944586	1	1	100
INTERPRO	IPR013032:EGF-like, conserved site	15	0.933416	0.76962	MATN3, BMP1, TNC, NID1, EDIL3, JAG1, NOTCH2, NOTCH1, HMCN1, STAB1, FAT1, NOTCH4, ADAM19, THBS2, ADAM9	1531	199	18559	0.913729	1	1	100
UP_KEYWORDS	EGF-like domain	15	0.933416	0.894244	MATN3, BMP1, TNC, NID1, EDIL3, JAG1, NOTCH2, NOTCH1, HMCN1, STAB1, FAT1, NOTCH4, ADAM19, ADAM12, THBS2	1605	238	20581	0.808176	1	0.991149	100
Annotation Cluster 74	Enrichment Score: 0.9211732504094859
Category	Term	Count	%	PValue	Genes	List Total	Pop Hits	Pop Total	Fold Enrichment	Bonferroni	Benjamini	FDR
INTERPRO	IPR009000:Translation elongation/initiation factor/Ribosomal, beta-barrel	7	0.435594	0.0331901	GTPBP2, GSPT1, HBS1L, GUF1, AARSD1, MTIF2, AARS2	1531	30	18559	2.8285	1	0.837758	44.4951
INTERPRO	IPR000795:Elongation factor, GTP-binding domain	5	0.311139	0.0770416	GTPBP2, GSPT1, HBS1L, GUF1, MTIF2	1531	20	18559	3.03054	1	0.938652	75.2978
INTERPRO	IPR009001:Translation elongation factor EF1A/initiation factor IF2gamma, C-terminal	3	0.186683	0.22825	GTPBP2, GSPT1, HBS1L	1531	11	18559	3.30604	1	0.996439	98.9099
INTERPRO	IPR004161:Translation elongation factor EFTu/EF1A, domain 2	3	0.186683	0.354129	GSPT1, HBS1L, GUF1	1531	15	18559	2.42443	1	0.999475	99.9512
Annotation Cluster 75	Enrichment Score: 0.8952724142165027
Category	Term	Count	%	PValue	Genes	List Total	Pop Hits	Pop Total	Fold Enrichment	Bonferroni	Benjamini	FDR
INTERPRO	IPR002035:von Willebrand factor, type A	14	0.871189	0.055001	SEC23A, MATN3, ITGAE, ITGA11, ITGB5, ITGB1, CACNA2D4, HMCN1, COL6A3, CPNE1, COL6A2, COL12A1, COL6A1, SEC24D	1531	97	18559	1.74959	1	0.90659	62.7185
SMART	SM00327:VWA	10	0.622278	0.139841	MATN3, ITGAE, COL6A3, ITGA11, COL6A2, CPNE1, COL12A1, ITGB5, COL6A1, CACNA2D4	835	72	10057	1.67282	1	0.861453	88.0606
UP_SEQ_FEATURE	domain:VWFA	8	0.497822	0.268027	MATN3, HMCN1, ITGAE, ITGA11, CPNE1, ITGB5, ITGB1, CACNA2D4	1593	66	20063	1.5266	1	0.999945	99.6886
Annotation Cluster 76	Enrichment Score: 0.8773536998919284
Category	Term	Count	%	PValue	Genes	List Total	Pop Hits	Pop Total	Fold Enrichment	Bonferroni	Benjamini	FDR
UP_KEYWORDS	Helicase	22	1.36901	0.00360471	RECQL4, BLM, HELZ2, PIF1, SKIV2L, WRN, MCM2, RAD54L, MCM4, MCM6, DNA2, DDX56, MOV10, MCM8, CHD1L, ASCC3, FBXO18, DHX15, DHX33, DHX35, DDX41, DHX32	1605	143	20581	1.97278	0.838568	0.0314878	5.07432
UP_SEQ_FEATURE	short sequence motif:DEAH box	8	0.497822	0.0508519	RECQL4, CHD1L, BLM, DHX15, DHX33, DHX35, WRN, DHX32	1593	43	20063	2.34316	1	0.966342	61.9186
INTERPRO	IPR002464:DNA/RNA helicase, ATP-dependent, DEAH-box type, conserved site	5	0.311139	0.102281	CHD1L, BLM, DHX15, DHX33, DHX35	1531	22	18559	2.75503	1	0.959757	84.7696
GOTERM_MF_DIRECT	GO:0004386~helicase activity	12	0.746733	0.102438	DNA2, MOV10, MCM8, BLM, HELZ2, SKIV2L, FBXO18, DHX33, WRN, DDX41, RAD54L, DHX32	1429	85	16881	1.66774	1	0.882328	82.8368
INTERPRO	IPR011545:DNA/RNA helicase, DEAD/DEAH box type, N-terminal	10	0.622278	0.11264	RECQL4, DDX56, BLM, ASCC3, SKIV2L, DHX15, DHX33, WRN, POLQ, DDX41	1531	69	18559	1.75683	1	0.965969	87.5605
INTERPRO	IPR014001:Helicase, superfamily 1/2, ATP-binding domain	14	0.871189	0.11913	RECQL4, DDX56, CHD1L, BLM, ASCC3, SKIV2L, DHX15, DHX33, WRN, DHX35, DDX41, POLQ, RAD54L, DHX32	1531	110	18559	1.54282	1	0.968522	89.0555
INTERPRO	IPR011709:Domain of unknown function DUF1605	4	0.248911	0.160222	DHX15, DHX33, DHX35, DHX32	1531	17	18559	2.85227	1	0.986366	95.2429
SMART	SM00490:HELICc	13	0.808961	0.174891	RECQL4, DDX56, CHD1L, BLM, ASCC3, SKIV2L, DHX15, DHX33, WRN, DHX35, DDX41, POLQ, RAD54L	835	107	10057	1.46333	1	0.894571	93.3615
INTERPRO	IPR001650:Helicase, C-terminal	13	0.808961	0.178383	RECQL4, DDX56, CHD1L, BLM, ASCC3, SKIV2L, DHX15, DHX33, WRN, DHX35, DDX41, POLQ, RAD54L	1531	108	18559	1.45915	1	0.990725	96.7512
INTERPRO	IPR007502:Helicase-associated domain	4	0.248911	0.181188	DHX15, DHX33, DHX35, DHX32	1531	18	18559	2.69381	1	0.990568	96.9392
SMART	SM00847:SM00847	4	0.248911	0.183362	DHX15, DHX33, DHX35, DHX32	835	18	10057	2.67651	1	0.900552	94.2611
SMART	SM00487:DEXDc	13	0.808961	0.191197	RECQL4, DDX56, CHD1L, BLM, ASCC3, SKIV2L, DHX15, DHX33, WRN, DHX35, DDX41, POLQ, RAD54L	835	109	10057	1.43648	1	0.899446	94.9908
GOTERM_MF_DIRECT	GO:0008026~ATP-dependent helicase activity	5	0.311139	0.226951	RECQL4, CHD1L, BLM, DHX33, DHX35	1429	29	16881	2.03675	1	0.972703	98.4971
UP_SEQ_FEATURE	domain:Helicase ATP-binding	12	0.746733	0.294239	RECQL4, DDX56, CHD1L, BLM, SKIV2L, DHX15, DHX33, DHX35, WRN, DDX41, RAD54L, DHX32	1593	114	20063	1.32573	1	0.999966	99.8414
UP_SEQ_FEATURE	domain:Helicase C-terminal	11	0.684505	0.353478	RECQL4, DDX56, CHD1L, BLM, SKIV2L, DHX15, DHX33, DHX35, WRN, DDX41, RAD54L	1593	108	20063	1.28277	1	0.999992	99.9687
GOTERM_MF_DIRECT	GO:0004004~ATP-dependent RNA helicase activity	7	0.435594	0.474719	DDX56, SKIV2L, DHX15, DHX33, DHX35, DDX41, DHX32	1429	65	16881	1.27219	1	0.998031	99.9972
Annotation Cluster 77	Enrichment Score: 0.8449499735466254
Category	Term	Count	%	PValue	Genes	List Total	Pop Hits	Pop Total	Fold Enrichment	Bonferroni	Benjamini	FDR
GOTERM_BP_DIRECT	GO:0031054~pre-miRNA processing	4	0.248911	0.0956152	DROSHA, PRKRA, AGO2, AGO3	1451	13	16792	3.56083	1	0.924062	84.6309
UP_KEYWORDS	RNA-mediated gene silencing	8	0.497822	0.115902	DROSHA, MOV10, XPO5, PRKRA, ERI1, AGO2, AGO3, LIMD1	1605	53	20581	1.93556	1	0.440885	83.076
GOTERM_BP_DIRECT	GO:0035196~production of miRNAs involved in gene silencing by miRNA	3	0.186683	0.14729	PRKRA, AGO2, AGO3	1451	8	16792	4.33977	1	0.967989	94.8656
GOTERM_MF_DIRECT	GO:0003725~double-stranded RNA binding	8	0.497822	0.255509	DROSHA, PRKRA, DHX15, MYH4, AGO2, ELAVL1, AGO3, CLTC	1429	61	16881	1.54927	1	0.979242	99.1865
Annotation Cluster 78	Enrichment Score: 0.8410123687669734
Category	Term	Count	%	PValue	Genes	List Total	Pop Hits	Pop Total	Fold Enrichment	Bonferroni	Benjamini	FDR
INTERPRO	IPR006620:Prolyl 4-hydroxylase, alpha subunit	5	0.311139	0.0375403	P4HA2, PLOD1, P4HA1, PLOD3, EGLN2	1531	16	18559	3.78817	1	0.854009	48.6936
SMART	SM00702:P4Hc	5	0.311139	0.0381932	P4HA2, PLOD1, P4HA1, PLOD3, EGLN2	835	16	10057	3.76385	1	0.608106	42.2718
UP_KEYWORDS	Vitamin C	5	0.311139	0.0652405	P4HA2, PLOD1, P4HA1, PLOD3, EGLN2	1605	20	20581	3.20576	1	0.312298	62.2014
UP_SEQ_FEATURE	domain:Fe2OG dioxygenase	5	0.311139	0.0799084	P4HA2, PLOD1, P4HA1, PLOD3, EGLN2	1593	21	20063	2.99868	1	0.988142	78.5746
INTERPRO	IPR005123:Oxoglutarate/iron-dependent dioxygenase	5	0.311139	0.089231	P4HA2, PLOD1, P4HA1, PLOD3, EGLN2	1531	21	18559	2.88622	1	0.944836	80.4101
GOTERM_MF_DIRECT	GO:0031418~L-ascorbic acid binding	5	0.311139	0.0960339	P4HA2, PLOD1, P4HA1, PLOD3, EGLN2	1429	21	16881	2.81266	1	0.872869	80.7269
UP_SEQ_FEATURE	metal ion-binding site:Iron	7	0.435594	0.190223	SPDYA, P4HA2, PLOD1, P4HA1, PLOD3, EGLN2, PPP3CA	1593	49	20063	1.79921	1	0.999581	97.9821
UP_KEYWORDS	Dioxygenase	10	0.622278	0.196816	KDM7A, TDO2, P4HA2, PLOD1, P4HA1, PLOD3, EGLN2, ASPH, KDM5B, ALOX12	1605	83	20581	1.54495	1	0.567641	95.7599
UP_SEQ_FEATURE	binding site:2-oxoglutarate	3	0.186683	0.306488	P4HA2, P4HA1, EGLN2	1593	14	20063	2.69882	1	0.999972	99.8853
UP_KEYWORDS	Iron	23	1.43124	0.780162	KDM7A, PXDN, TBXAS1, EGLN2, EXO5, UQCRFS1, COX5A, SFXN5, PPAT, GLRX2, DNA2, NPAS2, TDO2, P4HA2, PLOD1, P4HA1, RRM2, PLOD3, PRIM2, ASPH, PPP3CA, KDM5B, ALOX12	1605	324	20581	0.910278	1	0.96763	100
GOTERM_MF_DIRECT	GO:0005506~iron ion binding	8	0.497822	0.978156	KDM7A, TBXAS1, P4HA2, PLOD1, P4HA1, PLOD3, EGLN2, ALOX12	1429	153	16881	0.617681	1	1	100
Annotation Cluster 79	Enrichment Score: 0.8258366049355039
Category	Term	Count	%	PValue	Genes	List Total	Pop Hits	Pop Total	Fold Enrichment	Bonferroni	Benjamini	FDR
UP_SEQ_FEATURE	short sequence motif:Cysteine switch	10	0.622278	0.00793908	ADAMTS7, ADAMTS9, MMP19, ADAM19, ADAMTS12, ADAM12, MMP14, MMP13, MMP2, MMP11	1593	45	20063	2.79877	1	0.705476	13.7092
UP_KEYWORDS	Collagen degradation	5	0.311139	0.0465835	MMP19, ADAMTS2, MMP13, MMP2, MMP11	1605	18	20581	3.56196	1	0.246792	49.7374
INTERPRO	IPR006026:Peptidase, metallopeptidase	6	0.373367	0.0857784	BMP1, MMP19, MMP14, MMP13, MMP2, MMP11	1531	29	18559	2.50803	1	0.942643	79.0738
SMART	SM00235:ZnMc	6	0.373367	0.0873484	BMP1, MMP19, MMP14, MMP13, MMP2, MMP11	835	29	10057	2.49193	1	0.744546	72.461
UP_SEQ_FEATURE	domain:Hemopexin-like 3	5	0.311139	0.0918073	MMP19, MMP14, MMP13, MMP2, MMP11	1593	22	20063	2.86238	1	0.992721	83.1595
UP_SEQ_FEATURE	domain:Hemopexin-like 4	5	0.311139	0.0918073	MMP19, MMP14, MMP13, MMP2, MMP11	1593	22	20063	2.86238	1	0.992721	83.1595
UP_SEQ_FEATURE	domain:Hemopexin-like 2	5	0.311139	0.104493	MMP19, MMP14, MMP13, MMP2, MMP11	1593	23	20063	2.73793	1	0.994955	87.0179
UP_SEQ_FEATURE	domain:Hemopexin-like 1	5	0.311139	0.104493	MMP19, MMP14, MMP13, MMP2, MMP11	1593	23	20063	2.73793	1	0.994955	87.0179
INTERPRO	IPR000585:Hemopexin-like domain	5	0.311139	0.116148	MMP19, MMP14, MMP13, MMP2, MMP11	1531	23	18559	2.63525	1	0.966871	88.391
INTERPRO	IPR018487:Hemopexin-like repeats	5	0.311139	0.116148	MMP19, MMP14, MMP13, MMP2, MMP11	1531	23	18559	2.63525	1	0.966871	88.391
INTERPRO	IPR001818:Peptidase M10, metallopeptidase	5	0.311139	0.116148	MMP19, MMP14, MMP13, MMP2, MMP11	1531	23	18559	2.63525	1	0.966871	88.391
INTERPRO	IPR021190:Peptidase M10A	5	0.311139	0.116148	MMP19, MMP14, MMP13, MMP2, MMP11	1531	23	18559	2.63525	1	0.966871	88.391
SMART	SM00120:HX	5	0.311139	0.117938	MMP19, MMP14, MMP13, MMP2, MMP11	835	23	10057	2.61833	1	0.82672	82.9763
INTERPRO	IPR021158:Peptidase M10A, cysteine switch, zinc binding site	4	0.248911	0.120839	MMP14, MMP13, MMP2, MMP11	1531	15	18559	3.23257	1	0.96887	89.42
INTERPRO	IPR018486:Hemopexin, conserved site	4	0.248911	0.160222	MMP14, MMP13, MMP2, MMP11	1531	17	18559	2.85227	1	0.986366	95.2429
INTERPRO	IPR016293:Peptidase M10A, metazoans	4	0.248911	0.181188	MMP19, MMP14, MMP13, MMP11	1531	18	18559	2.69381	1	0.990568	96.9392
UP_SEQ_FEATURE	metal ion-binding site:Zinc 2; in inhibited form	3	0.186683	0.185457	MMP13, MMP2, MMP11	1593	10	20063	3.77834	1	0.999552	97.7507
INTERPRO	IPR002477:Peptidoglycan binding-like	4	0.248911	0.225031	MMP19, MMP14, MMP13, MMP2	1531	20	18559	2.42443	1	0.996503	98.8278
PIR_SUPERFAMILY	PIRSF001191:matrix metalloproteinase, stromelysin type	4	0.248911	0.241429	MMP19, MMP14, MMP13, MMP11	162	18	1692	2.32099	1	1	96.2965
UP_SEQ_FEATURE	metal ion-binding site:Zinc 2; catalytic	3	0.186683	0.306488	MMP13, MMP2, MMP11	1593	14	20063	2.69882	1	0.999972	99.8853
GOTERM_BP_DIRECT	GO:0022617~extracellular matrix disassembly	8	0.497822	0.487463	SH3PXD2B, BMP1, MMP19, NID1, MMP14, MMP13, MMP2, MMP11	1451	76	16792	1.21818	1	0.999755	99.9996
UP_SEQ_FEATURE	metal ion-binding site:Zinc 1	7	0.435594	0.55313	ZFP64, RNF7, PML, CPSF3, MMP13, MMP2, MMP11	1593	75	20063	1.17548	1	1	100
UP_SEQ_FEATURE	propeptide:Activation peptide	4	0.248911	0.946684	MMP14, MMP13, MMP2, MMP11	1593	76	20063	0.662867	1	1	100
GOTERM_MF_DIRECT	GO:0004252~serine-type endopeptidase activity	9	0.56005	0.999845	PCSK1, BMP1, FAP, MMP19, RHBDL2, MMP14, MMP13, MMP2, MMP11	1429	255	16881	0.416935	1	1	100
Annotation Cluster 80	Enrichment Score: 0.8253200469221272
Category	Term	Count	%	PValue	Genes	List Total	Pop Hits	Pop Total	Fold Enrichment	Bonferroni	Benjamini	FDR
KEGG_PATHWAY	hsa03030:DNA replication	10	0.622278	0.00407741	RFC5, DNA2, RFC4, POLE2, PRIM2, PCNA, RNASEH1, MCM2, MCM4, MCM6	628	36	6879	3.04273	0.662708	0.102983	5.21845
GOTERM_BP_DIRECT	GO:0000722~telomere maintenance via recombination	9	0.56005	0.00486568	RFC5, DNA2, RFC4, POLE2, PRIM2, PCNA, BRCA2, SMC6, WRN	1451	32	16792	3.25482	1	0.275927	8.68843
GOTERM_BP_DIRECT	GO:0042276~error-prone translesion synthesis	5	0.311139	0.0754491	RFC5, RFC4, POLE2, PCNA, MAD2L2	1451	19	16792	3.04545	1	0.888096	76.8194
GOTERM_CC_DIRECT	GO:0005663~DNA replication factor C complex	3	0.186683	0.0827107	RFC5, RFC4, PCNA	1516	6	18224	6.01055	1	0.585939	73.2234
GOTERM_BP_DIRECT	GO:0070987~error-free translesion synthesis	4	0.248911	0.222586	RFC5, NPLOC4, RFC4, PCNA	1451	19	16792	2.43636	1	0.988589	99.0831
GOTERM_BP_DIRECT	GO:0033683~nucleotide-excision repair, DNA incision	6	0.373367	0.227678	RFC5, FAN1, RFC4, CHD1L, PCNA, GTF2H3	1451	38	16792	1.82727	1	0.989231	99.1888
GOTERM_BP_DIRECT	GO:0006297~nucleotide-excision repair, DNA gap filling	4	0.248911	0.34364	RFC5, RFC4, PCNA, POLB	1451	24	16792	1.92878	1	0.998176	99.9609
KEGG_PATHWAY	hsa03430:Mismatch repair	4	0.248911	0.350471	EXO1, RFC5, RFC4, PCNA	628	23	6879	1.90501	1	0.871222	99.6519
GOTERM_BP_DIRECT	GO:0042769~DNA damage response, detection of DNA damage	5	0.311139	0.378069	RFC5, RFC4, DTL, PCNA, SOX4	1451	36	16792	1.60732	1	0.998954	99.9857
GOTERM_BP_DIRECT	GO:0006296~nucleotide-excision repair, DNA incision, 5'-to lesion	5	0.311139	0.398251	RFC5, RFC4, CHD1L, PCNA, GTF2H3	1451	37	16792	1.56388	1	0.999244	99.9922
KEGG_PATHWAY	hsa03420:Nucleotide excision repair	6	0.373367	0.429133	RFC5, RAD23B, RFC4, POLE2, PCNA, GTF2H3	628	47	6879	1.39836	1	0.870326	99.936
GOTERM_BP_DIRECT	GO:0019985~translesion synthesis	4	0.248911	0.611775	RFC5, RFC4, DTL, PCNA	1451	36	16792	1.28586	1	0.999969	100
GOTERM_BP_DIRECT	GO:0006283~transcription-coupled nucleotide-excision repair	7	0.435594	0.624612	RFC5, POLR2H, RFC4, COPS5, COPS3, PCNA, GTF2H3	1451	74	16792	1.09472	1	0.999978	100
Annotation Cluster 81	Enrichment Score: 0.8244148587415708
Category	Term	Count	%	PValue	Genes	List Total	Pop Hits	Pop Total	Fold Enrichment	Bonferroni	Benjamini	FDR
KEGG_PATHWAY	hsa05214:Glioma	11	0.684505	0.0681951	E2F1, AKT1, NRAS, E2F3, CDKN2A, PLCG1, PDGFA, PDGFRB, CDK6, MTOR, CDK4	628	65	6879	1.85372	1	0.528352	60.4073
KEGG_PATHWAY	hsa05219:Bladder cancer	8	0.497822	0.0747055	E2F1, NRAS, E2F3, CDKN2A, RASSF1, CDK4, DAPK3, MMP2	628	41	6879	2.13733	1	0.548125	63.8863
KEGG_PATHWAY	hsa05215:Prostate cancer	13	0.808961	0.101616	E2F1, FGFR1, E2F3, PDGFA, INSRR, CTNNB1, AKT1, CCNE2, CCNE1, NRAS, PDGFRB, CREB3L1, MTOR	628	88	6879	1.61818	1	0.613309	75.4794
KEGG_PATHWAY	hsa05223:Non-small cell lung cancer	9	0.56005	0.133548	E2F1, AKT1, NRAS, E2F3, CDKN2A, PLCG1, RASSF1, CDK6, CDK4	628	56	6879	1.76044	1	0.674208	84.7472
BIOCARTA	h_raccycdPathway:Influence of Ras and Rho proteins on G1 to S Transition	6	0.373367	0.143854	E2F1, AKT1, CCNE1, CDK6, CDK4, TFDP1	171	27	1625	2.11176	1	0.921508	86.0091
BBID	94.E2F_transcriptional_activity_cell_cycle	3	0.186683	0.162704	CDKN2A, CDK6, CDK4	42	7	388	3.95918	0.999902	0.84226	82.1878
KEGG_PATHWAY	hsa05218:Melanoma	10	0.622278	0.195153	E2F1, AKT1, NRAS, FGFR1, E2F3, CDKN2A, PDGFA, PDGFRB, CDK6, CDK4	628	71	6879	1.54279	1	0.763956	94.2034
KEGG_PATHWAY	hsa05220:Chronic myeloid leukemia	10	0.622278	0.206385	E2F1, AKT1, NRAS, E2F3, CDKN2A, HDAC2, TGFBR1, CDK6, RUNX1, CDK4	628	72	6879	1.52136	1	0.760678	95.1792
KEGG_PATHWAY	hsa05212:Pancreatic cancer	9	0.56005	0.237672	E2F1, AKT1, E2F3, CDKN2A, TGFBR1, BRCA2, RALA, CDK6, CDK4	628	65	6879	1.51668	1	0.791804	97.1557
BBID	83.Growth_factors_Survival_factors_Mitogens	3	0.186683	0.367955	AKT1, CDK6, CDK4	42	12	388	2.30952	1	0.981244	98.8408
Annotation Cluster 82	Enrichment Score: 0.811492425628249
Category	Term	Count	%	PValue	Genes	List Total	Pop Hits	Pop Total	Fold Enrichment	Bonferroni	Benjamini	FDR
UP_SEQ_FEATURE	domain:Collagen-like 5	3	0.186683	0.127967	COL27A1, COL6A3, COL24A1	1593	8	20063	4.72293	1	0.997605	92.0577
UP_SEQ_FEATURE	domain:Collagen-like 4	3	0.186683	0.127967	COL27A1, COL6A3, COL24A1	1593	8	20063	4.72293	1	0.997605	92.0577
UP_SEQ_FEATURE	domain:Collagen-like 2	4	0.248911	0.147563	COLQ, COL27A1, COL6A3, COL24A1	1593	17	20063	2.96341	1	0.998711	94.7838
UP_SEQ_FEATURE	domain:Collagen-like 1	4	0.248911	0.147563	COLQ, COL27A1, COL6A3, COL24A1	1593	17	20063	2.96341	1	0.998711	94.7838
UP_SEQ_FEATURE	domain:Collagen-like 3	3	0.186683	0.245687	COL27A1, COL6A3, COL24A1	1593	12	20063	3.14862	1	0.999895	99.4569
Annotation Cluster 83	Enrichment Score: 0.8039668693434127
Category	Term	Count	%	PValue	Genes	List Total	Pop Hits	Pop Total	Fold Enrichment	Bonferroni	Benjamini	FDR
UP_KEYWORDS	SH3-binding	9	0.56005	0.115159	ENAH, INPPL1, ARHGAP1, QKI, ADAM19, ADAM12, CIT, ELMO2, DOCK4	1605	63	20581	1.83186	1	0.441713	82.8697
UP_SEQ_FEATURE	short sequence motif:SH3-binding	8	0.497822	0.163533	INPPL1, ARHGAP1, QKI, ADAM19, CIT, AFAP1, ELMO2, DOCK4	1593	57	20063	1.76765	1	0.999258	96.3236
GOTERM_MF_DIRECT	GO:0017124~SH3 domain binding	14	0.871189	0.205681	GPX1, ENAH, INPPL1, ARHGAP1, QKI, DPYSL3, ADAM19, ADAM12, CIT, PTPN12, CABYR, ELMO2, ADAM9, DOCK4	1429	119	16881	1.38978	1	0.96684	97.6603
Annotation Cluster 84	Enrichment Score: 0.7972088872752059
Category	Term	Count	%	PValue	Genes	List Total	Pop Hits	Pop Total	Fold Enrichment	Bonferroni	Benjamini	FDR
GOTERM_MF_DIRECT	GO:0001054~RNA polymerase I activity	4	0.248911	0.074604	POLR2H, POLR1E, POLR1A, TWISTNB	1429	12	16881	3.93772	1	0.826335	71.7585
UP_KEYWORDS	DNA-directed RNA polymerase	7	0.435594	0.0794546	POLR2H, POLR1E, PRIM2, POLR1A, TWISTNB, POLR3C, POLR3D	1605	39	20581	2.30157	1	0.353062	69.6952
GOTERM_CC_DIRECT	GO:0005736~DNA-directed RNA polymerase I complex	4	0.248911	0.0874413	POLR2H, POLR1E, POLR1A, TWISTNB	1516	13	18224	3.6988	1	0.597587	75.2553
KEGG_PATHWAY	hsa03020:RNA polymerase	6	0.373367	0.161726	POLR2H, POLR1E, POLR1A, TWISTNB, POLR3C, POLR3D	628	32	6879	2.05384	1	0.728414	90.1144
GOTERM_BP_DIRECT	GO:0045815~positive regulation of gene expression, epigenetic	9	0.56005	0.16343	ACTB, HIST2H3A, POLR2H, POLR1E, POLR1A, HIST1H3D, TWISTNB, HIST1H4J, HIST2H3C	1451	62	16792	1.67991	1	0.973839	96.4039
GOTERM_MF_DIRECT	GO:0003899~DNA-directed RNA polymerase activity	6	0.373367	0.215322	POLR2H, POLR1E, POLR1A, TWISTNB, POLR3C, POLR3D	1429	38	16881	1.86524	1	0.968805	98.0827
GOTERM_BP_DIRECT	GO:0006362~transcription elongation from RNA polymerase I promoter	5	0.311139	0.257558	POLR2H, POLR1E, POLR1A, GTF2H3, TWISTNB	1451	30	16792	1.92878	1	0.993594	99.6111
GOTERM_BP_DIRECT	GO:0006363~termination of RNA polymerase I transcription	5	0.311139	0.277279	POLR2H, POLR1E, POLR1A, GTF2H3, TWISTNB	1451	31	16792	1.86657	1	0.995562	99.7645
GOTERM_BP_DIRECT	GO:0006361~transcription initiation from RNA polymerase I promoter	5	0.311139	0.317344	POLR2H, POLR1E, POLR1A, GTF2H3, TWISTNB	1451	33	16792	1.75344	1	0.997354	99.9186
Annotation Cluster 85	Enrichment Score: 0.7892540347953861
Category	Term	Count	%	PValue	Genes	List Total	Pop Hits	Pop Total	Fold Enrichment	Bonferroni	Benjamini	FDR
INTERPRO	IPR022409:PKD/Chitinase domain	3	0.186683	0.136403	PKD1, GPNMB, PKD1L1	1531	8	18559	4.5458	1	0.977953	92.252
SMART	SM00089:PKD	3	0.186683	0.137722	PKD1, GPNMB, PKD1L1	835	8	10057	4.51662	1	0.865343	87.6389
INTERPRO	IPR000601:PKD domain	3	0.186683	0.22825	PKD1, GPNMB, PKD1L1	1531	11	18559	3.30604	1	0.996439	98.9099
Annotation Cluster 86	Enrichment Score: 0.7766442797063302
Category	Term	Count	%	PValue	Genes	List Total	Pop Hits	Pop Total	Fold Enrichment	Bonferroni	Benjamini	FDR
GOTERM_MF_DIRECT	GO:0017137~Rab GTPase binding	20	1.24456	0.0177489	MICALL2, DENND5A, HACE1, OPTN, BICD2, RABGGTB, TBC1D16, DMXL2, TBC1D12, SGSM2, CHML, SYTL2, TBC1D7, NDRG1, EVI5L, GOLGA5, ANKFY1, TBC1D20, TBC1D9B, RIN3	1429	134	16881	1.76316	1	0.560951	25.3261
GOTERM_BP_DIRECT	GO:0090630~activation of GTPase activity	12	0.746733	0.0764787	TBC1D16, RCC2, TBC1D12, SGSM2, SYDE1, RALGAPB, TBC1D7, DOCK7, EVI5L, ECT2, SCRIB, TBC1D9B	1451	79	16792	1.75788	1	0.889884	77.2958
UP_SEQ_FEATURE	domain:Rab-GAP TBC	8	0.497822	0.0828915	TBC1D16, TBC1D12, SGSM2, TBC1D7, EVI5L, TBC1D20, TBC1D31, TBC1D9B	1593	48	20063	2.09908	1	0.989375	79.8238
INTERPRO	IPR000195:Rab-GTPase-TBC domain	8	0.497822	0.187129	TBC1D16, TBC1D12, SGSM2, TBC1D7, EVI5L, TBC1D20, TBC1D31, TBC1D9B	1531	57	18559	1.70135	1	0.991639	97.3043
SMART	SM00164:TBC	6	0.373367	0.400909	TBC1D16, TBC1D12, SGSM2, EVI5L, TBC1D20, TBC1D9B	835	50	10057	1.44532	1	0.978179	99.9274
GOTERM_BP_DIRECT	GO:0031338~regulation of vesicle fusion	5	0.311139	0.515461	TBC1D16, TBC1D12, SGSM2, EVI5L, TBC1D9B	1451	43	16792	1.34566	1	0.999857	99.9999
GOTERM_BP_DIRECT	GO:1902017~regulation of cilium assembly	3	0.186683	0.841173	TBC1D16, TBC1D20, TBC1D9B	1451	37	16792	0.938328	1	1	100
Annotation Cluster 87	Enrichment Score: 0.753070057295317
Category	Term	Count	%	PValue	Genes	List Total	Pop Hits	Pop Total	Fold Enrichment	Bonferroni	Benjamini	FDR
INTERPRO	IPR008266:Tyrosine-protein kinase, active site	13	0.808961	0.0903852	FGFR1, PTK2, PLK4, FYN, NTRK1, PEAK1, ROR1, PDGFRB, MERTK, ABL2, EPHB4, DDR2, INSRR	1531	95	18559	1.65882	1	0.944815	80.8386
GOTERM_MF_DIRECT	GO:0004714~transmembrane receptor protein tyrosine kinase activity	7	0.435594	0.097618	NTRK1, TRIM27, ROR1, MERTK, DDR2, EPHB4, INSRR	1429	38	16881	2.17611	1	0.873255	81.2703
INTERPRO	IPR001245:Serine-threonine/tyrosine-protein kinase catalytic domain	17	1.05787	0.113948	FGFR1, POMK, TGFBR1, EPHB4, DDR2, INSRR, PTK2, FYN, NTRK1, ROR1, MAP3K10, RIPK2, PDGFRB, MERTK, ABL2, NEK6, NEK7	1531	140	18559	1.47197	1	0.965951	87.8766
INTERPRO	IPR020635:Tyrosine-protein kinase, catalytic domain	11	0.684505	0.16088	FGFR1, PTK2, FYN, NTRK1, MAP3K10, PDGFRB, MERTK, DDR2, ABL2, EPHB4, INSRR	1531	85	18559	1.56875	1	0.985992	95.3075
UP_KEYWORDS	Tyrosine-protein kinase	13	0.808961	0.162398	FGFR1, PTK2, FYN, NTRK1, PEAK1, TTK, PDGFRB, DYRK2, MERTK, ABL2, EPHB4, DDR2, INSRR	1605	112	20581	1.48839	1	0.522697	92.2347
SMART	SM00219:TyrKc	11	0.684505	0.164729	FGFR1, PTK2, FYN, NTRK1, MAP3K10, PDGFRB, MERTK, DDR2, ABL2, EPHB4, INSRR	835	85	10057	1.55868	1	0.892132	92.1101
GOTERM_BP_DIRECT	GO:0018108~peptidyl-tyrosine phosphorylation	17	1.05787	0.247037	FGFR1, PEAK1, TRIM27, TTK, DDR2, EPHB4, INSRR, PTK2, FYN, NTRK1, ROR1, RIPK2, PDGFRB, DYRK2, MERTK, ABL2, MELK	1451	153	16792	1.28586	1	0.992028	99.4945
GOTERM_MF_DIRECT	GO:0004713~protein tyrosine kinase activity	9	0.56005	0.884078	FGFR1, PTK2, FYN, MAP3K10, PDGFRB, TTK, DYRK2, MERTK, ABL2	1429	133	16881	0.799386	1	0.999998	100
Annotation Cluster 88	Enrichment Score: 0.7358628328355479
Category	Term	Count	%	PValue	Genes	List Total	Pop Hits	Pop Total	Fold Enrichment	Bonferroni	Benjamini	FDR
INTERPRO	IPR001293:Zinc finger, TRAF-type	4	0.248911	0.0700909	PDZRN3, XAF1, TRAF5, TRAF3	1531	12	18559	4.04071	1	0.923427	71.8444
INTERPRO	IPR013323:SIAH-type domain	3	0.186683	0.259882	PDZRN3, TRAF5, TRAF3	1531	12	18559	3.03054	1	0.998066	99.4746
INTERPRO	IPR008974:TRAF-like	4	0.248911	0.340387	PDZRN3, XAF1, TRAF5, TRAF3	1531	25	18559	1.93954	1	0.999324	99.9295
Annotation Cluster 89	Enrichment Score: 0.7110267339197123
Category	Term	Count	%	PValue	Genes	List Total	Pop Hits	Pop Total	Fold Enrichment	Bonferroni	Benjamini	FDR
UP_SEQ_FEATURE	domain:NBPF 4	3	0.186683	0.156207	NBPF1, NBPF3, NBPF8	1593	9	20063	4.19816	1	0.99902	95.6801
UP_SEQ_FEATURE	domain:NBPF 5	3	0.186683	0.156207	NBPF1, NBPF3, NBPF8	1593	9	20063	4.19816	1	0.99902	95.6801
INTERPRO	IPR010630:Neuroblastoma breakpoint family (NBPF) domain	4	0.248911	0.181188	NBPF1, NBPF3, PDE4DIP, NBPF8	1531	18	18559	2.69381	1	0.990568	96.9392
SMART	SM01148:SM01148	4	0.248911	0.183362	NBPF1, NBPF3, PDE4DIP, NBPF8	835	18	10057	2.67651	1	0.900552	94.2611
UP_SEQ_FEATURE	domain:NBPF 3	3	0.186683	0.215381	NBPF1, NBPF3, NBPF8	1593	11	20063	3.43486	1	0.99977	98.8745
UP_SEQ_FEATURE	domain:NBPF 1	3	0.186683	0.245687	NBPF1, NBPF3, NBPF8	1593	12	20063	3.14862	1	0.999895	99.4569
UP_SEQ_FEATURE	domain:NBPF 2	3	0.186683	0.245687	NBPF1, NBPF3, NBPF8	1593	12	20063	3.14862	1	0.999895	99.4569
Annotation Cluster 90	Enrichment Score: 0.7069291801526894
Category	Term	Count	%	PValue	Genes	List Total	Pop Hits	Pop Total	Fold Enrichment	Bonferroni	Benjamini	FDR
UP_SEQ_FEATURE	short sequence motif:JAMM motif	3	0.186683	0.10113	PSMD14, COPS5, MYSM1	1593	7	20063	5.39763	1	0.99434	86.0856
SMART	SM00232:JAB_MPN	3	0.186683	0.230274	PSMD14, COPS5, MYSM1	835	11	10057	3.28481	1	0.928314	97.5093
UP_SEQ_FEATURE	domain:MPN	3	0.186683	0.245687	PSMD14, COPS5, MYSM1	1593	12	20063	3.14862	1	0.999895	99.4569
INTERPRO	IPR000555:JAB1/Mov34/MPN/PAD-1	3	0.186683	0.259882	PSMD14, COPS5, MYSM1	1531	12	18559	3.03054	1	0.998066	99.4746
Annotation Cluster 91	Enrichment Score: 0.7054972040713177
Category	Term	Count	%	PValue	Genes	List Total	Pop Hits	Pop Total	Fold Enrichment	Bonferroni	Benjamini	FDR
UP_SEQ_FEATURE	repeat:Solcar 1	8	0.497822	0.133568	SLC25A30, SLC25A32, SLC25A13, SLC25A24, SLC25A46, SLC25A16, SLC25A51, SLC25A40	1593	54	20063	1.86585	1	0.997774	92.9502
UP_SEQ_FEATURE	repeat:Solcar 2	8	0.497822	0.133568	SLC25A30, SLC25A32, SLC25A13, SLC25A24, SLC25A46, SLC25A16, SLC25A51, SLC25A40	1593	54	20063	1.86585	1	0.997774	92.9502
INTERPRO	IPR023395:Mitochondrial carrier domain	8	0.497822	0.143501	SLC25A30, SLC25A32, SLC25A13, SLC25A24, SLC25A46, SLC25A16, SLC25A51, SLC25A40	1531	53	18559	1.82976	1	0.980526	93.2907
INTERPRO	IPR018108:Mitochondrial substrate/solute carrier	8	0.497822	0.143501	SLC25A30, SLC25A32, SLC25A13, SLC25A24, SLC25A46, SLC25A16, SLC25A51, SLC25A40	1531	53	18559	1.82976	1	0.980526	93.2907
UP_SEQ_FEATURE	repeat:Solcar 3	7	0.435594	0.215571	SLC25A30, SLC25A32, SLC25A13, SLC25A24, SLC25A16, SLC25A51, SLC25A40	1593	51	20063	1.72865	1	0.999754	98.8795
GOTERM_BP_DIRECT	GO:0006839~mitochondrial transport	3	0.186683	0.376169	SLC25A30, SLC25A32, SLC25A24	1451	15	16792	2.31454	1	0.998933	99.9848
INTERPRO	IPR002067:Mitochondrial carrier protein	4	0.248911	0.38675	SLC25A13, SLC25A24, SLC25A16, SLC25A40	1531	27	18559	1.79587	1	0.999724	99.9802
Annotation Cluster 92	Enrichment Score: 0.6969656020287041
Category	Term	Count	%	PValue	Genes	List Total	Pop Hits	Pop Total	Fold Enrichment	Bonferroni	Benjamini	FDR
INTERPRO	IPR010920:Like-Sm (LSM) domain	5	0.311139	0.130782	LSM14B, LSM5, LSM10, LSM1, SNRPE	1531	24	18559	2.52545	1	0.976046	91.3238
INTERPRO	IPR001163:Ribonucleoprotein LSM domain	4	0.248911	0.247664	LSM5, LSM10, LSM1, SNRPE	1531	21	18559	2.30898	1	0.997567	99.301
SMART	SM00651:Sm	4	0.248911	0.250433	LSM5, LSM10, LSM1, SNRPE	835	21	10057	2.29415	1	0.937569	98.2872
Annotation Cluster 93	Enrichment Score: 0.6932922253377142
Category	Term	Count	%	PValue	Genes	List Total	Pop Hits	Pop Total	Fold Enrichment	Bonferroni	Benjamini	FDR
GOTERM_CC_DIRECT	GO:0030117~membrane coat	6	0.373367	0.0598431	AP1S1, AP4E1, COPB1, AP2S1, AP3S1, AP4B1	1516	26	18224	2.7741	1	0.49098	61.0084
UP_KEYWORDS	Coated pit	7	0.435594	0.204042	DAB2, AP1S1, AP4E1, AP2S1, LRP12, CLTC, AP4B1	1605	51	20581	1.76003	1	0.576854	96.2779
GOTERM_CC_DIRECT	GO:0005905~clathrin-coated pit	5	0.311139	0.681381	DAB2, AP1S1, AP4E1, LRP12, AP4B1	1516	55	18224	1.09283	1	0.990769	100
Annotation Cluster 94	Enrichment Score: 0.6870627820639867
Category	Term	Count	%	PValue	Genes	List Total	Pop Hits	Pop Total	Fold Enrichment	Bonferroni	Benjamini	FDR
GOTERM_MF_DIRECT	GO:0000146~microfilament motor activity	6	0.373367	0.0227742	MYO1B, MYO1E, MYH2, MYH4, MYH13, MYH8	1429	20	16881	3.54395	1	0.581902	31.3181
GOTERM_CC_DIRECT	GO:0030017~sarcomere	8	0.497822	0.0396282	ACTC1, ACTA1, PSMA6, MYH2, MYH4, MYH8, MMP2, CAPZB	1516	39	18224	2.46587	1	0.393205	46.0511
GOTERM_CC_DIRECT	GO:0030016~myofibril	6	0.373367	0.0780846	PSMA6, CALD1, MYH2, MYH4, PDE4DIP, MYH13	1516	28	18224	2.57595	1	0.568973	71.0866
UP_KEYWORDS	Muscle protein	9	0.56005	0.107447	ACTC1, ACTA1, CALD1, MYH2, MYH4, MYH13, TPM2, DST, MYH8	1605	62	20581	1.86141	1	0.436749	80.586
INTERPRO	IPR004009:Myosin, N-terminal, SH3-like	4	0.248911	0.120839	MYH2, MYH4, MYH13, MYH8	1531	15	18559	3.23257	1	0.96887	89.42
UP_KEYWORDS	Thick filament	4	0.248911	0.141896	MYH2, MYH4, MYH13, MYH8	1605	17	20581	3.01719	1	0.495354	88.9946
GOTERM_CC_DIRECT	GO:0005859~muscle myosin complex	4	0.248911	0.142653	MYH2, MYH4, MYH13, MYH8	1516	16	18224	3.00528	1	0.742089	90.4543
GOTERM_CC_DIRECT	GO:0032982~myosin filament	4	0.248911	0.142653	MYH2, MYH4, MYH13, MYH8	1516	16	18224	3.00528	1	0.742089	90.4543
UP_SEQ_FEATURE	domain:Myosin head-like	6	0.373367	0.166451	MYO1B, MYO1E, MYH2, MYH4, MYH13, MYH8	1593	37	20063	2.04235	1	0.999305	96.5538
GOTERM_BP_DIRECT	GO:0030048~actin filament-based movement	4	0.248911	0.176753	ACTC1, MYO1B, MYO1E, MYH4	1451	17	16792	2.72299	1	0.978851	97.3337
UP_SEQ_FEATURE	region of interest:Actin-binding	5	0.311139	0.194634	MYO1E, MYH2, MYH4, MYH13, MYH8	1593	29	20063	2.17146	1	0.999572	98.176
INTERPRO	IPR002928:Myosin tail	4	0.248911	0.202832	MYH2, MYH4, MYH13, MYH8	1531	19	18559	2.55203	1	0.994083	98.0817
INTERPRO	IPR027401:Myosin-like IQ motif-containing domain	4	0.248911	0.202832	MYH2, MYH4, MYH13, MYH8	1531	19	18559	2.55203	1	0.994083	98.0817
UP_KEYWORDS	Calmodulin-binding	16	0.995644	0.205646	CNN3, MYO1B, MYO1E, CALD1, STRN4, MYH2, IQGAP3, UBR4, MYH4, GEM, MYH8, ATP2B4, TRPV4, MYH13, PPP3CA, ASPM	1605	152	20581	1.3498	1	0.577352	96.3847
GOTERM_BP_DIRECT	GO:0030049~muscle filament sliding	6	0.373367	0.227678	ACTC1, ACTA1, MYH2, MYH4, TPM2, MYH8	1451	38	16792	1.82727	1	0.989231	99.1888
INTERPRO	IPR001609:Myosin head, motor domain	6	0.373367	0.231061	MYO1B, MYO1E, MYH2, MYH4, MYH13, MYH8	1531	40	18559	1.81832	1	0.996527	98.9771
SMART	SM00242:MYSc	6	0.373367	0.234588	MYO1B, MYO1E, MYH2, MYH4, MYH13, MYH8	835	40	10057	1.80665	1	0.927985	97.6992
INTERPRO	IPR000048:IQ motif, EF-hand binding site	10	0.622278	0.288397	MYO1B, SPEG, MYO1E, MYH2, IQGAP3, MYH4, MYH13, UBE3C, MYH8, ASPM	1531	87	18559	1.39335	1	0.99869	99.7352
UP_KEYWORDS	Myosin	6	0.373367	0.365889	MYO1B, MYO1E, MYH2, MYH4, MYH13, MYH8	1605	51	20581	1.50859	1	0.773305	99.8597
UP_SEQ_FEATURE	domain:IQ	6	0.373367	0.53758	MYO1E, MYH2, MYH4, MYH13, UBE3C, MYH8	1593	61	20063	1.2388	1	1	99.9999
GOTERM_MF_DIRECT	GO:0003774~motor activity	6	0.373367	0.666432	MYO1B, MYO1E, KIF15, MYH2, KIF18B, DYNLT1	1429	66	16881	1.07392	1	0.999819	100
GOTERM_BP_DIRECT	GO:0006936~muscle contraction	9	0.56005	0.715424	ACTA1, CALD1, MYH2, MYH4, ITGB5, MYH13, ASPH, TPM2, MYH8	1451	107	16792	0.973405	1	0.999996	100
KEGG_PATHWAY	hsa04530:Tight junction	7	0.435594	0.817013	ACTB, MYH2, MYH4, MYH13, CLDN20, CDK4, MYH8	628	87	6879	0.881342	1	0.96213	100
GOTERM_CC_DIRECT	GO:0016459~myosin complex	3	0.186683	0.9281	MYO1B, MYO1E, MYH2	1516	50	18224	0.721266	1	0.999861	100
Annotation Cluster 95	Enrichment Score: 0.684848673827304
Category	Term	Count	%	PValue	Genes	List Total	Pop Hits	Pop Total	Fold Enrichment	Bonferroni	Benjamini	FDR
GOTERM_BP_DIRECT	GO:0008654~phospholipid biosynthetic process	9	0.56005	0.0192535	SERINC5, CRLS1, AGPAT5, LPCAT1, SH3GLB1, FADS1, FITM2, SERAC1, PTDSS1	1451	40	16792	2.60386	1	0.575959	30.3917
UP_KEYWORDS	Phospholipid biosynthesis	6	0.373367	0.271804	SERINC5, CRLS1, AGPAT5, LPCAT1, SERAC1, PTDSS1	1605	45	20581	1.70974	1	0.673762	98.9683
UP_KEYWORDS	Phospholipid metabolism	6	0.373367	0.33419	SERINC5, CRLS1, AGPAT5, LPCAT1, SERAC1, PTDSS1	1605	49	20581	1.57017	1	0.750402	99.7165
UP_KEYWORDS	Lipid biosynthesis	14	0.871189	0.442821	CRLS1, TBXAS1, FADS1, LSS, ACLY, ELOVL1, SERINC5, AGPAT5, LPCAT1, ELOVL4, PTGES, SERAC1, PTDSS1, MECR	1605	156	20581	1.15079	1	0.833049	99.9783
GOTERM_MF_DIRECT	GO:0003841~1-acylglycerol-3-phosphate O-acyltransferase activity	3	0.186683	0.486149	CRLS1, AGPAT5, LPCAT1	1429	19	16881	1.86524	1	0.998079	99.9981
Annotation Cluster 96	Enrichment Score: 0.6743620779376082
Category	Term	Count	%	PValue	Genes	List Total	Pop Hits	Pop Total	Fold Enrichment	Bonferroni	Benjamini	FDR
GOTERM_BP_DIRECT	GO:0006368~transcription elongation from RNA polymerase II promoter	13	0.808961	0.0654483	TAF2, POLR2H, ENY2, IKBKAP, TAF4, GTF2H3, GTF2E2, TAF12, NELFCD, TCEB3, NELFB, TCEB1, TAF1L	1451	86	16792	1.74936	1	0.860566	71.6733
GOTERM_BP_DIRECT	GO:0051123~RNA polymerase II transcriptional preinitiation complex assembly	4	0.248911	0.134031	TAF2, TAF4, TAF12, TAF1L	1451	15	16792	3.08606	1	0.958926	93.1551
GOTERM_MF_DIRECT	GO:0001075~transcription factor activity, RNA polymerase II core promoter sequence-specific binding involved in preinitiation complex assembly	3	0.186683	0.173204	TAF2, TAF4, TAF1L	1429	9	16881	3.93772	1	0.956641	95.5024
GOTERM_CC_DIRECT	GO:0005669~transcription factor TFIID complex	6	0.373367	0.175747	TAF2, GTF2E2, TAF4, TAF12, GTF2H3, TAF1L	1516	36	18224	2.00352	1	0.779249	94.7655
GOTERM_CC_DIRECT	GO:0033276~transcription factor TFTC complex	3	0.186683	0.326724	TAF2, TAF4, TAF12	1516	14	18224	2.57595	1	0.899307	99.7613
KEGG_PATHWAY	hsa03022:Basal transcription factors	6	0.373367	0.391839	TAF2, GTF2E2, TAF4, TAF12, GTF2H3, TAF1L	628	45	6879	1.46051	1	0.869341	99.8532
GOTERM_BP_DIRECT	GO:0006367~transcription initiation from RNA polymerase II promoter	14	0.871189	0.556712	TAF2, POLR2H, TAF4, E2F3, TEAD1, GTF2H3, NR3C1, MED10, NOTCH2, GTF2E2, NOTCH1, TAF12, NOTCH4, TAF1L	1451	152	16792	1.06591	1	0.99992	100
Annotation Cluster 97	Enrichment Score: 0.6688634125537047
Category	Term	Count	%	PValue	Genes	List Total	Pop Hits	Pop Total	Fold Enrichment	Bonferroni	Benjamini	FDR
INTERPRO	IPR003859:Galactosyltransferase, metazoa	3	0.186683	0.108013	B4GALT2, B4GALT7, B4GALT5	1531	7	18559	5.1952	1	0.962156	86.3794
GOTERM_MF_DIRECT	GO:0003831~beta-N-acetylglucosaminylglycopeptide beta-1,4-galactosyltransferase activity	3	0.186683	0.142366	B4GALT2, B4GALT7, B4GALT5	1429	8	16881	4.42993	1	0.933303	91.828
UP_SEQ_FEATURE	metal ion-binding site:Manganese	5	0.311139	0.282421	SPDYA, B4GALT2, DCP2, B4GALT7, B4GALT5	1593	34	20063	1.85213	1	0.999955	99.7843
GOTERM_MF_DIRECT	GO:0008378~galactosyltransferase activity	3	0.186683	0.486149	B4GALT2, B4GALT7, B4GALT5	1429	19	16881	1.86524	1	0.998079	99.9981
Annotation Cluster 98	Enrichment Score: 0.6673545594607669
Category	Term	Count	%	PValue	Genes	List Total	Pop Hits	Pop Total	Fold Enrichment	Bonferroni	Benjamini	FDR
INTERPRO	IPR001590:Peptidase M12B, ADAM/reprolysin	8	0.497822	0.0430469	ADAMTS7, ADAMTS9, ADAMTS13, ADAM19, ADAMTS12, ADAM12, ADAMTS2, ADAM9	1531	40	18559	2.42443	1	0.868943	53.5795
UP_SEQ_FEATURE	domain:Peptidase M12B	8	0.497822	0.0455669	ADAMTS7, ADAMTS9, ADAMTS13, ADAM19, ADAMTS12, ADAM12, ADAMTS2, ADAM9	1593	42	20063	2.39895	1	0.958952	57.7991
UP_SEQ_FEATURE	domain:Disintegrin	8	0.497822	0.0508519	ADAMTS7, ADAMTS9, ADAMTS13, ADAM19, ADAMTS12, ADAM12, ADAMTS2, ADAM9	1593	43	20063	2.34316	1	0.966342	61.9186
INTERPRO	IPR002870:Peptidase M12B, propeptide	7	0.435594	0.107647	ADAMTS7, ADAMTS9, ADAM19, ADAMTS12, ADAM12, ADAMTS2, ADAM9	1531	40	18559	2.12137	1	0.963277	86.2816
INTERPRO	IPR018358:Disintegrin, conserved site	3	0.186683	0.38471	ADAM19, ADAM12, ADAM9	1531	16	18559	2.2729	1	0.999726	99.979
INTERPRO	IPR006586:ADAM, cysteine-rich	4	0.248911	0.409655	ADAMTS13, ADAM19, ADAM12, ADAM9	1531	28	18559	1.73173	1	0.999812	99.9898
SMART	SM00608:ACR	4	0.248911	0.413486	ADAMTS13, ADAM19, ADAM12, ADAM9	835	28	10057	1.72062	1	0.975918	99.9462
INTERPRO	IPR001762:Blood coagulation inhibitor, Disintegrin	3	0.186683	0.551714	ADAM19, ADAM12, ADAM9	1531	22	18559	1.65302	1	0.999987	99.9999
SMART	SM00050:DISIN	3	0.186683	0.555145	ADAM19, ADAM12, ADAM9	835	22	10057	1.64241	1	0.992337	99.9989
UP_SEQ_FEATURE	domain:EGF-like	3	0.186683	0.989513	ADAM19, ADAM12, ADAM9	1593	80	20063	0.472293	1	1	100
Annotation Cluster 99	Enrichment Score: 0.6543581328303798
Category	Term	Count	%	PValue	Genes	List Total	Pop Hits	Pop Total	Fold Enrichment	Bonferroni	Benjamini	FDR
GOTERM_MF_DIRECT	GO:0036310~annealing helicase activity	3	0.186683	0.142366	RECQL4, BLM, RAD54L	1429	8	16881	4.42993	1	0.933303	91.828
GOTERM_BP_DIRECT	GO:0000733~DNA strand renaturation	3	0.186683	0.178994	RECQL4, BLM, RAD54L	1451	9	16792	3.85757	1	0.9792	97.4658
GOTERM_BP_DIRECT	GO:0006310~DNA recombination	9	0.56005	0.427248	EXO1, RECQL4, RAD21, BLM, PIF1, UCHL5, ACTL6A, WRN, RAD54L	1451	83	16792	1.25487	1	0.99946	99.9969
Annotation Cluster 100	Enrichment Score: 0.6429931702871731
Category	Term	Count	%	PValue	Genes	List Total	Pop Hits	Pop Total	Fold Enrichment	Bonferroni	Benjamini	FDR
GOTERM_BP_DIRECT	GO:0021785~branchiomotor neuron axon guidance	4	0.248911	0.0363261	PLXNC1, NRP1, SEMA3A, PLXND1	1451	9	16792	5.14343	1	0.736073	49.8191
SMART	SM00423:PSI	8	0.497822	0.0553352	SEMA5A, PLXNC1, PTTG1IP, SEMA4C, ITGB5, SEMA3A, PLXND1, ITGB1	835	42	10057	2.29415	1	0.708417	55.2084
GOTERM_BP_DIRECT	GO:0060666~dichotomous subdivision of terminal units involved in salivary gland branching	3	0.186683	0.0624761	NRP1, SEMA3A, PLXND1	1451	5	16792	6.94363	1	0.855224	69.9466
INTERPRO	IPR016201:Plexin-like fold	8	0.497822	0.0667247	SEMA5A, PLXNC1, PTTG1IP, SEMA4C, ITGB5, SEMA3A, PLXND1, ITGB1	1531	44	18559	2.20403	1	0.916299	70.0129
GOTERM_BP_DIRECT	GO:1902287~semaphorin-plexin signaling pathway involved in axon guidance	4	0.248911	0.0783973	PLXNC1, NRP1, SEMA3A, PLXND1	1451	12	16792	3.85757	1	0.889673	78.1588
GOTERM_BP_DIRECT	GO:0048841~regulation of axon extension involved in axon guidance	3	0.186683	0.11693	PLXNC1, SEMA3A, PLXND1	1451	7	16792	4.95973	1	0.944957	90.1457
UP_SEQ_FEATURE	domain:Sema	5	0.311139	0.228797	SEMA5A, PLXNC1, SEMA4C, SEMA3A, PLXND1	1593	31	20063	2.03137	1	0.999813	99.1819
GOTERM_CC_DIRECT	GO:0002116~semaphorin receptor complex	3	0.186683	0.231147	PLXNC1, NRP1, PLXND1	1516	11	18224	3.27848	1	0.831672	98.19
UP_SEQ_FEATURE	domain:PSI	3	0.186683	0.245687	PTTG1IP, SEMA4C, ITGB5	1593	12	20063	3.14862	1	0.999895	99.4569
INTERPRO	IPR001627:Semaphorin/CD100 antigen	5	0.311139	0.249907	SEMA5A, PLXNC1, SEMA4C, SEMA3A, PLXND1	1531	31	18559	1.95518	1	0.997583	99.3365
SMART	SM00630:Sema	5	0.311139	0.253202	SEMA5A, PLXNC1, SEMA4C, SEMA3A, PLXND1	835	31	10057	1.94263	1	0.93596	98.3743
GOTERM_MF_DIRECT	GO:0017154~semaphorin receptor activity	3	0.186683	0.269804	PLXNC1, NRP1, PLXND1	1429	12	16881	2.95329	1	0.981809	99.407
GOTERM_BP_DIRECT	GO:0071526~semaphorin-plexin signaling pathway	5	0.311139	0.317344	SEMA5A, NRP1, SEMA4C, SEMA3A, PLXND1	1451	33	16792	1.75344	1	0.997354	99.9186
INTERPRO	IPR002165:Plexin	4	0.248911	0.363637	PLXNC1, PLXDC1, SEMA4C, PLXND1	1531	26	18559	1.86494	1	0.999543	99.9623
GOTERM_BP_DIRECT	GO:0048843~negative regulation of axon extension involved in axon guidance	4	0.248911	0.392249	SEMA5A, NRP1, SEMA4C, SEMA3A	1451	26	16792	1.78042	1	0.999151	99.9907
GOTERM_BP_DIRECT	GO:0007413~axonal fasciculation	3	0.186683	0.46848	SEMA5A, NRP1, SEMA3A	1451	18	16792	1.92878	1	0.999683	99.9992
INTERPRO	IPR027231:Semaphorin	3	0.186683	0.499637	SEMA5A, SEMA4C, SEMA3A	1531	20	18559	1.81832	1	0.999962	99.9994
GOTERM_BP_DIRECT	GO:0050919~negative chemotaxis	4	0.248911	0.572201	SEMA5A, PDGFA, SEMA4C, SEMA3A	1451	34	16792	1.3615	1	0.999939	100
GOTERM_MF_DIRECT	GO:0030215~semaphorin receptor binding	3	0.186683	0.590869	SEMA5A, SEMA4C, SEMA3A	1429	23	16881	1.54085	1	0.999483	100
GOTERM_MF_DIRECT	GO:0045499~chemorepellent activity	3	0.186683	0.67883	SEMA5A, SEMA4C, SEMA3A	1429	27	16881	1.31257	1	0.99985	100
GOTERM_BP_DIRECT	GO:0001755~neural crest cell migration	4	0.248911	0.75818	SEMA5A, SEMA4C, KITLG, SEMA3A	1451	45	16792	1.02869	1	0.999999	100
Annotation Cluster 101	Enrichment Score: 0.638336291748425
Category	Term	Count	%	PValue	Genes	List Total	Pop Hits	Pop Total	Fold Enrichment	Bonferroni	Benjamini	FDR
GOTERM_BP_DIRECT	GO:0002474~antigen processing and presentation of peptide antigen via MHC class I	6	0.373367	0.111873	SEC23A, SEC31A, TAP2, TAP1, SEC13, SEC24D	1451	30	16792	2.31454	1	0.942967	89.0393
GOTERM_BP_DIRECT	GO:0048208~COPII vesicle coating	9	0.56005	0.15315	SEC23A, SCFD1, SEC31A, SEC16A, BET1, SEC13, TRAPPC1, SEC24D, TBC1D20	1451	61	16792	1.70745	1	0.969214	95.4848
GOTERM_CC_DIRECT	GO:0030127~COPII vesicle coat	3	0.186683	0.199497	SEC23A, SEC31A, SEC24D	1516	10	18224	3.60633	1	0.805807	96.6497
GOTERM_CC_DIRECT	GO:0012507~ER to Golgi transport vesicle membrane	4	0.248911	0.818232	SEC23A, SEC31A, SEC13, SEC24D	1516	52	18224	0.924701	1	0.998068	100
Annotation Cluster 102	Enrichment Score: 0.6234786377142642
Category	Term	Count	%	PValue	Genes	List Total	Pop Hits	Pop Total	Fold Enrichment	Bonferroni	Benjamini	FDR
GOTERM_MF_DIRECT	GO:0046933~proton-transporting ATP synthase activity, rotational mechanism	4	0.248911	0.169249	ATP5EP2, ATP5O, ATP5G3, ATP5L2	1429	17	16881	2.77957	1	0.956719	95.1385
UP_KEYWORDS	Hydrogen ion transport	7	0.435594	0.179679	ATP5EP2, ATP5O, ATP6V1B2, ATP6V1B1, ATP5G3, ATP6V0B, ATP5L2	1605	49	20581	1.83186	1	0.547881	94.2509
GOTERM_BP_DIRECT	GO:0015986~ATP synthesis coupled proton transport	4	0.248911	0.294723	ATP5EP2, ATP5O, ATP5G3, ATP5L2	1451	22	16792	2.10413	1	0.996531	99.8507
UP_KEYWORDS	ATP synthesis	3	0.186683	0.357805	ATP5EP2, ATP5O, ATP5L2	1605	16	20581	2.40432	1	0.765956	99.8316
Annotation Cluster 103	Enrichment Score: 0.6219103029208989
Category	Term	Count	%	PValue	Genes	List Total	Pop Hits	Pop Total	Fold Enrichment	Bonferroni	Benjamini	FDR
SMART	SM00593:RUN	4	0.248911	0.183362	DENND5A, PLEKHM2, SGSM2, RUSC1	835	18	10057	2.67651	1	0.900552	94.2611
INTERPRO	IPR004012:RUN	4	0.248911	0.202832	DENND5A, PLEKHM2, SGSM2, RUSC1	1531	19	18559	2.55203	1	0.994083	98.0817
UP_SEQ_FEATURE	domain:RUN	3	0.186683	0.366287	PLEKHM2, SGSM2, RUSC1	1593	16	20063	2.36146	1	0.999993	99.9784
Annotation Cluster 104	Enrichment Score: 0.621610841028612
Category	Term	Count	%	PValue	Genes	List Total	Pop Hits	Pop Total	Fold Enrichment	Bonferroni	Benjamini	FDR
UP_SEQ_FEATURE	DNA-binding region:Homeobox; TALE-type	4	0.248911	0.208549	IRX3, MEIS3, MEIS2, MEIS1	1593	20	20063	2.5189	1	0.999712	98.6787
INTERPRO	IPR008422:Homeobox KN domain	4	0.248911	0.247664	IRX3, MEIS3, MEIS2, MEIS1	1531	21	18559	2.30898	1	0.997567	99.301
UP_SEQ_FEATURE	compositionally biased region:Ser/Thr-rich	5	0.311139	0.2643	MEIS3, MEIS2, ITGB1BP1, ROR1, MEIS1	1593	33	20063	1.90825	1	0.99994	99.6579
Annotation Cluster 105	Enrichment Score: 0.6109600763137847
Category	Term	Count	%	PValue	Genes	List Total	Pop Hits	Pop Total	Fold Enrichment	Bonferroni	Benjamini	FDR
GOTERM_MF_DIRECT	GO:0031492~nucleosomal DNA binding	9	0.56005	0.0373422	ACTB, HIST2H3A, HDAC2, CENPA, H2AFZ, HIST1H3D, ACTL6A, RCC1, HIST2H3C	1429	46	16881	2.31127	1	0.697183	46.2388
GOTERM_BP_DIRECT	GO:0043044~ATP-dependent chromatin remodeling	3	0.186683	0.602522	ACTB, HDAC2, ACTL6A	1451	23	16792	1.50948	1	0.999963	100
GOTERM_MF_DIRECT	GO:0000980~RNA polymerase II distal enhancer sequence-specific DNA binding	6	0.373367	0.653051	ACTB, HDAC2, H2AFZ, ACTL6A, MSC, GZF1	1429	65	16881	1.09045	1	0.999777	100
Annotation Cluster 106	Enrichment Score: 0.6082560624962303
Category	Term	Count	%	PValue	Genes	List Total	Pop Hits	Pop Total	Fold Enrichment	Bonferroni	Benjamini	FDR
KEGG_PATHWAY	hsa00240:Pyrimidine metabolism	16	0.995644	0.0393005	POLR2H, POLR1E, PNPT1, POLR1A, UPP1, POLR3C, POLR3D, TK1, CMPK2, TYMS, POLE2, RRM2, PRIM2, RRM1, ENTPD4, TWISTNB	628	101	6879	1.73526	0.999977	0.398213	40.8998
UP_KEYWORDS	DNA-directed RNA polymerase	7	0.435594	0.0794546	POLR2H, POLR1E, PRIM2, POLR1A, TWISTNB, POLR3C, POLR3D	1605	39	20581	2.30157	1	0.353062	69.6952
KEGG_PATHWAY	hsa03020:RNA polymerase	6	0.373367	0.161726	POLR2H, POLR1E, POLR1A, TWISTNB, POLR3C, POLR3D	628	32	6879	2.05384	1	0.728414	90.1144
GOTERM_MF_DIRECT	GO:0003899~DNA-directed RNA polymerase activity	6	0.373367	0.215322	POLR2H, POLR1E, POLR1A, TWISTNB, POLR3C, POLR3D	1429	38	16881	1.86524	1	0.968805	98.0827
GOTERM_BP_DIRECT	GO:0006383~transcription from RNA polymerase III promoter	5	0.311139	0.317344	POLR2H, GTF3C6, IVNS1ABP, POLR3C, POLR3D	1451	33	16792	1.75344	1	0.997354	99.9186
GOTERM_BP_DIRECT	GO:0032481~positive regulation of type I interferon production	6	0.373367	0.45311	POLR2H, PRKDC, POLR3C, DDX41, CTNNB1, POLR3D	1451	51	16792	1.3615	1	0.999625	99.9987
GOTERM_MF_DIRECT	GO:0001056~RNA polymerase III activity	3	0.186683	0.457464	POLR2H, POLR3C, POLR3D	1429	18	16881	1.96886	1	0.997651	99.9953
GOTERM_CC_DIRECT	GO:0005666~DNA-directed RNA polymerase III complex	3	0.186683	0.476691	POLR2H, POLR3C, POLR3D	1516	19	18224	1.89807	1	0.95925	99.9949
KEGG_PATHWAY	hsa04623:Cytosolic DNA-sensing pathway	3	0.186683	0.983972	POLR2H, POLR3C, POLR3D	628	64	6879	0.51346	1	0.998198	100
Annotation Cluster 107	Enrichment Score: 0.6016974656286893
Category	Term	Count	%	PValue	Genes	List Total	Pop Hits	Pop Total	Fold Enrichment	Bonferroni	Benjamini	FDR
UP_KEYWORDS	Fanconi anemia	4	0.248911	0.180735	FANCI, BRCA2, FANCF, UBE2T	1605	19	20581	2.69959	1	0.544558	94.3567
GOTERM_BP_DIRECT	GO:0036297~interstrand cross-link repair	7	0.435594	0.245798	RAD51D, FAN1, RAD51AP1, FANCI, FANCF, EXO5, UBE2T	1451	49	16792	1.65324	1	0.991964	99.4788
KEGG_PATHWAY	hsa03460:Fanconi anemia pathway	7	0.435594	0.352604	FAN1, BLM, FANCI, BRCA2, FANCF, RMI1, UBE2T	628	53	6879	1.44673	1	0.86854	99.6666
Annotation Cluster 108	Enrichment Score: 0.5925806207909425
Category	Term	Count	%	PValue	Genes	List Total	Pop Hits	Pop Total	Fold Enrichment	Bonferroni	Benjamini	FDR
GOTERM_BP_DIRECT	GO:0015693~magnesium ion transport	4	0.248911	0.0956152	TUSC3, NIPA2, NIPAL2, KCNJ2	1451	13	16792	3.56083	1	0.924062	84.6309
GOTERM_BP_DIRECT	GO:1903830~magnesium ion transmembrane transport	3	0.186683	0.407774	TUSC3, NIPA2, NIPAL2	1451	16	16792	2.16988	1	0.999316	99.9942
GOTERM_MF_DIRECT	GO:0015095~magnesium ion transmembrane transporter activity	3	0.186683	0.42787	TUSC3, NIPA2, NIPAL2	1429	17	16881	2.08467	1	0.996815	99.9889
Annotation Cluster 109	Enrichment Score: 0.5890198599543086
Category	Term	Count	%	PValue	Genes	List Total	Pop Hits	Pop Total	Fold Enrichment	Bonferroni	Benjamini	FDR
GOTERM_MF_DIRECT	GO:0031492~nucleosomal DNA binding	9	0.56005	0.0373422	ACTB, HIST2H3A, HDAC2, CENPA, H2AFZ, HIST1H3D, ACTL6A, RCC1, HIST2H3C	1429	46	16881	2.31127	1	0.697183	46.2388
GOTERM_BP_DIRECT	GO:0045814~negative regulation of gene expression, epigenetic	9	0.56005	0.0631004	HIST2H3A, PHF19, MTF2, EZH2, TRIM27, HIST1H3D, DNMT3B, HIST1H4J, HIST2H3C	1451	50	16792	2.08309	1	0.85404	70.3173
UP_SEQ_FEATURE	chain:Histone H2A type 1-D	4	0.248911	0.0939604	HIST2H3A, HIST1H2AD, HIST1H3D, HIST2H3C	1593	14	20063	3.59842	1	0.99311	83.8829
UP_SEQ_FEATURE	chain:Histone H3.2	4	0.248911	0.0939604	HIST2H3A, HIST1H2AD, HIST1H3D, HIST2H3C	1593	14	20063	3.59842	1	0.99311	83.8829
UP_SEQ_FEATURE	chain:Histone H3.1	4	0.248911	0.0939604	HIST2H3A, HIST1H2AD, HIST1H3D, HIST2H3C	1593	14	20063	3.59842	1	0.99311	83.8829
INTERPRO	IPR000164:Histone H3	4	0.248911	0.202832	HIST2H3A, CENPA, HIST1H3D, HIST2H3C	1531	19	18559	2.55203	1	0.994083	98.0817
SMART	SM00428:H3	4	0.248911	0.205211	HIST2H3A, CENPA, HIST1H3D, HIST2H3C	835	19	10057	2.53564	1	0.911577	96.0856
INTERPRO	IPR009072:Histone-fold	12	0.746733	0.317512	HIST2H3A, TAF4, TAF12, ABCF2, CENPA, HIST1H2AD, DR1, H2AFZ, CENPW, HIST1H3D, HIST1H4J, HIST2H3C	1531	112	18559	1.2988	1	0.999008	99.8722
INTERPRO	IPR007125:Histone core	7	0.435594	0.493726	HIST2H3A, ABCF2, CENPA, HIST1H2AD, H2AFZ, HIST1H3D, HIST2H3C	1531	68	18559	1.24787	1	0.99996	99.9993
GOTERM_CC_DIRECT	GO:0000786~nucleosome	9	0.56005	0.526188	HIST2H3A, ABCF2, HP1BP3, CENPA, HIST1H2AD, H2AFZ, HIST1H3D, HIST1H4J, HIST2H3C	1516	94	18224	1.15096	1	0.970108	99.9989
UP_KEYWORDS	Nucleosome core	8	0.497822	0.546783	HIST2H3A, ABCF2, CENPA, HIST1H2AD, H2AFZ, HIST1H3D, HIST1H4J, HIST2H3C	1605	89	20581	1.15263	1	0.89543	99.9989
GOTERM_BP_DIRECT	GO:0000183~chromatin silencing at rDNA	4	0.248911	0.630615	HIST2H3A, HIST1H3D, HIST1H4J, HIST2H3C	1451	37	16792	1.2511	1	0.99998	100
UP_KEYWORDS	Citrullination	7	0.435594	0.776773	HIST2H3A, HIST1H2AD, HIST1H3D, TMPO, DNMT3B, HIST1H4J, HIST2H3C	1605	97	20581	0.925375	1	0.966998	100
GOTERM_BP_DIRECT	GO:0006334~nucleosome assembly	9	0.56005	0.816693	HIST2H3A, H2BFS, HP1BP3, CENPA, SETSIP, HIST1H3D, MCM2, HIST1H4J, HIST2H3C	1451	119	16792	0.875247	1	1	100
KEGG_PATHWAY	hsa05322:Systemic lupus erythematosus	6	0.373367	0.995364	HIST2H3A, HIST1H2AD, H2AFZ, HIST1H3D, HIST1H4J, HIST2H3C	628	134	6879	0.49047	1	0.999595	100
Annotation Cluster 110	Enrichment Score: 0.5859949459293108
Category	Term	Count	%	PValue	Genes	List Total	Pop Hits	Pop Total	Fold Enrichment	Bonferroni	Benjamini	FDR
UP_SEQ_FEATURE	zinc finger region:Phorbol-ester/DAG-type	8	0.497822	0.062538	ROCK2, RASSF1, CDC42BPA, CHN1, RACGAP1, CIT, STAC3, CDC42BPB	1593	45	20063	2.23902	1	0.977833	69.7179
UP_SEQ_FEATURE	domain:AGC-kinase C-terminal	8	0.497822	0.153228	AKT1, MAST2, STK38, ROCK2, CDC42BPA, MASTL, CIT, CDC42BPB	1593	56	20063	1.79921	1	0.998948	95.3891
INTERPRO	IPR000961:AGC-kinase, C-terminal	8	0.497822	0.175745	AKT1, MAST2, STK38, ROCK2, CDC42BPA, MASTL, CIT, CDC42BPB	1531	56	18559	1.73173	1	0.990467	96.5643
SMART	SM00036:CNH	3	0.186683	0.325639	CDC42BPA, CIT, CDC42BPB	835	14	10057	2.58092	1	0.964741	99.6146
UP_SEQ_FEATURE	domain:CNH	3	0.186683	0.336592	CDC42BPA, CIT, CDC42BPB	1593	15	20063	2.5189	1	0.999988	99.9495
INTERPRO	IPR001180:Citron-like	3	0.186683	0.38471	CDC42BPA, CIT, CDC42BPB	1531	16	18559	2.2729	1	0.999726	99.979
SMART	SM00133:S_TK_X	6	0.373367	0.400909	AKT1, STK38, ROCK2, CDC42BPA, CIT, CDC42BPB	835	50	10057	1.44532	1	0.978179	99.9274
INTERPRO	IPR017892:Protein kinase, C-terminal	3	0.186683	0.720538	AKT1, STK38, CDC42BPA	1531	30	18559	1.21221	1	1	100
Annotation Cluster 111	Enrichment Score: 0.5847218725477016
Category	Term	Count	%	PValue	Genes	List Total	Pop Hits	Pop Total	Fold Enrichment	Bonferroni	Benjamini	FDR
GOTERM_CC_DIRECT	GO:0005834~heterotrimeric G-protein complex	7	0.435594	0.0519792	GNA13, GNAI3, GNB1, GNG10, GNA12, GNG2, GNG12	1516	33	18224	2.54993	1	0.456797	55.7224
BIOCARTA	h_myosinPathway:PKC-catalyzed phosphorylation of inhibitory phosphoprotein of myosin phosphatase	3	0.186683	0.476083	GNA13, GNB1, GNA12	171	15	1625	1.90058	1	0.982571	99.9721
BIOCARTA	h_par1pathway:Thrombin signaling and protease-activated receptors	3	0.186683	0.711741	GNA13, GNB1, GNA12	171	23	1625	1.23951	1	0.997574	100
Annotation Cluster 112	Enrichment Score: 0.573389936206965
Category	Term	Count	%	PValue	Genes	List Total	Pop Hits	Pop Total	Fold Enrichment	Bonferroni	Benjamini	FDR
UP_SEQ_FEATURE	domain:RRM 1	15	0.933416	0.119859	HNRNPA1L2, CPEB2, RBM12B, PABPC4, GRSF1, ELAVL1, SF3B4, HNRNPL, TRNAU1AP, SRSF4, TARDBP, CPNE1, PABPC3, RBM28, HNRNPAB	1593	125	20063	1.51134	1	0.996627	90.5745
UP_SEQ_FEATURE	domain:RRM 2	15	0.933416	0.119859	HNRNPA1L2, CPEB2, RBM12B, PABPC4, GRSF1, ELAVL1, SF3B4, HNRNPL, TRNAU1AP, SRSF4, TARDBP, CPNE1, PABPC3, RBM28, HNRNPAB	1593	125	20063	1.51134	1	0.996627	90.5745
UP_SEQ_FEATURE	domain:RRM 3	8	0.497822	0.207613	HNRNPL, RBM12B, PABPC4, GRSF1, CPNE1, PABPC3, ELAVL1, RBM28	1593	61	20063	1.65173	1	0.999721	98.6495
GOTERM_MF_DIRECT	GO:0000166~nucleotide binding	33	2.05352	0.337493	HNRNPA1L2, RALY, CPEB2, PABPC4, SF3B4, TRIB2, HNRNPL, EXOSC10, TYMS, EIF3B, CHD1L, TARDBP, HNRNPCL1, SYNJ2, GPSM2, PABPC3, MRPL39, RBM28, IMPDH1, HNRNPAB, MCM3AP, CDC6, RBM24, PRTFDC1, RBM12B, GRSF1, ELAVL1, AARSD1, RMI1, TRNAU1AP, SRSF4, RBM18, ENOX1	1429	348	16881	1.12021	1	0.991184	99.8786
SMART	SM00360:RRM	20	1.24456	0.396251	HNRNPA1L2, RALY, RBM24, CPEB2, RBM12B, PABPC4, GRSF1, ELAVL1, SF3B4, HNRNPL, TRNAU1AP, SRSF4, EIF3B, TARDBP, HNRNPCL1, RBM18, PABPC3, RBM28, ENOX1, HNRNPAB	835	212	10057	1.13626	1	0.978359	99.9191
INTERPRO	IPR000504:RNA recognition motif domain	21	1.30678	0.404053	HNRNPA1L2, RALY, RBM24, CPEB2, RBM12B, PABPC4, GRSF1, ELAVL1, SF3B4, HNRNPL, TRNAU1AP, SRSF4, EIF3B, TARDBP, HNRNPCL1, RBM18, SYNJ2, PABPC3, RBM28, ENOX1, HNRNPAB	1531	226	18559	1.12639	1	0.999794	99.988
INTERPRO	IPR012677:Nucleotide-binding, alpha-beta plait	22	1.36901	0.60118	HNRNPA1L2, RALY, MCM3AP, RBM24, CPEB2, RBM12B, PABPC4, GRSF1, ELAVL1, SF3B4, HNRNPL, TRNAU1AP, SRSF4, EIF3B, TARDBP, HNRNPCL1, RBM18, SYNJ2, PABPC3, RBM28, ENOX1, HNRNPAB	1531	264	18559	1.01018	1	0.999996	100
Annotation Cluster 113	Enrichment Score: 0.5725575059567849
Category	Term	Count	%	PValue	Genes	List Total	Pop Hits	Pop Total	Fold Enrichment	Bonferroni	Benjamini	FDR
GOTERM_CC_DIRECT	GO:0030891~VCB complex	3	0.186683	0.109575	CUL2, VHL, TCEB1	1516	7	18224	5.1519	1	0.666303	82.9889
GOTERM_BP_DIRECT	GO:0061418~regulation of transcription from RNA polymerase II promoter in response to hypoxia	5	0.311139	0.219074	CUL2, UBE2D2, VHL, EGLN2, TCEB1	1451	28	16792	2.06656	1	0.988103	99.0028
KEGG_PATHWAY	hsa04066:HIF-1 signaling pathway	11	0.684505	0.377664	AKT1, CUL2, EIF4EBP1, PLCG1, VHL, PFKFB3, EGLN2, TCEB1, MTOR, ANGPT2, ENO1	628	96	6879	1.25513	1	0.860712	99.8014
KEGG_PATHWAY	hsa05211:Renal cell carcinoma	7	0.435594	0.565408	AKT1, NRAS, CUL2, VHL, EGLN2, TCEB1, FH	628	66	6879	1.16177	1	0.905409	99.9982
Annotation Cluster 114	Enrichment Score: 0.5703766308504312
Category	Term	Count	%	PValue	Genes	List Total	Pop Hits	Pop Total	Fold Enrichment	Bonferroni	Benjamini	FDR
GOTERM_BP_DIRECT	GO:0006654~phosphatidic acid biosynthetic process	7	0.435594	0.0767456	PLD2, PLA2G4A, PLD1, AGPAT5, LPCAT1, SH3GLB1, GNPAT	1451	35	16792	2.31454	1	0.889127	77.4177
SMART	SM00563:PlsC	3	0.186683	0.387634	AGPAT5, LPCAT1, GNPAT	835	16	10057	2.25831	1	0.978953	99.9012
INTERPRO	IPR002123:Phospholipid/glycerol acyltransferase	3	0.186683	0.414642	AGPAT5, LPCAT1, GNPAT	1531	17	18559	2.1392	1	0.999826	99.9912
UP_SEQ_FEATURE	short sequence motif:HXXXXD motif	3	0.186683	0.423979	AGPAT5, LPCAT1, GNPAT	1593	18	20063	2.09908	1	0.999999	99.9963
Annotation Cluster 115	Enrichment Score: 0.5605600939118401
Category	Term	Count	%	PValue	Genes	List Total	Pop Hits	Pop Total	Fold Enrichment	Bonferroni	Benjamini	FDR
UP_KEYWORDS	Methyltransferase	21	1.30678	0.116967	NDUFAF5, TRMU, EZH2, METTL6, SMYD4, CMTR1, ICMT, THUMPD2, TRMT61B, TARBP1, METTL12, TYMS, METTL22, PRMT2, TRMT5, SMYD5, TGS1, DNMT3B, NSUN5, SETD4, METTL18	1605	193	20581	1.39525	1	0.441024	83.3674
GOTERM_MF_DIRECT	GO:0008168~methyltransferase activity	10	0.622278	0.400255	NDUFAF5, METTL12, METTL22, TRMU, PRMT2, METTL6, SMYD5, SMYD4, THUMPD2, METTL18	1429	94	16881	1.25672	1	0.995651	99.9761
GOTERM_BP_DIRECT	GO:0032259~methylation	8	0.497822	0.444551	NDUFAF5, METTL12, TYMS, METTL22, METTL6, SMYD5, SMYD4, METTL18	1451	73	16792	1.26824	1	0.999573	99.9983
Annotation Cluster 116	Enrichment Score: 0.5585284898002519
Category	Term	Count	%	PValue	Genes	List Total	Pop Hits	Pop Total	Fold Enrichment	Bonferroni	Benjamini	FDR
UP_KEYWORDS	Integrin	7	0.435594	0.134889	IBSP, ITGB1BP1, ITGAE, ITGA11, ITGB5, ADAM12, ITGB1	1605	45	20581	1.9947	1	0.482744	87.6251
UP_SEQ_FEATURE	domain:VWFA	8	0.497822	0.268027	MATN3, HMCN1, ITGAE, ITGA11, CPNE1, ITGB5, ITGB1, CACNA2D4	1593	66	20063	1.5266	1	0.999945	99.6886
GOTERM_CC_DIRECT	GO:0008305~integrin complex	4	0.248911	0.391987	ITGAE, ITGA11, ITGB5, ITGB1	1516	27	18224	1.7809	1	0.933	99.9497
KEGG_PATHWAY	hsa05412:Arrhythmogenic right ventricular cardiomyopathy (ARVC)	8	0.497822	0.411585	ACTB, ITGA11, ITGB5, CACNA1C, ITGB1, CTNNB1, SGCB, CACNA2D4	628	67	6879	1.30792	1	0.86671	99.9048
Annotation Cluster 117	Enrichment Score: 0.521300846103793
Category	Term	Count	%	PValue	Genes	List Total	Pop Hits	Pop Total	Fold Enrichment	Bonferroni	Benjamini	FDR
GOTERM_MF_DIRECT	GO:0043996~histone acetyltransferase activity (H4-K8 specific)	3	0.186683	0.204964	KANSL3, WDR5, PHF20	1429	10	16881	3.54395	1	0.967694	97.6256
GOTERM_MF_DIRECT	GO:0043995~histone acetyltransferase activity (H4-K5 specific)	3	0.186683	0.204964	KANSL3, WDR5, PHF20	1429	10	16881	3.54395	1	0.967694	97.6256
GOTERM_MF_DIRECT	GO:0046972~histone acetyltransferase activity (H4-K16 specific)	3	0.186683	0.204964	KANSL3, WDR5, PHF20	1429	10	16881	3.54395	1	0.967694	97.6256
GOTERM_CC_DIRECT	GO:0000123~histone acetyltransferase complex	4	0.248911	0.298269	IKBKAP, KANSL3, WDR5, PHF20	1516	23	18224	2.09063	1	0.881919	99.5511
GOTERM_BP_DIRECT	GO:0043981~histone H4-K5 acetylation	3	0.186683	0.407774	KANSL3, WDR5, PHF20	1451	16	16792	2.16988	1	0.999316	99.9942
GOTERM_BP_DIRECT	GO:0043982~histone H4-K8 acetylation	3	0.186683	0.407774	KANSL3, WDR5, PHF20	1451	16	16792	2.16988	1	0.999316	99.9942
GOTERM_BP_DIRECT	GO:0043984~histone H4-K16 acetylation	3	0.186683	0.525308	KANSL3, WDR5, PHF20	1451	20	16792	1.73591	1	0.999876	99.9999
Annotation Cluster 118	Enrichment Score: 0.5182117149247785
Category	Term	Count	%	PValue	Genes	List Total	Pop Hits	Pop Total	Fold Enrichment	Bonferroni	Benjamini	FDR
UP_SEQ_FEATURE	domain:SAP	4	0.248911	0.296187	SARNP, PIAS4, PIAS3, ERI1	1593	24	20063	2.09908	1	0.999966	99.8493
SMART	SM00513:SAP	4	0.248911	0.296917	SARNP, PIAS4, PIAS3, ERI1	835	23	10057	2.09466	1	0.955533	99.3059
INTERPRO	IPR003034:SAP domain	4	0.248911	0.317076	SARNP, PIAS4, PIAS3, ERI1	1531	24	18559	2.02036	1	0.999051	99.8708
Annotation Cluster 119	Enrichment Score: 0.5177756639231446
Category	Term	Count	%	PValue	Genes	List Total	Pop Hits	Pop Total	Fold Enrichment	Bonferroni	Benjamini	FDR
INTERPRO	IPR001179:Peptidyl-prolyl cis-trans isomerase, FKBP-type, domain	4	0.248911	0.181188	FKBP14, FKBP10, FKBP1C, FKBP11	1531	18	18559	2.69381	1	0.990568	96.9392
INTERPRO	IPR023566:Peptidyl-prolyl cis-trans isomerase, FKBP-type	4	0.248911	0.225031	FKBP14, FKBP10, FKBP1C, FKBP11	1531	20	18559	2.42443	1	0.996503	98.8278
GOTERM_MF_DIRECT	GO:0005528~FK506 binding	4	0.248911	0.236687	FKBP14, FKBP10, FKBP1C, FKBP11	1429	20	16881	2.36263	1	0.974241	98.7777
UP_KEYWORDS	Rotamase	5	0.311139	0.343652	PPIF, PPIH, FKBP14, FKBP10, FKBP11	1605	38	20581	1.68724	1	0.759995	99.7693
GOTERM_MF_DIRECT	GO:0003755~peptidyl-prolyl cis-trans isomerase activity	6	0.373367	0.348782	PPIF, PPIH, FKBP14, FKBP10, FKBP1C, FKBP11	1429	46	16881	1.54085	1	0.99211	99.9083
GOTERM_BP_DIRECT	GO:0061077~chaperone-mediated protein folding	5	0.311139	0.398251	CRTAP, FKBP14, FKBP10, FKBP1C, FKBP11	1451	37	16792	1.56388	1	0.999244	99.9922
GOTERM_BP_DIRECT	GO:0000413~protein peptidyl-prolyl isomerization	5	0.311139	0.515461	PPIF, PPIH, FKBP14, FKBP10, FKBP11	1451	43	16792	1.34566	1	0.999857	99.9999
Annotation Cluster 120	Enrichment Score: 0.5143071197992438
Category	Term	Count	%	PValue	Genes	List Total	Pop Hits	Pop Total	Fold Enrichment	Bonferroni	Benjamini	FDR
GOTERM_MF_DIRECT	GO:0001965~G-protein alpha-subunit binding	4	0.248911	0.213641	RGS1, RGS2, RGS4, GPSM2	1429	19	16881	2.48698	1	0.969054	98.0146
GOTERM_BP_DIRECT	GO:0008277~regulation of G-protein coupled receptor protein signaling pathway	6	0.373367	0.244132	RGS12, RGS1, RGS2, RGS4, GPSM1, DYNLT1	1451	39	16792	1.78042	1	0.991984	99.4569
INTERPRO	IPR024066:Regulator of G-protein signaling, domain 1	4	0.248911	0.270619	RGS12, RGS1, RGS2, RGS4	1531	22	18559	2.20403	1	0.998393	99.5928
UP_KEYWORDS	Signal transduction inhibitor	6	0.373367	0.271804	RGS12, RGS1, RGS2, RGS4, PRR5L, PMEPA1	1605	45	20581	1.70974	1	0.673762	98.9683
SMART	SM00315:RGS	5	0.311139	0.329742	RGS12, RGS1, RGS2, RGS4, ARHGEF11	835	35	10057	1.72062	1	0.964262	99.6464
INTERPRO	IPR016137:Regulator of G protein signalling superfamily	5	0.311139	0.402858	RGS12, RGS1, RGS2, RGS4, ARHGEF11	1531	39	18559	1.55412	1	0.9998	99.9876
UP_SEQ_FEATURE	domain:RGS	4	0.248911	0.492721	RGS12, RGS1, RGS2, RGS4	1593	33	20063	1.5266	1	1	99.9996
Annotation Cluster 121	Enrichment Score: 0.5111378656854971
Category	Term	Count	%	PValue	Genes	List Total	Pop Hits	Pop Total	Fold Enrichment	Bonferroni	Benjamini	FDR
BIOCARTA	h_fasPathway:FAS signaling pathway ( CD95 )	7	0.435594	0.109288	CASP3, LMNB1, DFFA, LMNB2, RIPK2, PRKDC, FAS	171	32	1625	2.07876	1	0.871816	76.9052
BIOCARTA	h_tnfr1Pathway:TNFR1 Signaling Pathway	5	0.311139	0.385366	CASP3, LMNB1, DFFA, LMNB2, PRKDC	171	30	1625	1.58382	1	0.978501	99.7895
BIOCARTA	h_hivnefPathway:HIV-I Nef: negative effector of Fas and TNF	8	0.497822	0.458911	BID, PTK2, CASP3, LMNB1, DFFA, LMNB2, PRKDC, FAS	171	61	1625	1.24629	1	0.983229	99.9581
BIOCARTA	h_caspasePathway:Caspase Cascade in Apoptosis	4	0.248911	0.466953	CASP3, LMNB1, DFFA, LMNB2	171	24	1625	1.58382	1	0.982766	99.9653
Annotation Cluster 122	Enrichment Score: 0.5048926370375255
Category	Term	Count	%	PValue	Genes	List Total	Pop Hits	Pop Total	Fold Enrichment	Bonferroni	Benjamini	FDR
GOTERM_BP_DIRECT	GO:0006654~phosphatidic acid biosynthetic process	7	0.435594	0.0767456	PLD2, PLA2G4A, PLD1, AGPAT5, LPCAT1, SH3GLB1, GNPAT	1451	35	16792	2.31454	1	0.889127	77.4177
KEGG_PATHWAY	hsa00564:Glycerophospholipid metabolism	10	0.622278	0.50349	PLD2, PLA2G4A, PLD1, CRLS1, AGPAT5, LPCAT1, GNPAT, LYPLA1, DGKH, PTDSS1	628	95	6879	1.15303	1	0.891081	99.9897
KEGG_PATHWAY	hsa00565:Ether lipid metabolism	4	0.248911	0.791184	PLD2, PLA2G4A, PLD1, LPCAT1	628	45	6879	0.973673	1	0.955364	100
Annotation Cluster 123	Enrichment Score: 0.5003229614597071
Category	Term	Count	%	PValue	Genes	List Total	Pop Hits	Pop Total	Fold Enrichment	Bonferroni	Benjamini	FDR
GOTERM_CC_DIRECT	GO:0005834~heterotrimeric G-protein complex	7	0.435594	0.0519792	GNA13, GNAI3, GNB1, GNG10, GNA12, GNG2, GNG12	1516	33	18224	2.54993	1	0.456797	55.7224
INTERPRO	IPR011025:G protein alpha subunit, helical insertion	3	0.186683	0.38471	GNA13, GNAI3, GNA12	1531	16	18559	2.2729	1	0.999726	99.979
INTERPRO	IPR001019:Guanine nucleotide binding protein (G-protein), alpha subunit	3	0.186683	0.38471	GNA13, GNAI3, GNA12	1531	16	18559	2.2729	1	0.999726	99.979
SMART	SM00275:SM00275	3	0.186683	0.387634	GNA13, GNAI3, GNA12	835	16	10057	2.25831	1	0.978953	99.9012
GOTERM_MF_DIRECT	GO:0031683~G-protein beta/gamma-subunit complex binding	3	0.186683	0.513866	GNA13, GNAI3, GNA12	1429	20	16881	1.77197	1	0.998681	99.9992
KEGG_PATHWAY	hsa04730:Long-term depression	6	0.373367	0.649669	GNA13, NRAS, PLA2G4A, GNAI3, GNA12, GUCY1A2	628	60	6879	1.09538	1	0.922668	99.9999
Annotation Cluster 124	Enrichment Score: 0.48563575879431486
Category	Term	Count	%	PValue	Genes	List Total	Pop Hits	Pop Total	Fold Enrichment	Bonferroni	Benjamini	FDR
GOTERM_BP_DIRECT	GO:0006412~translation	30	1.86683	0.0709343	MRPS16, MRPS15, CPEB2, COPS5, COA1, HBS1L, PABPC4, RPL37, AKT1, MRPL13, SLC25A24, RPL9, MRPL36, AGO2, MRPL37, MRPL18, RPS20, GUF1, RPS21, SLC25A40, DARS, GTF2H3, SLC25A30, TARS, SLC25A32, SLC25A13, FARSB, RPS13, SLC25A51, SLC25A16	1451	253	16792	1.37226	1	0.875376	74.6167
UP_KEYWORDS	Ribonucleoprotein	29	1.8046	0.164538	HNRNPA1L2, RALY, MRPS16, MRPS15, RPL37, HNRNPL, DCAF13, LSM14B, MRPL13, RPL9, HNRNPCL1, MRPL36, LSM5, MRPL37, AGO2, MRPL18, AGO3, MRPL39, RPS20, LSM1, RPS21, MRPL53, RPS6KC1, HEATR1, RPS13, LSM10, MRPL47, CPSF3, SNRPE	1605	296	20581	1.25631	1	0.524853	92.5159
GOTERM_CC_DIRECT	GO:0005761~mitochondrial ribosome	5	0.311139	0.199921	MRPL13, MTG2, MRPL18, MRPL37, MRPL39	1516	28	18224	2.14663	1	0.803514	96.6767
GOTERM_CC_DIRECT	GO:0005762~mitochondrial large ribosomal subunit	7	0.435594	0.206055	MRPL53, MRPL13, MRPL36, MRPL18, MRPL37, MRPL47, MRPL39	1516	48	18224	1.75308	1	0.811268	97.045
GOTERM_MF_DIRECT	GO:0003735~structural constituent of ribosome	21	1.30678	0.418144	MRPS16, MRPS15, COA1, RPL37, MRTO4, SLC25A30, MRPL13, SLC25A32, SLC25A13, SLC25A24, RPL9, MRPL36, MRPL18, RPS13, MRPL37, MRPL47, RPS20, SLC25A51, RPS21, SLC25A16, SLC25A40	1429	222	16881	1.11746	1	0.996539	99.9854
GOTERM_BP_DIRECT	GO:0070125~mitochondrial translational elongation	9	0.56005	0.454105	MRPL53, MRPS16, MRPL13, MRPS15, MRPL36, MRPL18, MRPL37, MRPL47, MRPL39	1451	85	16792	1.22535	1	0.999624	99.9987
GOTERM_BP_DIRECT	GO:0070126~mitochondrial translational termination	9	0.56005	0.467453	MRPL53, MRPS16, MRPL13, MRPS15, MRPL36, MRPL18, MRPL37, MRPL47, MRPL39	1451	86	16792	1.2111	1	0.999683	99.9992
UP_KEYWORDS	Ribosomal protein	15	0.933416	0.585713	MRPL53, MRPS16, MRPS15, RPS6KC1, RPL37, MRPL13, RPL9, MRPL36, MRPL37, RPS13, MRPL18, MRPL47, RPS20, MRPL39, RPS21	1605	185	20581	1.03971	1	0.910945	99.9997
GOTERM_CC_DIRECT	GO:0005840~ribosome	14	0.871189	0.630372	MRPL53, MRPS16, MRPS15, RPS6KC1, RPL37, DNAJC21, MRPL13, RPL9, MRPL37, RPS13, MRPL18, HSPA14, RPS20, RPS21	1516	166	18224	1.01383	1	0.985526	100
KEGG_PATHWAY	hsa03010:Ribosome	10	0.622278	0.883444	MRPS16, MRPL13, MRPS15, RPL9, MRPL36, MRPL18, RPS13, RPL37, RPS20, RPS21	628	136	6879	0.805428	1	0.976171	100
Annotation Cluster 125	Enrichment Score: 0.46146411848987506
Category	Term	Count	%	PValue	Genes	List Total	Pop Hits	Pop Total	Fold Enrichment	Bonferroni	Benjamini	FDR
UP_SEQ_FEATURE	domain:Fibronectin type-III 3	10	0.622278	0.221079	PTPRK, IGDCC4, ROBO1, TNC, COL12A1, PTPRS, PTPRU, FNDC3B, IL31RA, INSRR	1593	84	20063	1.49934	1	0.999792	99.0165
UP_SEQ_FEATURE	domain:Fibronectin type-III 4	8	0.497822	0.231165	PTPRK, IGDCC4, TNC, COL12A1, PTPRS, PTPRU, FNDC3B, IL31RA	1593	63	20063	1.5993	1	0.999819	99.2272
UP_SEQ_FEATURE	domain:Fibronectin type-III 5	6	0.373367	0.300111	IGDCC4, TNC, COL12A1, PTPRS, FNDC3B, IL31RA	1593	46	20063	1.64276	1	0.999968	99.8641
UP_SEQ_FEATURE	domain:Fibronectin type-III 7	4	0.248911	0.318568	TNC, COL12A1, PTPRS, FNDC3B	1593	25	20063	2.01512	1	0.999978	99.9171
UP_SEQ_FEATURE	domain:Fibronectin type-III 8	4	0.248911	0.318568	TNC, COL12A1, PTPRS, FNDC3B	1593	25	20063	2.01512	1	0.999978	99.9171
SMART	SM00060:FN3	15	0.933416	0.362228	IGDCC4, PTPRK, PTPRZ1, TNC, PTPRS, PTPRU, EPHB4, IL31RA, INSRR, ROBO1, TRIM9, SPEG, COL12A1, MERTK, FNDC3B	835	150	10057	1.20443	1	0.97464	99.8246
UP_SEQ_FEATURE	domain:Fibronectin type-III 2	13	0.808961	0.365087	IGDCC4, PTPRK, TNC, PTPRS, PTPRU, EPHB4, INSRR, IL31RA, ROBO1, SPEG, COL12A1, MERTK, FNDC3B	1593	133	20063	1.23104	1	0.999993	99.9776
UP_SEQ_FEATURE	domain:Fibronectin type-III 1	13	0.808961	0.374908	IGDCC4, PTPRK, TNC, PTPRS, PTPRU, EPHB4, INSRR, IL31RA, ROBO1, SPEG, COL12A1, MERTK, FNDC3B	1593	134	20063	1.22185	1	0.999994	99.9832
UP_SEQ_FEATURE	domain:Fibronectin type-III 9	3	0.186683	0.423979	TNC, COL12A1, FNDC3B	1593	18	20063	2.09908	1	0.999999	99.9963
UP_SEQ_FEATURE	domain:Fibronectin type-III 6	4	0.248911	0.471955	TNC, COL12A1, PTPRS, FNDC3B	1593	32	20063	1.57431	1	1	99.9993
INTERPRO	IPR003961:Fibronectin, type III	18	1.1201	0.54349	IGDCC4, PTPRK, PTPRZ1, TNC, FSD1L, PTPRS, PTPRU, EPHB4, IL31RA, INSRR, IFNAR2, ROBO1, TRIM9, SPEG, COL6A3, COL12A1, MERTK, FNDC3B	1531	207	18559	1.0541	1	0.999985	99.9999
Annotation Cluster 126	Enrichment Score: 0.449001524283695
Category	Term	Count	%	PValue	Genes	List Total	Pop Hits	Pop Total	Fold Enrichment	Bonferroni	Benjamini	FDR
UP_SEQ_FEATURE	domain:PLAT	4	0.248911	0.208549	DENND5A, PKD1, PKD1L1, ALOX12	1593	20	20063	2.5189	1	0.999712	98.6787
INTERPRO	IPR001024:Lipoxygenase, LH2	4	0.248911	0.247664	DENND5A, PKD1, PKD1L1, ALOX12	1531	21	18559	2.30898	1	0.997567	99.301
GOTERM_BP_DIRECT	GO:0050982~detection of mechanical stimulus	3	0.186683	0.343883	DENND5A, PKD1, PKD1L1	1451	14	16792	2.47987	1	0.998144	99.9611
SMART	SM00308:LH2	3	0.186683	0.446985	PKD1, PKD1L1, ALOX12	835	18	10057	2.00739	1	0.978254	99.9765
GOTERM_MF_DIRECT	GO:0005262~calcium channel activity	6	0.373367	0.716502	DENND5A, TRPA1, PKD1, MCU, TRPV4, PKD1L1	1429	70	16881	1.01256	1	0.999915	100
Annotation Cluster 127	Enrichment Score: 0.4487918881862076
Category	Term	Count	%	PValue	Genes	List Total	Pop Hits	Pop Total	Fold Enrichment	Bonferroni	Benjamini	FDR
UP_SEQ_FEATURE	domain:Thioredoxin	5	0.311139	0.2643	NXN, TXNDC17, TXN, TXNDC9, QSOX1	1593	33	20063	1.90825	1	0.99994	99.6579
INTERPRO	IPR012336:Thioredoxin-like fold	14	0.871189	0.274214	GPX1, TUSC3, NXN, TXNDC17, CLIC4, TXNDC5, TXN, PDC, GPX8, TXNDC9, QSOX1, AAED1, GLRX2, MARS	1531	130	18559	1.30546	1	0.998369	99.6265
INTERPRO	IPR013766:Thioredoxin domain	5	0.311139	0.440883	NXN, TXNDC5, TXN, TXNDC9, QSOX1	1531	41	18559	1.47831	1	0.999911	99.9961
GOTERM_BP_DIRECT	GO:0045454~cell redox homeostasis	8	0.497822	0.50156	GPX1, NXN, TXNDC5, TXN, EGLN2, TXNDC9, QSOX1, GLRX2	1451	77	16792	1.20236	1	0.999812	99.9998
Annotation Cluster 128	Enrichment Score: 0.44110906605683986
Category	Term	Count	%	PValue	Genes	List Total	Pop Hits	Pop Total	Fold Enrichment	Bonferroni	Benjamini	FDR
INTERPRO	IPR014716:Fibrinogen, alpha/beta/gamma chain, C-terminal globular, subdomain 1	5	0.311139	0.249907	ANGPTL7, TNC, ANGPTL3, ANGPT2, COL5A2	1531	31	18559	1.95518	1	0.997583	99.3365
INTERPRO	IPR014715:Fibrinogen, alpha/beta/gamma chain, C-terminal globular, subdomain 2	4	0.248911	0.317076	ANGPTL7, TNC, ANGPTL3, ANGPT2	1531	24	18559	2.02036	1	0.999051	99.8708
SMART	SM00186:FBG	4	0.248911	0.320368	ANGPTL7, TNC, ANGPTL3, ANGPT2	835	24	10057	2.00739	1	0.964723	99.5699
UP_SEQ_FEATURE	domain:Fibrinogen C-terminal	4	0.248911	0.492721	ANGPTL7, TNC, ANGPTL3, ANGPT2	1593	33	20063	1.5266	1	1	99.9996
INTERPRO	IPR002181:Fibrinogen, alpha/beta/gamma chain, C-terminal globular domain	4	0.248911	0.498038	ANGPTL7, TNC, ANGPTL3, ANGPT2	1531	32	18559	1.51527	1	0.999963	99.9994
Annotation Cluster 129	Enrichment Score: 0.4397756782614511
Category	Term	Count	%	PValue	Genes	List Total	Pop Hits	Pop Total	Fold Enrichment	Bonferroni	Benjamini	FDR
INTERPRO	IPR000859:CUB domain	7	0.435594	0.299149	TNFAIP6, NRP1, BMP1, ADAMTS13, LRP12, CSMD2, LDLRAD2	1531	55	18559	1.54282	1	0.998773	99.797
UP_SEQ_FEATURE	domain:CUB 2	5	0.311139	0.319147	NRP1, BMP1, ADAMTS13, LRP12, CSMD2	1593	36	20063	1.74923	1	0.999977	99.9184
UP_SEQ_FEATURE	domain:CUB 1	5	0.311139	0.319147	NRP1, BMP1, ADAMTS13, LRP12, CSMD2	1593	36	20063	1.74923	1	0.999977	99.9184
SMART	SM00042:CUB	5	0.311139	0.571516	TNFAIP6, NRP1, BMP1, LRP12, CSMD2	835	48	10057	1.25462	1	0.99298	99.9994
Annotation Cluster 130	Enrichment Score: 0.4302741750210397
Category	Term	Count	%	PValue	Genes	List Total	Pop Hits	Pop Total	Fold Enrichment	Bonferroni	Benjamini	FDR
UP_SEQ_FEATURE	domain:MAM	3	0.186683	0.276127	PTPRK, NRP1, PTPRU	1593	13	20063	2.90642	1	0.99995	99.7465
SMART	SM00137:MAM	3	0.186683	0.417694	PTPRK, NRP1, PTPRU	835	17	10057	2.12547	1	0.975685	99.9514
INTERPRO	IPR000998:MAM domain	3	0.186683	0.443824	PTPRK, NRP1, PTPRU	1531	18	18559	2.02036	1	0.999913	99.9964
Annotation Cluster 131	Enrichment Score: 0.4296574822312398
Category	Term	Count	%	PValue	Genes	List Total	Pop Hits	Pop Total	Fold Enrichment	Bonferroni	Benjamini	FDR
INTERPRO	IPR017871:ABC transporter, conserved site	7	0.435594	0.150987	ABCF2, TAP2, TAP1, ABCB10, ABCC4, ABCA1, ABCC5	1531	44	18559	1.92852	1	0.98293	94.2431
INTERPRO	IPR011527:ABC transporter, transmembrane domain, type 1	5	0.311139	0.213493	TAP2, TAP1, ABCB10, ABCC4, ABCC5	1531	29	18559	2.09002	1	0.995396	98.4832
INTERPRO	IPR003439:ABC transporter-like	7	0.435594	0.227691	ABCF2, TAP2, TAP1, ABCB10, ABCC4, ABCA1, ABCC5	1531	50	18559	1.6971	1	0.996575	98.8961
UP_SEQ_FEATURE	domain:ABC transmembrane type-1	3	0.186683	0.306488	TAP2, TAP1, ABCB10	1593	14	20063	2.69882	1	0.999972	99.8853
GOTERM_MF_DIRECT	GO:0042626~ATPase activity, coupled to transmembrane movement of substances	6	0.373367	0.314382	TAP2, TAP1, ABCB10, ABCC4, ABCA1, ABCC5	1429	44	16881	1.61088	1	0.988866	99.7877
UP_SEQ_FEATURE	domain:ABC transporter	3	0.186683	0.366287	TAP2, TAP1, ABCB10	1593	16	20063	2.36146	1	0.999993	99.9784
KEGG_PATHWAY	hsa02010:ABC transporters	6	0.373367	0.373106	TAP2, TAP1, ABCB10, ABCC4, ABCA1, ABCC5	628	44	6879	1.4937	1	0.865136	99.7814
GOTERM_BP_DIRECT	GO:0098656~anion transmembrane transport	4	0.248911	0.486005	ABCC4, SLC4A7, ABCA1, ABCC5	1451	30	16792	1.54303	1	0.999752	99.9996
UP_SEQ_FEATURE	domain:ABC transporter 2	4	0.248911	0.53298	ABCF2, ABCC4, ABCA1, ABCC5	1593	35	20063	1.43937	1	1	99.9999
UP_SEQ_FEATURE	domain:ABC transporter 1	4	0.248911	0.53298	ABCF2, ABCC4, ABCA1, ABCC5	1593	35	20063	1.43937	1	1	99.9999
COG_ONTOLOGY	Defense mechanisms	3	0.186683	0.559458	TAP2, ABCC4, ABCC5	170	22	2026	1.62513	1	0.938403	99.926
UP_SEQ_FEATURE	nucleotide phosphate-binding region:ATP 2	4	0.248911	0.589813	ABCF2, ABCC4, ABCA1, ABCC5	1593	38	20063	1.32573	1	1	100
UP_SEQ_FEATURE	nucleotide phosphate-binding region:ATP 1	4	0.248911	0.589813	ABCF2, ABCC4, ABCA1, ABCC5	1593	38	20063	1.32573	1	1	100
Annotation Cluster 132	Enrichment Score: 0.42317885496408564
Category	Term	Count	%	PValue	Genes	List Total	Pop Hits	Pop Total	Fold Enrichment	Bonferroni	Benjamini	FDR
INTERPRO	IPR011990:Tetratricopeptide-like helical	24	1.49347	0.132292	RGPD6, RGPD5, SMG6, SMG5, RGPD4, RGPD3, TTC7B, SMYD4, TTK, CDC23, CLUH, CLTC, TTC3, P4HA2, P4HA1, TANC2, COA7, GPSM1, TMTC1, GPSM2, MTOR, ASPH, ADCY10, TOMM34	1531	218	18559	1.33455	1	0.976101	91.5828
UP_KEYWORDS	TPR repeat	18	1.1201	0.155857	RGPD6, RGPD5, RGPD4, RGPD3, TTC7B, PRKDC, CDC23, CLUH, TTC3, P4HA2, P4HA1, TANC2, GPSM1, TMTC1, GPSM2, MTOR, ASPH, TOMM34	1605	167	20581	1.38213	1	0.509844	91.3128
INTERPRO	IPR013026:Tetratricopeptide repeat-containing domain	15	0.933416	0.198751	RGPD6, RGPD5, RGPD4, RGPD3, TTC7B, CDC23, TTC3, P4HA2, P4HA1, TANC2, TMTC1, GPSM1, GPSM2, ASPH, TOMM34	1531	132	18559	1.37752	1	0.993687	97.903
INTERPRO	IPR019734:Tetratricopeptide repeat	15	0.933416	0.247011	RGPD6, RGPD5, RGPD4, RGPD3, TTC7B, CDC23, TTC3, P4HA2, P4HA1, TANC2, TMTC1, GPSM1, GPSM2, ASPH, TOMM34	1531	138	18559	1.31762	1	0.997658	99.2903
UP_SEQ_FEATURE	repeat:TPR 3	15	0.933416	0.30283	RGPD6, RGPD5, RGPD4, RGPD3, TTC7B, PRKDC, CDC23, CLUH, TTC3, TANC2, TMTC1, GPSM1, GPSM2, ASPH, TOMM34	1593	150	20063	1.25945	1	0.99997	99.8735
SMART	SM00028:TPR	13	0.808961	0.403463	RGPD6, RGPD5, RGPD4, RGPD3, TTC7B, CDC23, TTC3, TANC2, TMTC1, GPSM1, GPSM2, ASPH, TOMM34	835	131	10057	1.19524	1	0.977437	99.9317
UP_SEQ_FEATURE	repeat:TPR 1	15	0.933416	0.428398	RGPD6, RGPD5, RGPD4, RGPD3, TTC7B, PRKDC, CDC23, CLUH, TTC3, TANC2, TMTC1, GPSM1, GPSM2, ASPH, TOMM34	1593	164	20063	1.15193	1	0.999999	99.9968
UP_SEQ_FEATURE	repeat:TPR 2	15	0.933416	0.428398	RGPD6, RGPD5, RGPD4, RGPD3, TTC7B, PRKDC, CDC23, CLUH, TTC3, TANC2, TMTC1, GPSM1, GPSM2, ASPH, TOMM34	1593	164	20063	1.15193	1	0.999999	99.9968
UP_SEQ_FEATURE	repeat:TPR 9	4	0.248911	0.471955	TTC7B, GPSM1, TMTC1, CDC23	1593	32	20063	1.57431	1	1	99.9993
UP_SEQ_FEATURE	repeat:TPR 4	9	0.56005	0.543708	TTC7B, GPSM1, TMTC1, GPSM2, CDC23, CLUH, ASPH, TTC3, TOMM34	1593	100	20063	1.1335	1	1	100
UP_SEQ_FEATURE	repeat:TPR 8	5	0.311139	0.568287	TTC7B, GPSM1, TMTC1, GPSM2, CDC23	1593	50	20063	1.25945	1	1	100
UP_SEQ_FEATURE	repeat:TPR 6	6	0.373367	0.661217	TTC7B, GPSM1, TMTC1, GPSM2, CDC23, TOMM34	1593	70	20063	1.07953	1	1	100
UP_SEQ_FEATURE	repeat:TPR 7	5	0.311139	0.723608	TTC7B, GPSM1, TMTC1, GPSM2, CDC23	1593	61	20063	1.03233	1	1	100
UP_SEQ_FEATURE	repeat:TPR 5	6	0.373367	0.751338	TTC7B, GPSM1, TMTC1, GPSM2, CDC23, TOMM34	1593	78	20063	0.968806	1	1	100
Annotation Cluster 133	Enrichment Score: 0.42093041409652554
Category	Term	Count	%	PValue	Genes	List Total	Pop Hits	Pop Total	Fold Enrichment	Bonferroni	Benjamini	FDR
GOTERM_CC_DIRECT	GO:0005834~heterotrimeric G-protein complex	7	0.435594	0.0519792	GNA13, GNAI3, GNB1, GNG10, GNA12, GNG2, GNG12	1516	33	18224	2.54993	1	0.456797	55.7224
KEGG_PATHWAY	hsa04724:Glutamatergic synapse	15	0.933416	0.153524	PLD2, PLD1, SLC38A2, GNAI3, GRIK1, PPP3R1, GNG12, PLA2G4A, GNB1, GNG10, DLG4, GNG2, GNB4, PPP3CA, CACNA1C	628	114	6879	1.44129	1	0.718244	88.7675
KEGG_PATHWAY	hsa04728:Dopaminergic synapse	15	0.933416	0.275675	PPP2R3A, GNAI3, KIF5B, PPP2R5C, GNG12, AKT1, MAPK12, GNB1, GNG10, CREB3L1, GNG2, GNB4, PPP3CA, CACNA1C, PPP2R3C	628	128	6879	1.28365	1	0.838831	98.5457
INTERPRO	IPR001770:G-protein, gamma subunit	3	0.186683	0.291547	GNG10, GNG2, GNG12	1531	13	18559	2.79742	1	0.998727	99.755
KEGG_PATHWAY	hsa04725:Cholinergic synapse	13	0.808961	0.310631	GNAI3, GNG12, KCNJ2, AKT1, NRAS, KCNQ3, GNB1, FYN, GNG10, CREB3L1, GNB4, GNG2, CACNA1C	628	111	6879	1.28288	1	0.861782	99.2399
KEGG_PATHWAY	hsa04727:GABAergic synapse	10	0.622278	0.370112	GABRD, GNAI3, SLC38A2, GNB1, GNG10, GABBR1, GNB4, GNG2, GNG12, CACNA1C	628	85	6879	1.28868	1	0.866754	99.7673
INTERPRO	IPR015898:G-protein gamma-like domain	3	0.186683	0.414642	GNG10, GNG2, GNG12	1531	17	18559	2.1392	1	0.999826	99.9912
SMART	SM00224:GGL	3	0.186683	0.417694	GNG10, GNG2, GNG12	835	17	10057	2.12547	1	0.975685	99.9514
KEGG_PATHWAY	hsa04726:Serotonergic synapse	12	0.746733	0.432283	NRAS, PLA2G4A, CASP3, GNAI3, GNB1, GNG10, HTR7, GNB4, GNG2, GNG12, CACNA1C, ALOX12	628	111	6879	1.1842	1	0.869322	99.9405
GOTERM_BP_DIRECT	GO:0071377~cellular response to glucagon stimulus	5	0.311139	0.457931	GNB1, GNG10, GNB4, GNG2, GNG12	1451	40	16792	1.44659	1	0.999648	99.9989
KEGG_PATHWAY	hsa04713:Circadian entrainment	10	0.622278	0.50349	GNAI3, GNB1, GNG10, ADCYAP1R1, GUCY1A2, GNB4, GNG2, GNG12, ADCY10, CACNA1C	628	95	6879	1.15303	1	0.891081	99.9897
KEGG_PATHWAY	hsa05034:Alcoholism	17	1.05787	0.55317	HIST2H3A, GNAI3, ADORA2B, HIST1H2AD, GNG12, HIST2H3C, NRAS, BDNF, HDAC2, GNB1, GNG10, H2AFZ, CREB3L1, GNG2, HIST1H3D, GNB4, HIST1H4J	628	177	6879	1.05206	1	0.907535	99.9974
KEGG_PATHWAY	hsa04723:Retrograde endocannabinoid signaling	10	0.622278	0.579717	GABRD, GNAI3, MAPK12, GNB1, GNG10, GNB4, GNG2, GNG12, CACNA1C, DAGLB	628	101	6879	1.08454	1	0.904899	99.9988
KEGG_PATHWAY	hsa05032:Morphine addiction	9	0.56005	0.596792	GABRD, GNAI3, GNB1, GNG10, GABBR1, GNB4, GNG2, PDE3A, GNG12	628	91	6879	1.08334	1	0.906399	99.9993
UP_SEQ_FEATURE	lipid moiety-binding region:S-geranylgeranyl cysteine	8	0.497822	0.762977	RAB2A, RAB31, GBP5, GNG10, RALA, RHOC, GNG2, GNG12	1593	108	20063	0.932924	1	1	100
KEGG_PATHWAY	hsa04062:Chemokine signaling pathway	10	0.622278	0.990661	AKT1, NRAS, PTK2, GNAI3, ROCK2, GNB1, GNG10, GNB4, GNG2, GNG12	628	186	6879	0.588915	1	0.999037	100
Annotation Cluster 134	Enrichment Score: 0.40481227805675063
Category	Term	Count	%	PValue	Genes	List Total	Pop Hits	Pop Total	Fold Enrichment	Bonferroni	Benjamini	FDR
INTERPRO	IPR009091:Regulator of chromosome condensation 1/beta-lactamase-inhibitor protein II	5	0.311139	0.102281	IBTK, RCC2, UBR5, TECPR2, RCC1	1531	22	18559	2.75503	1	0.959757	84.7696
UP_SEQ_FEATURE	repeat:RCC1 3	3	0.186683	0.478816	IBTK, RCC2, RCC1	1593	20	20063	1.88917	1	1	99.9994
UP_SEQ_FEATURE	repeat:RCC1 1	3	0.186683	0.478816	IBTK, RCC2, RCC1	1593	20	20063	1.88917	1	1	99.9994
UP_SEQ_FEATURE	repeat:RCC1 2	3	0.186683	0.478816	IBTK, RCC2, RCC1	1593	20	20063	1.88917	1	1	99.9994
INTERPRO	IPR000408:Regulator of chromosome condensation, RCC1	3	0.186683	0.52616	IBTK, RCC2, RCC1	1531	21	18559	1.73173	1	0.99998	99.9998
COG_ONTOLOGY	Cell division and chromosome partitioning / Cytoskeleton	3	0.186683	0.630533	IBTK, RCC2, RCC1	170	25	2026	1.43012	1	0.940461	99.9843
Annotation Cluster 135	Enrichment Score: 0.39974191670339876
Category	Term	Count	%	PValue	Genes	List Total	Pop Hits	Pop Total	Fold Enrichment	Bonferroni	Benjamini	FDR
GOTERM_BP_DIRECT	GO:0008625~extrinsic apoptotic signaling pathway via death domain receptors	6	0.373367	0.227678	BID, TNFRSF10B, TNFRSF10D, DEDD, FAS, NGF	1451	38	16792	1.82727	1	0.989231	99.1888
UP_SEQ_FEATURE	repeat:TNFR-Cys 3	4	0.248911	0.296187	TNFRSF21, TNFRSF10B, TNFRSF10D, FAS	1593	24	20063	2.09908	1	0.999966	99.8493
SMART	SM00208:TNFR	4	0.248911	0.296917	TNFRSF21, TNFRSF10B, TNFRSF10D, FAS	835	23	10057	2.09466	1	0.955533	99.3059
INTERPRO	IPR000488:Death domain	5	0.311139	0.325797	TNFRSF21, TNFRSF10B, UNC5B, DFFA, FAS	1531	35	18559	1.73173	1	0.99906	99.8967
GOTERM_MF_DIRECT	GO:0005031~tumor necrosis factor-activated receptor activity	4	0.248911	0.331685	TNFRSF21, TNFRSF10B, TNFRSF10D, FAS	1429	24	16881	1.96886	1	0.991041	99.8601
INTERPRO	IPR001368:TNFR/NGFR cysteine-rich region	4	0.248911	0.340387	TNFRSF21, TNFRSF10B, TNFRSF10D, FAS	1531	25	18559	1.93954	1	0.999324	99.9295
UP_SEQ_FEATURE	repeat:TNFR-Cys 2	4	0.248911	0.340965	TNFRSF21, TNFRSF10B, TNFRSF10D, FAS	1593	26	20063	1.93761	1	0.999989	99.9553
UP_SEQ_FEATURE	repeat:TNFR-Cys 1	4	0.248911	0.340965	TNFRSF21, TNFRSF10B, TNFRSF10D, FAS	1593	26	20063	1.93761	1	0.999989	99.9553
SMART	SM00005:DEATH	4	0.248911	0.390465	TNFRSF21, TNFRSF10B, UNC5B, FAS	835	27	10057	1.78434	1	0.978244	99.9074
UP_SEQ_FEATURE	domain:Death	4	0.248911	0.53298	TNFRSF21, TNFRSF10B, UNC5B, FAS	1593	35	20063	1.43937	1	1	99.9999
INTERPRO	IPR011029:Death-like domain	6	0.373367	0.895884	TNFRSF21, TNFRSF10B, UNC5B, DEDD, RIPK2, FAS	1531	94	18559	0.773754	1	1	100
KEGG_PATHWAY	hsa04060:Cytokine-cytokine receptor interaction	9	0.56005	0.999914	TNFRSF21, INHBA, IFNAR2, TNFRSF10B, TNFRSF10D, IFNE, TGFBR1, FAS, IL1A	628	243	6879	0.405697	1	0.999998	100
Annotation Cluster 136	Enrichment Score: 0.38650008872175856
Category	Term	Count	%	PValue	Genes	List Total	Pop Hits	Pop Total	Fold Enrichment	Bonferroni	Benjamini	FDR
SMART	SM00456:WW	6	0.373367	0.383973	HECW1, NEDD4, CMTR1, ITCH, GAS7, PRPF40A	835	49	10057	1.47481	1	0.979446	99.8925
UP_SEQ_FEATURE	domain:WW 2	4	0.248911	0.407545	HECW1, NEDD4, ITCH, PRPF40A	1593	29	20063	1.73717	1	0.999998	99.9938
UP_SEQ_FEATURE	domain:WW 1	4	0.248911	0.407545	HECW1, NEDD4, ITCH, PRPF40A	1593	29	20063	1.73717	1	0.999998	99.9938
INTERPRO	IPR001202:WW domain	6	0.373367	0.446015	HECW1, NEDD4, CMTR1, ITCH, GAS7, PRPF40A	1531	53	18559	1.37232	1	0.999907	99.9966
Annotation Cluster 137	Enrichment Score: 0.3799013274542477
Category	Term	Count	%	PValue	Genes	List Total	Pop Hits	Pop Total	Fold Enrichment	Bonferroni	Benjamini	FDR
UP_SEQ_FEATURE	domain:PID	4	0.248911	0.385519	PID1, DAB2, RGS12, ITGB1BP1	1593	28	20063	1.79921	1	0.999996	99.9878
SMART	SM00462:PTB	5	0.311139	0.426508	PID1, TNS3, DAB2, RGS12, ITGB1BP1	835	40	10057	1.50554	1	0.976757	99.9608
INTERPRO	IPR006020:Phosphotyrosine interaction domain	5	0.311139	0.440883	PID1, TNS3, DAB2, RGS12, ITGB1BP1	1531	41	18559	1.47831	1	0.999911	99.9961
Annotation Cluster 138	Enrichment Score: 0.3778437974809643
Category	Term	Count	%	PValue	Genes	List Total	Pop Hits	Pop Total	Fold Enrichment	Bonferroni	Benjamini	FDR
UP_KEYWORDS	ANK repeat	25	1.55569	0.244093	ANKRD36C, ASAP1, ASB13, KANK2, ANKRD52, GABPB1, POTEI, CDKN2A, CDKN2B, CDKN2C, MTPN, ANKIB1, TRPV4, POTEF, IBTK, TRPA1, HACE1, RAI14, KIDINS220, NOTCH2, ANKRD13C, NOTCH1, TANC2, NOTCH4, ANKFY1	1605	264	20581	1.2143	1	0.632949	98.2322
UP_SEQ_FEATURE	repeat:ANK 3	20	1.24456	0.287253	IBTK, HACE1, RAI14, ASB13, KIDINS220, KANK2, ANKRD52, NOTCH2, GABPB1, NOTCH1, ANKRD13C, CDKN2A, CDKN2B, CDKN2C, TANC2, MTPN, NOTCH4, TRPV4, ANKFY1, POTEF	1593	207	20063	1.21686	1	0.999961	99.8097
INTERPRO	IPR020683:Ankyrin repeat-containing domain	25	1.55569	0.345311	ANKRD36C, ASAP1, ASB13, KANK2, ANKRD52, GABPB1, POTEI, CDKN2A, CDKN2B, CDKN2C, MTPN, ANKIB1, TRPV4, POTEF, IBTK, TRPA1, HACE1, RAI14, KIDINS220, NOTCH2, ANKRD13C, NOTCH1, TANC2, NOTCH4, ANKFY1	1531	265	18559	1.1436	1	0.999373	99.9381
UP_SEQ_FEATURE	repeat:ANK 4	16	0.995644	0.373028	HACE1, RAI14, ASB13, KIDINS220, KANK2, ANKRD52, NOTCH2, GABPB1, NOTCH1, CDKN2A, CDKN2B, CDKN2C, TANC2, NOTCH4, POTEF, ANKFY1	1593	170	20063	1.18536	1	0.999994	99.9822
UP_SEQ_FEATURE	repeat:ANK 2	22	1.36901	0.388865	IBTK, HACE1, RAI14, ASAP1, ASB13, KIDINS220, KANK2, ANKRD52, NOTCH2, GABPB1, NOTCH1, ANKRD13C, CDKN2A, CDKN2B, CDKN2C, MTPN, TANC2, NOTCH4, ANKIB1, TRPV4, ANKFY1, POTEF	1593	245	20063	1.13093	1	0.999996	99.9889
SMART	SM00248:ANK	23	1.43124	0.410004	IBTK, ANKRD36C, TRPA1, HACE1, RAI14, ASAP1, ASB13, KIDINS220, KANK2, ANKRD52, NOTCH2, GABPB1, NOTCH1, ANKRD13C, POTEI, CDKN2C, MTPN, TANC2, NOTCH4, TRPV4, ANKIB1, ANKFY1, POTEF	835	249	10057	1.11253	1	0.976373	99.9415
INTERPRO	IPR002110:Ankyrin repeat	23	1.43124	0.444226	IBTK, ANKRD36C, TRPA1, HACE1, RAI14, ASAP1, ASB13, KIDINS220, KANK2, ANKRD52, NOTCH2, GABPB1, NOTCH1, ANKRD13C, POTEI, CDKN2C, MTPN, TANC2, NOTCH4, TRPV4, ANKIB1, ANKFY1, POTEF	1531	255	18559	1.09337	1	0.999908	99.9964
UP_SEQ_FEATURE	repeat:ANK 5	13	0.808961	0.454018	HACE1, RAI14, ASB13, KIDINS220, KANK2, ANKRD52, GABPB1, NOTCH2, NOTCH1, TANC2, NOTCH4, POTEF, ANKFY1	1593	142	20063	1.15302	1	0.999999	99.9986
UP_SEQ_FEATURE	repeat:ANK 1	21	1.30678	0.473785	IBTK, HACE1, RAI14, ASAP1, ASB13, KIDINS220, KANK2, ANKRD52, NOTCH2, GABPB1, NOTCH1, ANKRD13C, CDKN2A, CDKN2C, TANC2, MTPN, NOTCH4, ANKIB1, TRPV4, ANKFY1, POTEF	1593	244	20063	1.08395	1	1	99.9993
UP_SEQ_FEATURE	repeat:ANK 6	8	0.497822	0.678999	ANKRD52, NOTCH2, TANC2, HACE1, RAI14, ASB13, KIDINS220, ANKFY1	1593	99	20063	1.01774	1	1	100
UP_SEQ_FEATURE	repeat:ANK 7	5	0.311139	0.746845	ANKRD52, TANC2, RAI14, KIDINS220, ANKFY1	1593	63	20063	0.999562	1	1	100
Annotation Cluster 139	Enrichment Score: 0.3773738942332347
Category	Term	Count	%	PValue	Genes	List Total	Pop Hits	Pop Total	Fold Enrichment	Bonferroni	Benjamini	FDR
GOTERM_CC_DIRECT	GO:0005681~spliceosomal complex	11	0.684505	0.253796	HNRNPA1L2, PPIH, LSM5, IVNS1ABP, DDX41, RBM28, PRPF4, SNRPE, SF3B4, DHX32, SF3A3	1516	94	18224	1.40673	1	0.852906	98.8532
UP_KEYWORDS	mRNA splicing	24	1.49347	0.293259	HNRNPA1L2, RALY, SRPK2, PRPF4, SF3B4, SF3A3, PPIH, SON, SRSF4, C1QBP, TARDBP, LSM5, DHX15, QKI, LSM10, PHF5A, THOC5, DHX35, DDX41, LSM1, SNRPE, RBM28, KIAA1429, PRPF40A	1605	260	20581	1.18367	1	0.703951	99.3297
GOTERM_CC_DIRECT	GO:0046540~U4/U6 x U5 tri-snRNP complex	4	0.248911	0.298269	PPIH, LSM5, PRPF4, SNRPE	1516	23	18224	2.09063	1	0.881919	99.5511
UP_KEYWORDS	mRNA processing	29	1.8046	0.356062	HNRNPA1L2, RALY, PNPT1, CMTR1, SF3B4, TARDBP, LSM5, DHX15, QKI, DHX35, LSM1, DDX41, RBM28, PRPF40A, SRPK2, GRSF1, PRPF4, SF3A3, PPIH, SON, PAPOLA, SRSF4, C1QBP, LSM10, PHF5A, THOC5, CPSF3, SNRPE, KIAA1429	1605	332	20581	1.12009	1	0.766084	99.8248
GOTERM_BP_DIRECT	GO:0008380~RNA splicing	17	1.05787	0.360483	HNRNPA1L2, SRPK2, IVNS1ABP, SF3B4, PRPF4, SF3A3, SON, SRSF4, C1QBP, TARDBP, DHX15, QKI, LSM10, THOC5, LSM1, RBM28, KIAA1429	1451	166	16792	1.18516	1	0.998606	99.9759
UP_KEYWORDS	Spliceosome	12	0.746733	0.403513	HNRNPA1L2, RALY, PPIH, LSM5, DHX35, PHF5A, DDX41, RBM28, PRPF4, SNRPE, SF3B4, SF3A3	1605	127	20581	1.21163	1	0.798268	99.9419
GOTERM_BP_DIRECT	GO:0000398~mRNA splicing, via spliceosome	19	1.18233	0.645777	POLR2H, RALY, ELAVL1, SF3B4, PRPF4, SF3A3, HNRNPL, PAPOLA, PPIH, SRSF4, DHX15, LSM5, PHF5A, DHX35, DDX41, CPSF3, SNRPE, DHX32, PRPF40A	1451	222	16792	0.990457	1	0.999986	100
GOTERM_BP_DIRECT	GO:0006397~mRNA processing	15	0.933416	0.690236	HNRNPA1L2, SF3B4, SF3A3, HNRNPL, SON, SRSF4, C1QBP, TARDBP, DHX15, LSM5, QKI, LSM10, LSM1, RBM28, KIAA1429	1451	179	16792	0.96978	1	0.999994	100
KEGG_PATHWAY	hsa03040:Spliceosome	11	0.684505	0.783324	HNRNPA1L2, PPIH, SRSF4, DHX15, LSM5, PHF5A, PRPF4, SNRPE, SF3B4, SF3A3, PRPF40A	628	133	6879	0.905955	1	0.956251	100
Annotation Cluster 140	Enrichment Score: 0.3758579381150488
Category	Term	Count	%	PValue	Genes	List Total	Pop Hits	Pop Total	Fold Enrichment	Bonferroni	Benjamini	FDR
UP_KEYWORDS	SH3 domain	20	1.24456	0.317748	SH3PXD2B, RUSC1, MYO1E, TRIO, ASAP1, GAS7, STAC3, AMPH, DOCK4, ARHGAP32, PRMT2, CASS4, PLCG1, SH3GLB1, FYN, SH3RF3, MAP3K10, DLG4, ABL2, DST	1605	215	20581	1.19284	1	0.73354	99.5969
UP_SEQ_FEATURE	domain:SH3	16	0.995644	0.416846	RUSC1, MYO1E, ASAP1, GAS7, AMPH, DOCK4, ARHGAP32, PRMT2, CASS4, PLCG1, SH3GLB1, FYN, MAP3K10, DLG4, ABL2, DST	1593	175	20063	1.15149	1	0.999998	99.9954
SMART	SM00326:SH3	19	1.18233	0.444262	SH3PXD2B, RUSC1, MYO1E, TRIO, ASAP1, GAS7, STAC3, AMPH, DOCK4, ARHGAP32, PRMT2, CASS4, PLCG1, SH3GLB1, FYN, SH3RF3, MAP3K10, DLG4, ABL2	835	206	10057	1.11088	1	0.978807	99.9749
INTERPRO	IPR001452:Src homology-3 domain	19	1.18233	0.533176	SH3PXD2B, RUSC1, MYO1E, TRIO, ASAP1, GAS7, STAC3, AMPH, DOCK4, ARHGAP32, PRMT2, CASS4, PLCG1, SH3GLB1, FYN, SH3RF3, MAP3K10, DLG4, ABL2	1531	218	18559	1.05652	1	0.999982	99.9998
Annotation Cluster 141	Enrichment Score: 0.367784248380129
Category	Term	Count	%	PValue	Genes	List Total	Pop Hits	Pop Total	Fold Enrichment	Bonferroni	Benjamini	FDR
GOTERM_MF_DIRECT	GO:0015078~hydrogen ion transmembrane transporter activity	6	0.373367	0.129159	SLC36A1, ATP6V1B2, ATP6V1B1, ATP5G3, ATP6V0B, ATP5L2	1429	32	16881	2.21497	1	0.918475	89.5153
GOTERM_BP_DIRECT	GO:0016241~regulation of macroautophagy	7	0.435594	0.175837	CASP3, NEDD4, SH3GLB1, ATP6V1B2, ATP6V1B1, CDK5, ATP6V0B	1451	44	16792	1.84111	1	0.978778	97.2779
UP_KEYWORDS	Hydrogen ion transport	7	0.435594	0.179679	ATP5EP2, ATP5O, ATP6V1B2, ATP6V1B1, ATP5G3, ATP6V0B, ATP5L2	1605	49	20581	1.83186	1	0.547881	94.2509
KEGG_PATHWAY	hsa05110:Vibrio cholerae infection	7	0.435594	0.335856	ACTB, PLCG1, ATP6V1B2, ATP6V1B1, KDELR1, SEC61G, ATP6V0B	628	52	6879	1.47455	1	0.866808	99.5339
GOTERM_BP_DIRECT	GO:0015992~proton transport	6	0.373367	0.418221	SLC2A13, ASIC5, ATP5O, ATP6V1B2, ATP6V1B1, ATP6V0B	1451	49	16792	1.41707	1	0.999395	99.9959
GOTERM_BP_DIRECT	GO:0008286~insulin receptor signaling pathway	8	0.497822	0.515529	AKT1, EIF4EBP1, GRB10, AP3S1, FOXC2, ATP6V1B2, ATP6V1B1, ATP6V0B	1451	78	16792	1.18694	1	0.999853	99.9999
KEGG_PATHWAY	hsa04721:Synaptic vesicle cycle	7	0.435594	0.518544	DNM3, STX1A, AP2S1, ATP6V1B2, CLTC, ATP6V1B1, ATP6V0B	628	63	6879	1.21709	1	0.895735	99.9931
GOTERM_BP_DIRECT	GO:0015991~ATP hydrolysis coupled proton transport	4	0.248911	0.530211	ATP6V1B2, ATP6V1B1, ATP5G3, ATP6V0B	1451	32	16792	1.44659	1	0.999887	99.9999
KEGG_PATHWAY	hsa05120:Epithelial cell signaling in Helicobacter pylori infection	7	0.435594	0.580538	CASP3, MAPK12, PLCG1, PTPRZ1, ATP6V1B2, ATP6V1B1, ATP6V0B	628	67	6879	1.14443	1	0.903122	99.9989
GOTERM_BP_DIRECT	GO:0033572~transferrin transport	4	0.248911	0.592299	ATP6V1B2, CLTC, ATP6V1B1, ATP6V0B	1451	35	16792	1.3226	1	0.999957	100
GOTERM_BP_DIRECT	GO:0090383~phagosome acidification	3	0.186683	0.690137	ATP6V1B2, ATP6V1B1, ATP6V0B	1451	27	16792	1.28586	1	0.999994	100
KEGG_PATHWAY	hsa00190:Oxidative phosphorylation	10	0.622278	0.867487	UQCRH, ATP5O, ATP6V1B2, UQCRFS1, ATP6V1B1, COX5A, ATP5G3, ATP6V0B, COX6C, NDUFA11	628	133	6879	0.823596	1	0.972897	100
KEGG_PATHWAY	hsa05323:Rheumatoid arthritis	4	0.248911	0.989592	ATP6V1B2, ATP6V1B1, IL1A, ATP6V0B	628	88	6879	0.497901	1	0.998952	100
Annotation Cluster 142	Enrichment Score: 0.3513864847742344
Category	Term	Count	%	PValue	Genes	List Total	Pop Hits	Pop Total	Fold Enrichment	Bonferroni	Benjamini	FDR
UP_SEQ_FEATURE	domain:EGF-like 12	3	0.186683	0.276127	STAB1, TNC, JAG1	1593	13	20063	2.90642	1	0.99995	99.7465
UP_SEQ_FEATURE	domain:EGF-like 13	3	0.186683	0.39545	STAB1, TNC, JAG1	1593	17	20063	2.22255	1	0.999997	99.9909
UP_SEQ_FEATURE	domain:EGF-like 9	3	0.186683	0.578255	STAB1, TNC, JAG1	1593	24	20063	1.57431	1	1	100
UP_SEQ_FEATURE	domain:EGF-like 8	3	0.186683	0.622492	STAB1, TNC, JAG1	1593	26	20063	1.45321	1	1	100
Annotation Cluster 143	Enrichment Score: 0.3480436430645196
Category	Term	Count	%	PValue	Genes	List Total	Pop Hits	Pop Total	Fold Enrichment	Bonferroni	Benjamini	FDR
INTERPRO	IPR017907:Zinc finger, RING-type, conserved site	17	1.05787	0.318744	RNF144A, PML, TRIM27, TRIM13, PDZRN3, UBOX5, RFWD2, PCGF3, TRIM59, TRIM9, SH3RF3, COMMD3, RC3H2, PEX10, TRAF5, RNF113B, TRAF3	1531	169	18559	1.21939	1	0.998986	99.8762
INTERPRO	IPR001841:Zinc finger, RING-type	27	1.68015	0.391871	LTN1, PML, TRIM13, TTC3, PCGF3, TRIM9, ANKIB1, RC3H2, RNF149, RNF122, PEX10, TRAF5, TRAF3, RNF144A, MEX3B, TRIM27, PDZRN3, RNF175, UBOX5, RFWD2, RFWD3, RNF7, TRIM59, SH3RF3, COMMD3, RNF24, RNF113B	1531	295	18559	1.10948	1	0.999745	99.9829
SMART	SM00184:RING	22	1.36901	0.462743	MEX3B, PML, TRIM27, TRIM13, PDZRN3, RNF175, TTC3, RFWD2, PCGF3, RFWD3, TRIM59, TRIM9, COMMD3, SH3RF3, RC3H2, ANKIB1, RNF24, RNF149, PEX10, RNF122, TRAF5, RNF113B	835	244	10057	1.08596	1	0.980862	99.9844
INTERPRO	IPR013083:Zinc finger, RING/FYVE/PHD-type	39	2.42688	0.47972	LTN1, PML, TRIM13, PHF20, TTC3, G2E3, PCGF3, TRIM9, RC3H2, ANKIB1, RNF149, KDM5B, TRAF5, RNF122, PEX10, TRAF3, RNF144A, KDM7A, MEX3B, TRIM27, PDZRN3, SPIRE1, UBOX5, RNF175, RFWD2, PHF19, RNF7, RFWD3, TRIM59, PIAS4, ZFYVE27, MTF2, COMMD3, SH3RF3, RNF24, SYTL2, TCF19, ANKFY1, RNF113B	1531	453	18559	1.04363	1	0.999944	99.9989
UP_SEQ_FEATURE	zinc finger region:RING-type	18	1.1201	0.655947	LTN1, MEX3B, PML, TRIM27, TRIM13, UBOX5, TTC3, RFWD2, PCGF3, RNF7, TRIM59, TRIM9, SH3RF3, RNF24, PEX10, TRAF5, RNF113B, TRAF3	1593	230	20063	0.985655	1	1	100
Annotation Cluster 144	Enrichment Score: 0.3456877562476893
Category	Term	Count	%	PValue	Genes	List Total	Pop Hits	Pop Total	Fold Enrichment	Bonferroni	Benjamini	FDR
INTERPRO	IPR004088:K Homology domain, type 1	6	0.373367	0.29542	KIAA0907, MEX3B, PNPT1, PNO1, QKI, KHNYN	1531	44	18559	1.65302	1	0.998717	99.7773
UP_SEQ_FEATURE	domain:KH	3	0.186683	0.366287	PNPT1, PNO1, QKI	1593	16	20063	2.36146	1	0.999993	99.9784
INTERPRO	IPR004087:K Homology domain	4	0.248911	0.616563	MEX3B, PNPT1, PNO1, QKI	1531	38	18559	1.27601	1	0.999997	100
SMART	SM00322:KH	4	0.248911	0.620884	MEX3B, PNPT1, PNO1, QKI	835	38	10057	1.26782	1	0.995088	99.9999
Annotation Cluster 145	Enrichment Score: 0.34383990264478237
Category	Term	Count	%	PValue	Genes	List Total	Pop Hits	Pop Total	Fold Enrichment	Bonferroni	Benjamini	FDR
UP_SEQ_FEATURE	domain:CBS 1	3	0.186683	0.423979	CLCN2, CLCN6, IMPDH1	1593	18	20063	2.09908	1	0.999999	99.9963
UP_SEQ_FEATURE	domain:CBS 2	3	0.186683	0.423979	CLCN2, CLCN6, IMPDH1	1593	18	20063	2.09908	1	0.999999	99.9963
UP_KEYWORDS	CBS domain	3	0.186683	0.469135	CLCN2, CLCN6, IMPDH1	1605	20	20581	1.92346	1	0.849268	99.9892
INTERPRO	IPR000644:Cystathionine beta-synthase, core	3	0.186683	0.499637	CLCN2, CLCN6, IMPDH1	1531	20	18559	1.81832	1	0.999962	99.9994
Annotation Cluster 146	Enrichment Score: 0.3228485614769617
Category	Term	Count	%	PValue	Genes	List Total	Pop Hits	Pop Total	Fold Enrichment	Bonferroni	Benjamini	FDR
GOTERM_BP_DIRECT	GO:0003333~amino acid transmembrane transport	5	0.311139	0.164794	SLC1A5, SLC38A4, SLC6A9, SLC38A2, SLC16A10	1451	25	16792	2.31454	1	0.974231	96.5116
GOTERM_BP_DIRECT	GO:0006865~amino acid transport	5	0.311139	0.357822	SLC1A5, SLC36A1, SLC38A4, SLC38A2, SLC16A10	1451	35	16792	1.65324	1	0.998553	99.974
INTERPRO	IPR013057:Amino acid transporter, transmembrane	3	0.186683	0.414642	SLC36A1, SLC38A4, SLC38A2	1531	17	18559	2.1392	1	0.999826	99.9912
GOTERM_MF_DIRECT	GO:0015171~amino acid transmembrane transporter activity	5	0.311139	0.570557	SLC1A5, SLC36A1, SLC38A4, SLC38A2, SLC16A10	1429	47	16881	1.25672	1	0.999358	99.9999
UP_KEYWORDS	Amino-acid transport	4	0.248911	0.612598	SLC36A1, SLC38A4, SLC6A9, SLC38A2	1605	40	20581	1.28231	1	0.917438	99.9999
UP_KEYWORDS	Symport	8	0.497822	0.786794	SLC1A5, SLC36A1, SLC38A4, SLC16A1, SLC6A9, SLC38A2, SLC20A1, SLC4A7	1605	113	20581	0.907827	1	0.968363	100
GOTERM_MF_DIRECT	GO:0015293~symporter activity	4	0.248911	0.817416	SLC1A5, SLC38A4, SLC16A1, SLC38A2	1429	51	16881	0.926522	1	0.999987	100
Annotation Cluster 147	Enrichment Score: 0.3226444607770549
Category	Term	Count	%	PValue	Genes	List Total	Pop Hits	Pop Total	Fold Enrichment	Bonferroni	Benjamini	FDR
UP_KEYWORDS	Fatty acid biosynthesis	6	0.373367	0.381765	ELOVL1, TBXAS1, ELOVL4, PTGES, FADS1, MECR	1605	52	20581	1.47958	1	0.782889	99.9027
UP_KEYWORDS	Lipid biosynthesis	14	0.871189	0.442821	CRLS1, TBXAS1, FADS1, LSS, ACLY, ELOVL1, SERINC5, AGPAT5, LPCAT1, ELOVL4, PTGES, SERAC1, PTDSS1, MECR	1605	156	20581	1.15079	1	0.833049	99.9783
UP_KEYWORDS	Fatty acid metabolism	10	0.622278	0.636857	ELOVL1, TBXAS1, ELOVL4, PTGES, FADS1, ADIPOR1, LYPLA1, MECR, ACOX3, ALOX12	1605	124	20581	1.03412	1	0.925479	100
Annotation Cluster 148	Enrichment Score: 0.3177914055992224
Category	Term	Count	%	PValue	Genes	List Total	Pop Hits	Pop Total	Fold Enrichment	Bonferroni	Benjamini	FDR
UP_KEYWORDS	Cell junction	66	4.10703	0.0442706	ENAH, LZTS1, GRIK1, COPS5, CCDC85C, RUSC1, FERMT2, GABBR1, CTNNB1, IL31RA, RABAC1, ARHGAP21, DMXL2, HMCN1, TRIM9, FAP, DLG4, TRPV4, ZYX, SAMD4A, SH3PXD2B, LRRC4, PTPRK, STX1A, CLMP, PSD3, FBLIM1, PTPRU, ECT2, CDK5, TNS3, ARHGAP32, BVES, COLQ, CLIC4, PLXDC1, SEMA4C, TGFB1I1, DBN1, DST, PARVB, PARVA, STON2, PEAK1, AFAP1L1, NRN1, ITGB1, SCRIB, AMPH, PTK2, RGS12, LRRTM2, LIMD1, SSX2IP, MICALL2, GABRD…	1605	675	20581	1.25381	1	0.238315	47.9502
GOTERM_CC_DIRECT	GO:0030054~cell junction	36	2.2402	0.729869	STON2, ENAH, LZTS1, GRIK1, COPS5, RUSC1, GABBR1, AFAP1L1, NRN1, SCRIB, IL31RA, CTNNB1, AMPH, ARHGAP21, RABAC1, DCAF13, DMXL2, HMCN1, RGS12, TRIM9, LRRTM2, DLG4, IMPDH1, SAMD4A, LRRC4, GABRD, SH3PXD2B, STX1A, PSD3, LDLRAD3, CDK5, ARHGAP32, COLQ, DCP2, SEMA4C, KCTD12	1516	459	18224	0.942832	1	0.994151	100
UP_KEYWORDS	Synapse	26	1.61792	0.741011	LRRC4, GABRD, STON2, STX1A, ENAH, LZTS1, GRIK1, COPS5, RUSC1, GABBR1, PSD3, NRN1, CDK5, IL31RA, AMPH, RABAC1, ARHGAP32, RGS12, DMXL2, COLQ, TRIM9, LRRTM2, SEMA4C, DLG4, SAMD4A, KCTD12	1605	357	20581	0.933892	1	0.961178	100
UP_KEYWORDS	Postsynaptic cell membrane	13	0.808961	0.747089	LRRC4, GABRD, ARHGAP32, LZTS1, GRIK1, RUSC1, LRRTM2, GABBR1, SEMA4C, DLG4, PSD3, CDK5, KCTD12	1605	179	20581	0.931283	1	0.960996	100
GOTERM_CC_DIRECT	GO:0014069~postsynaptic density	14	0.871189	0.768663	ARFGAP1, DNM3, LZTS1, CNN3, RUSC1, PSD3, CDK5, MTMR2, ARHGAP32, FYN, DLG4, SEMA4C, MAP4, CACNA1C	1516	184	18224	0.91465	1	0.996009	100
GOTERM_CC_DIRECT	GO:0045211~postsynaptic membrane	14	0.871189	0.901484	GABRD, LRRC4, LZTS1, GRIK1, RUSC1, PSD3, GABBR1, CDK5, SCRIB, ARHGAP32, LRRTM2, DLG4, SEMA4C, KCTD12	1516	211	18224	0.797609	1	0.999638	100
Annotation Cluster 149	Enrichment Score: 0.30700092230993015
Category	Term	Count	%	PValue	Genes	List Total	Pop Hits	Pop Total	Fold Enrichment	Bonferroni	Benjamini	FDR
UP_SEQ_FEATURE	domain:CRAL-TRIO	4	0.248911	0.407545	PRUNE2, SESTD1, ARHGAP1, TRIO	1593	29	20063	1.73717	1	0.999998	99.9938
INTERPRO	IPR001251:CRAL-TRIO domain	4	0.248911	0.454596	PRUNE2, SESTD1, ARHGAP1, TRIO	1531	30	18559	1.61629	1	0.999922	99.9974
SMART	SM00516:SEC14	3	0.186683	0.647436	PRUNE2, ARHGAP1, TRIO	835	26	10057	1.38973	1	0.995655	100
Annotation Cluster 150	Enrichment Score: 0.3058954452829972
Category	Term	Count	%	PValue	Genes	List Total	Pop Hits	Pop Total	Fold Enrichment	Bonferroni	Benjamini	FDR
INTERPRO	IPR018122:Transcription factor, fork head, conserved site	5	0.311139	0.306585	FOXK1, FOXM1, FOXF2, FOXC2, FOXN3	1531	34	18559	1.78267	1	0.998877	99.8314
UP_SEQ_FEATURE	DNA-binding region:Fork-head	5	0.311139	0.568287	FOXK1, FOXM1, FOXF2, FOXC2, FOXN3	1593	50	20063	1.25945	1	1	100
INTERPRO	IPR001766:Transcription factor, fork head	5	0.311139	0.583156	FOXK1, FOXM1, FOXF2, FOXC2, FOXN3	1531	49	18559	1.23695	1	0.999995	100
SMART	SM00339:FH	5	0.311139	0.588187	FOXK1, FOXM1, FOXF2, FOXC2, FOXN3	835	49	10057	1.22901	1	0.99362	99.9996
Annotation Cluster 151	Enrichment Score: 0.3030121309197571
Category	Term	Count	%	PValue	Genes	List Total	Pop Hits	Pop Total	Fold Enrichment	Bonferroni	Benjamini	FDR
SMART	SM00225:BTB	18	1.1201	0.290505	IBTK, LZTR1, ZNF131, TRIM13, KCTD3, IVNS1ABP, GZF1, HIC1, KLHL7, KBTBD2, KLHL5, BTBD3, KCTD17, BTBD10, RHOBTB1, KLHL21, ANKFY1, KCTD12	835	176	10057	1.2318	1	0.957652	99.211
INTERPRO	IPR011333:BTB/POZ fold	19	1.18233	0.303514	IBTK, LZTR1, ZNF131, TRIM13, KCTD3, IVNS1ABP, GZF1, HIC1, KLHL7, KBTBD2, KLHL5, BTBD3, KCTD17, BTBD10, RHOBTB1, KLHL21, TCEB1, ANKFY1, KCTD12	1531	190	18559	1.21221	1	0.998846	99.8179
INTERPRO	IPR000210:BTB/POZ-like	18	1.1201	0.315021	IBTK, LZTR1, ZNF131, TRIM13, KCTD3, IVNS1ABP, GZF1, HIC1, KLHL7, KBTBD2, KLHL5, BTBD3, KCTD17, BTBD10, RHOBTB1, KLHL21, ANKFY1, KCTD12	1531	180	18559	1.21221	1	0.999052	99.8638
UP_SEQ_FEATURE	domain:BTB	14	0.871189	0.355667	ZNF131, TRIM13, KCTD3, IVNS1ABP, GZF1, HIC1, KLHL7, KBTBD2, KLHL5, BTBD3, KCTD17, BTBD10, KLHL21, ANKFY1	1593	144	20063	1.22446	1	0.999992	99.9706
INTERPRO	IPR017096:Kelch-like protein, gigaxonin	5	0.311139	0.45963	KLHL7, KLHL5, KBTBD2, KLHL21, IVNS1ABP	1531	42	18559	1.44311	1	0.999928	99.9978
UP_SEQ_FEATURE	repeat:Kelch 4	7	0.435594	0.484443	KLHL7, KLHL5, KBTBD2, LZTR1, KLHL21, FBXO42, IVNS1ABP	1593	70	20063	1.25945	1	1	99.9995
GOTERM_CC_DIRECT	GO:0031463~Cul3-RING ubiquitin ligase complex	7	0.435594	0.487373	KLHL7, KLHL5, KBTBD2, RNF7, KCTD17, KLHL21, GLMN	1516	67	18224	1.25594	1	0.961618	99.9963
UP_KEYWORDS	Kelch repeat	7	0.435594	0.494435	KLHL7, KLHL5, KBTBD2, LZTR1, KLHL21, FBXO42, IVNS1ABP	1605	72	20581	1.24669	1	0.863447	99.9947
UP_SEQ_FEATURE	repeat:Kelch 2	7	0.435594	0.498475	KLHL7, KLHL5, KBTBD2, LZTR1, KLHL21, FBXO42, IVNS1ABP	1593	71	20063	1.24171	1	1	99.9997
UP_SEQ_FEATURE	repeat:Kelch 3	7	0.435594	0.498475	KLHL7, KLHL5, KBTBD2, LZTR1, KLHL21, FBXO42, IVNS1ABP	1593	71	20063	1.24171	1	1	99.9997
UP_SEQ_FEATURE	repeat:Kelch 1	7	0.435594	0.498475	KLHL7, KLHL5, KBTBD2, LZTR1, KLHL21, FBXO42, IVNS1ABP	1593	71	20063	1.24171	1	1	99.9997
SMART	SM00612:Kelch	6	0.373367	0.532309	KLHL7, KLHL5, KBTBD2, LZTR1, KLHL21, IVNS1ABP	835	58	10057	1.24596	1	0.99029	99.9978
SMART	SM00875:SM00875	6	0.373367	0.563192	KLHL7, KLHL5, KBTBD2, BTBD3, KLHL21, IVNS1ABP	835	60	10057	1.20443	1	0.992648	99.9992
PIR_SUPERFAMILY	PIRSF037037:kelch-like protein, gigaxonin type	5	0.311139	0.577952	KLHL7, KLHL5, KBTBD2, KLHL21, IVNS1ABP	162	42	1692	1.24339	1	1	99.9966
INTERPRO	IPR011705:BTB/Kelch-associated	6	0.373367	0.587351	KLHL7, KLHL5, KBTBD2, BTBD3, KLHL21, IVNS1ABP	1531	62	18559	1.17311	1	0.999995	100
UP_SEQ_FEATURE	repeat:Kelch 6	5	0.311139	0.599888	KLHL7, KLHL5, LZTR1, KLHL21, IVNS1ABP	1593	52	20063	1.21101	1	1	100
UP_SEQ_FEATURE	repeat:Kelch 5	6	0.373367	0.608971	KLHL7, KLHL5, KBTBD2, LZTR1, KLHL21, IVNS1ABP	1593	66	20063	1.14495	1	1	100
INTERPRO	IPR006652:Kelch repeat type 1	6	0.373367	0.616014	KLHL7, KLHL5, KBTBD2, LZTR1, KLHL21, IVNS1ABP	1531	64	18559	1.13645	1	0.999997	100
INTERPRO	IPR015916:Galactose oxidase, beta-propeller	3	0.186683	0.702808	KLHL5, KLHL21, IVNS1ABP	1531	29	18559	1.25401	1	1	100
INTERPRO	IPR015915:Kelch-type beta propeller	4	0.248911	0.823734	KLHL7, KBTBD2, LZTR1, FBXO42	1531	53	18559	0.914879	1	1	100
Annotation Cluster 152	Enrichment Score: 0.30026534226411183
Category	Term	Count	%	PValue	Genes	List Total	Pop Hits	Pop Total	Fold Enrichment	Bonferroni	Benjamini	FDR
INTERPRO	IPR000225:Armadillo	6	0.373367	0.279007	KIFAP3, ARMC6, KPNB1, KPNA2, ARMC1, CTNNB1	1531	43	18559	1.69146	1	0.998487	99.6672
SMART	SM00185:ARM	5	0.311139	0.407316	KIFAP3, ARMC6, KPNB1, KPNA2, CTNNB1	835	39	10057	1.54414	1	0.977063	99.9377
UP_SEQ_FEATURE	repeat:ARM 4	4	0.248911	0.45081	KIFAP3, ARMC6, KPNA2, CTNNB1	1593	31	20063	1.62509	1	1	99.9985
UP_SEQ_FEATURE	repeat:ARM 3	4	0.248911	0.55242	KIFAP3, ARMC6, KPNA2, CTNNB1	1593	36	20063	1.39939	1	1	100
UP_SEQ_FEATURE	repeat:ARM 2	4	0.248911	0.571369	KIFAP3, ARMC6, KPNA2, CTNNB1	1593	37	20063	1.36156	1	1	100
UP_SEQ_FEATURE	repeat:ARM 5	3	0.186683	0.681977	KIFAP3, KPNA2, CTNNB1	1593	29	20063	1.30288	1	1	100
UP_SEQ_FEATURE	repeat:ARM 1	3	0.186683	0.717211	KIFAP3, ARMC6, CTNNB1	1593	31	20063	1.21882	1	1	100
Annotation Cluster 153	Enrichment Score: 0.29628297508280876
Category	Term	Count	%	PValue	Genes	List Total	Pop Hits	Pop Total	Fold Enrichment	Bonferroni	Benjamini	FDR
BIOCARTA	h_mitochondriaPathway:Role of Mitochondria in Apoptotic Signaling	4	0.248911	0.409043	BID, BAK1, CASP3, DFFA	171	22	1625	1.7278	1	0.979005	99.872
BIOCARTA	h_hivnefPathway:HIV-I Nef: negative effector of Fas and TNF	8	0.497822	0.458911	BID, PTK2, CASP3, LMNB1, DFFA, LMNB2, PRKDC, FAS	171	61	1625	1.24629	1	0.983229	99.9581
BIOCARTA	h_deathPathway:Induction of apoptosis through DR3 and DR4/5 Death Receptors	4	0.248911	0.688103	BID, CASP3, TNFRSF10B, DFFA	171	33	1625	1.15187	1	0.996884	100
Annotation Cluster 154	Enrichment Score: 0.2870202569268304
Category	Term	Count	%	PValue	Genes	List Total	Pop Hits	Pop Total	Fold Enrichment	Bonferroni	Benjamini	FDR
KEGG_PATHWAY	hsa05130:Pathogenic Escherichia coli infection	8	0.497822	0.178758	ACTB, TUBB, TUBB2A, ROCK2, FYN, TUBA1A, ITGB1, CTNNB1	628	51	6879	1.71825	1	0.757273	92.448
GOTERM_BP_DIRECT	GO:0007017~microtubule-based process	5	0.311139	0.378069	TUBB, TUBB2A, KIFAP3, TUBA1A, GTSE1	1451	36	16792	1.60732	1	0.998954	99.9857
INTERPRO	IPR018316:Tubulin/FtsZ, 2-layer sandwich domain	3	0.186683	0.551714	TUBB, TUBB2A, TUBA1A	1531	22	18559	1.65302	1	0.999987	99.9999
SMART	SM00865:SM00865	3	0.186683	0.555145	TUBB, TUBB2A, TUBA1A	835	22	10057	1.64241	1	0.992337	99.9989
KEGG_PATHWAY	hsa04540:Gap junction	9	0.56005	0.557668	CDK1, NRAS, TUBB, GNAI3, TUBB2A, PDGFA, GUCY1A2, PDGFRB, TUBA1A	628	88	6879	1.12028	1	0.90785	99.9977
INTERPRO	IPR008280:Tubulin/FtsZ, C-terminal	3	0.186683	0.576278	TUBB, TUBB2A, TUBA1A	1531	23	18559	1.58115	1	0.999994	100
INTERPRO	IPR023123:Tubulin, C-terminal	3	0.186683	0.576278	TUBB, TUBB2A, TUBA1A	1531	23	18559	1.58115	1	0.999994	100
INTERPRO	IPR017975:Tubulin, conserved site	3	0.186683	0.576278	TUBB, TUBB2A, TUBA1A	1531	23	18559	1.58115	1	0.999994	100
INTERPRO	IPR000217:Tubulin	3	0.186683	0.599842	TUBB, TUBB2A, TUBA1A	1531	24	18559	1.51527	1	0.999996	100
SMART	SM00864:SM00864	3	0.186683	0.603317	TUBB, TUBB2A, TUBA1A	835	24	10057	1.50554	1	0.994481	99.9998
INTERPRO	IPR003008:Tubulin/FtsZ, GTPase domain	3	0.186683	0.622403	TUBB, TUBB2A, TUBA1A	1531	25	18559	1.45466	1	0.999997	100
GOTERM_MF_DIRECT	GO:0005200~structural constituent of cytoskeleton	9	0.56005	0.722559	ACTB, ACTR2, FRMD5, TUBB, FRMD6, ACTA1, TUBB2A, NDC80, TUBA1A	1429	110	16881	0.966531	1	0.999911	100
Annotation Cluster 155	Enrichment Score: 0.28272856309816685
Category	Term	Count	%	PValue	Genes	List Total	Pop Hits	Pop Total	Fold Enrichment	Bonferroni	Benjamini	FDR
BIOCARTA	h_igf1mtorPathway:Skeletal muscle hypertrophy is regulated via AKT/mTOR pathway	5	0.311139	0.148794	AKT1, EIF4EBP1, INPPL1, EIF2S2, MTOR	171	20	1625	2.37573	1	0.898493	86.9976
GOTERM_BP_DIRECT	GO:0010507~negative regulation of autophagy	5	0.311139	0.378069	AKT1, EIF4G3, DAP, MTOR, ZKSCAN4	1451	36	16792	1.60732	1	0.998954	99.9857
BBID	107.mRNA_translation-protein_synthesis	3	0.186683	0.44669	AKT1, EIF4EBP1, MTOR	42	14	388	1.97959	1	0.98768	99.6817
BIOCARTA	h_eif4Pathway:Regulation of eIF4e and p70 S6 Kinase	4	0.248911	0.466953	AKT1, EIF4G3, EIF4EBP1, MTOR	171	24	1625	1.58382	1	0.982766	99.9653
BIOCARTA	h_mtorPathway:mTOR Signaling Pathway	4	0.248911	0.522254	AKT1, EIF4G3, EIF4EBP1, MTOR	171	26	1625	1.46199	1	0.987355	99.9913
KEGG_PATHWAY	hsa05221:Acute myeloid leukemia	6	0.373367	0.587455	AKT1, NRAS, EIF4EBP1, PML, MTOR, RUNX1	628	56	6879	1.17362	1	0.905124	99.9991
KEGG_PATHWAY	hsa04012:ErbB signaling pathway	7	0.435594	0.817013	AKT1, NRAS, EIF4EBP1, PTK2, PLCG1, MTOR, ABL2	628	87	6879	0.881342	1	0.96213	100
KEGG_PATHWAY	hsa04150:mTOR signaling pathway	3	0.186683	0.973753	AKT1, EIF4EBP1, MTOR	628	58	6879	0.566577	1	0.99641	100
KEGG_PATHWAY	hsa04910:Insulin signaling pathway	6	0.373367	0.996492	AKT1, NRAS, EIF4EBP1, PPP1R3C, INPPL1, MTOR	628	138	6879	0.476253	1	0.999705	100
Annotation Cluster 156	Enrichment Score: 0.2722375831077827
Category	Term	Count	%	PValue	Genes	List Total	Pop Hits	Pop Total	Fold Enrichment	Bonferroni	Benjamini	FDR
UP_SEQ_FEATURE	domain:IQ 4	3	0.186683	0.336592	MYO1B, IQGAP3, ASPM	1593	15	20063	2.5189	1	0.999988	99.9495
SMART	SM00015:IQ	6	0.373367	0.434596	MYO1B, SPEG, MYH2, IQGAP3, UBE3C, ASPM	835	52	10057	1.38973	1	0.977596	99.9679
UP_SEQ_FEATURE	domain:IQ 3	3	0.186683	0.530328	MYO1B, IQGAP3, ASPM	1593	22	20063	1.71743	1	1	99.9999
UP_SEQ_FEATURE	domain:IQ 1	3	0.186683	0.7491	MYO1B, IQGAP3, ASPM	1593	33	20063	1.14495	1	1	100
UP_SEQ_FEATURE	domain:IQ 2	3	0.186683	0.7491	MYO1B, IQGAP3, ASPM	1593	33	20063	1.14495	1	1	100
Annotation Cluster 157	Enrichment Score: 0.2700651664064769
Category	Term	Count	%	PValue	Genes	List Total	Pop Hits	Pop Total	Fold Enrichment	Bonferroni	Benjamini	FDR
UP_SEQ_FEATURE	repeat:ANK 11	4	0.248911	0.318568	ANKRD52, TANC2, KIDINS220, ANKFY1	1593	25	20063	2.01512	1	0.999978	99.9171
UP_SEQ_FEATURE	repeat:ANK 10	4	0.248911	0.407545	ANKRD52, TANC2, KIDINS220, ANKFY1	1593	29	20063	1.73717	1	0.999998	99.9938
UP_SEQ_FEATURE	repeat:ANK 12	3	0.186683	0.423979	ANKRD52, KIDINS220, ANKFY1	1593	18	20063	2.09908	1	0.999999	99.9963
UP_SEQ_FEATURE	repeat:ANK 9	4	0.248911	0.641983	ANKRD52, TANC2, KIDINS220, ANKFY1	1593	41	20063	1.22873	1	1	100
UP_SEQ_FEATURE	repeat:ANK 6	8	0.497822	0.678999	ANKRD52, NOTCH2, TANC2, HACE1, RAI14, ASB13, KIDINS220, ANKFY1	1593	99	20063	1.01774	1	1	100
UP_SEQ_FEATURE	repeat:ANK 8	4	0.248911	0.718125	ANKRD52, TANC2, KIDINS220, ANKFY1	1593	46	20063	1.09517	1	1	100
UP_SEQ_FEATURE	repeat:ANK 7	5	0.311139	0.746845	ANKRD52, TANC2, RAI14, KIDINS220, ANKFY1	1593	63	20063	0.999562	1	1	100
Annotation Cluster 158	Enrichment Score: 0.2693974908667687
Category	Term	Count	%	PValue	Genes	List Total	Pop Hits	Pop Total	Fold Enrichment	Bonferroni	Benjamini	FDR
KEGG_PATHWAY	hsa05412:Arrhythmogenic right ventricular cardiomyopathy (ARVC)	8	0.497822	0.411585	ACTB, ITGA11, ITGB5, CACNA1C, ITGB1, CTNNB1, SGCB, CACNA2D4	628	67	6879	1.30792	1	0.86671	99.9048
KEGG_PATHWAY	hsa05410:Hypertrophic cardiomyopathy (HCM)	9	0.56005	0.418293	ACTB, ACTC1, ITGA11, ITGB5, TPM2, CACNA1C, ITGB1, SGCB, CACNA2D4	628	78	6879	1.2639	1	0.868638	99.9181
KEGG_PATHWAY	hsa05414:Dilated cardiomyopathy	9	0.56005	0.503201	ACTB, ACTC1, ITGA11, ITGB5, TPM2, CACNA1C, ITGB1, SGCB, CACNA2D4	628	84	6879	1.17362	1	0.893754	99.9897
UP_SEQ_FEATURE	repeat:I	3	0.186683	0.622492	ITGB5, CACNA1C, ITGB1	1593	26	20063	1.45321	1	1	100
UP_SEQ_FEATURE	repeat:II	3	0.186683	0.622492	ITGB5, CACNA1C, ITGB1	1593	26	20063	1.45321	1	1	100
UP_SEQ_FEATURE	repeat:III	3	0.186683	0.622492	ITGB5, CACNA1C, ITGB1	1593	26	20063	1.45321	1	1	100
UP_SEQ_FEATURE	repeat:IV	3	0.186683	0.622492	ITGB5, CACNA1C, ITGB1	1593	26	20063	1.45321	1	1	100
Annotation Cluster 159	Enrichment Score: 0.26552916789661446
Category	Term	Count	%	PValue	Genes	List Total	Pop Hits	Pop Total	Fold Enrichment	Bonferroni	Benjamini	FDR
UP_KEYWORDS	SH2 domain	10	0.622278	0.467907	TNS3, GRB10, PLCG1, FYN, INPPL1, CHN1, RIN2, SH2B3, ABL2, RIN3	1605	108	20581	1.18732	1	0.849917	99.9888
UP_SEQ_FEATURE	domain:SH2	9	0.56005	0.496415	TNS3, GRB10, FYN, INPPL1, CHN1, RIN2, SH2B3, ABL2, RIN3	1593	96	20063	1.18073	1	1	99.9997
INTERPRO	IPR000980:SH2 domain	10	0.622278	0.592871	TNS3, GRB10, PLCG1, FYN, INPPL1, CHN1, RIN2, SH2B3, ABL2, RIN3	1531	113	18559	1.07276	1	0.999996	100
SMART	SM00252:SH2	9	0.56005	0.629388	TNS3, GRB10, PLCG1, FYN, INPPL1, CHN1, SH2B3, ABL2, RIN3	835	103	10057	1.05242	1	0.995039	99.9999
Annotation Cluster 160	Enrichment Score: 0.25909843215929945
Category	Term	Count	%	PValue	Genes	List Total	Pop Hits	Pop Total	Fold Enrichment	Bonferroni	Benjamini	FDR
UP_KEYWORDS	Fatty acid biosynthesis	6	0.373367	0.381765	ELOVL1, TBXAS1, ELOVL4, PTGES, FADS1, MECR	1605	52	20581	1.47958	1	0.782889	99.9027
KEGG_PATHWAY	hsa00062:Fatty acid elongation	4	0.248911	0.401837	ELOVL1, ELOVL4, PPT2, MECR	628	25	6879	1.75261	1	0.866042	99.8819
GOTERM_BP_DIRECT	GO:0035338~long-chain fatty-acyl-CoA biosynthetic process	4	0.248911	0.715124	ELOVL1, ELOVL4, PPT2, ACLY	1451	42	16792	1.10216	1	0.999997	100
GOTERM_BP_DIRECT	GO:0006633~fatty acid biosynthetic process	4	0.248911	0.838259	ELOVL1, ELOVL4, ACLY, MECR	1451	52	16792	0.890208	1	1	100
Annotation Cluster 161	Enrichment Score: 0.25003858146527747
Category	Term	Count	%	PValue	Genes	List Total	Pop Hits	Pop Total	Fold Enrichment	Bonferroni	Benjamini	FDR
GOTERM_BP_DIRECT	GO:0048015~phosphatidylinositol-mediated signaling	13	0.808961	0.202905	FGFR1, ZP3, PDGFA, KITLG, AKT1, MOV10, FYN, NTRK1, PDGFRB, AGO2, AGO3, MTOR, NGF	1451	106	16792	1.41929	1	0.985455	98.539
GOTERM_BP_DIRECT	GO:0014068~positive regulation of phosphatidylinositol 3-kinase signaling	8	0.497822	0.328667	FGFR1, PTK2, UNC5B, NEDD4, FYN, PDGFA, PDGFRB, PRR5L	1451	65	16792	1.42433	1	0.997762	99.9404
GOTERM_BP_DIRECT	GO:0014066~regulation of phosphatidylinositol 3-kinase signaling	7	0.435594	0.675568	AKT1, FGFR1, FYN, PDGFA, PPP2R5C, PDGFRB, KITLG	1451	78	16792	1.03858	1	0.999992	100
GOTERM_BP_DIRECT	GO:0046854~phosphatidylinositol phosphorylation	8	0.497822	0.712761	FGFR1, IMPAD1, FYN, PDGFA, TTC7B, PDGFRB, KITLG, FAM126A	1451	94	16792	0.984911	1	0.999996	100
GOTERM_BP_DIRECT	GO:0043406~positive regulation of MAP kinase activity	5	0.311139	0.761223	FGFR1, PDGFA, EZH2, PDGFRB, KITLG	1451	59	16792	0.980738	1	0.999999	100
GOTERM_MF_DIRECT	GO:0046934~phosphatidylinositol-4,5-bisphosphate 3-kinase activity	5	0.311139	0.780677	FGFR1, FYN, PDGFA, PDGFRB, KITLG	1429	62	16881	0.952674	1	0.999974	100
GOTERM_MF_DIRECT	GO:0005088~Ras guanyl-nucleotide exchange factor activity	7	0.435594	0.931292	FGFR1, PTK2, FYN, PDGFA, DLG4, PDGFRB, KITLG	1429	115	16881	0.719062	1	1	100
Annotation Cluster 162	Enrichment Score: 0.24958687436820895
Category	Term	Count	%	PValue	Genes	List Total	Pop Hits	Pop Total	Fold Enrichment	Bonferroni	Benjamini	FDR
UP_KEYWORDS	Metal-binding	301	18.7306	0.142572	DBF4B, FAM20C, RNASEH1, RNF216, AURKB, EDIL3, ZFP91, BAK1, G2E3, ATP2B4, MAP3K4, PLOD1, PLOD3, MTG2, PRIM2, ADAM9, COL10A1, NUDT19, ROCK2, UBR4, OLA1, POLB, ZNF503, OPTN, ESCO2, ADAMTS7, PGM3, ADAMTS9, ZNF789, MTF1, PIAS4, PARP12, PIAS3, XXYLT1, MTF2, UBR5, EIF2S2, PGM1, TGFB1I1, EXT1, EXT2, ADAMTS2, NEK6, NEK7, GNAI3, PPP2R3A, NEK2, ZNF131, ITGA11, ASAP1, DUSP12, ZNF514, PPAT, TK1, CALU, LPCAT1,…	1605	3640	20581	1.06037	1	0.494084	89.1188
GOTERM_MF_DIRECT	GO:0008270~zinc ion binding	94	5.84941	0.75466	DBF4B, LTN1, DBF4, LMO4, PHF20, GLI2, MMP2, G2E3, PCGF3, PAPPA, TRIM9, ZNF146, RC3H2, RNF149, ZYX, KDM5B, KPNB1, SEC24D, SEC23A, KDM7A, ZDHHC3, ZNF282, MICAL2, NEIL3, CA12, ZDHHC7, MMP19, UBR4, POLR1A, FBLIM1, DNAJC21, RNF175, NPEPPS, MMP14, MMP13, ZCCHC14, MMP11, ADAMTS7, RFWD2, ADAMTS9, RFWD3, PIAS4, PIAS3, MTF2, UBR5, COMMD3, RNF24, TGFB1I1, MECR, AARS2, ADAMTS2, ADAMTS13, FHL3, PML, FHL2, TRI…	1429	1169	16881	0.949903	1	0.999949	100
UP_KEYWORDS	Zinc	165	10.2676	0.946191	DBF4B, LMO4, DBF4, RNF216, MMP2, BAK1, ZFP91, G2E3, PAPPA, RC3H2, RNF149, ZNF445, ADAM9, ROCK2, CA12, NEIL3, UBR4, ZNF503, OPTN, NPEPPS, ESCO2, ADAMTS7, TNS3, ADAMTS9, ZFP69B, ZNF789, PARP12, PIAS4, MTF1, MTF2, PIAS3, UBR5, EIF2S2, RNF24, TGFB1I1, ADAMTS2, ANKFY1, ZC3H3, ARFGAP1, GNE, ZNF131, ASAP1, DUSP12, ZNF514, RABGGTB, TTC3, TK1, FBXO5, ANKIB1, GLO1, DDX41, RUNX1, TRAF5, DNMT3B, TRAF3, SLC30…	1605	2348	20581	0.901109	1	0.997071	100
UP_KEYWORDS	Zinc-finger	117	7.28065	0.986029	DBF4B, DBF4, RNF216, ZFP91, G2E3, RC3H2, ZNF445, RNF149, ROCK2, NEIL3, UBR4, ZNF503, OPTN, ESCO2, ZNF789, ZFP69B, PIAS4, MTF1, PARP12, MTF2, PIAS3, UBR5, EIF2S2, RNF24, ANKFY1, ZC3H3, ARFGAP1, ZNF131, ASAP1, ZNF514, TTC3, FBXO5, ANKIB1, DDX41, RUNX1, TRAF5, DNMT3B, TRAF3, KLF7, NPLOC4, ZMYM6, ASXL1, SMYD4, ZNF521, UBOX5, RNF7, TRIM59, TRPS1, SMYD5, CDC42BPA, HIVEP3, TCF19, ZNF410, CDC42BPB, LTN1,…	1605	1781	20581	0.84239	1	0.99966	100
Annotation Cluster 163	Enrichment Score: 0.23617918177396413
Category	Term	Count	%	PValue	Genes	List Total	Pop Hits	Pop Total	Fold Enrichment	Bonferroni	Benjamini	FDR
GOTERM_BP_DIRECT	GO:0007264~small GTPase mediated signal transduction	23	1.43124	0.464325	RAB2A, PLD2, RAP2A, PLD1, DOCK7, GEM, ARF5, SRPRB, RGL1, DOCK4, RND3, NRAS, ARHGAP32, RAB31, CHML, RAB28, ARHGAP1, ARF4, RIN2, YWHAQ, RHOBTB1, RHOC, ARL4C	1451	246	16792	1.082	1	0.999666	99.9991
INTERPRO	IPR005225:Small GTP-binding protein domain	15	0.933416	0.514623	RAB2A, RAP2A, GEM, ARF5, MTIF2, NRAS, RND3, RAB31, RAB28, MTG2, ARF4, RALA, RHOC, GUF1, ARL4C	1531	167	18559	1.08882	1	0.999974	99.9997
INTERPRO	IPR001806:Small GTPase superfamily	10	0.622278	0.818751	RAB2A, RND3, NRAS, RAP2A, RAB31, RAB28, RHOBTB1, RALA, RHOC, GEM	1531	139	18559	0.872097	1	1	100
Annotation Cluster 164	Enrichment Score: 0.23458914032602213
Category	Term	Count	%	PValue	Genes	List Total	Pop Hits	Pop Total	Fold Enrichment	Bonferroni	Benjamini	FDR
KEGG_PATHWAY	hsa04370:VEGF signaling pathway	9	0.56005	0.188208	AKT1, NRAS, PLA2G4A, PTK2, MAPK12, PLCG1, PPP3R1, PPP3CA, MAPKAPK2	628	61	6879	1.61614	1	0.767666	93.5118
KEGG_PATHWAY	hsa04664:Fc epsilon RI signaling pathway	6	0.373367	0.755015	AKT1, NRAS, PLA2G4A, MAPK12, PLCG1, FYN	628	68	6879	0.966514	1	0.952252	100
KEGG_PATHWAY	hsa04660:T cell receptor signaling pathway	8	0.497822	0.818365	AKT1, NRAS, MAPK12, PLCG1, FYN, PPP3R1, PPP3CA, CDK4	628	100	6879	0.876306	1	0.960873	100
KEGG_PATHWAY	hsa04917:Prolactin signaling pathway	3	0.186683	0.991065	AKT1, NRAS, MAPK12	628	71	6879	0.462838	1	0.999062	100
Annotation Cluster 165	Enrichment Score: 0.23411845572025344
Category	Term	Count	%	PValue	Genes	List Total	Pop Hits	Pop Total	Fold Enrichment	Bonferroni	Benjamini	FDR
UP_KEYWORDS	Iron-sulfur	6	0.373367	0.506237	DNA2, PRIM2, UQCRFS1, EXO5, PPAT, GLRX2	1605	60	20581	1.28231	1	0.86799	99.9962
UP_KEYWORDS	4Fe-4S	4	0.248911	0.558771	DNA2, PRIM2, EXO5, PPAT	1605	37	20581	1.38628	1	0.90057	99.9992
GOTERM_MF_DIRECT	GO:0051539~4 iron, 4 sulfur cluster binding	4	0.248911	0.701548	DNA2, PRIM2, EXO5, PPAT	1429	42	16881	1.12506	1	0.999888	100
Annotation Cluster 166	Enrichment Score: 0.23329356177081087
Category	Term	Count	%	PValue	Genes	List Total	Pop Hits	Pop Total	Fold Enrichment	Bonferroni	Benjamini	FDR
INTERPRO	IPR011047:Quinonprotein alcohol dehydrogenase-like superfamily	6	0.373367	0.362261	EML1, UTP18, WDR62, WDR27, AHCTF1, EMC1	1531	48	18559	1.51527	1	0.999552	99.9608
UP_SEQ_FEATURE	repeat:WD 10	4	0.248911	0.45081	EML1, DMXL2, WDR62, WDR27	1593	31	20063	1.62509	1	1	99.9985
UP_SEQ_FEATURE	repeat:WD 9	4	0.248911	0.689292	EML1, DMXL2, WDR62, WDR27	1593	44	20063	1.14495	1	1	100
UP_SEQ_FEATURE	repeat:WD 11	3	0.186683	0.700024	EML1, DMXL2, WDR62	1593	30	20063	1.25945	1	1	100
UP_SEQ_FEATURE	repeat:WD 8	4	0.248911	0.86497	EML1, DMXL2, WDR62, WDR27	1593	60	20063	0.839632	1	1	100
Annotation Cluster 167	Enrichment Score: 0.22906255449522253
Category	Term	Count	%	PValue	Genes	List Total	Pop Hits	Pop Total	Fold Enrichment	Bonferroni	Benjamini	FDR
UP_SEQ_FEATURE	repeat:Spectrin 3	3	0.186683	0.530328	SESTD1, TRIO, DST	1593	22	20063	1.71743	1	1	99.9999
UP_SEQ_FEATURE	repeat:Spectrin 1	3	0.186683	0.622492	SESTD1, TRIO, DST	1593	26	20063	1.45321	1	1	100
UP_SEQ_FEATURE	repeat:Spectrin 2	3	0.186683	0.622492	SESTD1, TRIO, DST	1593	26	20063	1.45321	1	1	100
Annotation Cluster 168	Enrichment Score: 0.22672055430189625
Category	Term	Count	%	PValue	Genes	List Total	Pop Hits	Pop Total	Fold Enrichment	Bonferroni	Benjamini	FDR
GOTERM_BP_DIRECT	GO:0045454~cell redox homeostasis	8	0.497822	0.50156	GPX1, NXN, TXNDC5, TXN, EGLN2, TXNDC9, QSOX1, GLRX2	1451	77	16792	1.20236	1	0.999812	99.9998
GOTERM_MF_DIRECT	GO:0003756~protein disulfide isomerase activity	3	0.186683	0.566248	TXNDC5, QSOX1, GLRX2	1429	22	16881	1.61088	1	0.999333	99.9999
GOTERM_CC_DIRECT	GO:0005623~cell	8	0.497822	0.735374	TBXAS1, NXN, FAM20A, TXNDC5, TGFBR1, CENPE, QSOX1, GLRX2	1516	100	18224	0.961689	1	0.994311	100
Annotation Cluster 169	Enrichment Score: 0.2263086148226955
Category	Term	Count	%	PValue	Genes	List Total	Pop Hits	Pop Total	Fold Enrichment	Bonferroni	Benjamini	FDR
GOTERM_BP_DIRECT	GO:0006914~autophagy	14	0.871189	0.36226	ARSB, ATG10, SH3GLB1, RB1CC1, ATG7, SNF8, VPS37A, TECPR2, DAP, MTOR, OPTN, C19ORF12, SESN2, WIPI1	1451	133	16792	1.21818	1	0.99863	99.9771
GOTERM_CC_DIRECT	GO:0034045~pre-autophagosomal structure membrane	3	0.186683	0.388815	ATG12, RB1CC1, WIPI1	1516	16	18224	2.25396	1	0.932383	99.9455
GOTERM_BP_DIRECT	GO:0000422~mitophagy	4	0.248911	0.592299	CDKN2A, ATG12, RB1CC1, WIPI1	1451	35	16792	1.3226	1	0.999957	100
GOTERM_BP_DIRECT	GO:0016236~macroautophagy	7	0.435594	0.650658	ATG10, ATG12, ATG7, RB1CC1, MTOR, OPTN, WIPI1	1451	76	16792	1.06591	1	0.999986	100
KEGG_PATHWAY	hsa04140:Regulation of autophagy	3	0.186683	0.678935	ATG10, ATG12, ATG7	628	25	6879	1.31446	1	0.926114	100
UP_KEYWORDS	Autophagy	9	0.56005	0.803197	ATG10, ATG12, SH3GLB1, ATG7, RB1CC1, TECPR2, DAP, OPTN, WIPI1	1605	130	20581	0.88775	1	0.972256	100
GOTERM_BP_DIRECT	GO:0000045~autophagosome assembly	3	0.186683	0.880097	ATG12, RB1CC1, WIPI1	1451	41	16792	0.846784	1	1	100
Annotation Cluster 170	Enrichment Score: 0.22360578971762177
Category	Term	Count	%	PValue	Genes	List Total	Pop Hits	Pop Total	Fold Enrichment	Bonferroni	Benjamini	FDR
UP_SEQ_FEATURE	zinc finger region:C4-type	9	0.56005	0.349257	ARFGAP1, SMAP1, EIF2S2, FHL3, FHL2, GTF2H3, ASAP1, RPL37, MCM2	1593	84	20063	1.34941	1	0.999991	99.9647
UP_SEQ_FEATURE	domain:Arf-GAP	3	0.186683	0.700024	ARFGAP1, SMAP1, ASAP1	1593	30	20063	1.25945	1	1	100
INTERPRO	IPR001164:Arf GTPase activating protein	3	0.186683	0.720538	ARFGAP1, SMAP1, ASAP1	1531	30	18559	1.21221	1	1	100
SMART	SM00105:ArfGap	3	0.186683	0.723872	ARFGAP1, SMAP1, ASAP1	835	30	10057	1.20443	1	0.998091	100
Annotation Cluster 171	Enrichment Score: 0.22104680649562736
Category	Term	Count	%	PValue	Genes	List Total	Pop Hits	Pop Total	Fold Enrichment	Bonferroni	Benjamini	FDR
GOTERM_BP_DIRECT	GO:0006369~termination of RNA polymerase II transcription	7	0.435594	0.479803	SARNP, PAPOLA, SRSF4, LSM10, THOC5, CPSF3, SNRPE	1451	64	16792	1.26576	1	0.999726	99.9995
GOTERM_BP_DIRECT	GO:0031124~mRNA 3'-end processing	5	0.311139	0.637006	SARNP, PAPOLA, SRSF4, THOC5, CPSF3	1451	50	16792	1.15727	1	0.999982	100
GOTERM_BP_DIRECT	GO:0006405~RNA export from nucleus	5	0.311139	0.710644	SARNP, SRSF4, NUP188, THOC5, NUP155	1451	55	16792	1.05206	1	0.999996	100
Annotation Cluster 172	Enrichment Score: 0.21682608225368988
Category	Term	Count	%	PValue	Genes	List Total	Pop Hits	Pop Total	Fold Enrichment	Bonferroni	Benjamini	FDR
SMART	SM00231:FA58C	3	0.186683	0.529547	NRP1, EDIL3, DDR2	835	21	10057	1.72062	1	0.990575	99.9976
INTERPRO	IPR000421:Coagulation factor 5/8 C-terminal type domain	3	0.186683	0.622403	NRP1, EDIL3, DDR2	1531	25	18559	1.45466	1	0.999997	100
INTERPRO	IPR008979:Galactose-binding domain-like	7	0.435594	0.678492	PCSK1, NRP1, HECTD3, EDIL3, DDR2, EPHB4, SUCO	1531	82	18559	1.03482	1	0.999999	100
Annotation Cluster 173	Enrichment Score: 0.20505167520229234
Category	Term	Count	%	PValue	Genes	List Total	Pop Hits	Pop Total	Fold Enrichment	Bonferroni	Benjamini	FDR
INTERPRO	IPR001190:Speract/scavenger receptor	4	0.248911	0.38675	HHIPL1, PGBD1, LOXL3, LOXL2	1531	27	18559	1.79587	1	0.999724	99.9802
GOTERM_MF_DIRECT	GO:0005044~scavenger receptor activity	5	0.311139	0.587574	HHIPL1, PGBD1, STAB1, LOXL3, LOXL2	1429	48	16881	1.23054	1	0.999473	99.9999
SMART	SM00202:SR	3	0.186683	0.647436	HHIPL1, LOXL3, LOXL2	835	26	10057	1.38973	1	0.995655	100
INTERPRO	IPR017448:Speract/scavenger receptor-related	3	0.186683	0.664545	HHIPL1, LOXL3, LOXL2	1531	27	18559	1.3469	1	0.999999	100
GOTERM_BP_DIRECT	GO:0006898~receptor-mediated endocytosis	11	0.684505	0.965001	HHIPL1, HSPH1, DAB2, AP1S1, PGBD1, STAB1, LRP12, LOXL3, CLTC, LDLRAD3, LOXL2	1451	186	16792	0.684407	1	1	100
Annotation Cluster 174	Enrichment Score: 0.2033231306945092
Category	Term	Count	%	PValue	Genes	List Total	Pop Hits	Pop Total	Fold Enrichment	Bonferroni	Benjamini	FDR
SMART	SM00333:TUDOR	4	0.248911	0.390465	PHF19, MTF2, SND1, PHF20	835	27	10057	1.78434	1	0.978244	99.9074
INTERPRO	IPR002999:Tudor domain	4	0.248911	0.454596	PHF19, MTF2, SND1, PHF20	1531	30	18559	1.61629	1	0.999922	99.9974
INTERPRO	IPR019786:Zinc finger, PHD-type, conserved site	7	0.435594	0.479075	KDM7A, G2E3, PHF19, MTF2, TCF19, PHF20, KDM5B	1531	67	18559	1.26649	1	0.999947	99.9989
UP_SEQ_FEATURE	zinc finger region:PHD-type 1	4	0.248911	0.492721	G2E3, PHF19, MTF2, KDM5B	1593	33	20063	1.5266	1	1	99.9996
INTERPRO	IPR011011:Zinc finger, FYVE/PHD-type	12	0.746733	0.620661	KDM7A, G2E3, PHF19, ZFYVE27, MTF2, SPIRE1, TCF19, SYTL2, PHF20, DNMT3B, KDM5B, ANKFY1	1531	141	18559	1.03167	1	0.999997	100
UP_SEQ_FEATURE	zinc finger region:PHD-type 2	3	0.186683	0.700024	PHF19, MTF2, KDM5B	1593	30	20063	1.25945	1	1	100
INTERPRO	IPR001965:Zinc finger, PHD-type	7	0.435594	0.752488	KDM7A, G2E3, PHF19, MTF2, TCF19, PHF20, KDM5B	1531	89	18559	0.953427	1	1	100
SMART	SM00249:PHD	7	0.435594	0.758125	KDM7A, G2E3, PHF19, MTF2, TCF19, PHF20, KDM5B	835	89	10057	0.947305	1	0.998833	100
UP_SEQ_FEATURE	zinc finger region:PHD-type	3	0.186683	0.92581	KDM7A, TCF19, PHF20	1593	52	20063	0.726604	1	1	100
INTERPRO	IPR019787:Zinc finger, PHD-finger	4	0.248911	0.963445	KDM7A, PHF19, MTF2, KDM5B	1531	79	18559	0.613779	1	1	100
Annotation Cluster 175	Enrichment Score: 0.20235363721710936
Category	Term	Count	%	PValue	Genes	List Total	Pop Hits	Pop Total	Fold Enrichment	Bonferroni	Benjamini	FDR
UP_SEQ_FEATURE	short sequence motif:Nudix box	3	0.186683	0.530328	NUDT1, NUDT19, DCP2	1593	22	20063	1.71743	1	1	99.9999
UP_SEQ_FEATURE	domain:Nudix hydrolase	3	0.186683	0.643227	NUDT1, NUDT19, DCP2	1593	27	20063	1.39939	1	1	100
INTERPRO	IPR000086:NUDIX hydrolase domain	3	0.186683	0.664545	NUDT1, NUDT19, DCP2	1531	27	18559	1.3469	1	0.999999	100
INTERPRO	IPR015797:NUDIX hydrolase domain-like	3	0.186683	0.684152	NUDT1, NUDT19, DCP2	1531	28	18559	1.2988	1	0.999999	100
Annotation Cluster 176	Enrichment Score: 0.18946826660081262
Category	Term	Count	%	PValue	Genes	List Total	Pop Hits	Pop Total	Fold Enrichment	Bonferroni	Benjamini	FDR
UP_SEQ_FEATURE	domain:FERM	5	0.311139	0.551976	FRMD5, PTK2, FRMD6, FERMT2, PTPN14	1593	49	20063	1.28515	1	1	100
INTERPRO	IPR019748:FERM central domain	5	0.311139	0.61533	FRMD5, PTK2, FRMD6, FERMT2, PTPN14	1531	51	18559	1.18845	1	0.999997	100
INTERPRO	IPR019749:Band 4.1 domain	5	0.311139	0.61533	FRMD5, PTK2, FRMD6, FERMT2, PTPN14	1531	51	18559	1.18845	1	0.999997	100
INTERPRO	IPR000299:FERM domain	5	0.311139	0.61533	FRMD5, PTK2, FRMD6, FERMT2, PTPN14	1531	51	18559	1.18845	1	0.999997	100
SMART	SM00295:B41	5	0.311139	0.620359	FRMD5, PTK2, FRMD6, FERMT2, PTPN14	835	51	10057	1.18081	1	0.995376	99.9999
INTERPRO	IPR018980:FERM, C-terminal PH-like domain	3	0.186683	0.664545	FRMD5, FRMD6, PTPN14	1531	27	18559	1.3469	1	0.999999	100
SMART	SM01196:SM01196	3	0.186683	0.667993	FRMD5, FRMD6, PTPN14	835	27	10057	1.33826	1	0.996364	100
INTERPRO	IPR018979:FERM, N-terminal	3	0.186683	0.702808	FRMD5, FRMD6, PTPN14	1531	29	18559	1.25401	1	1	100
INTERPRO	IPR014352:FERM/acyl-CoA-binding protein, 3-helical bundle	4	0.248911	0.792073	FRMD5, FRMD6, FERMT2, PTPN14	1531	50	18559	0.969771	1	1	100
Annotation Cluster 177	Enrichment Score: 0.18840997356837164
Category	Term	Count	%	PValue	Genes	List Total	Pop Hits	Pop Total	Fold Enrichment	Bonferroni	Benjamini	FDR
GOTERM_MF_DIRECT	GO:0019003~GDP binding	6	0.373367	0.485614	RAB2A, RAB31, GNAI3, RAB28, RALA, GEM	1429	54	16881	1.31257	1	0.998147	99.998
INTERPRO	IPR020849:Small GTPase superfamily, Ras type	4	0.248911	0.634371	NRAS, RAP2A, RALA, GEM	1531	39	18559	1.2433	1	0.999998	100
UP_SEQ_FEATURE	short sequence motif:Effector region	8	0.497822	0.699155	RAB2A, RND3, NRAS, RAP2A, RAB31, RAB28, RALA, RHOC	1593	101	20063	0.997582	1	1	100
INTERPRO	IPR001806:Small GTPase superfamily	10	0.622278	0.818751	RAB2A, RND3, NRAS, RAP2A, RAB31, RAB28, RHOBTB1, RALA, RHOC, GEM	1531	139	18559	0.872097	1	1	100
Annotation Cluster 178	Enrichment Score: 0.18763606060103064
Category	Term	Count	%	PValue	Genes	List Total	Pop Hits	Pop Total	Fold Enrichment	Bonferroni	Benjamini	FDR
UP_SEQ_FEATURE	domain:t-SNARE coiled-coil homology	3	0.186683	0.554749	STX1A, STX16, BET1	1593	23	20063	1.64276	1	1	100
SMART	SM00397:t_SNARE	3	0.186683	0.579738	STX1A, STX16, BET1	835	23	10057	1.571	1	0.993294	99.9995
KEGG_PATHWAY	hsa04130:SNARE interactions in vesicular transport	4	0.248911	0.610586	STX1A, STX16, BET1, YKT6	628	34	6879	1.28868	1	0.912455	99.9996
GOTERM_CC_DIRECT	GO:0031201~SNARE complex	5	0.311139	0.652588	STX1A, SCFD1, STX16, BET1, YKT6	1516	53	18224	1.13407	1	0.987739	100
INTERPRO	IPR000727:Target SNARE coiled-coil domain	3	0.186683	0.684152	STX1A, STX16, BET1	1531	28	18559	1.2988	1	0.999999	100
GOTERM_MF_DIRECT	GO:0005484~SNAP receptor activity	3	0.186683	0.853723	STX1A, STX16, YKT6	1429	39	16881	0.908704	1	0.999996	100
Annotation Cluster 179	Enrichment Score: 0.17750362469934974
Category	Term	Count	%	PValue	Genes	List Total	Pop Hits	Pop Total	Fold Enrichment	Bonferroni	Benjamini	FDR
KEGG_PATHWAY	hsa00020:Citrate cycle (TCA cycle)	4	0.248911	0.523658	IDH2, ACLY, DLAT, FH	628	30	6879	1.46051	1	0.896427	99.994
UP_KEYWORDS	Tricarboxylic acid cycle	3	0.186683	0.568121	IDH2, DLAT, FH	1605	24	20581	1.60288	1	0.903918	99.9994
GOTERM_BP_DIRECT	GO:0006099~tricarboxylic acid cycle	3	0.186683	0.727627	IDH2, DLAT, FH	1451	29	16792	1.19718	1	0.999997	100
KEGG_PATHWAY	hsa01200:Carbon metabolism	8	0.497822	0.900718	SDS, H6PD, ADPGK, MCEE, IDH2, DLAT, ENO1, FH	628	113	6879	0.775492	1	0.97902	100
Annotation Cluster 180	Enrichment Score: 0.16909046800292926
Category	Term	Count	%	PValue	Genes	List Total	Pop Hits	Pop Total	Fold Enrichment	Bonferroni	Benjamini	FDR
BIOCARTA	h_uCalpainPathway:uCalpain and friends in Cell spread	3	0.186683	0.544789	PTK2, ACTA1, ITGB1	171	17	1625	1.67699	1	0.989225	99.9953
BIOCARTA	h_integrinPathway:Integrin Signaling Pathway	5	0.311139	0.552499	PTK2, ACTA1, FYN, ZYX, ITGB1	171	37	1625	1.28418	1	0.987618	99.9962
BIOCARTA	h_mCalpainPathway:mCalpain and friends in Cell motility	3	0.186683	0.687962	PTK2, ACTA1, ITGB1	171	22	1625	1.29585	1	0.997278	100
BIOCARTA	h_agrPathway:Agrin in Postsynaptic Differentiation	4	0.248911	0.761634	LAMA4, PTK2, ACTA1, ITGB1	171	37	1625	1.02734	1	0.998494	100
BIOCARTA	h_metPathway:Signaling of Hepatocyte Growth Factor Receptor	3	0.186683	0.90506	PTK2, ACTA1, ITGB1	171	36	1625	0.79191	1	0.999922	100
Annotation Cluster 181	Enrichment Score: 0.16568899614356433
Category	Term	Count	%	PValue	Genes	List Total	Pop Hits	Pop Total	Fold Enrichment	Bonferroni	Benjamini	FDR
UP_SEQ_FEATURE	domain:EF-hand 5	3	0.186683	0.336592	AHRR, NIN, CALU	1593	15	20063	2.5189	1	0.999988	99.9495
UP_SEQ_FEATURE	calcium-binding region:4	3	0.186683	0.478816	AHRR, PPP3R1, CALU	1593	20	20063	1.88917	1	1	99.9994
UP_SEQ_FEATURE	domain:EF-hand 4	6	0.373367	0.552349	AHRR, SLC25A13, NIN, SLC25A24, PPP3R1, CALU	1593	62	20063	1.21882	1	1	100
UP_SEQ_FEATURE	calcium-binding region:1	11	0.684505	0.567893	AHRR, SLC25A13, LPCAT1, SLC25A24, PPP3R1, FKBP14, FKBP10, CIB2, DST, PPP2R3C, CALU	1593	128	20063	1.08234	1	1	100
UP_SEQ_FEATURE	calcium-binding region:3	4	0.248911	0.607736	AHRR, SLC25A13, SLC25A24, PPP3R1	1593	39	20063	1.29174	1	1	100
COG_ONTOLOGY	Signal transduction mechanisms / Cytoskeleton / Cell division and chromosome partitioning / General function prediction only	4	0.248911	0.710168	SLC25A13, LPCAT1, SLC25A24, CIB2	170	43	2026	1.10862	1	0.960798	99.9981
UP_SEQ_FEATURE	calcium-binding region:2	9	0.56005	0.728166	AHRR, SLC25A13, SLC25A24, PPP3R1, FKBP14, FKBP10, CIB2, DST, CALU	1593	118	20063	0.960596	1	1	100
UP_SEQ_FEATURE	domain:EF-hand 3	7	0.435594	0.783153	AHRR, SLC25A13, NIN, SLC25A24, PPP3R1, CIB2, CALU	1593	96	20063	0.918347	1	1	100
INTERPRO	IPR002048:EF-hand domain	17	1.05787	0.784336	PPP2R3A, NKD2, NIN, PPP3R1, CALU, SLC25A13, GNPTAB, PLCG1, LPCAT1, SLC25A24, FKBP14, CIB2, FKBP10, DST, EHD2, EHD3, TBC1D9B	1531	228	18559	0.903844	1	1	100
UP_SEQ_FEATURE	domain:EF-hand 2	13	0.808961	0.80524	PPP2R3A, NIN, PPP3R1, CALU, AHRR, SLC25A13, LPCAT1, SLC25A24, FKBP14, FKBP10, CIB2, DST, PPP2R3C	1593	185	20063	0.885017	1	1	100
UP_SEQ_FEATURE	domain:EF-hand 1	13	0.808961	0.80524	PPP2R3A, NIN, PPP3R1, CALU, AHRR, SLC25A13, LPCAT1, SLC25A24, FKBP14, FKBP10, CIB2, DST, PPP2R3C	1593	185	20063	0.885017	1	1	100
INTERPRO	IPR018247:EF-Hand 1, calcium-binding site	13	0.808961	0.805335	PPP2R3A, PPP3R1, CALU, PLCG1, GNPTAB, SLC25A24, FKBP14, CIB2, FKBP10, EHD2, DST, PPP2R3C, EHD3	1531	178	18559	0.885325	1	1	100
INTERPRO	IPR011992:EF-hand-like domain	17	1.05787	0.956079	PPP2R3A, NKD2, NIN, PPP3R1, CALU, SLC25A13, PLCG1, LPCAT1, SLC25A24, FKBP14, CIB2, FKBP10, DST, EHD2, PPP2R3C, EHD3, TBC1D9B	1531	279	18559	0.738625	1	1	100
SMART	SM00054:EFh	7	0.435594	0.983165	LPCAT1, SLC25A24, PPP3R1, FKBP10, CIB2, DST, CALU	835	144	10057	0.585487	1	1	100
Annotation Cluster 182	Enrichment Score: 0.16201876409826366
Category	Term	Count	%	PValue	Genes	List Total	Pop Hits	Pop Total	Fold Enrichment	Bonferroni	Benjamini	FDR
GOTERM_BP_DIRECT	GO:0000717~nucleotide-excision repair, DNA duplex unwinding	3	0.186683	0.577883	RAD23B, CHD1L, GTF2H3	1451	22	16792	1.5781	1	0.999945	100
GOTERM_BP_DIRECT	GO:0006294~nucleotide-excision repair, preincision complex assembly	3	0.186683	0.727627	RAD23B, CHD1L, GTF2H3	1451	29	16792	1.19718	1	0.999997	100
GOTERM_BP_DIRECT	GO:0070911~global genome nucleotide-excision repair	3	0.186683	0.776596	RAD23B, CHD1L, GTF2H3	1451	32	16792	1.08494	1	0.999999	100
Annotation Cluster 183	Enrichment Score: 0.15011360786634484
Category	Term	Count	%	PValue	Genes	List Total	Pop Hits	Pop Total	Fold Enrichment	Bonferroni	Benjamini	FDR
INTERPRO	IPR023753:Pyridine nucleotide-disulphide oxidoreductase, FAD/NAD(P)-binding domain	6	0.373367	0.526733	KDM1A, CHML, L2HGDH, MICAL2, FOXRED1, SMOX	1531	58	18559	1.25401	1	0.999979	99.9998
GOTERM_MF_DIRECT	GO:0016491~oxidoreductase activity	17	1.05787	0.629992	NDUFAF5, MICAL2, FADS1, EGLN2, C1ORF43, KDM1A, NDOR1, CHML, L2HGDH, RRM2, AKR1B1, FOXRED1, SMOX, MECR, ENOX1, ETFA, OXR1	1429	200	16881	1.00412	1	0.999664	100
UP_KEYWORDS	FAD	9	0.56005	0.632516	KDM1A, NDOR1, L2HGDH, MICAL2, FOXRED1, SMOX, QSOX1, ETFA, ACOX3	1605	110	20581	1.04916	1	0.926163	99.9999
UP_KEYWORDS	Flavoprotein	9	0.56005	0.743491	KDM1A, NDOR1, L2HGDH, MICAL2, FOXRED1, SMOX, QSOX1, ETFA, ACOX3	1605	122	20581	0.945963	1	0.961473	100
UP_SEQ_FEATURE	nucleotide phosphate-binding region:FAD	4	0.248911	0.879241	KDM1A, NDOR1, MICAL2, ETFA	1593	62	20063	0.812547	1	1	100
GOTERM_MF_DIRECT	GO:0050660~flavin adenine dinucleotide binding	4	0.248911	0.91609	KDM1A, NDOR1, ETFA, ACOX3	1429	64	16881	0.738322	1	1	100
Annotation Cluster 184	Enrichment Score: 0.14998266629124252
Category	Term	Count	%	PValue	Genes	List Total	Pop Hits	Pop Total	Fold Enrichment	Bonferroni	Benjamini	FDR
GOTERM_BP_DIRECT	GO:1902187~negative regulation of viral release from host cell	3	0.186683	0.407774	PML, TRIM27, TRIM13	1451	16	16792	2.16988	1	0.999316	99.9942
INTERPRO	IPR000315:Zinc finger, B-box	5	0.311139	0.91468	TRIM59, TRIM9, PML, TRIM27, TRIM13	1531	82	18559	0.739155	1	1	100
SMART	SM00336:BBOX	4	0.248911	0.9514	TRIM9, PML, TRIM27, TRIM13	835	74	10057	0.651044	1	0.999995	100
Annotation Cluster 185	Enrichment Score: 0.14382765755505428
Category	Term	Count	%	PValue	Genes	List Total	Pop Hits	Pop Total	Fold Enrichment	Bonferroni	Benjamini	FDR
UP_SEQ_FEATURE	domain:Laminin EGF-like 1	3	0.186683	0.622492	LAMA4, STAB1, LAMB1	1593	26	20063	1.45321	1	1	100
UP_SEQ_FEATURE	domain:Laminin EGF-like 2	3	0.186683	0.643227	LAMA4, STAB1, LAMB1	1593	27	20063	1.39939	1	1	100
UP_KEYWORDS	Laminin EGF-like domain	3	0.186683	0.707587	LAMA4, STAB1, LAMB1	1605	31	20581	1.24094	1	0.950919	100
SMART	SM00180:EGF_Lam	3	0.186683	0.799263	LAMA4, STAB1, LAMB1	835	35	10057	1.03237	1	0.999434	100
INTERPRO	IPR002049:EGF-like, laminin	3	0.186683	0.843129	LAMA4, STAB1, LAMB1	1531	39	18559	0.932472	1	1	100
Annotation Cluster 186	Enrichment Score: 0.14272756801935263
Category	Term	Count	%	PValue	Genes	List Total	Pop Hits	Pop Total	Fold Enrichment	Bonferroni	Benjamini	FDR
GOTERM_BP_DIRECT	GO:0046856~phosphatidylinositol dephosphorylation	4	0.248911	0.34364	MTMR2, INPPL1, SYNJ2, TMEM55A	1451	24	16792	1.92878	1	0.998176	99.9609
KEGG_PATHWAY	hsa00562:Inositol phosphate metabolism	6	0.373367	0.787809	MTMR2, IMPAD1, PLCG1, INPPL1, SYNJ2, IPMK	628	71	6879	0.925675	1	0.957057	100
KEGG_PATHWAY	hsa04070:Phosphatidylinositol signaling system	8	0.497822	0.801897	MTMR2, IMPAD1, PLCG1, INPPL1, SYNJ2, DGKH, IPMK, TMEM55A	628	98	6879	0.89419	1	0.95785	100
GOTERM_BP_DIRECT	GO:0043647~inositol phosphate metabolic process	3	0.186683	0.922229	PLCG1, INPPL1, IPMK	1451	47	16792	0.738684	1	1	100
GOTERM_BP_DIRECT	GO:0006661~phosphatidylinositol biosynthetic process	3	0.186683	0.965785	MTMR2, INPPL1, SYNJ2	1451	58	16792	0.598588	1	1	100
Annotation Cluster 187	Enrichment Score: 0.13457795698421762
Category	Term	Count	%	PValue	Genes	List Total	Pop Hits	Pop Total	Fold Enrichment	Bonferroni	Benjamini	FDR
INTERPRO	IPR013767:PAS fold	3	0.186683	0.472176	NPAS2, AHRR, ARNTL2	1531	19	18559	1.91402	1	0.999947	99.9986
GOTERM_MF_DIRECT	GO:0046983~protein dimerization activity	13	0.808961	0.623303	E2F1, E2F3, GARS, MSC, AHRR, NPAS2, HEY1, ZBED6, ZBED4, FAP, MNT, ARNTL2, PPP3CA	1429	150	16881	1.02381	1	0.999648	100
SMART	SM00091:PAS	3	0.186683	0.625881	NPAS2, AHRR, ARNTL2	835	25	10057	1.44532	1	0.995114	99.9999
INTERPRO	IPR000014:PAS domain	3	0.186683	0.782731	NPAS2, AHRR, ARNTL2	1531	34	18559	1.0696	1	1	100
UP_SEQ_FEATURE	domain:Helix-loop-helix motif	8	0.497822	0.816364	NPAS2, AHRR, HEY1, PHTF2, MNT, ARNTL2, MSC, TWIST1	1593	115	20063	0.876137	1	1	100
UP_SEQ_FEATURE	DNA-binding region:Basic motif	11	0.684505	0.841712	NPAS2, AHRR, FOSL2, HEY1, CREM, PHTF2, MNT, CREB3L1, ARNTL2, MSC, TWIST1	1593	163	20063	0.849934	1	1	100
SMART	SM00353:HLH	7	0.435594	0.915678	NPAS2, AHRR, HEY1, MNT, ARNTL2, MSC, TWIST1	835	113	10057	0.746108	1	0.999972	100
INTERPRO	IPR011598:Myc-type, basic helix-loop-helix (bHLH) domain	7	0.435594	0.924016	NPAS2, AHRR, HEY1, MNT, ARNTL2, MSC, TWIST1	1531	116	18559	0.731509	1	1	100
Annotation Cluster 188	Enrichment Score: 0.1286564399261632
Category	Term	Count	%	PValue	Genes	List Total	Pop Hits	Pop Total	Fold Enrichment	Bonferroni	Benjamini	FDR
GOTERM_BP_DIRECT	GO:0070588~calcium ion transmembrane transport	10	0.622278	0.709174	DENND5A, ATP2B4, ZP3, TRPA1, PKD1, TRPV4, ASPH, CACNA1C, PKD1L1, CACNA2D4	1451	119	16792	0.972497	1	0.999996	100
GOTERM_MF_DIRECT	GO:0005262~calcium channel activity	6	0.373367	0.716502	DENND5A, TRPA1, PKD1, MCU, TRPV4, PKD1L1	1429	70	16881	1.01256	1	0.999915	100
UP_KEYWORDS	Calcium channel	5	0.311139	0.766486	MCU, TRPV4, CACNA1C, PKD1L1, CACNA2D4	1605	66	20581	0.971443	1	0.966647	100
UP_KEYWORDS	Calcium transport	7	0.435594	0.785054	ATP2B4, MCUR1, MCU, TRPV4, CACNA1C, PKD1L1, CACNA2D4	1605	98	20581	0.915932	1	0.968271	100
Annotation Cluster 189	Enrichment Score: 0.12687152364449616
Category	Term	Count	%	PValue	Genes	List Total	Pop Hits	Pop Total	Fold Enrichment	Bonferroni	Benjamini	FDR
INTERPRO	IPR000008:C2 calcium-dependent membrane targeting	13	0.808961	0.716365	RASAL2, TNS3, PLA2G4A, C2CD2, HECW1, PLCG1, NEDD4, ASCC3, RPGRIP1L, CPNE1, SYTL2, ITCH, ESYT2	1531	165	18559	0.955078	1	1	100
SMART	SM00239:C2	10	0.622278	0.736379	RASAL2, PLA2G4A, HECW1, PLCG1, NEDD4, RPGRIP1L, CPNE1, SYTL2, ITCH, ESYT2	835	127	10057	0.948371	1	0.998362	100
UP_SEQ_FEATURE	domain:C2	6	0.373367	0.789132	RASAL2, PLA2G4A, C2CD2, HECW1, PLCG1, ITCH	1593	82	20063	0.921547	1	1	100
Annotation Cluster 190	Enrichment Score: 0.12632221340235916
Category	Term	Count	%	PValue	Genes	List Total	Pop Hits	Pop Total	Fold Enrichment	Bonferroni	Benjamini	FDR
UP_SEQ_FEATURE	repeat:LRR 6	17	1.05787	0.597022	LRRC4, LRRC40, PXDN, LRRC41, LUM, SKP2, CENPE, LRRC39, SCRIB, LINGO1, LRRTM2, COL6A3, PKD1, FBXL7, FBXL13, FBXL14, OMG	1593	209	20063	1.02443	1	1	100
UP_SEQ_FEATURE	repeat:LRR 3	24	1.49347	0.613034	LRRC4, LRRC40, PXDN, PDS5A, LRRC41, LUM, CEP78, SKP2, CENPE, LRR1, LRRC39, SCRIB, LINGO1, NTRK1, LRRTM2, COL6A3, PKD1, FBXL7, FBXL13, FBXL6, FBXL14, LRWD1, OMG, FBXL18	1593	302	20063	1.00089	1	1	100
UP_SEQ_FEATURE	repeat:LRR 8	12	0.746733	0.633978	LRRC4, LINGO1, LRRC40, LUM, LRRTM2, COL6A3, SKP2, CENPE, FBXL13, FBXL7, LRRC39, SCRIB	1593	148	20063	1.02117	1	1	100
UP_SEQ_FEATURE	repeat:LRR 7	14	0.871189	0.647101	LRRC4, LRRC40, LRRC41, LUM, SKP2, CENPE, SCRIB, LRRC39, LINGO1, LRRTM2, COL6A3, FBXL7, FBXL13, OMG	1593	176	20063	1.00183	1	1	100
UP_SEQ_FEATURE	repeat:LRR 1	25	1.55569	0.650414	LRRC4, CEP72, LRRC40, PXDN, PDS5A, LRRC41, LUM, CEP78, SKP2, CENPE, LRR1, LRRC39, SCRIB, LINGO1, NTRK1, LRRTM2, COL6A3, PKD1, FBXL7, FBXL13, FBXL6, FBXL14, LRWD1, OMG, FBXL18	1593	321	20063	0.980878	1	1	100
UP_SEQ_FEATURE	repeat:LRR 2	25	1.55569	0.656423	LRRC4, CEP72, LRRC40, PXDN, PDS5A, LRRC41, LUM, CEP78, SKP2, CENPE, LRR1, LRRC39, SCRIB, LINGO1, NTRK1, LRRTM2, COL6A3, PKD1, FBXL7, FBXL13, FBXL6, FBXL14, LRWD1, OMG, FBXL18	1593	322	20063	0.977832	1	1	100
INTERPRO	IPR000372:Leucine-rich repeat-containing N-terminal	5	0.311139	0.660583	LRRC4, LINGO1, LUM, PKD1, OMG	1531	54	18559	1.12242	1	0.999999	100
UP_SEQ_FEATURE	repeat:LRR 5	18	1.1201	0.662958	LRRC4, LRRC40, PXDN, LRRC41, LUM, SKP2, LRR1, CENPE, LRRC39, SCRIB, LINGO1, LRRTM2, COL6A3, PKD1, FBXL7, FBXL13, FBXL14, OMG	1593	231	20063	0.981388	1	1	100
SMART	SM00013:LRRNT	5	0.311139	0.665549	LRRC4, LINGO1, LUM, PKD1, OMG	835	54	10057	1.11521	1	0.996468	100
UP_SEQ_FEATURE	repeat:LRR 16	4	0.248911	0.703977	LRRC40, COL6A3, CENPE, SCRIB	1593	45	20063	1.11951	1	1	100
UP_SEQ_FEATURE	repeat:LRR 9	10	0.622278	0.745288	LRRC4, LINGO1, LRRC40, LUM, LRRTM2, COL6A3, CENPE, FBXL7, LRRC39, SCRIB	1593	134	20063	0.939886	1	1	100
UP_SEQ_FEATURE	repeat:LRR 15	4	0.248911	0.781061	LRRC40, COL6A3, CENPE, SCRIB	1593	51	20063	0.987802	1	1	100
INTERPRO	IPR003591:Leucine-rich repeat, typical subtype	13	0.808961	0.805335	LRRC4, CEP72, LINGO1, PXDN, LRRC40, LUM, LRRTM2, PKD1, LRR1, LRWD1, OMG, LRRC39, SCRIB	1531	178	18559	0.885325	1	1	100
UP_SEQ_FEATURE	repeat:LRR 4	18	1.1201	0.8061	LRRC4, LRRC40, PXDN, LRRC41, LUM, SKP2, LRR1, CENPE, LRRC39, SCRIB, LINGO1, LRRTM2, COL6A3, PKD1, FBXL7, FBXL13, FBXL14, OMG	1593	255	20063	0.889022	1	1	100
SMART	SM00369:LRR_TYP	13	0.808961	0.81268	LRRC4, CEP72, LINGO1, PXDN, LRRC40, LUM, LRRTM2, PKD1, LRR1, LRWD1, OMG, LRRC39, SCRIB	835	178	10057	0.879641	1	0.999516	100
UP_SEQ_FEATURE	repeat:LRR 10	8	0.497822	0.823166	LINGO1, LRRC40, LUM, LRRTM2, COL6A3, CENPE, FBXL7, SCRIB	1593	116	20063	0.868585	1	1	100
INTERPRO	IPR001611:Leucine-rich repeat	19	1.18233	0.82688	LRRC4, CEP72, LRRC40, PXDN, LUM, CEP78, LRR1, LRRC39, SCRIB, LINGO1, NTRK1, LRRTM2, PKD1, FBXL7, FBXL13, FBXL6, FBXL14, LRWD1, OMG	1531	263	18559	0.875744	1	1	100
UP_KEYWORDS	Leucine-rich repeat	21	1.30678	0.844185	LRRC4, CEP72, LRRC40, PXDN, LRRC41, LUM, SKP2, LRR1, LRRC39, SCRIB, LINGO1, NTRK1, LRRTM2, PKD1, FBXL7, FBXL13, FBXL6, FBXL14, LRWD1, OMG, FBXL18	1605	311	20581	0.865865	1	0.981594	100
UP_SEQ_FEATURE	repeat:LRR 12	6	0.373367	0.851108	LINGO1, LRRC40, LUM, COL6A3, CENPE, SCRIB	1593	90	20063	0.839632	1	1	100
UP_SEQ_FEATURE	repeat:LRR 13	5	0.311139	0.855863	LINGO1, LRRC40, COL6A3, CENPE, SCRIB	1593	75	20063	0.839632	1	1	100
UP_SEQ_FEATURE	repeat:LRR 14	4	0.248911	0.86497	LRRC40, COL6A3, CENPE, SCRIB	1593	60	20063	0.839632	1	1	100
UP_SEQ_FEATURE	repeat:LRR 11	6	0.373367	0.910921	LINGO1, LRRC40, LUM, COL6A3, CENPE, SCRIB	1593	101	20063	0.748187	1	1	100
GOTERM_BP_DIRECT	GO:0007409~axonogenesis	6	0.373367	0.933274	LINGO1, NOTCH1, PTPRZ1, LUM, DOCK7, OMG	1451	98	16792	0.708533	1	1	100
Annotation Cluster 191	Enrichment Score: 0.11723434841051257
Category	Term	Count	%	PValue	Genes	List Total	Pop Hits	Pop Total	Fold Enrichment	Bonferroni	Benjamini	FDR
GOTERM_BP_DIRECT	GO:0046718~viral entry into host cell	7	0.435594	0.699307	PVR, SLC1A5, ITGB5, DYNLT1, SCARB2, ITCH, ITGB1	1451	80	16792	1.01261	1	0.999995	100
UP_KEYWORDS	Host cell receptor for virus entry	5	0.311139	0.745045	PVR, SLC1A5, ITGB5, SCARB2, ITGB1	1605	64	20581	1.0018	1	0.961439	100
GOTERM_MF_DIRECT	GO:0001618~virus receptor activity	5	0.311139	0.853978	PVR, SLC1A5, ITGB5, SCARB2, ITGB1	1429	70	16881	0.843797	1	0.999996	100
Annotation Cluster 192	Enrichment Score: 0.11541176792831843
Category	Term	Count	%	PValue	Genes	List Total	Pop Hits	Pop Total	Fold Enrichment	Bonferroni	Benjamini	FDR
UP_SEQ_FEATURE	domain:Ricin B-type lectin	3	0.186683	0.643227	GALNT2, GALNT5, MRC2	1593	27	20063	1.39939	1	1	100
SMART	SM00458:RICIN	3	0.186683	0.687571	GALNT2, GALNT5, MRC2	835	28	10057	1.29046	1	0.997142	100
INTERPRO	IPR000772:Ricin B lectin domain	3	0.186683	0.782731	GALNT2, GALNT5, MRC2	1531	34	18559	1.0696	1	1	100
UP_KEYWORDS	Lectin	6	0.373367	0.997835	GALNT2, LGALS1, GALNT5, MRC2, PKD1, CLEC7A	1605	171	20581	0.449932	1	0.999984	100
Annotation Cluster 193	Enrichment Score: 0.11514398095769517
Category	Term	Count	%	PValue	Genes	List Total	Pop Hits	Pop Total	Fold Enrichment	Bonferroni	Benjamini	FDR
UP_SEQ_FEATURE	domain:Cadherin 7	3	0.186683	0.451789	FAT1, PCDH7, DCHS1	1593	19	20063	1.9886	1	0.999999	99.9985
UP_SEQ_FEATURE	domain:Cadherin 6	7	0.435594	0.653186	PCDHGB1, FAT1, PCDHB12, PCDH7, PCDHGA4, DCHS1, PCDHGA1	1593	83	20063	1.06218	1	1	100
UP_SEQ_FEATURE	domain:Cadherin 5	8	0.497822	0.736915	PCDHGB1, FAT1, PCDHB12, PCDH7, PCDHGA4, DCHS1, PCDHGA1, CDH11	1593	105	20063	0.959579	1	1	100
INTERPRO	IPR013164:Cadherin, N-terminal	5	0.311139	0.794399	PCDHGB1, PCDHB12, PCDH7, PCDHGA4, PCDHGA1	1531	65	18559	0.932472	1	1	100
UP_SEQ_FEATURE	domain:Cadherin 4	8	0.497822	0.794736	PCDHGB1, FAT1, PCDHB12, PCDH7, PCDHGA4, DCHS1, PCDHGA1, CDH11	1593	112	20063	0.899605	1	1	100
UP_SEQ_FEATURE	domain:Cadherin 3	8	0.497822	0.794736	PCDHGB1, FAT1, PCDHB12, PCDH7, PCDHGA4, DCHS1, PCDHGA1, CDH11	1593	112	20063	0.899605	1	1	100
GOTERM_BP_DIRECT	GO:0007156~homophilic cell adhesion via plasma membrane adhesion molecules	12	0.746733	0.812684	PVR, PCDHGB1, ROBO1, FAT1, PKD1, PCDHB12, PCDH7, PCDHGA4, ITGB1, DCHS1, PCDHGA1, CDH11	1451	158	16792	0.87894	1	1	100
UP_SEQ_FEATURE	domain:Cadherin 1	8	0.497822	0.816364	PCDHGB1, FAT1, PCDHB12, PCDH7, PCDHGA4, DCHS1, PCDHGA1, CDH11	1593	115	20063	0.876137	1	1	100
UP_SEQ_FEATURE	domain:Cadherin 2	8	0.497822	0.816364	PCDHGB1, FAT1, PCDHB12, PCDH7, PCDHGA4, DCHS1, PCDHGA1, CDH11	1593	115	20063	0.876137	1	1	100
INTERPRO	IPR020894:Cadherin conserved site	8	0.497822	0.832834	PCDHGB1, FAT1, PCDHB12, PCDH7, PCDHGA4, DCHS1, PCDHGA1, CDH11	1531	113	18559	0.858205	1	1	100
SMART	SM00112:CA	8	0.497822	0.85678	PCDHGB1, FAT1, PCDHB12, PCDH7, PCDHGA4, DCHS1, PCDHGA1, CDH11	835	116	10057	0.830642	1	0.999829	100
INTERPRO	IPR002126:Cadherin	8	0.497822	0.863641	PCDHGB1, FAT1, PCDHB12, PCDH7, PCDHGA4, DCHS1, PCDHGA1, CDH11	1531	118	18559	0.82184	1	1	100
INTERPRO	IPR015919:Cadherin-like	8	0.497822	0.874588	PCDHGB1, FAT1, PCDHB12, PCDH7, PCDHGA4, DCHS1, PCDHGA1, CDH11	1531	120	18559	0.808143	1	1	100
Annotation Cluster 194	Enrichment Score: 0.1143967335399166
Category	Term	Count	%	PValue	Genes	List Total	Pop Hits	Pop Total	Fold Enrichment	Bonferroni	Benjamini	FDR
GOTERM_CC_DIRECT	GO:0005779~integral component of peroxisomal membrane	3	0.186683	0.358045	PEX16, PXMP2, PEX10	1516	15	18224	2.40422	1	0.91611	99.8846
KEGG_PATHWAY	hsa04146:Peroxisome	7	0.435594	0.78032	NUDT19, PEX16, IDH2, GNPAT, PXMP2, PEX10, ACOX3	628	83	6879	0.923816	1	0.95607	100
GOTERM_CC_DIRECT	GO:0005778~peroxisomal membrane	4	0.248911	0.83764	PEX16, GNPAT, PXMP2, PEX10	1516	54	18224	0.890452	1	0.998596	100
UP_SEQ_FEATURE	short sequence motif:Microbody targeting signal	3	0.186683	0.865779	NUDT19, GNPAT, ACOX3	1593	43	20063	0.878684	1	1	100
UP_KEYWORDS	Peroxisome	6	0.373367	0.882856	NUDT19, PEX16, GNPAT, PXMP2, PEX10, ACOX3	1605	97	20581	0.793179	1	0.98923	100
GOTERM_CC_DIRECT	GO:0005782~peroxisomal matrix	3	0.186683	0.904858	NUDT19, GNPAT, ACOX3	1516	46	18224	0.783985	1	0.999667	100
GOTERM_CC_DIRECT	GO:0005777~peroxisome	5	0.311139	0.977412	PEX16, IDH2, GNPAT, PEX10, ACOX3	1516	104	18224	0.577938	1	0.999995	100
Annotation Cluster 195	Enrichment Score: 0.10683720730742227
Category	Term	Count	%	PValue	Genes	List Total	Pop Hits	Pop Total	Fold Enrichment	Bonferroni	Benjamini	FDR
UP_SEQ_FEATURE	domain:PDZ 2	4	0.248911	0.658296	DLG4, PDZRN3, PDZD2, SCRIB	1593	42	20063	1.19947	1	1	100
UP_SEQ_FEATURE	domain:PDZ 1	4	0.248911	0.658296	DLG4, PDZRN3, PDZD2, SCRIB	1593	42	20063	1.19947	1	1	100
UP_SEQ_FEATURE	domain:PDZ 3	3	0.186683	0.700024	DLG4, PDZD2, SCRIB	1593	30	20063	1.25945	1	1	100
SMART	SM00228:PDZ	10	0.622278	0.879529	ARHGAP21, RGS12, MAST2, SNX27, DLG4, SIPA1L2, PDZRN3, PDZD2, SCRIB, ARHGEF11	835	149	10057	0.808343	1	0.999904	100
INTERPRO	IPR001478:PDZ domain	10	0.622278	0.900615	ARHGAP21, RGS12, MAST2, SNX27, DLG4, SIPA1L2, PDZRN3, PDZD2, SCRIB, ARHGEF11	1531	155	18559	0.782074	1	1	100
UP_SEQ_FEATURE	domain:PDZ	6	0.373367	0.951113	ARHGAP21, RGS12, MAST2, SNX27, SIPA1L2, ARHGEF11	1593	113	20063	0.668733	1	1	100
Annotation Cluster 196	Enrichment Score: 0.10019262994523694
Category	Term	Count	%	PValue	Genes	List Total	Pop Hits	Pop Total	Fold Enrichment	Bonferroni	Benjamini	FDR
GOTERM_MF_DIRECT	GO:0005544~calcium-dependent phospholipid binding	5	0.311139	0.734295	PLA2G4A, CPNE1, SYTL2, ESYT2, ANXA5	1429	58	16881	1.01838	1	0.999927	100
SMART	SM00239:C2	10	0.622278	0.736379	RASAL2, PLA2G4A, HECW1, PLCG1, NEDD4, RPGRIP1L, CPNE1, SYTL2, ITCH, ESYT2	835	127	10057	0.948371	1	0.998362	100
UP_SEQ_FEATURE	domain:C2 2	4	0.248911	0.857292	RPGRIP1L, CPNE1, SYTL2, ESYT2	1593	59	20063	0.853863	1	1	100
UP_SEQ_FEATURE	domain:C2 1	4	0.248911	0.857292	RPGRIP1L, CPNE1, SYTL2, ESYT2	1593	59	20063	0.853863	1	1	100
Annotation Cluster 197	Enrichment Score: 0.10009450944382269
Category	Term	Count	%	PValue	Genes	List Total	Pop Hits	Pop Total	Fold Enrichment	Bonferroni	Benjamini	FDR
UP_KEYWORDS	Chloride	6	0.373367	0.681791	GABRD, TTYH3, CLCN2, CLIC4, RUNX1, CLCN6	1605	73	20581	1.05395	1	0.94207	100
UP_KEYWORDS	Chloride channel	4	0.248911	0.770335	GABRD, TTYH3, CLCN2, CLIC4	1605	51	20581	1.00573	1	0.96637	100
GOTERM_CC_DIRECT	GO:0034707~chloride channel complex	4	0.248911	0.785446	GABRD, TTYH3, CLCN2, CLIC4	1516	49	18224	0.981315	1	0.99664	100
GOTERM_BP_DIRECT	GO:1902476~chloride transmembrane transport	7	0.435594	0.824571	GABRD, TTYH3, CLCN2, CLIC4, CLCN6, SLC4A3, SLC26A2	1451	93	16792	0.871064	1	1	100
GOTERM_MF_DIRECT	GO:0005254~chloride channel activity	4	0.248911	0.846439	GABRD, TTYH3, CLIC4, SLC26A2	1429	54	16881	0.875049	1	0.999995	100
GOTERM_BP_DIRECT	GO:0006821~chloride transport	3	0.186683	0.871288	TTYH3, CLIC4, CLCN6	1451	40	16792	0.867953	1	1	100
Annotation Cluster 198	Enrichment Score: 0.10005289746700138
Category	Term	Count	%	PValue	Genes	List Total	Pop Hits	Pop Total	Fold Enrichment	Bonferroni	Benjamini	FDR
KEGG_PATHWAY	hsa05016:Huntington's disease	17	1.05787	0.68572	POLR2H, TAF4, AP2S1, CLTC, COX5A, UQCRFS1, ATP5G3, COX6C, NDUFA11, PPIF, BDNF, CASP3, HDAC2, UQCRH, DLG4, CREB3L1, ATP5O	628	192	6879	0.96987	1	0.924776	100
KEGG_PATHWAY	hsa05010:Alzheimer's disease	14	0.871189	0.772948	BID, PPP3R1, COX5A, UQCRFS1, ATP5G3, CDK5, COX6C, NDUFA11, CASP3, UQCRH, ATP5O, PPP3CA, FAS, CACNA1C	628	168	6879	0.912818	1	0.954086	100
GOTERM_BP_DIRECT	GO:1902600~hydrogen ion transmembrane transport	5	0.311139	0.783803	SLC36A1, UQCRH, UQCRFS1, COX5A, COX6C	1451	61	16792	0.948583	1	0.999999	100
KEGG_PATHWAY	hsa04932:Non-alcoholic fatty liver disease (NAFLD)	12	0.746733	0.823651	BID, AKT1, CASP3, UQCRH, ADIPOR1, FAS, ITCH, UQCRFS1, COX5A, IL1A, COX6C, NDUFA11	628	151	6879	0.870502	1	0.962133	100
KEGG_PATHWAY	hsa05012:Parkinson's disease	11	0.684505	0.845613	PPIF, CASP3, GNAI3, UQCRH, UBE2G1, ATP5O, UQCRFS1, COX5A, ATP5G3, COX6C, NDUFA11	628	142	6879	0.848535	1	0.965977	100
KEGG_PATHWAY	hsa00190:Oxidative phosphorylation	10	0.622278	0.867487	UQCRH, ATP5O, ATP6V1B2, UQCRFS1, ATP6V1B1, COX5A, ATP5G3, ATP6V0B, COX6C, NDUFA11	628	133	6879	0.823596	1	0.972897	100
Annotation Cluster 199	Enrichment Score: 0.08829214669112657
Category	Term	Count	%	PValue	Genes	List Total	Pop Hits	Pop Total	Fold Enrichment	Bonferroni	Benjamini	FDR
UP_SEQ_FEATURE	domain:Ubiquitin-like	4	0.248911	0.703977	RAD23B, USP48, UBTD1, USP14	1593	45	20063	1.11951	1	1	100
INTERPRO	IPR000626:Ubiquitin	4	0.248911	0.874824	RAD23B, USP48, UBTD1, USP14	1531	59	18559	0.82184	1	1	100
SMART	SM00213:UBQ	3	0.186683	0.882358	RAD23B, UBTD1, USP14	835	43	10057	0.840301	1	0.999905	100
Annotation Cluster 200	Enrichment Score: 0.0718879806120125
Category	Term	Count	%	PValue	Genes	List Total	Pop Hits	Pop Total	Fold Enrichment	Bonferroni	Benjamini	FDR
GOTERM_BP_DIRECT	GO:0008203~cholesterol metabolic process	6	0.373367	0.709754	SOAT1, OSBPL5, INSIG2, INSIG1, ABCA1, ANGPTL3	1451	68	16792	1.02112	1	0.999996	100
UP_KEYWORDS	Cholesterol metabolism	4	0.248911	0.831567	SOAT1, INSIG2, INSIG1, ABCA1	1605	57	20581	0.899863	1	0.978594	100
UP_KEYWORDS	Sterol metabolism	4	0.248911	0.902561	SOAT1, INSIG2, INSIG1, ABCA1	1605	67	20581	0.765555	1	0.992086	100
UP_KEYWORDS	Steroid metabolism	4	0.248911	0.968203	SOAT1, INSIG2, INSIG1, ABCA1	1605	86	20581	0.596421	1	0.998766	100
Annotation Cluster 201	Enrichment Score: 0.07133815806053231
Category	Term	Count	%	PValue	Genes	List Total	Pop Hits	Pop Total	Fold Enrichment	Bonferroni	Benjamini	FDR
INTERPRO	IPR013761:Sterile alpha motif/pointed domain	9	0.56005	0.758308	SAMD8, ETV7, PPFIA4, INPPL1, DGKH, KIDINS220, EPHB4, ZCCHC14, SAMD4A	1531	117	18559	0.932472	1	1	100
SMART	SM00454:SAM	6	0.373367	0.844176	SAMD8, PPFIA4, INPPL1, DGKH, EPHB4, SAMD4A	835	85	10057	0.850187	1	0.999772	100
INTERPRO	IPR001660:Sterile alpha motif domain	6	0.373367	0.895884	SAMD8, PPFIA4, INPPL1, DGKH, EPHB4, SAMD4A	1531	94	18559	0.773754	1	1	100
UP_SEQ_FEATURE	domain:SAM	5	0.311139	0.903893	SAMD8, INPPL1, DGKH, EPHB4, SAMD4A	1593	83	20063	0.758703	1	1	100
Annotation Cluster 202	Enrichment Score: 0.06693100617414577
Category	Term	Count	%	PValue	Genes	List Total	Pop Hits	Pop Total	Fold Enrichment	Bonferroni	Benjamini	FDR
UP_KEYWORDS	Bromodomain	3	0.186683	0.818811	ATAD2, BRD9, TAF1L	1605	39	20581	0.986389	1	0.976113	100
SMART	SM00297:BROMO	3	0.186683	0.874058	ATAD2, BRD9, TAF1L	835	42	10057	0.860308	1	0.999894	100
INTERPRO	IPR001487:Bromodomain	3	0.186683	0.880001	ATAD2, BRD9, TAF1L	1531	43	18559	0.845731	1	1	100
Annotation Cluster 203	Enrichment Score: 0.06690305642048998
Category	Term	Count	%	PValue	Genes	List Total	Pop Hits	Pop Total	Fold Enrichment	Bonferroni	Benjamini	FDR
INTERPRO	IPR013098:Immunoglobulin I-set	15	0.933416	0.272684	LRRC4, IGDCC4, PTPRK, FGFR1, PXDN, TRIO, PTPRS, LINGO1, HMCN1, UNC5B, ROBO1, SPEG, KIRREL, ROR1, PDGFRB	1531	141	18559	1.28959	1	0.998393	99.6125
UP_SEQ_FEATURE	domain:Ig-like C2-type 4	6	0.373367	0.730638	IGDCC4, PXDN, HMCN1, ROBO1, KIRREL, PDGFRB	1593	76	20063	0.994301	1	1	100
UP_SEQ_FEATURE	domain:Ig-like C2-type 5	4	0.248911	0.822646	HMCN1, ROBO1, KIRREL, PDGFRB	1593	55	20063	0.915962	1	1	100
UP_SEQ_FEATURE	domain:Ig-like C2-type 1	13	0.808961	0.885687	PVR, FGFR1, IGDCC4, PXDN, CLMP, HMCN1, ROBO1, KIRREL, NTRK1, CD276, PTPRS, PDGFRB, MERTK	1593	202	20063	0.810536	1	1	100
UP_SEQ_FEATURE	domain:Ig-like C2-type 2	13	0.808961	0.889429	PVR, FGFR1, IGDCC4, PXDN, CLMP, HMCN1, ROBO1, KIRREL, NTRK1, CD276, PTPRS, PDGFRB, MERTK	1593	203	20063	0.806543	1	1	100
UP_SEQ_FEATURE	domain:Ig-like C2-type 3	8	0.497822	0.890169	FGFR1, IGDCC4, PXDN, HMCN1, ROBO1, KIRREL, PDGFRB, PTPRS	1593	128	20063	0.787155	1	1	100
INTERPRO	IPR003598:Immunoglobulin subtype 2	16	0.995644	0.9269	LRRC4, IGDCC4, FGFR1, PXDN, CLMP, CD276, TRIO, PTPRS, LINGO1, HMCN1, UNC5B, ROBO1, KIRREL, SPEG, ROR1, PDGFRB	1531	250	18559	0.775817	1	1	100
SMART	SM00408:IGc2	16	0.995644	0.93168	LRRC4, IGDCC4, FGFR1, PXDN, CLMP, CD276, TRIO, PTPRS, LINGO1, HMCN1, UNC5B, ROBO1, KIRREL, SPEG, ROR1, PDGFRB	835	250	10057	0.770836	1	0.999986	100
UP_KEYWORDS	Immunoglobulin domain	25	1.55569	0.999545	PVR, FGFR1, IGDCC4, PXDN, MPZL1, LINGO1, HMCN1, UNC5B, SPEG, KIRREL, ROBO1, SEMA3A, LRRC4, PTPRK, CLMP, CD276, TRIO, PTPRS, PTPRU, NTRK1, ROR1, SEMA4C, PDGFRB, MERTK, TREM2	1605	546	20581	0.587136	1	0.999999	100
INTERPRO	IPR003599:Immunoglobulin subtype	22	1.36901	0.999886	PVR, LRRC4, IGDCC4, PTPRK, FGFR1, PXDN, MPZL1, CLMP, CD276, TRIO, PTPRS, LINGO1, HMCN1, UNC5B, ROBO1, KIRREL, SPEG, SEMA4C, ROR1, PDGFRB, SEMA3A, MERTK	1531	497	18559	0.536594	1	1	100
SMART	SM00409:IG	22	1.36901	0.999915	PVR, LRRC4, IGDCC4, PTPRK, FGFR1, PXDN, MPZL1, CLMP, CD276, TRIO, PTPRS, LINGO1, HMCN1, UNC5B, ROBO1, KIRREL, SPEG, SEMA4C, ROR1, PDGFRB, SEMA3A, MERTK	835	497	10057	0.533149	1	1	100
SMART	SM00406:IGv	6	0.373367	0.999999	PVR, MPZL1, CLMP, HMCN1, ROBO1, CD276	835	275	10057	0.262785	1	1	100
INTERPRO	IPR013783:Immunoglobulin-like fold	41	2.55134	1	PVR, FGFR1, IGDCC4, MPZL1, PXDN, PLXNC1, TNC, FSD1L, EPHB4, IL31RA, INSRR, LINGO1, KDELC1, KDELC2, HMCN1, UNC5B, SPEG, TRIM9, KIRREL, ROBO1, COL6A3, COL12A1, SEMA3A, PLXND1, FNDC3B, LRRC4, PTPRK, CLMP, PTPRZ1, CD276, PTPRS, TRIO, PTPRU, IFNAR2, NTRK1, SEMA4C, ROR1, PDGFRB, MERTK, TREM2, NOMO2	1531	951	18559	0.522616	1	1	100
INTERPRO	IPR007110:Immunoglobulin-like domain	25	1.55569	1	PVR, FGFR1, IGDCC4, PXDN, MPZL1, LINGO1, HMCN1, UNC5B, SPEG, KIRREL, ROBO1, SEMA3A, LRRC4, PTPRK, CLMP, CD276, TRIO, PTPRS, PTPRU, NTRK1, ROR1, SEMA4C, PDGFRB, MERTK, TREM2	1531	771	18559	0.393066	1	1	100
INTERPRO	IPR013106:Immunoglobulin V-set	7	0.435594	1	PVR, MPZL1, CLMP, HMCN1, ROBO1, CD276, TREM2	1531	417	18559	0.203489	1	1	100
Annotation Cluster 204	Enrichment Score: 0.06000063975318226
Category	Term	Count	%	PValue	Genes	List Total	Pop Hits	Pop Total	Fold Enrichment	Bonferroni	Benjamini	FDR
GOTERM_MF_DIRECT	GO:0005085~guanyl-nucleotide exchange factor activity	11	0.684505	0.545684	CCZ1B, PLEKHG2, TBXA2R, TRIO, DOCK7, CCZ1, ECT2, EIF2B3, ARFGEF1, DOCK4, ARHGEF11	1429	118	16881	1.10123	1	0.999134	99.9997
SMART	SM00325:RhoGEF	4	0.248911	0.929098	PLEKHG2, TRIO, ECT2, ARHGEF11	835	68	10057	0.708489	1	0.999985	100
INTERPRO	IPR000219:Dbl homology (DH) domain	4	0.248911	0.939327	PLEKHG2, TRIO, ECT2, ARHGEF11	1531	71	18559	0.682938	1	1	100
GOTERM_MF_DIRECT	GO:0005089~Rho guanyl-nucleotide exchange factor activity	4	0.248911	0.963638	PLEKHG2, TRIO, ECT2, ARHGEF11	1429	77	16881	0.61367	1	1	100
GOTERM_BP_DIRECT	GO:0035023~regulation of Rho protein signal transduction	4	0.248911	0.975223	PLEKHG2, TRIO, ECT2, ARHGEF11	1451	81	16792	0.571492	1	1	100
UP_SEQ_FEATURE	domain:DH	3	0.186683	0.975346	PLEKHG2, ECT2, ARHGEF11	1593	68	20063	0.555639	1	1	100
Annotation Cluster 205	Enrichment Score: 0.05469082395637965
Category	Term	Count	%	PValue	Genes	List Total	Pop Hits	Pop Total	Fold Enrichment	Bonferroni	Benjamini	FDR
GOTERM_MF_DIRECT	GO:0004843~thiol-dependent ubiquitin-specific protease activity	7	0.435594	0.679835	OTUD4, COPS5, UCHL5, USP48, USP35, MYSM1, USP14	1429	80	16881	1.03365	1	0.999846	100
GOTERM_BP_DIRECT	GO:0016579~protein deubiquitination	7	0.435594	0.866398	COPS5, UCHL5, DMWD, USP48, USP35, USP24, USP14	1451	99	16792	0.818272	1	1	100
UP_KEYWORDS	Thiol protease	9	0.56005	0.916697	OTUD4, CASP3, SENP1, UCHL5, ESPL1, USP48, USP35, USP24, USP14	1605	153	20581	0.754297	1	0.994164	100
GOTERM_MF_DIRECT	GO:0036459~thiol-dependent ubiquitinyl hydrolase activity	4	0.248911	0.942602	USP48, USP35, USP24, USP14	1429	70	16881	0.675037	1	1	100
INTERPRO	IPR018200:Peptidase C19, ubiquitin carboxyl-terminal hydrolase 2, conserved site	4	0.248911	0.955709	USP48, USP35, USP24, USP14	1531	76	18559	0.638007	1	1	100
INTERPRO	IPR001394:Peptidase C19, ubiquitin carboxyl-terminal hydrolase 2	4	0.248911	0.965728	USP48, USP35, USP24, USP14	1531	80	18559	0.606107	1	1	100
Annotation Cluster 206	Enrichment Score: 0.05120870958797187
Category	Term	Count	%	PValue	Genes	List Total	Pop Hits	Pop Total	Fold Enrichment	Bonferroni	Benjamini	FDR
UP_SEQ_FEATURE	metal ion-binding site:Calcium 2; via carbonyl oxygen	3	0.186683	0.826773	AOC2, MMP13, MMP2	1593	39	20063	0.968806	1	1	100
UP_SEQ_FEATURE	metal ion-binding site:Calcium 1	3	0.186683	0.896567	AOC2, MMP13, MMP2	1593	47	20063	0.803903	1	1	100
UP_SEQ_FEATURE	metal ion-binding site:Calcium 2	3	0.186683	0.94712	AOC2, MMP13, MMP2	1593	57	20063	0.662867	1	1	100
Annotation Cluster 207	Enrichment Score: 0.05034770162128433
Category	Term	Count	%	PValue	Genes	List Total	Pop Hits	Pop Total	Fold Enrichment	Bonferroni	Benjamini	FDR
UP_SEQ_FEATURE	domain:Leucine-zipper	8	0.497822	0.802151	TSC22D1, E2F1, E2F3, FOSL2, CREM, MNT, CREB3L1, PRKDC	1593	113	20063	0.891644	1	1	100
SMART	SM00338:BRLZ	3	0.186683	0.932604	FOSL2, CREM, CREB3L1	835	51	10057	0.708489	1	0.999985	100
INTERPRO	IPR004827:Basic-leucine zipper domain	3	0.186683	0.944068	FOSL2, CREM, CREB3L1	1531	54	18559	0.673452	1	1	100
Annotation Cluster 208	Enrichment Score: 0.0472136133060263
Category	Term	Count	%	PValue	Genes	List Total	Pop Hits	Pop Total	Fold Enrichment	Bonferroni	Benjamini	FDR
KEGG_PATHWAY	hsa04660:T cell receptor signaling pathway	8	0.497822	0.818365	AKT1, NRAS, MAPK12, PLCG1, FYN, PPP3R1, PPP3CA, CDK4	628	100	6879	0.876306	1	0.960873	100
KEGG_PATHWAY	hsa04662:B cell receptor signaling pathway	5	0.311139	0.885821	AKT1, NRAS, INPPL1, PPP3R1, PPP3CA	628	69	6879	0.793755	1	0.975862	100
KEGG_PATHWAY	hsa04922:Glucagon signaling pathway	4	0.248911	0.995557	AKT1, PPP3R1, CREB3L1, PPP3CA	628	99	6879	0.442579	1	0.999602	100
Annotation Cluster 209	Enrichment Score: 0.0413938424763449
Category	Term	Count	%	PValue	Genes	List Total	Pop Hits	Pop Total	Fold Enrichment	Bonferroni	Benjamini	FDR
INTERPRO	IPR000047:Helix-turn-helix motif	4	0.248911	0.780515	SHOX2, MSX1, HLX, DLX5	1531	49	18559	0.989563	1	1	100
INTERPRO	IPR020479:Homeodomain, metazoa	6	0.373367	0.88516	HOXB3, MSX1, HLX, DLX5, HOXD4, EN1	1531	92	18559	0.790575	1	1	100
INTERPRO	IPR009057:Homeodomain-like	23	1.43124	0.895905	IRX3, SATB2, LCORL, SSH1, ADNP, SIX2, EN1, ZEB2, MYBL2, MEIS1, HOXB3, SHOX2, JRK, KDM1A, ADNP2, MEIS3, MSX1, MEIS2, HLX, DLX5, CENPB, HOXD4, MYSM1	1531	336	18559	0.82979	1	1	100
UP_KEYWORDS	Homeobox	16	0.995644	0.920366	IRX3, SATB2, ADNP, SIX2, ZEB2, EN1, MEIS1, HOXB3, SHOX2, MEIS3, ADNP2, MSX1, MEIS2, DLX5, HLX, HOXD4	1605	262	20581	0.783087	1	0.994569	100
SMART	SM00389:HOX	16	0.995644	0.93168	IRX3, SATB2, ADNP, SIX2, ZEB2, EN1, MEIS1, HOXB3, SHOX2, MEIS3, ADNP2, MSX1, MEIS2, DLX5, HLX, HOXD4	835	250	10057	0.770836	1	0.999986	100
INTERPRO	IPR001356:Homeodomain	16	0.995644	0.940627	IRX3, SATB2, ADNP, SIX2, ZEB2, EN1, MEIS1, HOXB3, SHOX2, MEIS3, ADNP2, MSX1, MEIS2, DLX5, HLX, HOXD4	1531	256	18559	0.757634	1	1	100
UP_SEQ_FEATURE	DNA-binding region:Homeobox	11	0.684505	0.943352	SHOX2, HOXB3, ADNP2, SATB2, MSX1, HLX, DLX5, HOXD4, ADNP, SIX2, EN1	1593	191	20063	0.725336	1	1	100
INTERPRO	IPR017970:Homeobox, conserved site	9	0.56005	0.990525	SHOX2, HOXB3, IRX3, MSX1, HLX, DLX5, HOXD4, SIX2, EN1	1531	190	18559	0.574207	1	1	100
Annotation Cluster 210	Enrichment Score: 0.03611012466418347
Category	Term	Count	%	PValue	Genes	List Total	Pop Hits	Pop Total	Fold Enrichment	Bonferroni	Benjamini	FDR
UP_SEQ_FEATURE	domain:Sushi 2	3	0.186683	0.8821	PAPPA, GABBR1, CSMD2	1593	45	20063	0.839632	1	1	100
UP_SEQ_FEATURE	domain:Sushi 1	3	0.186683	0.8821	PAPPA, GABBR1, CSMD2	1593	45	20063	0.839632	1	1	100
UP_KEYWORDS	Sushi	3	0.186683	0.939282	PAPPA, GABBR1, CSMD2	1605	56	20581	0.686949	1	0.996514	100
SMART	SM00032:CCP	3	0.186683	0.945566	PAPPA, GABBR1, CSMD2	835	54	10057	0.669128	1	0.999993	100
INTERPRO	IPR000436:Sushi/SCR/CCP	3	0.186683	0.95483	PAPPA, GABBR1, CSMD2	1531	57	18559	0.638007	1	1	100
Annotation Cluster 211	Enrichment Score: 0.03425988610812681
Category	Term	Count	%	PValue	Genes	List Total	Pop Hits	Pop Total	Fold Enrichment	Bonferroni	Benjamini	FDR
UP_SEQ_FEATURE	DNA-binding region:HMG box	3	0.186683	0.874183	HMGXB3, SOX4, TOX2	1593	44	20063	0.858714	1	1	100
SMART	SM00398:HMG	3	0.186683	0.945566	HMGXB3, SOX4, TOX2	835	54	10057	0.669128	1	0.999993	100
INTERPRO	IPR009071:High mobility group (HMG) box domain	3	0.186683	0.95483	HMGXB3, SOX4, TOX2	1531	57	18559	0.638007	1	1	100
Annotation Cluster 212	Enrichment Score: 0.02104239612063756
Category	Term	Count	%	PValue	Genes	List Total	Pop Hits	Pop Total	Fold Enrichment	Bonferroni	Benjamini	FDR
UP_KEYWORDS	Sodium	7	0.435594	0.927872	SLC38A4, SLC38A2, ATP1B3, ASIC5, COMMD3, SLC4A7, POLB	1605	124	20581	0.723882	1	0.995271	100
UP_KEYWORDS	Sodium transport	6	0.373367	0.95561	SLC38A4, SLC38A2, ATP1B3, ASIC5, COMMD3, SLC4A7	1605	117	20581	0.657592	1	0.997905	100
GOTERM_BP_DIRECT	GO:0006814~sodium ion transport	4	0.248911	0.975223	SLC38A4, SLC38A2, ATP1B3, COMMD3	1451	81	16792	0.571492	1	1	100
Annotation Cluster 213	Enrichment Score: 0.017501682880264643
Category	Term	Count	%	PValue	Genes	List Total	Pop Hits	Pop Total	Fold Enrichment	Bonferroni	Benjamini	FDR
UP_KEYWORDS	Antiviral defense	7	0.435594	0.896972	SERINC5, IFNE, PML, UNC93B1, ITCH, POLR3C, POLR3D	1605	116	20581	0.773805	1	0.991455	100
GOTERM_BP_DIRECT	GO:0051607~defense response to virus	11	0.684505	0.91288	IFNAR2, SERINC5, IFNE, EXOSC4, ATG7, PML, UNC93B1, ITCH, POLR3C, DDX41, POLR3D	1451	165	16792	0.771514	1	1	100
UP_KEYWORDS	Innate immunity	10	0.622278	0.998846	SERINC5, C1QBP, ATG12, PML, UNC93B1, RIPK2, CLEC7A, ITCH, POLR3C, POLR3D	1605	261	20581	0.491305	1	0.999995	100
UP_KEYWORDS	Immunity	22	1.36901	0.999631	EXO1, TNFRSF21, MCM3AP, GBP5, ATG12, INPPL1, PML, UNC93B1, POLR3C, PSMB8, POLR3D, IL31RA, SERINC5, NUDCD1, C1QBP, FYN, TAP2, TAP1, RIPK2, CLEC7A, ITCH, TRAF3	1605	500	20581	0.564214	1	0.999999	100
GOTERM_BP_DIRECT	GO:0045087~innate immune response	19	1.18233	0.999908	SRPK2, ATG12, PML, TRIM27, UNC93B1, TRIM13, POLR3C, POLR3D, PTK2, SERINC5, C1QBP, FYN, IFNE, RIPK2, ITCH, CLEC7A, TREM2, ABL2, TRAF3	1451	430	16792	0.511352	1	1	100
Annotation Cluster 214	Enrichment Score: 0.01706550402568257
Category	Term	Count	%	PValue	Genes	List Total	Pop Hits	Pop Total	Fold Enrichment	Bonferroni	Benjamini	FDR
INTERPRO	IPR003309:Transcription regulator SCAN	4	0.248911	0.881931	ZFP69B, PGBD1, ZNF445, ZKSCAN4	1531	60	18559	0.808143	1	1	100
INTERPRO	IPR008916:Retrovirus capsid, C-terminal	4	0.248911	0.93544	ZFP69B, PGBD1, ZNF445, ZKSCAN4	1531	70	18559	0.692694	1	1	100
UP_SEQ_FEATURE	domain:SCAN box	3	0.186683	0.956956	PGBD1, ZNF445, ZKSCAN4	1593	60	20063	0.629724	1	1	100
SMART	SM00431:SCAN	3	0.186683	0.962053	PGBD1, ZNF445, ZKSCAN4	835	59	10057	0.612423	1	0.999998	100
UP_SEQ_FEATURE	domain:KRAB	6	0.373367	1	ZNF789, ZNF282, ZFP69B, ZNF445, ZNF514, ZKSCAN4	1593	343	20063	0.220312	1	1	100
SMART	SM00349:KRAB	7	0.435594	1	ZNF789, ZNF282, ZFP69B, KRBA1, ZNF445, ZNF514, ZKSCAN4	835	392	10057	0.215077	1	1	100
INTERPRO	IPR001909:Krueppel-associated box	7	0.435594	1	ZNF789, ZNF282, ZFP69B, KRBA1, ZNF445, ZNF514, ZKSCAN4	1531	402	18559	0.211082	1	1	100
Annotation Cluster 215	Enrichment Score: 0.01387556249953223
Category	Term	Count	%	PValue	Genes	List Total	Pop Hits	Pop Total	Fold Enrichment	Bonferroni	Benjamini	FDR
UP_SEQ_FEATURE	repeat:9	6	0.373367	0.933696	ENAH, C2ORF16, MKI67, PRB4, MAP4, NUP54	1593	107	20063	0.706232	1	1	100
UP_SEQ_FEATURE	repeat:15	4	0.248911	0.939873	C2ORF16, MKI67, PRB4, MAP4	1593	74	20063	0.680782	1	1	100
UP_SEQ_FEATURE	repeat:6	8	0.497822	0.952211	ENAH, C2ORF16, MKI67, VHL, PRB4, HIVEP3, MAP4, NUP54	1593	147	20063	0.685414	1	1	100
UP_SEQ_FEATURE	repeat:7	7	0.435594	0.9579	ENAH, C2ORF16, MKI67, VHL, PRB4, MAP4, NUP54	1593	133	20063	0.662867	1	1	100
UP_SEQ_FEATURE	repeat:14	4	0.248911	0.958204	C2ORF16, MKI67, PRB4, MAP4	1593	80	20063	0.629724	1	1	100
UP_SEQ_FEATURE	repeat:16	3	0.186683	0.959827	C2ORF16, MKI67, MAP4	1593	61	20063	0.6194	1	1	100
UP_SEQ_FEATURE	repeat:13	4	0.248911	0.967357	C2ORF16, MKI67, PRB4, MAP4	1593	84	20063	0.599737	1	1	100
UP_SEQ_FEATURE	repeat:12	4	0.248911	0.97119	C2ORF16, MKI67, PRB4, MAP4	1593	86	20063	0.58579	1	1	100
UP_SEQ_FEATURE	repeat:8	6	0.373367	0.972649	ENAH, C2ORF16, MKI67, VHL, PRB4, NUP54	1593	124	20063	0.60941	1	1	100
UP_SEQ_FEATURE	repeat:5	8	0.497822	0.975426	ENAH, C2ORF16, MKI67, VHL, PRB4, HIVEP3, MAP4, NUP54	1593	161	20063	0.625812	1	1	100
UP_SEQ_FEATURE	repeat:11	4	0.248911	0.976148	C2ORF16, MKI67, PRB4, MAP4	1593	89	20063	0.566044	1	1	100
UP_SEQ_FEATURE	repeat:1	13	0.808961	0.986073	ENAH, C2ORF16, MKI67, VHL, PRB4, CALD1, TROAP, HIVEP3, MAP4, NDRG1, WRN, NUP54, SERPIND1	1593	257	20063	0.637075	1	1	100
UP_SEQ_FEATURE	repeat:10	4	0.248911	0.986603	C2ORF16, MKI67, PRB4, MAP4	1593	98	20063	0.51406	1	1	100
UP_SEQ_FEATURE	repeat:3	11	0.684505	0.986783	ENAH, C2ORF16, MKI67, VHL, PRB4, CALD1, TROAP, HIVEP3, MAP4, NDRG1, NUP54	1593	225	20063	0.61573	1	1	100
UP_SEQ_FEATURE	repeat:4	9	0.56005	0.987485	ENAH, C2ORF16, MKI67, VHL, PRB4, TROAP, HIVEP3, MAP4, NUP54	1593	192	20063	0.590366	1	1	100
UP_SEQ_FEATURE	repeat:2	13	0.808961	0.987759	ENAH, C2ORF16, MKI67, VHL, PRB4, CALD1, TROAP, HIVEP3, MAP4, NDRG1, WRN, NUP54, SERPIND1	1593	260	20063	0.629724	1	1	100
Annotation Cluster 216	Enrichment Score: 0.012745751207452942
Category	Term	Count	%	PValue	Genes	List Total	Pop Hits	Pop Total	Fold Enrichment	Bonferroni	Benjamini	FDR
UP_KEYWORDS	Membrane	568	35.3454	0.820784	CCZ1B, HGSNAT, RUSC1, TVP23C, STOML2, INTS1, FAM210A, CTNNB1, CLPTM1L, FAP, PHTF2, GNG2, FAS, ADAM9, IBTK, LRRC4, PTPRK, IKBKAP, GBP5, ROCK2, TTC7B, PTPRS, TMEM132A, SPIRE1, GEM, PTPRU, ERGIC2, KIAA1524, ROR1, PMP22, GNAI3, RER1, CCDC167, PPT2, ARF5, KCNJ2, ARFGEF1, SCRIB, ATP6V0B, SLC29A3, LPCAT1, LFNG, LAPTM4B, TGFBR1, ATP11B, SPTSSA, GAS1, IFI27L1, DAGLB, RGS1, RGS2, ARF4, FOXRED1, SYTL2, TMEM…	1605	7494	20581	0.97191	1	0.976297	100
UP_KEYWORDS	Transmembrane	397	24.7044	0.995854	HGSNAT, TVP23C, INTS1, FAM210A, CLPTM1L, FAP, PHTF2, FAS, ADAM9, LRRC4, IKBKAP, PTPRK, PTPRS, TMEM132A, PTPRU, ERGIC2, KIAA1524, ROR1, PMP22, RER1, CCDC167, PPT2, KCNJ2, ATP6V0B, SLC29A3, LPCAT1, LFNG, LAPTM4B, TGFBR1, ATP11B, SPTSSA, IFI27L1, DAGLB, ARF4, FOXRED1, C19ORF12, TMEM119, SLC20A1, QARS, INSRR, TRPV4, TMEM107, KDELR1, ZDHHC3, CLMP, ZP3, ZDHHC7, RNF175, MMP14, MMP13, ELMO2, NDUFA11, CHS…	1605	5651	20581	0.900859	1	0.999953	100
UP_KEYWORDS	Transmembrane helix	395	24.58	0.996349	HGSNAT, TVP23C, INTS1, FAM210A, CLPTM1L, FAP, PHTF2, FAS, ADAM9, LRRC4, IKBKAP, PTPRK, TMEM132A, PTPRS, PTPRU, ERGIC2, KIAA1524, ROR1, PMP22, RER1, CCDC167, PPT2, KCNJ2, ATP6V0B, SLC29A3, LPCAT1, LFNG, LAPTM4B, TGFBR1, ATP11B, SPTSSA, IFI27L1, DAGLB, ARF4, FOXRED1, C19ORF12, TMEM119, SLC20A1, QARS, INSRR, TRPV4, TMEM107, KDELR1, ZDHHC3, CLMP, ZP3, ZDHHC7, RNF175, MMP14, MMP13, ELMO2, NDUFA11, CHS…	1605	5634	20581	0.899025	1	0.999961	100
UP_SEQ_FEATURE	transmembrane region	340	21.1574	0.999937	PVR, HGSNAT, SLC36A1, HM13, STARD3NL, ADORA3, ATP1B3, TVP23C, INTS1, FAM210A, HS2ST1, CLPTM1L, S1PR3, BAK1, ATP2B4, INSIG2, FAP, INSIG1, CREB3L1, ABCB10, GXYLT2, FAS, ADAM9, TBC1D9B, LRRC4, PTPRK, CRLS1, UBR4, PTPRS, TMEM132A, PTPRU, ERGIC2, LHFPL2, C14ORF37, XXYLT1, HTR7, RHCE, KIAA1524, ROR1, PDGFRB, TMEM184B, C11ORF24, PMP22, EXT1, EXT2, HS3ST3B1, SUCO, BLCAP, TPST1, SLC2A13, CLCN2, POMK, ITGA…	1593	5056	20063	0.846939	1	1	100
UP_SEQ_FEATURE	glycosylation site:N-linked (GlcNAc...)	278	17.2993	0.999949	PVR, HGSNAT, SLC36A1, CTHRC1, HM13, ADORA3, ATP1B3, FAM20A, FST, FAM20C, POSTN, HS2ST1, S1PR3, CLPTM1L, BDNF, HMCN1, PLOD1, IFNE, PLOD3, FAP, CREB3L1, GXYLT2, COL12A1, FAS, ADAM9, LRRC4, PTPRK, STC2, OLFML2B, CRTAP, PTPRS, TMEM132A, PTPRU, ADAMTS7, C14ORF37, ADAMTS9, HTR7, ROR1, PDGFRB, C11ORF24, PMP22, EXT1, EXT2, ADAMTS2, HS3ST3B1, SUCO, IBSP, TPST1, SLC2A13, C6ORF120, ITGA11, PPT2, SERPINH1, E…	1593	4234	20063	0.82694	1	1	100
GOTERM_CC_DIRECT	GO:0016021~integral component of membrane	361	22.4642	0.999988	PVR, HGSNAT, SLC36A1, HM13, STARD3NL, ADORA3, PPP2R5C, TVP23C, INTS1, IARS2, FAM210A, HS2ST1, CLPTM1L, BAK1, BDNF, ATP2B4, INSIG2, FAP, INSIG1, PHTF2, CREB3L1, GXYLT2, FAS, TBC1D9B, ADAM9, LRRC4, PTPRK, IKBKAP, CRLS1, TRPA1, UBR4, PTPRS, TMEM132A, ERGIC2, LHFPL2, C14ORF37, UBR5, RHCE, KIAA1524, ROR1, PDGFRB, TMEM184B, C11ORF24, PMP22, EXT1, EXT2, SUCO, BLCAP, TPST1, SLC2A13, CLCN2, POMK, MMD, RER…	1516	5163	18224	0.840523	1	1	100
UP_SEQ_FEATURE	topological domain:Cytoplasmic	211	13.1301	0.999998	PVR, HGSNAT, SLC36A1, HM13, ADORA3, STARD3NL, ATP1B3, HS2ST1, S1PR3, CLPTM1L, ATP2B4, FAP, INSIG1, GXYLT2, CREB3L1, FAS, ADAM9, LRRC4, PTPRK, PTPRS, TMEM132A, PTPRU, ERGIC2, C14ORF37, HTR7, ROR1, PDGFRB, C11ORF24, EXT1, EXT2, HS3ST3B1, TPST1, SLC2A13, CLCN2, ITGA11, MMD, KCNJ2, EPHB4, ATP6V0B, SEMA5A, SERINC5, SLC29A3, LPCAT1, STX16, LFNG, TGFBR1, ATP11B, SPTSSA, DAGLB, NOTCH2, NOTCH1, NTRK1, NOT…	1593	3456	20063	0.768934	1	1	100
Annotation Cluster 217	Enrichment Score: 0.010220670488571499
Category	Term	Count	%	PValue	Genes	List Total	Pop Hits	Pop Total	Fold Enrichment	Bonferroni	Benjamini	FDR
INTERPRO	IPR016186:C-type lectin-like	6	0.373367	0.937419	COL18A1, TNFAIP6, STAB1, MRC2, PKD1, CLEC7A	1531	104	18559	0.699354	1	1	100
INTERPRO	IPR016187:C-type lectin fold	6	0.373367	0.959195	COL18A1, TNFAIP6, STAB1, MRC2, PKD1, CLEC7A	1531	112	18559	0.6494	1	1	100
SMART	SM00034:CLECT	3	0.186683	0.994997	MRC2, PKD1, CLEC7A	835	86	10057	0.42015	1	1	100
INTERPRO	IPR001304:C-type lectin	3	0.186683	0.995809	MRC2, PKD1, CLEC7A	1531	89	18559	0.408612	1	1	100
UP_KEYWORDS	Lectin	6	0.373367	0.997835	GALNT2, LGALS1, GALNT5, MRC2, PKD1, CLEC7A	1605	171	20581	0.449932	1	0.999984	100
Annotation Cluster 218	Enrichment Score: 0.008623506302478257
Category	Term	Count	%	PValue	Genes	List Total	Pop Hits	Pop Total	Fold Enrichment	Bonferroni	Benjamini	FDR
UP_KEYWORDS	Intermediate filament	4	0.248911	0.945346	LMNB1, LMNB2, KRT10, DST	1605	77	20581	0.666133	1	0.997047	100
INTERPRO	IPR018039:Intermediate filament protein, conserved site	3	0.186683	0.97277	LMNB1, LMNB2, KRT10	1531	64	18559	0.568225	1	1	100
UP_SEQ_FEATURE	region of interest:Coil 2	3	0.186683	0.975346	LMNB1, LMNB2, KRT10	1593	68	20063	0.555639	1	1	100
UP_SEQ_FEATURE	region of interest:Linker 1	3	0.186683	0.98388	LMNB1, LMNB2, KRT10	1593	74	20063	0.510587	1	1	100
UP_SEQ_FEATURE	region of interest:Coil 1A	3	0.186683	0.98388	LMNB1, LMNB2, KRT10	1593	74	20063	0.510587	1	1	100
UP_SEQ_FEATURE	region of interest:Coil 1B	3	0.186683	0.98388	LMNB1, LMNB2, KRT10	1593	74	20063	0.510587	1	1	100
UP_SEQ_FEATURE	region of interest:Rod	3	0.186683	0.98499	LMNB1, LMNB2, KRT10	1593	75	20063	0.503779	1	1	100
UP_SEQ_FEATURE	region of interest:Head	3	0.186683	0.986991	LMNB1, LMNB2, KRT10	1593	77	20063	0.490694	1	1	100
SMART	SM01391:SM01391	3	0.186683	0.988425	LMNB1, LMNB2, KRT10	835	75	10057	0.481772	1	1	100
UP_SEQ_FEATURE	region of interest:Tail	3	0.186683	0.988731	LMNB1, LMNB2, KRT10	1593	79	20063	0.478271	1	1	100
INTERPRO	IPR001664:Intermediate filament protein	3	0.186683	0.990353	LMNB1, LMNB2, KRT10	1531	78	18559	0.466236	1	1	100
Annotation Cluster 219	Enrichment Score: 0.008202732399197497
Category	Term	Count	%	PValue	Genes	List Total	Pop Hits	Pop Total	Fold Enrichment	Bonferroni	Benjamini	FDR
GOTERM_CC_DIRECT	GO:0008076~voltage-gated potassium channel complex	5	0.311139	0.941509	STX1A, KCNQ3, KCNT2, DLG4, KCNJ2	1516	88	18224	0.683018	1	0.999918	100
UP_KEYWORDS	Potassium	6	0.373367	0.976301	KCNQ3, ATP1B3, KCNT2, KCNJ2, IMPDH1, TTL	1605	129	20581	0.596421	1	0.999243	100
GOTERM_BP_DIRECT	GO:0006813~potassium ion transport	3	0.186683	0.994754	KCNQ3, ATP1B3, KCNJ2	1451	82	16792	0.423392	1	1	100
UP_KEYWORDS	Potassium transport	4	0.248911	0.995304	KCNQ3, ATP1B3, KCNT2, KCNJ2	1605	116	20581	0.442174	1	0.999943	100
GOTERM_BP_DIRECT	GO:0071805~potassium ion transmembrane transport	3	0.186683	0.999784	KCNQ3, KCNT2, KCNJ2	1451	121	16792	0.286927	1	1	100
Annotation Cluster 220	Enrichment Score: 0.007923328923514628
Category	Term	Count	%	PValue	Genes	List Total	Pop Hits	Pop Total	Fold Enrichment	Bonferroni	Benjamini	FDR
GOTERM_BP_DIRECT	GO:0010951~negative regulation of endopeptidase activity	7	0.435594	0.955691	AKT1, COL6A3, CD109, UCHL5, SERPIND1, SERPINH1, USP14	1451	121	16792	0.669496	1	1	100
UP_KEYWORDS	Protease inhibitor	5	0.311139	0.989356	COL6A3, CD109, BIRC5, SERPIND1, NGF	1605	124	20581	0.517059	1	0.999783	100
GOTERM_MF_DIRECT	GO:0004867~serine-type endopeptidase inhibitor activity	4	0.248911	0.99074	COL6A3, CD109, SERPIND1, SERPINH1	1429	97	16881	0.48714	1	1	100
UP_KEYWORDS	Serine protease inhibitor	3	0.186683	0.992378	COL6A3, CD109, SERPIND1	1605	86	20581	0.447316	1	0.999879	100
Annotation Cluster 221	Enrichment Score: 0.007719699147437695
Category	Term	Count	%	PValue	Genes	List Total	Pop Hits	Pop Total	Fold Enrichment	Bonferroni	Benjamini	FDR
GOTERM_BP_DIRECT	GO:0007601~visual perception	12	0.746733	0.965531	OCLM, COL18A1, HMCN1, LUM, TGFBI, PDC, MKKS, COL1A1, HSF4, OPN1SW, AOC2, RABGGTB	1451	201	16792	0.690908	1	1	100
UP_KEYWORDS	Vision	5	0.311139	0.981916	HMCN1, TGFBI, PDC, MKKS, OPN1SW	1605	115	20581	0.557524	1	0.99948	100
UP_KEYWORDS	Sensory transduction	8	0.497822	1	HMCN1, TGFBI, TRPA1, PDC, MKKS, OPN1SW, PIEZO2, OPN3	1605	609	20581	0.168447	1	1	100
Annotation Cluster 222	Enrichment Score: 0.004953496528658612
Category	Term	Count	%	PValue	Genes	List Total	Pop Hits	Pop Total	Fold Enrichment	Bonferroni	Benjamini	FDR
UP_KEYWORDS	Transcription	166	10.3298	0.966825	RALY, LMO4, CBX3, CBX2, KANK2, CTNNB1, ESF1, KDM1A, GABPB1, GTF2E2, CDKN2A, SND1, TARDBP, PRIM2, PHTF2, FOXF2, CREB3L1, ZNF445, TGS1, TWIST1, IKBKAP, SATB2, RBL1, ZNF503, DEPDC1, TOX2, MED10, FOXN3, ZFP69B, MSX1, ZNF789, TIMELESS, PIAS4, MTF1, ASCC3, PIAS3, HOXD4, MNT, DNTTIP2, MAD2L2, TFAP2E, FGFR1, ZNF131, SOX4, MYBL2, ZNF514, MEIS1, MOV10, AHRR, MEIS2, SNF8, SUPT7L, ARNTL2, RUNX1, MN1, RUNX2, …	1605	2398	20581	0.887668	1	0.998694	100
UP_KEYWORDS	Transcription regulation	156	9.70753	0.98851	RALY, LMO4, CBX3, CBX2, KANK2, CTNNB1, ESF1, KDM1A, GABPB1, GTF2E2, CDKN2A, SND1, TARDBP, PHTF2, FOXF2, CREB3L1, ZNF445, TGS1, TWIST1, IKBKAP, SATB2, RBL1, ZNF503, DEPDC1, TOX2, MED10, FOXN3, ZFP69B, MSX1, ZNF789, TIMELESS, PIAS4, MTF1, ASCC3, PIAS3, HOXD4, MNT, DNTTIP2, MAD2L2, TFAP2E, FGFR1, ZNF131, SOX4, MYBL2, ZNF514, MOV10, AHRR, MEIS2, SNF8, SUPT7L, ARNTL2, RUNX1, MN1, RUNX2, TFDP1, TAF2, R…	1605	2332	20581	0.857803	1	0.999757	100
GOTERM_BP_DIRECT	GO:0006355~regulation of transcription, DNA-templated	97	6.03609	0.999699	RALY, E2F1, LZTS1, HP1BP3, EZH2, PHF20, ZKSCAN4, ESF1, GTF2E2, PCGF3, HEY1, SND1, HLX, TARDBP, ZNF146, PHTF2, ZNF445, HSF4, TGS1, SAMD4A, BRD9, NUP133, IKBKAP, SATB2, ZNF282, ADNP, GTF2H3, ZNF503, DAPK3, TOX2, SARNP, PFDN1, ZNF789, MSX1, ZFP69B, KRBA1, PIAS3, ASCC3, HOXD4, COMMD3, UCHL5, DNTTIP2, IRX3, ZNF469, ZFP64, CREM, ZNF131, PML, UBE2V1, SOX4, AHCTF1, NR3C1, ZNF514, MEIS1, SUFU, HIC1, GLRX2…	1451	1504	16792	0.746378	1	1	100
GOTERM_BP_DIRECT	GO:0006351~transcription, DNA-templated	125	7.77847	0.999972	RALY, CBX3, CBX2, KANK2, CTNNB1, ESF1, KDM1A, GABPB1, CDKN2A, SND1, PHTF2, ZNF445, TGS1, TWIST1, IKBKAP, SATB2, RBL1, ZNF503, DEPDC1, TOX2, FOXN3, ZFP69B, ZNF789, PIAS4, TIMELESS, ASCC3, PIAS3, HOXD4, DNTTIP2, MAD2L2, FGFR1, ZNF131, ZNF514, MOV10, AHRR, SNF8, SUPT7L, ARNTL2, MN1, TFDP1, RFX8, KLF7, WDR5, ASXL1, PTPN14, HACE1, ATAD2, ZNF521, HOXB3, HDAC2, SAP130, SETSIP, CPNE1, TCF19, ZNF410, E2F1…	1451	1955	16792	0.739943	1	1	100
Annotation Cluster 223	Enrichment Score: 0.004490641494664832
Category	Term	Count	%	PValue	Genes	List Total	Pop Hits	Pop Total	Fold Enrichment	Bonferroni	Benjamini	FDR
SMART	SM00449:SPRY	4	0.248911	0.985181	RANBP9, TRIM9, FSD1L, TRIM27	835	92	10057	0.523666	1	1	100
INTERPRO	IPR003877:SPla/RYanodine receptor SPRY	4	0.248911	0.986417	RANBP9, TRIM9, FSD1L, TRIM27	1531	94	18559	0.515836	1	1	100
INTERPRO	IPR001870:B30.2/SPRY domain	4	0.248911	0.990329	RANBP9, TRIM9, FSD1L, TRIM27	1531	99	18559	0.489784	1	1	100
UP_SEQ_FEATURE	domain:B30.2/SPRY	3	0.186683	0.996968	RANBP9, TRIM9, TRIM27	1593	97	20063	0.38952	1	1	100
Annotation Cluster 224	Enrichment Score: 0.0024672530638622015
Category	Term	Count	%	PValue	Genes	List Total	Pop Hits	Pop Total	Fold Enrichment	Bonferroni	Benjamini	FDR
GOTERM_MF_DIRECT	GO:0020037~heme binding	6	0.373367	0.992201	PXDN, TDO2, EIF2AK1, TBXAS1, STC2, GUCY1A2	1429	137	16881	0.517364	1	1	100
UP_KEYWORDS	Heme	5	0.311139	0.993427	PXDN, NPAS2, TDO2, TBXAS1, COX5A	1605	132	20581	0.485722	1	0.999905	100
UP_SEQ_FEATURE	metal ion-binding site:Iron (heme axial ligand)	3	0.186683	0.997384	PXDN, TDO2, TBXAS1	1593	99	20063	0.381651	1	1	100
Annotation Cluster 225	Enrichment Score: 4.271230237505452E-5
Category	Term	Count	%	PValue	Genes	List Total	Pop Hits	Pop Total	Fold Enrichment	Bonferroni	Benjamini	FDR
UP_SEQ_FEATURE	zinc finger region:C2H2-type 1	28	1.74238	0.99846	ZNF469, ZFP64, ZNF131, ZEB2, GLI2, ZNF514, HIC1, ZKSCAN4, ZFP91, ZNF146, ZNF445, ZFAT, ZNF281, KLF7, ZNF282, ADNP, DNAJC21, SNAI2, GZF1, ADNP2, ZNF789, ZFP69B, MTF1, BNC2, HIVEP3, ZNF710, WIZ, ZNF410	1593	554	20063	0.636544	1	1	100
UP_SEQ_FEATURE	zinc finger region:C2H2-type 4	25	1.55569	0.999953	ZNF469, ZFP64, GLI2, ZNF514, HIC1, ZKSCAN4, ZFP91, ZNF146, ZFAT, ZNF445, ZNF282, ADNP, ZNF521, SNAI2, GZF1, ADNP2, ZNF789, ZFP69B, MTF1, BNC2, TRPS1, HIVEP3, ZNF710, WIZ, ZNF410	1593	588	20063	0.535479	1	1	100
UP_SEQ_FEATURE	zinc finger region:C2H2-type 2	26	1.61792	0.99997	ZNF469, ZFP64, ZNF131, ZEB2, ZNF514, HIC1, ZKSCAN4, ZFP91, ZNF146, ZNF445, ZNF281, KLF7, ZNF282, ZNF521, DNAJC21, SNAI2, GZF1, ADNP2, ZNF789, ZFP69B, MTF1, BNC2, HIVEP3, ZNF710, WIZ, ZNF410	1593	615	20063	0.532449	1	1	100
UP_SEQ_FEATURE	zinc finger region:C2H2-type 3	27	1.68015	0.999975	ZNF469, ZFP64, ZNF131, ZEB2, GLI2, ZNF514, HIC1, ZKSCAN4, ZFP91, ZNF146, ZNF445, ZFAT, ZNF281, KLF7, ZNF282, ADNP, ZNF521, SNAI2, GZF1, ADNP2, ZNF789, ZFP69B, MTF1, BNC2, ZNF710, WIZ, ZNF410	1593	636	20063	0.534671	1	1	100
UP_SEQ_FEATURE	zinc finger region:C2H2-type 5	22	1.36901	0.999976	ZFP64, ZNF282, ZNF131, ZNF521, ZEB2, GLI2, ZNF514, GZF1, ZKSCAN4, HIC1, ZFP91, ZFP69B, ZNF789, MTF1, TRPS1, ZNF146, HIVEP3, ZNF710, ZNF445, ZFAT, WIZ, ZNF410	1593	550	20063	0.503779	1	1	100
UP_SEQ_FEATURE	zinc finger region:C2H2-type 6	16	0.995644	0.999999	ZFP64, ZNF131, ZNF521, ZEB2, ZNF514, GZF1, ZKSCAN4, ZFP69B, ZNF789, MTF1, TRPS1, ZNF146, ZNF710, ZFAT, ZNF445, WIZ	1593	501	20063	0.402219	1	1	100
INTERPRO	IPR007087:Zinc finger, C2H2	34	2.11574	0.999999	ZNF469, ZFP64, ZNF131, ZEB2, PHF20, DUSP12, ZNF514, GLI2, ZKSCAN4, HIC1, ZFP91, ZNF703, ZNF146, ZFAT, ZNF445, ZNF281, KLF7, ZNF282, ADNP, DNAJC21, ZNF503, ZNF521, SNAI2, GZF1, ADNP2, ZNF789, ZFP69B, MTF1, BNC2, TRPS1, HIVEP3, ZNF710, WIZ, ZNF410	1531	799	18559	0.515836	1	1	100
UP_SEQ_FEATURE	zinc finger region:C2H2-type 13	3	0.186683	0.999999	ZFP64, ZFAT, ZNF445	1593	204	20063	0.185213	1	1	100
UP_SEQ_FEATURE	zinc finger region:C2H2-type 7	14	0.871189	0.999999	ZFP64, ADNP, ZNF521, ZNF514, GZF1, ZKSCAN4, ZFP69B, ZNF789, TRPS1, ZNF146, ZNF710, ZFAT, ZNF445, WIZ	1593	463	20063	0.380826	1	1	100
UP_SEQ_FEATURE	zinc finger region:C2H2-type 10	8	0.497822	0.999999	ZFP64, ZNF146, ZNF710, ZNF521, ZFAT, ZNF445, WIZ, GZF1	1593	341	20063	0.295472	1	1	100
UP_SEQ_FEATURE	zinc finger region:C2H2-type 11	6	0.373367	1	ZFP64, ZNF710, ZNF521, ZFAT, ZNF445, WIZ	1593	301	20063	0.251053	1	1	100
INTERPRO	IPR015880:Zinc finger, C2H2-like	30	1.86683	1	ZNF469, ZFP64, ZNF131, ZEB2, GLI2, ZNF514, ZKSCAN4, HIC1, ZFP91, ZNF146, ZNF445, ZFAT, ZNF281, KLF7, ZNF282, ADNP, DNAJC21, ZNF521, SNAI2, GZF1, ADNP2, ZNF789, ZFP69B, MTF1, BNC2, TRPS1, HIVEP3, ZNF710, WIZ, ZNF410	1531	762	18559	0.47725	1	1	100
UP_SEQ_FEATURE	zinc finger region:C2H2-type 12	4	0.248911	1	ZFP64, ZNF521, ZFAT, ZNF445	1593	256	20063	0.196789	1	1	100
SMART	SM00355:ZnF_C2H2	30	1.86683	1	ZNF469, ZFP64, ZNF131, ZEB2, GLI2, ZNF514, ZKSCAN4, HIC1, ZFP91, ZNF146, ZNF445, ZFAT, ZNF281, KLF7, ZNF282, ADNP, DNAJC21, ZNF521, SNAI2, GZF1, ADNP2, ZNF789, ZFP69B, MTF1, BNC2, TRPS1, HIVEP3, ZNF710, WIZ, ZNF410	835	762	10057	0.474185	1	1	100
UP_SEQ_FEATURE	zinc finger region:C2H2-type 8	10	0.622278	1	ZNF789, ZFP69B, ZFP64, ZNF146, ZNF710, ZNF521, ZFAT, ZNF445, WIZ, GZF1	1593	427	20063	0.294953	1	1	100
UP_SEQ_FEATURE	zinc finger region:C2H2-type 9	8	0.497822	1	ZFP69B, ZFP64, ZNF146, ZNF710, ZFAT, ZNF445, WIZ, GZF1	1593	385	20063	0.261703	1	1	100
INTERPRO	IPR013087:Zinc finger C2H2-type/integrase DNA-binding domain	25	1.55569	1	ZFP64, ZNF131, ZEB2, GLI2, ZNF514, HIC1, ZKSCAN4, ZFP91, ZNF703, ZNF146, ZFAT, ZNF445, ZNF281, KLF7, ZNF282, ZNF503, ZNF521, SNAI2, GZF1, ZNF789, ZFP69B, MTF1, HIVEP3, ZNF710, ZNF410	1531	712	18559	0.425637	1	1	100
Annotation Cluster 226	Enrichment Score: 4.157212095838883E-5
Category	Term	Count	%	PValue	Genes	List Total	Pop Hits	Pop Total	Fold Enrichment	Bonferroni	Benjamini	FDR
KEGG_PATHWAY	hsa04080:Neuroactive ligand-receptor interaction	13	0.808961	0.99933	EDNRA, GABRD, S1PR3, P2RX7, ADORA3, PTGER4, GRIK1, ADORA2B, HTR7, ADCYAP1R1, GABBR1, TBXA2R, NR3C1	628	277	6879	0.514078	1	0.999966	100
UP_KEYWORDS	Transducer	25	1.55569	1	GNA13, GNAI3, ADORA3, ADORA2B, GPR161, ADCYAP1R1, GNA12, CSPG4, GABBR1, OPN1SW, GNG12, EDNRA, S1PR3, GPR22, GNG2, PTGER4, MRGPRF, PLCG1, GNB1, HTR7, GNG10, TBXA2R, GNB4, GPR52, OPN3	1605	899	20581	0.356592	1	1	100
GOTERM_BP_DIRECT	GO:0007186~G-protein coupled receptor signaling pathway	24	1.49347	1	ADORA2B, GPR161, ADCYAP1R1, GNA12, ADIPOR1, MRGPRF, ABCA1, GNG12, OPN1SW, ARHGEF11, EDNRA, AKT1, S1PR3, GPR22, RGS1, GNG10, TBXA2R, PDC, PDGFRB, GHRL, GPSM2, GNG2, GPR52, OPN3	1451	899	16792	0.308949	1	1	100
INTERPRO	IPR000276:G protein-coupled receptor, rhodopsin-like	13	0.808961	1	ADORA3, PTGER4, ADORA2B, GPR161, MRGPRF, OPN1SW, EDNRA, S1PR3, GPR22, HTR7, TBXA2R, GPR52, OPN3	1531	719	18559	0.219176	1	1	100
INTERPRO	IPR017452:GPCR, rhodopsin-like, 7TM	13	0.808961	1	ADORA3, PTGER4, ADORA2B, GPR161, MRGPRF, OPN1SW, EDNRA, S1PR3, GPR22, HTR7, TBXA2R, GPR52, OPN3	1531	736	18559	0.214114	1	1	100
UP_KEYWORDS	G-protein coupled receptor	15	0.933416	1	ADORA3, ADORA2B, PTGER4, GPR161, ADCYAP1R1, GABBR1, MRGPRF, OPN1SW, EDNRA, S1PR3, GPR22, HTR7, TBXA2R, GPR52, OPN3	1605	842	20581	0.228439	1	1	100
GOTERM_MF_DIRECT	GO:0004930~G-protein coupled receptor activity	10	0.622278	1	S1PR3, GPR22, ADORA3, ADORA2B, GPR161, ADCYAP1R1, MRGPRF, GPR52, OPN1SW, OPN3	1429	710	16881	0.166382	1	1	100
Annotation Cluster 227	Enrichment Score: 2.6012159055221323E-5
Category	Term	Count	%	PValue	Genes	List Total	Pop Hits	Pop Total	Fold Enrichment	Bonferroni	Benjamini	FDR
GOTERM_CC_DIRECT	GO:0005887~integral component of plasma membrane	85	5.28936	0.99982	PVR, MPZL1, TUSC3, GRIK1, SLC20A1, SLC16A10, GABBR1, CSPG4, JAG1, SLC26A2, DDR2, INSRR, TSPAN11, EDNRA, S1PR3, SLC1A5, SLC16A1, ATP2B4, ROBO1, TRPV4, FAS, ZYX, SLC4A3, PTPRK, PTGER4, TRPA1, SLC22A23, PTPRS, MRGPRF, PCDH7, PTPRU, MMP14, IFNAR2, TNFRSF10B, TNFRSF10D, HTR7, RHCE, LRP12, ROR1, GPR52, HS3ST3B1, SGCB, SLC2A13, SLC38A4, TNFRSF21, FGFR1, PLXNC1, SLC38A2, CLCN2, ADORA2B, ADCYAP1R1, MMD, A…	1516	1415	18224	0.722116	1	1	100
UP_SEQ_FEATURE	topological domain:Extracellular	152	9.45862	1	PVR, SLC36A1, MPZL1, STARD3NL, ADORA3, ATP1B3, GRIK1, CSPG4, JAG1, IL31RA, CLPTM1L, S1PR3, SLC16A1, ATP2B4, UNC5B, ROBO1, FAP, FAS, ADAM9, LRRC4, PTPRK, TMEM206, TMEM167A, CA12, PTPRS, TMEM132A, MRGPRF, PTPRU, C14ORF37, KCNT2, HTR7, LRP12, ROR1, PDGFRB, C11ORF24, GPR52, SEC61G, SLC38A4, FGFR1, SLC2A13, PLXNC1, LMBR1, SLC38A2, ADORA2B, ITGAE, ADCYAP1R1, ITGA11, ITGB5, ABCA1, OPN1SW, KCNJ2, EPHB4, …	1593	2787	20063	0.686889	1	1	100
UP_KEYWORDS	Receptor	74	4.60485	1	PVR, NRP1, ADORA3, GRIK1, SLC20A1, GPR161, GABBR1, DDR2, IL31RA, INSRR, EDNRA, S1PR3, SLC1A5, UNC5B, ROBO1, FAS, KDELR1, GPR89A, PTPRK, PTGER4, ZP3, PTPRS, ADIPOR1, MRGPRF, SRPRB, PTPRU, LDLRAD3, LDLRAD2, IFNAR2, TNFRSF10B, TNFRSF10D, HTR7, LRP12, ROR1, RIPK2, PDGFRB, GPR52, TREM2, TNFRSF21, FGFR1, LMBR1, ADORA2B, ADCYAP1R1, ITGAE, MMD, ITGA11, ITGB5, NR3C1, OPN1SW, EPHB4, ITGB1, GPR22, SCARB2, P…	1605	1648	20581	0.575792	1	1	100
Annotation Cluster 228	Enrichment Score: 7.4029728000037385E-6
Category	Term	Count	%	PValue	Genes	List Total	Pop Hits	Pop Total	Fold Enrichment	Bonferroni	Benjamini	FDR
UP_SEQ_FEATURE	glycosylation site:N-linked (GlcNAc...)	278	17.2993	0.999949	PVR, HGSNAT, SLC36A1, CTHRC1, HM13, ADORA3, ATP1B3, FAM20A, FST, FAM20C, POSTN, HS2ST1, S1PR3, CLPTM1L, BDNF, HMCN1, PLOD1, IFNE, PLOD3, FAP, CREB3L1, GXYLT2, COL12A1, FAS, ADAM9, LRRC4, PTPRK, STC2, OLFML2B, CRTAP, PTPRS, TMEM132A, PTPRU, ADAMTS7, C14ORF37, ADAMTS9, HTR7, ROR1, PDGFRB, C11ORF24, PMP22, EXT1, EXT2, ADAMTS2, HS3ST3B1, SUCO, IBSP, TPST1, SLC2A13, C6ORF120, ITGA11, PPT2, SERPINH1, E…	1593	4234	20063	0.82694	1	1	100
UP_KEYWORDS	Glycoprotein	295	18.3572	0.999953	PVR, HGSNAT, SLC36A1, CTHRC1, HM13, ADORA3, ATP1B3, FAM20A, FST, FAM20C, POSTN, EDIL3, HS2ST1, CTNNB1, S1PR3, CLPTM1L, BDNF, HMCN1, PLOD1, IFNE, PLOD3, FAP, CREB3L1, GXYLT2, COL12A1, FAS, ADAM9, LRRC4, PTPRK, STC2, OLFML2B, TRPA1, CRTAP, PTPRS, TMEM132A, PTPRU, ADAMTS7, C14ORF37, ADAMTS9, HTR7, TANC2, ROR1, PDGFRB, C11ORF24, PMP22, EXT1, EXT2, ADAMTS2, HS3ST3B1, SUCO, IBSP, TPST1, SLC2A13, POMK, …	1605	4551	20581	0.831202	1	1	100
UP_SEQ_FEATURE	signal peptide	204	12.6945	0.999997	PVR, CTHRC1, C9ORF47, FAM20A, FAM20C, FST, POSTN, EDIL3, BDNF, HMCN1, PLOD1, IFNE, PLOD3, COL12A1, FAS, ADAM9, COL10A1, LRRC4, MATN3, PTPRK, STC2, OLFML2B, CRTAP, TMEM132A, PTPRS, PTPRU, ADAMTS7, C14ORF37, ADAMTS9, COLQ, TXNDC5, ROR1, PDGFRB, C11ORF24, ADAMTS2, SUCO, IBSP, C6ORF120, ITGA11, PPT2, NRN1, EPHB4, SERPINH1, CALU, SEMA5A, LAMB1, COL18A1, BMP1, TGFBR1, GGH, DLAT, GAS1, COL16A1, C18ORF54…	1593	3346	20063	0.767864	1	1	100
UP_KEYWORDS	Signal	255	15.8681	0.999999	PVR, HGSNAT, CTHRC1, SEC31A, C9ORF47, FAM20A, FAM20C, FST, TVP23C, POSTN, EDIL3, BDNF, HMCN1, PLOD1, IFNE, RAE1, PLOD3, COL12A1, FAS, ADAM9, COL10A1, LRRC4, PTPRK, MATN3, STC2, OLFML2B, CRTAP, PTPRS, TMEM132A, PTPRU, ADAMTS7, C14ORF37, ADAMTS9, EIF2AK1, COLQ, TXNDC5, ROR1, PDGFRB, C11ORF24, ADAMTS2, SUCO, IBSP, CLCN2, C6ORF120, ITGA11, PPT2, NRN1, EPHB4, ANGEL1, SERPINH1, ATP6V0B, CALU, SEMA5A, L…	1605	4160	20581	0.786028	1	1	100
UP_KEYWORDS	Disulfide bond	200	12.4456	1	PVR, HGSNAT, SLC36A1, ADORA3, ATP1B3, FAM20A, FAM20C, FST, POSTN, EDIL3, HS2ST1, BDNF, HMCN1, IFNE, FAP, COL12A1, FAS, ADAM9, LRRC4, MATN3, PTPRK, STC2, OLFML2B, TRPA1, PTPRS, PTPRU, ADAMTS7, ADAMTS9, EIF2AK1, COLQ, XXYLT1, TXNDC5, HTR7, ROR1, PDGFRB, EXT1, EXT2, ADAMTS2, HS3ST3B1, TPST1, LMNB1, ITGA11, PPT2, EPHB4, SEMA5A, LAMB1, LFNG, COL18A1, BMP1, TGFBR1, TRIO, NOTCH2, NOTCH1, LAMA4, NTRK1, N…	1605	3434	20581	0.746829	1	1	100
UP_SEQ_FEATURE	disulfide bond	151	9.39639	1	PVR, SLC36A1, MPZL1, ADORA3, ATP1B3, PDGFA, FST, CSPG4, POSTN, JAG1, EDIL3, MMP2, ST3GAL3, BDNF, HMCN1, UNC5B, ST3GAL4, PAPPA, IFNE, ROBO1, FAP, TGFBI, FAS, ADAM9, HHIPL1, LRRC4, PTPRK, MATN3, OLFML2B, CA12, PTPRS, PTPRU, ADAMTS7, TNFAIP6, ADAMTS9, COLQ, HTR7, LRP12, TXNDC5, ROR1, PDGFRB, MFAP2, COL1A1, GPR52, ADAMTS2, HS3ST3B1, NGF, FGFR1, EXTL3, ADORA2B, ITGAE, ITGA11, ITGB5, PPT2, OPN1SW, ABCA…	1593	2917	20063	0.651959	1	1	100
