# Supplementary material for: Global RNA Expression and DNA Methylation Patterns in Primary Anaplastic Thyroid Cancer
Source: Cancers (Basel). 2020 Mar 13;12(3):680. doi: 10.3390/cancers12030680 (PMC7140095; doi:10.3390/cancers12030680)
Supplement: Supplementary file 1 [file cancers-12-00680-s001.zip › cancers-724410 - supplementary - proof/Supplementary Table 16.xlsx]

## Sheet: Sheet1
Supplementary Table 16. Enriched motifs in enhancers that were hypomethylated in primary anaplastic thyroid cancer
Motif	Top potential transcription factor family	Top potential transcription factor subfamily	Potential transcription factor families	Potential transcription factor subfamilies	Top 5% transcription factors
ETV3_HUMAN.H11MO.0.D	ELK1		ELK1;ETV7		AHCTF1;PHF20;ZBED4;ZBED6;AHRR;MXD3;TFE3;TWIST1;CREB3L1;CREM;WIZ;ZBTB39;ZFAT;ZFP64;ZFP91;ZKSCAN4;ZNF131;ZNF146;ZNF233;ZNF251;ZNF281;ZNF410;ZNF445;ZNF469;ZNF551;ZNF565;ZNF674;ZNF7;ZNF710;ZNF749;ZNF81;ZNF850;ZNF878;ZEB2;CENPB;JRK;E2F1;E2F3;E2F8;ELK1;ETV7;FOXM1;FOXN3;TRPS1;ADNP;ADNP2;SHOX2;SIX2;SIX4;MTERF3;LCORL;RFX8;RUNX1;RUNX2
JUN_HUMAN.H11MO.0.A					KDM5B;AHDC1;CBX2;DOT1L;PHF20;SGSM2;ZBED4;ZBED6;AHRR;HES4;HEY1;MSC;MXD3;MXD4;TCFL5;TWIST1;CREB3L1;CREM;FOSL2;DZIP1;GLI2;HIC1;HIVEP3;KLF7;MTF1;OSR2;SLC2A4RG;SNAI2;WIZ;ZBTB17;ZBTB43;ZFAT;ZFP64;ZFP69;ZFP69B;ZFP91;ZFPM1;ZNF131;ZNF133;ZNF251;ZNF281;ZNF318;ZNF432;ZNF445;ZNF469;ZNF500;ZNF503;ZNF521;ZNF532;ZNF598;ZNF674;ZNF692;ZNF697;ZNF703
FOS_HUMAN.H11MO.0.A	FOSL2	FOSL2	FOSL2	FOSL2	KDM5B;AHDC1;CBX2;DOT1L;PHF20;SGSM2;ZBED4;ZBED6;AHRR;HES4;HEY1;MSC;MXD3;MXD4;TCFL5;TWIST1;CREB3L1;CREM;FOSL2;DZIP1;GLI2;HIC1;HIVEP3;KLF7;MTF1;OSR2;SLC2A4RG;SNAI2;WIZ;ZBTB17;ZBTB43;ZFAT;ZFP64;ZFP69;ZFP69B;ZFP91;ZFPM1;ZNF131;ZNF133;ZNF251;ZNF281;ZNF318;ZNF432;ZNF445;ZNF469;ZNF500;ZNF503;ZNF521;ZNF532;ZNF598;ZNF674;ZNF692;ZNF697;ZNF703
FOSB_HUMAN.H11MO.0.A	FOSL2	FOSL2	FOSL2	FOSL2	KDM5B;AHDC1;CBX2;DOT1L;PHF20;SGSM2;ZBED4;ZBED6;AHRR;HES4;HEY1;MSC;MXD3;MXD4;TCFL5;TWIST1;CREB3L1;CREM;FOSL2;DZIP1;GLI2;HIC1;HIVEP3;KLF7;MTF1;OSR2;SLC2A4RG;SNAI2;WIZ;ZBTB17;ZBTB43;ZFAT;ZFP64;ZFP69;ZFP69B;ZFP91;ZFPM1;ZNF131;ZNF133;ZNF251;ZNF281;ZNF318;ZNF432;ZNF445;ZNF469;ZNF500;ZNF503;ZNF521;ZNF532;ZNF598;ZNF674;ZNF692;ZNF697;ZNF703
FOSL1_HUMAN.H11MO.0.A	FOSL2	FOSL2	FOSL2	FOSL2	KDM5B;AHDC1;CBX2;DOT1L;PHF20;SGSM2;ZBED4;ZBED6;AHRR;HES4;HEY1;MSC;MXD3;MXD4;TCFL5;TWIST1;CREB3L1;CREM;FOSL2;DZIP1;GLI2;HIC1;HIVEP3;KLF7;MTF1;OSR2;SLC2A4RG;SNAI2;WIZ;ZBTB17;ZBTB43;ZFAT;ZFP64;ZFP69;ZFP69B;ZFP91;ZFPM1;ZNF131;ZNF133;ZNF251;ZNF281;ZNF318;ZNF432;ZNF445;ZNF469;ZNF500;ZNF503;ZNF521;ZNF532;ZNF598;ZNF674;ZNF692;ZNF697;ZNF703
JUND_HUMAN.H11MO.0.A					KDM5B;AHDC1;CBX2;DOT1L;PHF20;SGSM2;ZBED4;ZBED6;AHRR;HES4;HEY1;MSC;MXD3;MXD4;TCFL5;TWIST1;CREB3L1;CREM;FOSL2;DZIP1;GLI2;HIC1;HIVEP3;KLF7;MTF1;OSR2;SLC2A4RG;SNAI2;WIZ;ZBTB17;ZBTB43;ZFAT;ZFP64;ZFP69;ZFP69B;ZFP91;ZFPM1;ZNF131;ZNF133;ZNF251;ZNF281;ZNF318;ZNF432;ZNF445;ZNF469;ZNF500;ZNF503;ZNF521;ZNF532;ZNF598;ZNF674;ZNF692;ZNF697;ZNF703
JUNB_HUMAN.H11MO.0.A					KDM5B;AHDC1;CBX2;DOT1L;PHF20;SGSM2;ZBED4;ZBED6;AHRR;HES4;HEY1;MSC;MXD3;MXD4;TCFL5;TWIST1;CREB3L1;CREM;FOSL2;DZIP1;GLI2;HIC1;HIVEP3;KLF7;MTF1;OSR2;SLC2A4RG;SNAI2;WIZ;ZBTB17;ZBTB43;ZFAT;ZFP64;ZFP69;ZFP69B;ZFP91;ZFPM1;ZNF131;ZNF133;ZNF251;ZNF281;ZNF318;ZNF432;ZNF445;ZNF469;ZNF500;ZNF503;ZNF521;ZNF532;ZNF598;ZNF674;ZNF692;ZNF697;ZNF703
BATF_HUMAN.H11MO.1.A					KDM5B;AHDC1;CBX2;DOT1L;PHF20;SGSM2;ZBED4;ZBED6;AHRR;HES4;HEY1;MSC;MXD3;MXD4;TCFL5;TWIST1;CREB3L1;CREM;FOSL2;DZIP1;GLI2;HIC1;HIVEP3;KLF7;MTF1;OSR2;SLC2A4RG;SNAI2;WIZ;ZBTB17;ZBTB43;ZFAT;ZFP64;ZFP69;ZFP69B;ZFP91;ZFPM1;ZNF131;ZNF133;ZNF251;ZNF281;ZNF318;ZNF432;ZNF445;ZNF469;ZNF500;ZNF503;ZNF521;ZNF532;ZNF598;ZNF674;ZNF692;ZNF697;ZNF703
ARI3A_HUMAN.H11MO.0.D					AHCTF1;PHF20;ZBED4;ZBED6;AHRR;MXD3;TFE3;TWIST1;CREB3L1;CREM;WIZ;ZBTB39;ZFAT;ZFP64;ZFP91;ZKSCAN4;ZNF131;ZNF146;ZNF233;ZNF251;ZNF281;ZNF410;ZNF445;ZNF469;ZNF551;ZNF565;ZNF674;ZNF7;ZNF710;ZNF749;ZNF81;ZNF850;ZNF878;ZEB2;CENPB;JRK;E2F1;E2F3;E2F8;ELK1;ETV7;FOXM1;FOXN3;TRPS1;ADNP;ADNP2;SHOX2;SIX2;SIX4;MTERF3;LCORL;RFX8;RUNX1;RUNX2
PO3F3_HUMAN.H11MO.0.D					AHCTF1;PHF20;ZBED4;ZBED6;AHRR;MXD3;TFE3;TWIST1;CREB3L1;CREM;WIZ;ZBTB39;ZFAT;ZFP64;ZFP91;ZKSCAN4;ZNF131;ZNF146;ZNF233;ZNF251;ZNF281;ZNF410;ZNF445;ZNF469;ZNF551;ZNF565;ZNF674;ZNF7;ZNF710;ZNF749;ZNF81;ZNF850;ZNF878;ZEB2;CENPB;JRK;E2F1;E2F3;E2F8;ELK1;ETV7;FOXM1;FOXN3;TRPS1;ADNP;ADNP2;SHOX2;SIX2;SIX4;MTERF3;LCORL;RFX8;RUNX1;RUNX2
HXA11_HUMAN.H11MO.0.D					AHCTF1;PHF20;ZBED4;ZBED6;AHRR;MXD3;TFE3;TWIST1;CREB3L1;CREM;WIZ;ZBTB39;ZFAT;ZFP64;ZFP91;ZKSCAN4;ZNF131;ZNF146;ZNF233;ZNF251;ZNF281;ZNF410;ZNF445;ZNF469;ZNF551;ZNF565;ZNF674;ZNF7;ZNF710;ZNF749;ZNF81;ZNF850;ZNF878;ZEB2;CENPB;JRK;E2F1;E2F3;E2F8;ELK1;ETV7;FOXM1;FOXN3;TRPS1;ADNP;ADNP2;SHOX2;SIX2;SIX4;MTERF3;LCORL;RFX8;RUNX1;RUNX2
PO3F4_HUMAN.H11MO.0.D					AHCTF1;PHF20;ZBED4;ZBED6;AHRR;MXD3;TFE3;TWIST1;CREB3L1;CREM;WIZ;ZBTB39;ZFAT;ZFP64;ZFP91;ZKSCAN4;ZNF131;ZNF146;ZNF233;ZNF251;ZNF281;ZNF410;ZNF445;ZNF469;ZNF551;ZNF565;ZNF674;ZNF7;ZNF710;ZNF749;ZNF81;ZNF850;ZNF878;ZEB2;CENPB;JRK;E2F1;E2F3;E2F8;ELK1;ETV7;FOXM1;FOXN3;TRPS1;ADNP;ADNP2;SHOX2;SIX2;SIX4;MTERF3;LCORL;RFX8;RUNX1;RUNX2
HXC10_HUMAN.H11MO.0.D					AHCTF1;PHF20;ZBED4;ZBED6;AHRR;MXD3;TFE3;TWIST1;CREB3L1;CREM;WIZ;ZBTB39;ZFAT;ZFP64;ZFP91;ZKSCAN4;ZNF131;ZNF146;ZNF233;ZNF251;ZNF281;ZNF410;ZNF445;ZNF469;ZNF551;ZNF565;ZNF674;ZNF7;ZNF710;ZNF749;ZNF81;ZNF850;ZNF878;ZEB2;CENPB;JRK;E2F1;E2F3;E2F8;ELK1;ETV7;FOXM1;FOXN3;TRPS1;ADNP;ADNP2;SHOX2;SIX2;SIX4;MTERF3;LCORL;RFX8;RUNX1;RUNX2
FOSL2_HUMAN.H11MO.0.A	FOSL2	FOSL2	FOSL2	FOSL2	KDM5B;AHDC1;CBX2;DOT1L;PHF20;SGSM2;ZBED4;ZBED6;AHRR;HES4;HEY1;MSC;MXD3;MXD4;TCFL5;TWIST1;CREB3L1;CREM;FOSL2;DZIP1;GLI2;HIC1;HIVEP3;KLF7;MTF1;OSR2;SLC2A4RG;SNAI2;WIZ;ZBTB17;ZBTB43;ZFAT;ZFP64;ZFP69;ZFP69B;ZFP91;ZFPM1;ZNF131;ZNF133;ZNF251;ZNF281;ZNF318;ZNF432;ZNF445;ZNF469;ZNF500;ZNF503;ZNF521;ZNF532;ZNF598;ZNF674;ZNF692;ZNF697;ZNF703
LMX1A_HUMAN.H11MO.0.D					AHCTF1;PHF20;ZBED4;ZBED6;AHRR;MXD3;TFE3;TWIST1;CREB3L1;CREM;WIZ;ZBTB39;ZFAT;ZFP64;ZFP91;ZKSCAN4;ZNF131;ZNF146;ZNF233;ZNF251;ZNF281;ZNF410;ZNF445;ZNF469;ZNF551;ZNF565;ZNF674;ZNF7;ZNF710;ZNF749;ZNF81;ZNF850;ZNF878;ZEB2;CENPB;JRK;E2F1;E2F3;E2F8;ELK1;ETV7;FOXM1;FOXN3;TRPS1;ADNP;ADNP2;SHOX2;SIX2;SIX4;MTERF3;LCORL;RFX8;RUNX1;RUNX2
LHX3_HUMAN.H11MO.0.C					AHCTF1;PHF20;ZBED4;ZBED6;AHRR;MXD3;TFE3;TWIST1;CREB3L1;CREM;WIZ;ZBTB39;ZFAT;ZFP64;ZFP91;ZKSCAN4;ZNF131;ZNF146;ZNF233;ZNF251;ZNF281;ZNF410;ZNF445;ZNF469;ZNF551;ZNF565;ZNF674;ZNF7;ZNF710;ZNF749;ZNF81;ZNF850;ZNF878;ZEB2;CENPB;JRK;E2F1;E2F3;E2F8;ELK1;ETV7;FOXM1;FOXN3;TRPS1;ADNP;ADNP2;SHOX2;SIX2;SIX4;MTERF3;LCORL;RFX8;RUNX1;RUNX2
PO4F3_HUMAN.H11MO.0.D					AHCTF1;PHF20;ZBED4;ZBED6;AHRR;MXD3;TFE3;TWIST1;CREB3L1;CREM;WIZ;ZBTB39;ZFAT;ZFP64;ZFP91;ZKSCAN4;ZNF131;ZNF146;ZNF233;ZNF251;ZNF281;ZNF410;ZNF445;ZNF469;ZNF551;ZNF565;ZNF674;ZNF7;ZNF710;ZNF749;ZNF81;ZNF850;ZNF878;ZEB2;CENPB;JRK;E2F1;E2F3;E2F8;ELK1;ETV7;FOXM1;FOXN3;TRPS1;ADNP;ADNP2;SHOX2;SIX2;SIX4;MTERF3;LCORL;RFX8;RUNX1;RUNX2
BATF_HUMAN.H11MO.0.A					AHCTF1;PHF20;ZBED4;ZBED6;AHRR;MXD3;TFE3;TWIST1;CREB3L1;CREM;WIZ;ZBTB39;ZFAT;ZFP64;ZFP91;ZKSCAN4;ZNF131;ZNF146;ZNF233;ZNF251;ZNF281;ZNF410;ZNF445;ZNF469;ZNF551;ZNF565;ZNF674;ZNF7;ZNF710;ZNF749;ZNF81;ZNF850;ZNF878;ZEB2;CENPB;JRK;E2F1;E2F3;E2F8;ELK1;ETV7;FOXM1;FOXN3;TRPS1;ADNP;ADNP2;SHOX2;SIX2;SIX4;MTERF3;LCORL;RFX8;RUNX1;RUNX2
HXC12_HUMAN.H11MO.0.D					AHCTF1;PHF20;ZBED4;ZBED6;AHRR;MXD3;TFE3;TWIST1;CREB3L1;CREM;WIZ;ZBTB39;ZFAT;ZFP64;ZFP91;ZKSCAN4;ZNF131;ZNF146;ZNF233;ZNF251;ZNF281;ZNF410;ZNF445;ZNF469;ZNF551;ZNF565;ZNF674;ZNF7;ZNF710;ZNF749;ZNF81;ZNF850;ZNF878;ZEB2;CENPB;JRK;E2F1;E2F3;E2F8;ELK1;ETV7;FOXM1;FOXN3;TRPS1;ADNP;ADNP2;SHOX2;SIX2;SIX4;MTERF3;LCORL;RFX8;RUNX1;RUNX2
LMX1B_HUMAN.H11MO.0.D					AHCTF1;PHF20;ZBED4;ZBED6;AHRR;MXD3;TFE3;TWIST1;CREB3L1;CREM;WIZ;ZBTB39;ZFAT;ZFP64;ZFP91;ZKSCAN4;ZNF131;ZNF146;ZNF233;ZNF251;ZNF281;ZNF410;ZNF445;ZNF469;ZNF551;ZNF565;ZNF674;ZNF7;ZNF710;ZNF749;ZNF81;ZNF850;ZNF878;ZEB2;CENPB;JRK;E2F1;E2F3;E2F8;ELK1;ETV7;FOXM1;FOXN3;TRPS1;ADNP;ADNP2;SHOX2;SIX2;SIX4;MTERF3;LCORL;RFX8;RUNX1;RUNX2
HXD11_HUMAN.H11MO.0.D					AHCTF1;PHF20;ZBED4;ZBED6;AHRR;MXD3;TFE3;TWIST1;CREB3L1;CREM;WIZ;ZBTB39;ZFAT;ZFP64;ZFP91;ZKSCAN4;ZNF131;ZNF146;ZNF233;ZNF251;ZNF281;ZNF410;ZNF445;ZNF469;ZNF551;ZNF565;ZNF674;ZNF7;ZNF710;ZNF749;ZNF81;ZNF850;ZNF878;ZEB2;CENPB;JRK;E2F1;E2F3;E2F8;ELK1;ETV7;FOXM1;FOXN3;TRPS1;ADNP;ADNP2;SHOX2;SIX2;SIX4;MTERF3;LCORL;RFX8;RUNX1;RUNX2
HXD12_HUMAN.H11MO.0.D					AHCTF1;PHF20;ZBED4;ZBED6;AHRR;MXD3;TFE3;TWIST1;CREB3L1;CREM;WIZ;ZBTB39;ZFAT;ZFP64;ZFP91;ZKSCAN4;ZNF131;ZNF146;ZNF233;ZNF251;ZNF281;ZNF410;ZNF445;ZNF469;ZNF551;ZNF565;ZNF674;ZNF7;ZNF710;ZNF749;ZNF81;ZNF850;ZNF878;ZEB2;CENPB;JRK;E2F1;E2F3;E2F8;ELK1;ETV7;FOXM1;FOXN3;TRPS1;ADNP;ADNP2;SHOX2;SIX2;SIX4;MTERF3;LCORL;RFX8;RUNX1;RUNX2
GBX1_HUMAN.H11MO.0.D					AHCTF1;PHF20;ZBED4;ZBED6;AHRR;MXD3;TFE3;TWIST1;CREB3L1;CREM;WIZ;ZBTB39;ZFAT;ZFP64;ZFP91;ZKSCAN4;ZNF131;ZNF146;ZNF233;ZNF251;ZNF281;ZNF410;ZNF445;ZNF469;ZNF551;ZNF565;ZNF674;ZNF7;ZNF710;ZNF749;ZNF81;ZNF850;ZNF878;ZEB2;CENPB;JRK;E2F1;E2F3;E2F8;ELK1;ETV7;FOXM1;FOXN3;TRPS1;ADNP;ADNP2;SHOX2;SIX2;SIX4;MTERF3;LCORL;RFX8;RUNX1;RUNX2
LHX9_HUMAN.H11MO.0.D					AHCTF1;PHF20;ZBED4;ZBED6;AHRR;MXD3;TFE3;TWIST1;CREB3L1;CREM;WIZ;ZBTB39;ZFAT;ZFP64;ZFP91;ZKSCAN4;ZNF131;ZNF146;ZNF233;ZNF251;ZNF281;ZNF410;ZNF445;ZNF469;ZNF551;ZNF565;ZNF674;ZNF7;ZNF710;ZNF749;ZNF81;ZNF850;ZNF878;ZEB2;CENPB;JRK;E2F1;E2F3;E2F8;ELK1;ETV7;FOXM1;FOXN3;TRPS1;ADNP;ADNP2;SHOX2;SIX2;SIX4;MTERF3;LCORL;RFX8;RUNX1;RUNX2
FOXA1_HUMAN.H11MO.0.A	FOXM1		FOXM1;FOXN3		AHCTF1;PHF20;ZBED4;ZBED6;AHRR;MXD3;TFE3;TWIST1;CREB3L1;CREM;WIZ;ZBTB39;ZFAT;ZFP64;ZFP91;ZKSCAN4;ZNF131;ZNF146;ZNF233;ZNF251;ZNF281;ZNF410;ZNF445;ZNF469;ZNF551;ZNF565;ZNF674;ZNF7;ZNF710;ZNF749;ZNF81;ZNF850;ZNF878;ZEB2;CENPB;JRK;E2F1;E2F3;E2F8;ELK1;ETV7;FOXM1;FOXN3;TRPS1;ADNP;ADNP2;SHOX2;SIX2;SIX4;MTERF3;LCORL;RFX8;RUNX1;RUNX2
PO4F1_HUMAN.H11MO.0.D					AHCTF1;PHF20;ZBED4;ZBED6;AHRR;MXD3;TFE3;TWIST1;CREB3L1;CREM;WIZ;ZBTB39;ZFAT;ZFP64;ZFP91;ZKSCAN4;ZNF131;ZNF146;ZNF233;ZNF251;ZNF281;ZNF410;ZNF445;ZNF469;ZNF551;ZNF565;ZNF674;ZNF7;ZNF710;ZNF749;ZNF81;ZNF850;ZNF878;ZEB2;CENPB;JRK;E2F1;E2F3;E2F8;ELK1;ETV7;FOXM1;FOXN3;TRPS1;ADNP;ADNP2;SHOX2;SIX2;SIX4;MTERF3;LCORL;RFX8;RUNX1;RUNX2
FOXA3_HUMAN.H11MO.0.B	FOXM1		FOXM1;FOXN3		AHCTF1;PHF20;ZBED4;ZBED6;AHRR;MXD3;TFE3;TWIST1;CREB3L1;CREM;WIZ;ZBTB39;ZFAT;ZFP64;ZFP91;ZKSCAN4;ZNF131;ZNF146;ZNF233;ZNF251;ZNF281;ZNF410;ZNF445;ZNF469;ZNF551;ZNF565;ZNF674;ZNF7;ZNF710;ZNF749;ZNF81;ZNF850;ZNF878;ZEB2;CENPB;JRK;E2F1;E2F3;E2F8;ELK1;ETV7;FOXM1;FOXN3;TRPS1;ADNP;ADNP2;SHOX2;SIX2;SIX4;MTERF3;LCORL;RFX8;RUNX1;RUNX2
FOXB1_HUMAN.H11MO.0.D	FOXM1		FOXM1;FOXN3		AHCTF1;PHF20;ZBED4;ZBED6;AHRR;MXD3;TFE3;TWIST1;CREB3L1;CREM;WIZ;ZBTB39;ZFAT;ZFP64;ZFP91;ZKSCAN4;ZNF131;ZNF146;ZNF233;ZNF251;ZNF281;ZNF410;ZNF445;ZNF469;ZNF551;ZNF565;ZNF674;ZNF7;ZNF710;ZNF749;ZNF81;ZNF850;ZNF878;ZEB2;CENPB;JRK;E2F1;E2F3;E2F8;ELK1;ETV7;FOXM1;FOXN3;TRPS1;ADNP;ADNP2;SHOX2;SIX2;SIX4;MTERF3;LCORL;RFX8;RUNX1;RUNX2
PIT1_HUMAN.H11MO.0.C					AHCTF1;PHF20;ZBED4;ZBED6;AHRR;MXD3;TFE3;TWIST1;CREB3L1;CREM;WIZ;ZBTB39;ZFAT;ZFP64;ZFP91;ZKSCAN4;ZNF131;ZNF146;ZNF233;ZNF251;ZNF281;ZNF410;ZNF445;ZNF469;ZNF551;ZNF565;ZNF674;ZNF7;ZNF710;ZNF749;ZNF81;ZNF850;ZNF878;ZEB2;CENPB;JRK;E2F1;E2F3;E2F8;ELK1;ETV7;FOXM1;FOXN3;TRPS1;ADNP;ADNP2;SHOX2;SIX2;SIX4;MTERF3;LCORL;RFX8;RUNX1;RUNX2
CPEB1_HUMAN.H11MO.0.D					AHCTF1;PHF20;ZBED4;ZBED6;AHRR;MXD3;TFE3;TWIST1;CREB3L1;CREM;WIZ;ZBTB39;ZFAT;ZFP64;ZFP91;ZKSCAN4;ZNF131;ZNF146;ZNF233;ZNF251;ZNF281;ZNF410;ZNF445;ZNF469;ZNF551;ZNF565;ZNF674;ZNF7;ZNF710;ZNF749;ZNF81;ZNF850;ZNF878;ZEB2;CENPB;JRK;E2F1;E2F3;E2F8;ELK1;ETV7;FOXM1;FOXN3;TRPS1;ADNP;ADNP2;SHOX2;SIX2;SIX4;MTERF3;LCORL;RFX8;RUNX1;RUNX2
HXC6_HUMAN.H11MO.0.D					AHCTF1;PHF20;ZBED4;ZBED6;AHRR;MXD3;TFE3;TWIST1;CREB3L1;CREM;WIZ;ZBTB39;ZFAT;ZFP64;ZFP91;ZKSCAN4;ZNF131;ZNF146;ZNF233;ZNF251;ZNF281;ZNF410;ZNF445;ZNF469;ZNF551;ZNF565;ZNF674;ZNF7;ZNF710;ZNF749;ZNF81;ZNF850;ZNF878;ZEB2;CENPB;JRK;E2F1;E2F3;E2F8;ELK1;ETV7;FOXM1;FOXN3;TRPS1;ADNP;ADNP2;SHOX2;SIX2;SIX4;MTERF3;LCORL;RFX8;RUNX1;RUNX2
MNX1_HUMAN.H11MO.0.D					AHCTF1;PHF20;ZBED4;ZBED6;AHRR;MXD3;TFE3;TWIST1;CREB3L1;CREM;WIZ;ZBTB39;ZFAT;ZFP64;ZFP91;ZKSCAN4;ZNF131;ZNF146;ZNF233;ZNF251;ZNF281;ZNF410;ZNF445;ZNF469;ZNF551;ZNF565;ZNF674;ZNF7;ZNF710;ZNF749;ZNF81;ZNF850;ZNF878;ZEB2;CENPB;JRK;E2F1;E2F3;E2F8;ELK1;ETV7;FOXM1;FOXN3;TRPS1;ADNP;ADNP2;SHOX2;SIX2;SIX4;MTERF3;LCORL;RFX8;RUNX1;RUNX2
BARH2_HUMAN.H11MO.0.D					AHCTF1;PHF20;ZBED4;ZBED6;AHRR;MXD3;TFE3;TWIST1;CREB3L1;CREM;WIZ;ZBTB39;ZFAT;ZFP64;ZFP91;ZKSCAN4;ZNF131;ZNF146;ZNF233;ZNF251;ZNF281;ZNF410;ZNF445;ZNF469;ZNF551;ZNF565;ZNF674;ZNF7;ZNF710;ZNF749;ZNF81;ZNF850;ZNF878;ZEB2;CENPB;JRK;E2F1;E2F3;E2F8;ELK1;ETV7;FOXM1;FOXN3;TRPS1;ADNP;ADNP2;SHOX2;SIX2;SIX4;MTERF3;LCORL;RFX8;RUNX1;RUNX2
FOXC1_HUMAN.H11MO.0.C	FOXM1		FOXM1;FOXN3		AHCTF1;PHF20;ZBED4;ZBED6;AHRR;MXD3;TFE3;TWIST1;CREB3L1;CREM;WIZ;ZBTB39;ZFAT;ZFP64;ZFP91;ZKSCAN4;ZNF131;ZNF146;ZNF233;ZNF251;ZNF281;ZNF410;ZNF445;ZNF469;ZNF551;ZNF565;ZNF674;ZNF7;ZNF710;ZNF749;ZNF81;ZNF850;ZNF878;ZEB2;CENPB;JRK;E2F1;E2F3;E2F8;ELK1;ETV7;FOXM1;FOXN3;TRPS1;ADNP;ADNP2;SHOX2;SIX2;SIX4;MTERF3;LCORL;RFX8;RUNX1;RUNX2
GSX2_HUMAN.H11MO.0.D					AHCTF1;PHF20;ZBED4;ZBED6;AHRR;MXD3;TFE3;TWIST1;CREB3L1;CREM;WIZ;ZBTB39;ZFAT;ZFP64;ZFP91;ZKSCAN4;ZNF131;ZNF146;ZNF233;ZNF251;ZNF281;ZNF410;ZNF445;ZNF469;ZNF551;ZNF565;ZNF674;ZNF7;ZNF710;ZNF749;ZNF81;ZNF850;ZNF878;ZEB2;CENPB;JRK;E2F1;E2F3;E2F8;ELK1;ETV7;FOXM1;FOXN3;TRPS1;ADNP;ADNP2;SHOX2;SIX2;SIX4;MTERF3;LCORL;RFX8;RUNX1;RUNX2
DLX2_HUMAN.H11MO.0.D					AHCTF1;PHF20;ZBED4;ZBED6;AHRR;MXD3;TFE3;TWIST1;CREB3L1;CREM;WIZ;ZBTB39;ZFAT;ZFP64;ZFP91;ZKSCAN4;ZNF131;ZNF146;ZNF233;ZNF251;ZNF281;ZNF410;ZNF445;ZNF469;ZNF551;ZNF565;ZNF674;ZNF7;ZNF710;ZNF749;ZNF81;ZNF850;ZNF878;ZEB2;CENPB;JRK;E2F1;E2F3;E2F8;ELK1;ETV7;FOXM1;FOXN3;TRPS1;ADNP;ADNP2;SHOX2;SIX2;SIX4;MTERF3;LCORL;RFX8;RUNX1;RUNX2
NKX61_HUMAN.H11MO.0.B					AHCTF1;PHF20;ZBED4;ZBED6;AHRR;MXD3;TFE3;TWIST1;CREB3L1;CREM;WIZ;ZBTB39;ZFAT;ZFP64;ZFP91;ZKSCAN4;ZNF131;ZNF146;ZNF233;ZNF251;ZNF281;ZNF410;ZNF445;ZNF469;ZNF551;ZNF565;ZNF674;ZNF7;ZNF710;ZNF749;ZNF81;ZNF850;ZNF878;ZEB2;CENPB;JRK;E2F1;E2F3;E2F8;ELK1;ETV7;FOXM1;FOXN3;TRPS1;ADNP;ADNP2;SHOX2;SIX2;SIX4;MTERF3;LCORL;RFX8;RUNX1;RUNX2
TEF_HUMAN.H11MO.0.D					AHCTF1;PHF20;ZBED4;ZBED6;AHRR;MXD3;TFE3;TWIST1;CREB3L1;CREM;WIZ;ZBTB39;ZFAT;ZFP64;ZFP91;ZKSCAN4;ZNF131;ZNF146;ZNF233;ZNF251;ZNF281;ZNF410;ZNF445;ZNF469;ZNF551;ZNF565;ZNF674;ZNF7;ZNF710;ZNF749;ZNF81;ZNF850;ZNF878;ZEB2;CENPB;JRK;E2F1;E2F3;E2F8;ELK1;ETV7;FOXM1;FOXN3;TRPS1;ADNP;ADNP2;SHOX2;SIX2;SIX4;MTERF3;LCORL;RFX8;RUNX1;RUNX2
GBX2_HUMAN.H11MO.0.D					AHCTF1;PHF20;ZBED4;ZBED6;AHRR;MXD3;TFE3;TWIST1;CREB3L1;CREM;WIZ;ZBTB39;ZFAT;ZFP64;ZFP91;ZKSCAN4;ZNF131;ZNF146;ZNF233;ZNF251;ZNF281;ZNF410;ZNF445;ZNF469;ZNF551;ZNF565;ZNF674;ZNF7;ZNF710;ZNF749;ZNF81;ZNF850;ZNF878;ZEB2;CENPB;JRK;E2F1;E2F3;E2F8;ELK1;ETV7;FOXM1;FOXN3;TRPS1;ADNP;ADNP2;SHOX2;SIX2;SIX4;MTERF3;LCORL;RFX8;RUNX1;RUNX2
FOXC2_HUMAN.H11MO.0.D	FOXM1		FOXM1;FOXN3		AHCTF1;PHF20;ZBED4;ZBED6;AHRR;MXD3;TFE3;TWIST1;CREB3L1;CREM;WIZ;ZBTB39;ZFAT;ZFP64;ZFP91;ZKSCAN4;ZNF131;ZNF146;ZNF233;ZNF251;ZNF281;ZNF410;ZNF445;ZNF469;ZNF551;ZNF565;ZNF674;ZNF7;ZNF710;ZNF749;ZNF81;ZNF850;ZNF878;ZEB2;CENPB;JRK;E2F1;E2F3;E2F8;ELK1;ETV7;FOXM1;FOXN3;TRPS1;ADNP;ADNP2;SHOX2;SIX2;SIX4;MTERF3;LCORL;RFX8;RUNX1;RUNX2
FOXD1_HUMAN.H11MO.0.D	FOXM1		FOXM1;FOXN3		AHCTF1;PHF20;ZBED4;ZBED6;AHRR;MXD3;TFE3;TWIST1;CREB3L1;CREM;WIZ;ZBTB39;ZFAT;ZFP64;ZFP91;ZKSCAN4;ZNF131;ZNF146;ZNF233;ZNF251;ZNF281;ZNF410;ZNF445;ZNF469;ZNF551;ZNF565;ZNF674;ZNF7;ZNF710;ZNF749;ZNF81;ZNF850;ZNF878;ZEB2;CENPB;JRK;E2F1;E2F3;E2F8;ELK1;ETV7;FOXM1;FOXN3;TRPS1;ADNP;ADNP2;SHOX2;SIX2;SIX4;MTERF3;LCORL;RFX8;RUNX1;RUNX2
FOXD2_HUMAN.H11MO.0.D	FOXM1		FOXM1;FOXN3		AHCTF1;PHF20;ZBED4;ZBED6;AHRR;MXD3;TFE3;TWIST1;CREB3L1;CREM;WIZ;ZBTB39;ZFAT;ZFP64;ZFP91;ZKSCAN4;ZNF131;ZNF146;ZNF233;ZNF251;ZNF281;ZNF410;ZNF445;ZNF469;ZNF551;ZNF565;ZNF674;ZNF7;ZNF710;ZNF749;ZNF81;ZNF850;ZNF878;ZEB2;CENPB;JRK;E2F1;E2F3;E2F8;ELK1;ETV7;FOXM1;FOXN3;TRPS1;ADNP;ADNP2;SHOX2;SIX2;SIX4;MTERF3;LCORL;RFX8;RUNX1;RUNX2
BSH_HUMAN.H11MO.0.D					AHCTF1;PHF20;ZBED4;ZBED6;AHRR;MXD3;TFE3;TWIST1;CREB3L1;CREM;WIZ;ZBTB39;ZFAT;ZFP64;ZFP91;ZKSCAN4;ZNF131;ZNF146;ZNF233;ZNF251;ZNF281;ZNF410;ZNF445;ZNF469;ZNF551;ZNF565;ZNF674;ZNF7;ZNF710;ZNF749;ZNF81;ZNF850;ZNF878;ZEB2;CENPB;JRK;E2F1;E2F3;E2F8;ELK1;ETV7;FOXM1;FOXN3;TRPS1;ADNP;ADNP2;SHOX2;SIX2;SIX4;MTERF3;LCORL;RFX8;RUNX1;RUNX2
MAFK_HUMAN.H11MO.0.A					KDM5B;AHDC1;CBX2;DOT1L;PHF20;SGSM2;ZBED4;ZBED6;AHRR;HES4;HEY1;MSC;MXD3;MXD4;TCFL5;TWIST1;CREB3L1;CREM;FOSL2;DZIP1;GLI2;HIC1;HIVEP3;KLF7;MTF1;OSR2;SLC2A4RG;SNAI2;WIZ;ZBTB17;ZBTB43;ZFAT;ZFP64;ZFP69;ZFP69B;ZFP91;ZFPM1;ZNF131;ZNF133;ZNF251;ZNF281;ZNF318;ZNF432;ZNF445;ZNF469;ZNF500;ZNF503;ZNF521;ZNF532;ZNF598;ZNF674;ZNF692;ZNF697;ZNF703
DLX1_HUMAN.H11MO.0.D					AHCTF1;PHF20;ZBED4;ZBED6;AHRR;MXD3;TFE3;TWIST1;CREB3L1;CREM;WIZ;ZBTB39;ZFAT;ZFP64;ZFP91;ZKSCAN4;ZNF131;ZNF146;ZNF233;ZNF251;ZNF281;ZNF410;ZNF445;ZNF469;ZNF551;ZNF565;ZNF674;ZNF7;ZNF710;ZNF749;ZNF81;ZNF850;ZNF878;ZEB2;CENPB;JRK;E2F1;E2F3;E2F8;ELK1;ETV7;FOXM1;FOXN3;TRPS1;ADNP;ADNP2;SHOX2;SIX2;SIX4;MTERF3;LCORL;RFX8;RUNX1;RUNX2
FOXD3_HUMAN.H11MO.0.D	FOXM1		FOXM1;FOXN3		AHCTF1;PHF20;ZBED4;ZBED6;AHRR;MXD3;TFE3;TWIST1;CREB3L1;CREM;WIZ;ZBTB39;ZFAT;ZFP64;ZFP91;ZKSCAN4;ZNF131;ZNF146;ZNF233;ZNF251;ZNF281;ZNF410;ZNF445;ZNF469;ZNF551;ZNF565;ZNF674;ZNF7;ZNF710;ZNF749;ZNF81;ZNF850;ZNF878;ZEB2;CENPB;JRK;E2F1;E2F3;E2F8;ELK1;ETV7;FOXM1;FOXN3;TRPS1;ADNP;ADNP2;SHOX2;SIX2;SIX4;MTERF3;LCORL;RFX8;RUNX1;RUNX2
DLX4_HUMAN.H11MO.0.D					AHCTF1;PHF20;ZBED4;ZBED6;AHRR;MXD3;TFE3;TWIST1;CREB3L1;CREM;WIZ;ZBTB39;ZFAT;ZFP64;ZFP91;ZKSCAN4;ZNF131;ZNF146;ZNF233;ZNF251;ZNF281;ZNF410;ZNF445;ZNF469;ZNF551;ZNF565;ZNF674;ZNF7;ZNF710;ZNF749;ZNF81;ZNF850;ZNF878;ZEB2;CENPB;JRK;E2F1;E2F3;E2F8;ELK1;ETV7;FOXM1;FOXN3;TRPS1;ADNP;ADNP2;SHOX2;SIX2;SIX4;MTERF3;LCORL;RFX8;RUNX1;RUNX2
ONEC2_HUMAN.H11MO.0.D					AHCTF1;PHF20;ZBED4;ZBED6;AHRR;MXD3;TFE3;TWIST1;CREB3L1;CREM;WIZ;ZBTB39;ZFAT;ZFP64;ZFP91;ZKSCAN4;ZNF131;ZNF146;ZNF233;ZNF251;ZNF281;ZNF410;ZNF445;ZNF469;ZNF551;ZNF565;ZNF674;ZNF7;ZNF710;ZNF749;ZNF81;ZNF850;ZNF878;ZEB2;CENPB;JRK;E2F1;E2F3;E2F8;ELK1;ETV7;FOXM1;FOXN3;TRPS1;ADNP;ADNP2;SHOX2;SIX2;SIX4;MTERF3;LCORL;RFX8;RUNX1;RUNX2
HXD9_HUMAN.H11MO.0.D					AHCTF1;PHF20;ZBED4;ZBED6;AHRR;MXD3;TFE3;TWIST1;CREB3L1;CREM;WIZ;ZBTB39;ZFAT;ZFP64;ZFP91;ZKSCAN4;ZNF131;ZNF146;ZNF233;ZNF251;ZNF281;ZNF410;ZNF445;ZNF469;ZNF551;ZNF565;ZNF674;ZNF7;ZNF710;ZNF749;ZNF81;ZNF850;ZNF878;ZEB2;CENPB;JRK;E2F1;E2F3;E2F8;ELK1;ETV7;FOXM1;FOXN3;TRPS1;ADNP;ADNP2;SHOX2;SIX2;SIX4;MTERF3;LCORL;RFX8;RUNX1;RUNX2
MSX1_HUMAN.H11MO.0.D					AHCTF1;PHF20;ZBED4;ZBED6;AHRR;MXD3;TFE3;TWIST1;CREB3L1;CREM;WIZ;ZBTB39;ZFAT;ZFP64;ZFP91;ZKSCAN4;ZNF131;ZNF146;ZNF233;ZNF251;ZNF281;ZNF410;ZNF445;ZNF469;ZNF551;ZNF565;ZNF674;ZNF7;ZNF710;ZNF749;ZNF81;ZNF850;ZNF878;ZEB2;CENPB;JRK;E2F1;E2F3;E2F8;ELK1;ETV7;FOXM1;FOXN3;TRPS1;ADNP;ADNP2;SHOX2;SIX2;SIX4;MTERF3;LCORL;RFX8;RUNX1;RUNX2
GSX1_HUMAN.H11MO.0.D					AHCTF1;PHF20;ZBED4;ZBED6;AHRR;MXD3;TFE3;TWIST1;CREB3L1;CREM;WIZ;ZBTB39;ZFAT;ZFP64;ZFP91;ZKSCAN4;ZNF131;ZNF146;ZNF233;ZNF251;ZNF281;ZNF410;ZNF445;ZNF469;ZNF551;ZNF565;ZNF674;ZNF7;ZNF710;ZNF749;ZNF81;ZNF850;ZNF878;ZEB2;CENPB;JRK;E2F1;E2F3;E2F8;ELK1;ETV7;FOXM1;FOXN3;TRPS1;ADNP;ADNP2;SHOX2;SIX2;SIX4;MTERF3;LCORL;RFX8;RUNX1;RUNX2
EVX2_HUMAN.H11MO.0.A					AHCTF1;PHF20;ZBED4;ZBED6;AHRR;MXD3;TFE3;TWIST1;CREB3L1;CREM;WIZ;ZBTB39;ZFAT;ZFP64;ZFP91;ZKSCAN4;ZNF131;ZNF146;ZNF233;ZNF251;ZNF281;ZNF410;ZNF445;ZNF469;ZNF551;ZNF565;ZNF674;ZNF7;ZNF710;ZNF749;ZNF81;ZNF850;ZNF878;ZEB2;CENPB;JRK;E2F1;E2F3;E2F8;ELK1;ETV7;FOXM1;FOXN3;TRPS1;ADNP;ADNP2;SHOX2;SIX2;SIX4;MTERF3;LCORL;RFX8;RUNX1;RUNX2
DLX6_HUMAN.H11MO.0.D					AHCTF1;PHF20;ZBED4;ZBED6;AHRR;MXD3;TFE3;TWIST1;CREB3L1;CREM;WIZ;ZBTB39;ZFAT;ZFP64;ZFP91;ZKSCAN4;ZNF131;ZNF146;ZNF233;ZNF251;ZNF281;ZNF410;ZNF445;ZNF469;ZNF551;ZNF565;ZNF674;ZNF7;ZNF710;ZNF749;ZNF81;ZNF850;ZNF878;ZEB2;CENPB;JRK;E2F1;E2F3;E2F8;ELK1;ETV7;FOXM1;FOXN3;TRPS1;ADNP;ADNP2;SHOX2;SIX2;SIX4;MTERF3;LCORL;RFX8;RUNX1;RUNX2
FOXF1_HUMAN.H11MO.0.D	FOXM1		FOXM1;FOXN3		AHCTF1;PHF20;ZBED4;ZBED6;AHRR;MXD3;TFE3;TWIST1;CREB3L1;CREM;WIZ;ZBTB39;ZFAT;ZFP64;ZFP91;ZKSCAN4;ZNF131;ZNF146;ZNF233;ZNF251;ZNF281;ZNF410;ZNF445;ZNF469;ZNF551;ZNF565;ZNF674;ZNF7;ZNF710;ZNF749;ZNF81;ZNF850;ZNF878;ZEB2;CENPB;JRK;E2F1;E2F3;E2F8;ELK1;ETV7;FOXM1;FOXN3;TRPS1;ADNP;ADNP2;SHOX2;SIX2;SIX4;MTERF3;LCORL;RFX8;RUNX1;RUNX2
BARH1_HUMAN.H11MO.0.D					AHCTF1;PHF20;ZBED4;ZBED6;AHRR;MXD3;TFE3;TWIST1;CREB3L1;CREM;WIZ;ZBTB39;ZFAT;ZFP64;ZFP91;ZKSCAN4;ZNF131;ZNF146;ZNF233;ZNF251;ZNF281;ZNF410;ZNF445;ZNF469;ZNF551;ZNF565;ZNF674;ZNF7;ZNF710;ZNF749;ZNF81;ZNF850;ZNF878;ZEB2;CENPB;JRK;E2F1;E2F3;E2F8;ELK1;ETV7;FOXM1;FOXN3;TRPS1;ADNP;ADNP2;SHOX2;SIX2;SIX4;MTERF3;LCORL;RFX8;RUNX1;RUNX2
NF2L2_HUMAN.H11MO.0.A					KDM5B;AHDC1;CBX2;DOT1L;PHF20;SGSM2;ZBED4;ZBED6;AHRR;HES4;HEY1;MSC;MXD3;MXD4;TCFL5;TWIST1;CREB3L1;CREM;FOSL2;DZIP1;GLI2;HIC1;HIVEP3;KLF7;MTF1;OSR2;SLC2A4RG;SNAI2;WIZ;ZBTB17;ZBTB43;ZFAT;ZFP64;ZFP69;ZFP69B;ZFP91;ZFPM1;ZNF131;ZNF133;ZNF251;ZNF281;ZNF318;ZNF432;ZNF445;ZNF469;ZNF500;ZNF503;ZNF521;ZNF532;ZNF598;ZNF674;ZNF692;ZNF697;ZNF703
FOXF2_HUMAN.H11MO.0.D	FOXM1		FOXM1;FOXN3		AHCTF1;PHF20;ZBED4;ZBED6;AHRR;MXD3;TFE3;TWIST1;CREB3L1;CREM;WIZ;ZBTB39;ZFAT;ZFP64;ZFP91;ZKSCAN4;ZNF131;ZNF146;ZNF233;ZNF251;ZNF281;ZNF410;ZNF445;ZNF469;ZNF551;ZNF565;ZNF674;ZNF7;ZNF710;ZNF749;ZNF81;ZNF850;ZNF878;ZEB2;CENPB;JRK;E2F1;E2F3;E2F8;ELK1;ETV7;FOXM1;FOXN3;TRPS1;ADNP;ADNP2;SHOX2;SIX2;SIX4;MTERF3;LCORL;RFX8;RUNX1;RUNX2
FOXG1_HUMAN.H11MO.0.D	FOXM1		FOXM1;FOXN3		AHCTF1;PHF20;ZBED4;ZBED6;AHRR;MXD3;TFE3;TWIST1;CREB3L1;CREM;WIZ;ZBTB39;ZFAT;ZFP64;ZFP91;ZKSCAN4;ZNF131;ZNF146;ZNF233;ZNF251;ZNF281;ZNF410;ZNF445;ZNF469;ZNF551;ZNF565;ZNF674;ZNF7;ZNF710;ZNF749;ZNF81;ZNF850;ZNF878;ZEB2;CENPB;JRK;E2F1;E2F3;E2F8;ELK1;ETV7;FOXM1;FOXN3;TRPS1;ADNP;ADNP2;SHOX2;SIX2;SIX4;MTERF3;LCORL;RFX8;RUNX1;RUNX2
NFIL3_HUMAN.H11MO.0.D					SGSM2;ZBED6;AHRR;TWIST1;CREB3L1;GLI2;HIVEP3;WIZ;ZFP64;ZFP69;ZNF131;ZNF432;ZNF469;ZNF674;ZNF81;E2F1;ELK1;FOXM1;TRPS1;SHOX2;SIX2;HSF4;TBX15;TSC22D1;AHCTF1;AHDC1;PHF20;ZBED4;MXD3;MXD4;TFE3;CREM;DZIP1;HIC1;ZFAT;ZFP91;ZKSCAN4;ZNF133;ZNF146;ZNF202;ZNF233;ZNF251;ZNF281;ZNF318;ZNF335;ZNF404;ZNF410;ZNF445;ZNF551;ZNF562;ZNF587B;ZNF692;ZNF703;ZNF732
HXC11_HUMAN.H11MO.0.D					AHCTF1;PHF20;ZBED4;ZBED6;AHRR;MXD3;TFE3;TWIST1;CREB3L1;CREM;WIZ;ZBTB39;ZFAT;ZFP64;ZFP91;ZKSCAN4;ZNF131;ZNF146;ZNF233;ZNF251;ZNF281;ZNF410;ZNF445;ZNF469;ZNF551;ZNF565;ZNF674;ZNF7;ZNF710;ZNF749;ZNF81;ZNF850;ZNF878;ZEB2;CENPB;JRK;E2F1;E2F3;E2F8;ELK1;ETV7;FOXM1;FOXN3;TRPS1;ADNP;ADNP2;SHOX2;SIX2;SIX4;MTERF3;LCORL;RFX8;RUNX1;RUNX2
HXB7_HUMAN.H11MO.0.C					AHCTF1;PHF20;ZBED4;ZBED6;AHRR;MXD3;TFE3;TWIST1;CREB3L1;CREM;WIZ;ZBTB39;ZFAT;ZFP64;ZFP91;ZKSCAN4;ZNF131;ZNF146;ZNF233;ZNF251;ZNF281;ZNF410;ZNF445;ZNF469;ZNF551;ZNF565;ZNF674;ZNF7;ZNF710;ZNF749;ZNF81;ZNF850;ZNF878;ZEB2;CENPB;JRK;E2F1;E2F3;E2F8;ELK1;ETV7;FOXM1;FOXN3;TRPS1;ADNP;ADNP2;SHOX2;SIX2;SIX4;MTERF3;LCORL;RFX8;RUNX1;RUNX2
PO2F1_HUMAN.H11MO.0.C					AHCTF1;PHF20;ZBED4;ZBED6;AHRR;MXD3;TFE3;TWIST1;CREB3L1;CREM;WIZ;ZBTB39;ZFAT;ZFP64;ZFP91;ZKSCAN4;ZNF131;ZNF146;ZNF233;ZNF251;ZNF281;ZNF410;ZNF445;ZNF469;ZNF551;ZNF565;ZNF674;ZNF7;ZNF710;ZNF749;ZNF81;ZNF850;ZNF878;ZEB2;CENPB;JRK;E2F1;E2F3;E2F8;ELK1;ETV7;FOXM1;FOXN3;TRPS1;ADNP;ADNP2;SHOX2;SIX2;SIX4;MTERF3;LCORL;RFX8;RUNX1;RUNX2
FOXJ2_HUMAN.H11MO.0.C	FOXM1		FOXM1;FOXN3		AHCTF1;PHF20;ZBED4;ZBED6;AHRR;MXD3;TFE3;TWIST1;CREB3L1;CREM;WIZ;ZBTB39;ZFAT;ZFP64;ZFP91;ZKSCAN4;ZNF131;ZNF146;ZNF233;ZNF251;ZNF281;ZNF410;ZNF445;ZNF469;ZNF551;ZNF565;ZNF674;ZNF7;ZNF710;ZNF749;ZNF81;ZNF850;ZNF878;ZEB2;CENPB;JRK;E2F1;E2F3;E2F8;ELK1;ETV7;FOXM1;FOXN3;TRPS1;ADNP;ADNP2;SHOX2;SIX2;SIX4;MTERF3;LCORL;RFX8;RUNX1;RUNX2
FOXJ3_HUMAN.H11MO.0.A	FOXM1		FOXM1;FOXN3		AHCTF1;PHF20;ZBED4;ZBED6;AHRR;MXD3;TFE3;TWIST1;CREB3L1;CREM;WIZ;ZBTB39;ZFAT;ZFP64;ZFP91;ZKSCAN4;ZNF131;ZNF146;ZNF233;ZNF251;ZNF281;ZNF410;ZNF445;ZNF469;ZNF551;ZNF565;ZNF674;ZNF7;ZNF710;ZNF749;ZNF81;ZNF850;ZNF878;ZEB2;CENPB;JRK;E2F1;E2F3;E2F8;ELK1;ETV7;FOXM1;FOXN3;TRPS1;ADNP;ADNP2;SHOX2;SIX2;SIX4;MTERF3;LCORL;RFX8;RUNX1;RUNX2
CEBPB_HUMAN.H11MO.0.A					KDM5B;CBX2;ZBED4;AHRR;HES4;HEY1;TWIST1;FOSL2;SNAI2;WIZ;ZBTB43;ZFP64;ZNF281;ZNF697;E2F1;ELF4;FOXK1;FOXM1;SOX4;EN1;IRX3;SIX2;MYBL2;TEAD2;DR1;MXD3;KLF7;ZNF131;ZNF598;RUNX2;RUNX3;TSC22D1;DOT1L;KCMF1;OSR2;RLF;ZBTB17;ZFP91;ZNF469;ZNF503;HOXA10;MEIS3;MTERF3;TBX15;CENPA;NPAS2;GZF1;MAZ;ZBTB12;ZNF710;FOXN3;ADNP;HOXD4;MSX1
FOXJ3_HUMAN.H11MO.1.B	FOXM1		FOXM1;FOXN3		AHCTF1;PHF20;ZBED4;ZBED6;AHRR;MXD3;TFE3;TWIST1;CREB3L1;CREM;WIZ;ZBTB39;ZFAT;ZFP64;ZFP91;ZKSCAN4;ZNF131;ZNF146;ZNF233;ZNF251;ZNF281;ZNF410;ZNF445;ZNF469;ZNF551;ZNF565;ZNF674;ZNF7;ZNF710;ZNF749;ZNF81;ZNF850;ZNF878;ZEB2;CENPB;JRK;E2F1;E2F3;E2F8;ELK1;ETV7;FOXM1;FOXN3;TRPS1;ADNP;ADNP2;SHOX2;SIX2;SIX4;MTERF3;LCORL;RFX8;RUNX1;RUNX2
FOXK1_HUMAN.H11MO.0.A	FOXM1		FOXM1;FOXN3		AHCTF1;PHF20;ZBED4;ZBED6;AHRR;MXD3;TFE3;TWIST1;CREB3L1;CREM;WIZ;ZBTB39;ZFAT;ZFP64;ZFP91;ZKSCAN4;ZNF131;ZNF146;ZNF233;ZNF251;ZNF281;ZNF410;ZNF445;ZNF469;ZNF551;ZNF565;ZNF674;ZNF7;ZNF710;ZNF749;ZNF81;ZNF850;ZNF878;ZEB2;CENPB;JRK;E2F1;E2F3;E2F8;ELK1;ETV7;FOXM1;FOXN3;TRPS1;ADNP;ADNP2;SHOX2;SIX2;SIX4;MTERF3;LCORL;RFX8;RUNX1;RUNX2
STAT1_HUMAN.H11MO.1.A					AHCTF1;PHF20;ZBED4;ZBED6;AHRR;MXD3;TFE3;TWIST1;CREB3L1;CREM;WIZ;ZBTB39;ZFAT;ZFP64;ZFP91;ZKSCAN4;ZNF131;ZNF146;ZNF233;ZNF251;ZNF281;ZNF410;ZNF445;ZNF469;ZNF551;ZNF565;ZNF674;ZNF7;ZNF710;ZNF749;ZNF81;ZNF850;ZNF878;ZEB2;CENPB;JRK;E2F1;E2F3;E2F8;ELK1;ETV7;FOXM1;FOXN3;TRPS1;ADNP;ADNP2;SHOX2;SIX2;SIX4;MTERF3;LCORL;RFX8;RUNX1;RUNX2
PAX7_HUMAN.H11MO.0.D					AHCTF1;PHF20;ZBED4;ZBED6;AHRR;MXD3;TFE3;TWIST1;CREB3L1;CREM;WIZ;ZBTB39;ZFAT;ZFP64;ZFP91;ZKSCAN4;ZNF131;ZNF146;ZNF233;ZNF251;ZNF281;ZNF410;ZNF445;ZNF469;ZNF551;ZNF565;ZNF674;ZNF7;ZNF710;ZNF749;ZNF81;ZNF850;ZNF878;ZEB2;CENPB;JRK;E2F1;E2F3;E2F8;ELK1;ETV7;FOXM1;FOXN3;TRPS1;ADNP;ADNP2;SHOX2;SIX2;SIX4;MTERF3;LCORL;RFX8;RUNX1;RUNX2
STAT2_HUMAN.H11MO.0.A					AHCTF1;PHF20;ZBED4;ZBED6;AHRR;MXD3;TFE3;TWIST1;CREB3L1;CREM;WIZ;ZBTB39;ZFAT;ZFP64;ZFP91;ZKSCAN4;ZNF131;ZNF146;ZNF233;ZNF251;ZNF281;ZNF410;ZNF445;ZNF469;ZNF551;ZNF565;ZNF674;ZNF7;ZNF710;ZNF749;ZNF81;ZNF850;ZNF878;ZEB2;CENPB;JRK;E2F1;E2F3;E2F8;ELK1;ETV7;FOXM1;FOXN3;TRPS1;ADNP;ADNP2;SHOX2;SIX2;SIX4;MTERF3;LCORL;RFX8;RUNX1;RUNX2
FOXL1_HUMAN.H11MO.0.D	FOXM1		FOXM1;FOXN3		AHCTF1;PHF20;ZBED4;ZBED6;AHRR;MXD3;TFE3;TWIST1;CREB3L1;CREM;WIZ;ZBTB39;ZFAT;ZFP64;ZFP91;ZKSCAN4;ZNF131;ZNF146;ZNF233;ZNF251;ZNF281;ZNF410;ZNF445;ZNF469;ZNF551;ZNF565;ZNF674;ZNF7;ZNF710;ZNF749;ZNF81;ZNF850;ZNF878;ZEB2;CENPB;JRK;E2F1;E2F3;E2F8;ELK1;ETV7;FOXM1;FOXN3;TRPS1;ADNP;ADNP2;SHOX2;SIX2;SIX4;MTERF3;LCORL;RFX8;RUNX1;RUNX2
HME1_HUMAN.H11MO.0.D					AHCTF1;PHF20;ZBED4;ZBED6;AHRR;MXD3;TFE3;TWIST1;CREB3L1;CREM;WIZ;ZBTB39;ZFAT;ZFP64;ZFP91;ZKSCAN4;ZNF131;ZNF146;ZNF233;ZNF251;ZNF281;ZNF410;ZNF445;ZNF469;ZNF551;ZNF565;ZNF674;ZNF7;ZNF710;ZNF749;ZNF81;ZNF850;ZNF878;ZEB2;CENPB;JRK;E2F1;E2F3;E2F8;ELK1;ETV7;FOXM1;FOXN3;TRPS1;ADNP;ADNP2;SHOX2;SIX2;SIX4;MTERF3;LCORL;RFX8;RUNX1;RUNX2
FOXO4_HUMAN.H11MO.0.C	FOXM1		FOXM1;FOXN3		AHCTF1;PHF20;ZBED4;ZBED6;AHRR;MXD3;TFE3;TWIST1;CREB3L1;CREM;WIZ;ZBTB39;ZFAT;ZFP64;ZFP91;ZKSCAN4;ZNF131;ZNF146;ZNF233;ZNF251;ZNF281;ZNF410;ZNF445;ZNF469;ZNF551;ZNF565;ZNF674;ZNF7;ZNF710;ZNF749;ZNF81;ZNF850;ZNF878;ZEB2;CENPB;JRK;E2F1;E2F3;E2F8;ELK1;ETV7;FOXM1;FOXN3;TRPS1;ADNP;ADNP2;SHOX2;SIX2;SIX4;MTERF3;LCORL;RFX8;RUNX1;RUNX2
SOX7_HUMAN.H11MO.0.D					AHCTF1;PHF20;ZBED4;ZBED6;AHRR;MXD3;TFE3;TWIST1;CREB3L1;CREM;WIZ;ZBTB39;ZFAT;ZFP64;ZFP91;ZKSCAN4;ZNF131;ZNF146;ZNF233;ZNF251;ZNF281;ZNF410;ZNF445;ZNF469;ZNF551;ZNF565;ZNF674;ZNF7;ZNF710;ZNF749;ZNF81;ZNF850;ZNF878;ZEB2;CENPB;JRK;E2F1;E2F3;E2F8;ELK1;ETV7;FOXM1;FOXN3;TRPS1;ADNP;ADNP2;SHOX2;SIX2;SIX4;MTERF3;LCORL;RFX8;RUNX1;RUNX2
HXA10_HUMAN.H11MO.0.C					AHCTF1;PHF20;ZBED4;ZBED6;AHRR;MXD3;TFE3;TWIST1;CREB3L1;CREM;WIZ;ZBTB39;ZFAT;ZFP64;ZFP91;ZKSCAN4;ZNF131;ZNF146;ZNF233;ZNF251;ZNF281;ZNF410;ZNF445;ZNF469;ZNF551;ZNF565;ZNF674;ZNF7;ZNF710;ZNF749;ZNF81;ZNF850;ZNF878;ZEB2;CENPB;JRK;E2F1;E2F3;E2F8;ELK1;ETV7;FOXM1;FOXN3;TRPS1;ADNP;ADNP2;SHOX2;SIX2;SIX4;MTERF3;LCORL;RFX8;RUNX1;RUNX2
HXB3_HUMAN.H11MO.0.D					AHCTF1;PHF20;ZBED4;ZBED6;AHRR;MXD3;TFE3;TWIST1;CREB3L1;CREM;WIZ;ZBTB39;ZFAT;ZFP64;ZFP91;ZKSCAN4;ZNF131;ZNF146;ZNF233;ZNF251;ZNF281;ZNF410;ZNF445;ZNF469;ZNF551;ZNF565;ZNF674;ZNF7;ZNF710;ZNF749;ZNF81;ZNF850;ZNF878;ZEB2;CENPB;JRK;E2F1;E2F3;E2F8;ELK1;ETV7;FOXM1;FOXN3;TRPS1;ADNP;ADNP2;SHOX2;SIX2;SIX4;MTERF3;LCORL;RFX8;RUNX1;RUNX2
FOXO6_HUMAN.H11MO.0.D	FOXM1		FOXM1;FOXN3		AHCTF1;PHF20;ZBED4;ZBED6;AHRR;MXD3;TFE3;TWIST1;CREB3L1;CREM;WIZ;ZBTB39;ZFAT;ZFP64;ZFP91;ZKSCAN4;ZNF131;ZNF146;ZNF233;ZNF251;ZNF281;ZNF410;ZNF445;ZNF469;ZNF551;ZNF565;ZNF674;ZNF7;ZNF710;ZNF749;ZNF81;ZNF850;ZNF878;ZEB2;CENPB;JRK;E2F1;E2F3;E2F8;ELK1;ETV7;FOXM1;FOXN3;TRPS1;ADNP;ADNP2;SHOX2;SIX2;SIX4;MTERF3;LCORL;RFX8;RUNX1;RUNX2
FOXP1_HUMAN.H11MO.0.A	FOXM1		FOXM1;FOXN3		AHCTF1;PHF20;ZBED4;ZBED6;AHRR;MXD3;TFE3;TWIST1;CREB3L1;CREM;WIZ;ZBTB39;ZFAT;ZFP64;ZFP91;ZKSCAN4;ZNF131;ZNF146;ZNF233;ZNF251;ZNF281;ZNF410;ZNF445;ZNF469;ZNF551;ZNF565;ZNF674;ZNF7;ZNF710;ZNF749;ZNF81;ZNF850;ZNF878;ZEB2;CENPB;JRK;E2F1;E2F3;E2F8;ELK1;ETV7;FOXM1;FOXN3;TRPS1;ADNP;ADNP2;SHOX2;SIX2;SIX4;MTERF3;LCORL;RFX8;RUNX1;RUNX2
FOXP2_HUMAN.H11MO.0.C	FOXM1		FOXM1;FOXN3		AHCTF1;PHF20;ZBED4;ZBED6;AHRR;MXD3;TFE3;TWIST1;CREB3L1;CREM;WIZ;ZBTB39;ZFAT;ZFP64;ZFP91;ZKSCAN4;ZNF131;ZNF146;ZNF233;ZNF251;ZNF281;ZNF410;ZNF445;ZNF469;ZNF551;ZNF565;ZNF674;ZNF7;ZNF710;ZNF749;ZNF81;ZNF850;ZNF878;ZEB2;CENPB;JRK;E2F1;E2F3;E2F8;ELK1;ETV7;FOXM1;FOXN3;TRPS1;ADNP;ADNP2;SHOX2;SIX2;SIX4;MTERF3;LCORL;RFX8;RUNX1;RUNX2
HMX1_HUMAN.H11MO.0.D					AHCTF1;PHF20;ZBED4;ZBED6;AHRR;MXD3;TFE3;TWIST1;CREB3L1;CREM;WIZ;ZBTB39;ZFAT;ZFP64;ZFP91;ZKSCAN4;ZNF131;ZNF146;ZNF233;ZNF251;ZNF281;ZNF410;ZNF445;ZNF469;ZNF551;ZNF565;ZNF674;ZNF7;ZNF710;ZNF749;ZNF81;ZNF850;ZNF878;ZEB2;CENPB;JRK;E2F1;E2F3;E2F8;ELK1;ETV7;FOXM1;FOXN3;TRPS1;ADNP;ADNP2;SHOX2;SIX2;SIX4;MTERF3;LCORL;RFX8;RUNX1;RUNX2
HMGA2_HUMAN.H11MO.0.D					AHCTF1;PHF20;ZBED4;ZBED6;AHRR;MXD3;TFE3;TWIST1;CREB3L1;CREM;WIZ;ZBTB39;ZFAT;ZFP64;ZFP91;ZKSCAN4;ZNF131;ZNF146;ZNF233;ZNF251;ZNF281;ZNF410;ZNF445;ZNF469;ZNF551;ZNF565;ZNF674;ZNF7;ZNF710;ZNF749;ZNF81;ZNF850;ZNF878;ZEB2;CENPB;JRK;E2F1;E2F3;E2F8;ELK1;ETV7;FOXM1;FOXN3;TRPS1;ADNP;ADNP2;SHOX2;SIX2;SIX4;MTERF3;LCORL;RFX8;RUNX1;RUNX2
MEOX2_HUMAN.H11MO.0.D					AHCTF1;PHF20;ZBED4;ZBED6;AHRR;MXD3;TFE3;TWIST1;CREB3L1;CREM;WIZ;ZBTB39;ZFAT;ZFP64;ZFP91;ZKSCAN4;ZNF131;ZNF146;ZNF233;ZNF251;ZNF281;ZNF410;ZNF445;ZNF469;ZNF551;ZNF565;ZNF674;ZNF7;ZNF710;ZNF749;ZNF81;ZNF850;ZNF878;ZEB2;CENPB;JRK;E2F1;E2F3;E2F8;ELK1;ETV7;FOXM1;FOXN3;TRPS1;ADNP;ADNP2;SHOX2;SIX2;SIX4;MTERF3;LCORL;RFX8;RUNX1;RUNX2
HXB8_HUMAN.H11MO.0.C					AHCTF1;PHF20;ZBED4;ZBED6;AHRR;MXD3;TFE3;TWIST1;CREB3L1;CREM;WIZ;ZBTB39;ZFAT;ZFP64;ZFP91;ZKSCAN4;ZNF131;ZNF146;ZNF233;ZNF251;ZNF281;ZNF410;ZNF445;ZNF469;ZNF551;ZNF565;ZNF674;ZNF7;ZNF710;ZNF749;ZNF81;ZNF850;ZNF878;ZEB2;CENPB;JRK;E2F1;E2F3;E2F8;ELK1;ETV7;FOXM1;FOXN3;TRPS1;ADNP;ADNP2;SHOX2;SIX2;SIX4;MTERF3;LCORL;RFX8;RUNX1;RUNX2
FOXP3_HUMAN.H11MO.0.D	FOXM1		FOXM1;FOXN3		AHCTF1;PHF20;ZBED4;ZBED6;AHRR;MXD3;TFE3;TWIST1;CREB3L1;CREM;WIZ;ZBTB39;ZFAT;ZFP64;ZFP91;ZKSCAN4;ZNF131;ZNF146;ZNF233;ZNF251;ZNF281;ZNF410;ZNF445;ZNF469;ZNF551;ZNF565;ZNF674;ZNF7;ZNF710;ZNF749;ZNF81;ZNF850;ZNF878;ZEB2;CENPB;JRK;E2F1;E2F3;E2F8;ELK1;ETV7;FOXM1;FOXN3;TRPS1;ADNP;ADNP2;SHOX2;SIX2;SIX4;MTERF3;LCORL;RFX8;RUNX1;RUNX2
FOXQ1_HUMAN.H11MO.0.C	FOXM1		FOXM1;FOXN3		AHCTF1;PHF20;ZBED4;ZBED6;AHRR;MXD3;TFE3;TWIST1;CREB3L1;CREM;WIZ;ZBTB39;ZFAT;ZFP64;ZFP91;ZKSCAN4;ZNF131;ZNF146;ZNF233;ZNF251;ZNF281;ZNF410;ZNF445;ZNF469;ZNF551;ZNF565;ZNF674;ZNF7;ZNF710;ZNF749;ZNF81;ZNF850;ZNF878;ZEB2;CENPB;JRK;E2F1;E2F3;E2F8;ELK1;ETV7;FOXM1;FOXN3;TRPS1;ADNP;ADNP2;SHOX2;SIX2;SIX4;MTERF3;LCORL;RFX8;RUNX1;RUNX2
PAX3_HUMAN.H11MO.0.D					AHCTF1;PHF20;ZBED4;ZBED6;AHRR;MXD3;TFE3;TWIST1;CREB3L1;CREM;WIZ;ZBTB39;ZFAT;ZFP64;ZFP91;ZKSCAN4;ZNF131;ZNF146;ZNF233;ZNF251;ZNF281;ZNF410;ZNF445;ZNF469;ZNF551;ZNF565;ZNF674;ZNF7;ZNF710;ZNF749;ZNF81;ZNF850;ZNF878;ZEB2;CENPB;JRK;E2F1;E2F3;E2F8;ELK1;ETV7;FOXM1;FOXN3;TRPS1;ADNP;ADNP2;SHOX2;SIX2;SIX4;MTERF3;LCORL;RFX8;RUNX1;RUNX2
CDC5L_HUMAN.H11MO.0.D					AHCTF1;PHF20;ZBED4;ZBED6;AHRR;MXD3;TFE3;TWIST1;CREB3L1;CREM;WIZ;ZBTB39;ZFAT;ZFP64;ZFP91;ZKSCAN4;ZNF131;ZNF146;ZNF233;ZNF251;ZNF281;ZNF410;ZNF445;ZNF469;ZNF551;ZNF565;ZNF674;ZNF7;ZNF710;ZNF749;ZNF81;ZNF850;ZNF878;ZEB2;CENPB;JRK;E2F1;E2F3;E2F8;ELK1;ETV7;FOXM1;FOXN3;TRPS1;ADNP;ADNP2;SHOX2;SIX2;SIX4;MTERF3;LCORL;RFX8;RUNX1;RUNX2
PO6F1_HUMAN.H11MO.0.D					AHCTF1;PHF20;ZBED4;ZBED6;AHRR;MXD3;TFE3;TWIST1;CREB3L1;CREM;WIZ;ZBTB39;ZFAT;ZFP64;ZFP91;ZKSCAN4;ZNF131;ZNF146;ZNF233;ZNF251;ZNF281;ZNF410;ZNF445;ZNF469;ZNF551;ZNF565;ZNF674;ZNF7;ZNF710;ZNF749;ZNF81;ZNF850;ZNF878;ZEB2;CENPB;JRK;E2F1;E2F3;E2F8;ELK1;ETV7;FOXM1;FOXN3;TRPS1;ADNP;ADNP2;SHOX2;SIX2;SIX4;MTERF3;LCORL;RFX8;RUNX1;RUNX2
HNF1B_HUMAN.H11MO.0.A					AHCTF1;PHF20;ZBED4;ZBED6;AHRR;MXD3;TFE3;TWIST1;CREB3L1;CREM;WIZ;ZBTB39;ZFAT;ZFP64;ZFP91;ZKSCAN4;ZNF131;ZNF146;ZNF233;ZNF251;ZNF281;ZNF410;ZNF445;ZNF469;ZNF551;ZNF565;ZNF674;ZNF7;ZNF710;ZNF749;ZNF81;ZNF850;ZNF878;ZEB2;CENPB;JRK;E2F1;E2F3;E2F8;ELK1;ETV7;FOXM1;FOXN3;TRPS1;ADNP;ADNP2;SHOX2;SIX2;SIX4;MTERF3;LCORL;RFX8;RUNX1;RUNX2
IRX3_HUMAN.H11MO.0.D					AHCTF1;PHF20;ZBED4;ZBED6;AHRR;MXD3;TFE3;TWIST1;CREB3L1;CREM;WIZ;ZBTB39;ZFAT;ZFP64;ZFP91;ZKSCAN4;ZNF131;ZNF146;ZNF233;ZNF251;ZNF281;ZNF410;ZNF445;ZNF469;ZNF551;ZNF565;ZNF674;ZNF7;ZNF710;ZNF749;ZNF81;ZNF850;ZNF878;ZEB2;CENPB;JRK;E2F1;E2F3;E2F8;ELK1;ETV7;FOXM1;FOXN3;TRPS1;ADNP;ADNP2;SHOX2;SIX2;SIX4;MTERF3;LCORL;RFX8;RUNX1;RUNX2
P5F1B_HUMAN.H11MO.0.D					AHCTF1;PHF20;ZBED4;ZBED6;AHRR;MXD3;TFE3;TWIST1;CREB3L1;CREM;WIZ;ZBTB39;ZFAT;ZFP64;ZFP91;ZKSCAN4;ZNF131;ZNF146;ZNF233;ZNF251;ZNF281;ZNF410;ZNF445;ZNF469;ZNF551;ZNF565;ZNF674;ZNF7;ZNF710;ZNF749;ZNF81;ZNF850;ZNF878;ZEB2;CENPB;JRK;E2F1;E2F3;E2F8;ELK1;ETV7;FOXM1;FOXN3;TRPS1;ADNP;ADNP2;SHOX2;SIX2;SIX4;MTERF3;LCORL;RFX8;RUNX1;RUNX2
PDX1_HUMAN.H11MO.1.A					AHCTF1;PHF20;ZBED4;ZBED6;AHRR;MXD3;TFE3;TWIST1;CREB3L1;CREM;WIZ;ZBTB39;ZFAT;ZFP64;ZFP91;ZKSCAN4;ZNF131;ZNF146;ZNF233;ZNF251;ZNF281;ZNF410;ZNF445;ZNF469;ZNF551;ZNF565;ZNF674;ZNF7;ZNF710;ZNF749;ZNF81;ZNF850;ZNF878;ZEB2;CENPB;JRK;E2F1;E2F3;E2F8;ELK1;ETV7;FOXM1;FOXN3;TRPS1;ADNP;ADNP2;SHOX2;SIX2;SIX4;MTERF3;LCORL;RFX8;RUNX1;RUNX2
HNF1A_HUMAN.H11MO.0.C					AHCTF1;PHF20;ZBED4;ZBED6;AHRR;MXD3;TFE3;TWIST1;CREB3L1;CREM;WIZ;ZBTB39;ZFAT;ZFP64;ZFP91;ZKSCAN4;ZNF131;ZNF146;ZNF233;ZNF251;ZNF281;ZNF410;ZNF445;ZNF469;ZNF551;ZNF565;ZNF674;ZNF7;ZNF710;ZNF749;ZNF81;ZNF850;ZNF878;ZEB2;CENPB;JRK;E2F1;E2F3;E2F8;ELK1;ETV7;FOXM1;FOXN3;TRPS1;ADNP;ADNP2;SHOX2;SIX2;SIX4;MTERF3;LCORL;RFX8;RUNX1;RUNX2
GFI1B_HUMAN.H11MO.0.A	GLI2		GLI2;ZFP64;ZFP69;ZNF432;ZNF81;ZFP91;ZKSCAN4;ZNF133;ZNF146;ZNF233;ZNF281;ZNF404;ZNF410;ZNF562;ZNF692		SGSM2;ZBED6;AHRR;TWIST1;CREB3L1;GLI2;HIVEP3;WIZ;ZFP64;ZFP69;ZNF131;ZNF432;ZNF469;ZNF674;ZNF81;E2F1;ELK1;FOXM1;TRPS1;SHOX2;SIX2;HSF4;TBX15;TSC22D1;AHCTF1;AHDC1;PHF20;ZBED4;MXD3;MXD4;TFE3;CREM;DZIP1;HIC1;ZFAT;ZFP91;ZKSCAN4;ZNF133;ZNF146;ZNF202;ZNF233;ZNF251;ZNF281;ZNF318;ZNF335;ZNF404;ZNF410;ZNF445;ZNF551;ZNF562;ZNF587B;ZNF692;ZNF703;ZNF732
HXA5_HUMAN.H11MO.0.D					AHCTF1;PHF20;ZBED4;ZBED6;AHRR;MXD3;TFE3;TWIST1;CREB3L1;CREM;WIZ;ZBTB39;ZFAT;ZFP64;ZFP91;ZKSCAN4;ZNF131;ZNF146;ZNF233;ZNF251;ZNF281;ZNF410;ZNF445;ZNF469;ZNF551;ZNF565;ZNF674;ZNF7;ZNF710;ZNF749;ZNF81;ZNF850;ZNF878;ZEB2;CENPB;JRK;E2F1;E2F3;E2F8;ELK1;ETV7;FOXM1;FOXN3;TRPS1;ADNP;ADNP2;SHOX2;SIX2;SIX4;MTERF3;LCORL;RFX8;RUNX1;RUNX2
ZN394_HUMAN.H11MO.1.D	GLI2	ZFP64	GLI2;ZFP64;ZNF146;ZNF281;ZNF410	ZFP64	SGSM2;ZBED6;AHRR;TWIST1;CREB3L1;GLI2;HIVEP3;WIZ;ZFP64;ZFP69;ZNF131;ZNF432;ZNF469;ZNF674;ZNF81;E2F1;ELK1;FOXM1;TRPS1;SHOX2;SIX2;HSF4;TBX15;TSC22D1;AHCTF1;AHDC1;PHF20;ZBED4;MXD3;MXD4;TFE3;CREM;DZIP1;HIC1;ZFAT;ZFP91;ZKSCAN4;ZNF133;ZNF146;ZNF202;ZNF233;ZNF251;ZNF281;ZNF318;ZNF335;ZNF404;ZNF410;ZNF445;ZNF551;ZNF562;ZNF587B;ZNF692;ZNF703;ZNF732
BATF3_HUMAN.H11MO.0.B					AHCTF1;PHF20;ZBED4;ZBED6;AHRR;MXD3;TFE3;TWIST1;CREB3L1;CREM;WIZ;ZBTB39;ZFAT;ZFP64;ZFP91;ZKSCAN4;ZNF131;ZNF146;ZNF233;ZNF251;ZNF281;ZNF410;ZNF445;ZNF469;ZNF551;ZNF565;ZNF674;ZNF7;ZNF710;ZNF749;ZNF81;ZNF850;ZNF878;ZEB2;CENPB;JRK;E2F1;E2F3;E2F8;ELK1;ETV7;FOXM1;FOXN3;TRPS1;ADNP;ADNP2;SHOX2;SIX2;SIX4;MTERF3;LCORL;RFX8;RUNX1;RUNX2
EMX1_HUMAN.H11MO.0.D					AHCTF1;PHF20;ZBED4;ZBED6;AHRR;MXD3;TFE3;TWIST1;CREB3L1;CREM;WIZ;ZBTB39;ZFAT;ZFP64;ZFP91;ZKSCAN4;ZNF131;ZNF146;ZNF233;ZNF251;ZNF281;ZNF410;ZNF445;ZNF469;ZNF551;ZNF565;ZNF674;ZNF7;ZNF710;ZNF749;ZNF81;ZNF850;ZNF878;ZEB2;CENPB;JRK;E2F1;E2F3;E2F8;ELK1;ETV7;FOXM1;FOXN3;TRPS1;ADNP;ADNP2;SHOX2;SIX2;SIX4;MTERF3;LCORL;RFX8;RUNX1;RUNX2
CDX1_HUMAN.H11MO.0.C					AHCTF1;PHF20;ZBED4;ZBED6;AHRR;MXD3;TFE3;TWIST1;CREB3L1;CREM;WIZ;ZBTB39;ZFAT;ZFP64;ZFP91;ZKSCAN4;ZNF131;ZNF146;ZNF233;ZNF251;ZNF281;ZNF410;ZNF445;ZNF469;ZNF551;ZNF565;ZNF674;ZNF7;ZNF710;ZNF749;ZNF81;ZNF850;ZNF878;ZEB2;CENPB;JRK;E2F1;E2F3;E2F8;ELK1;ETV7;FOXM1;FOXN3;TRPS1;ADNP;ADNP2;SHOX2;SIX2;SIX4;MTERF3;LCORL;RFX8;RUNX1;RUNX2
ZNF85_HUMAN.H11MO.1.C	GLI2	ZFP64	GLI2;ZFP64;ZNF146;ZNF281;ZNF410	ZFP64	SGSM2;ZBED6;AHRR;TWIST1;CREB3L1;GLI2;HIVEP3;WIZ;ZFP64;ZFP69;ZNF131;ZNF432;ZNF469;ZNF674;ZNF81;E2F1;ELK1;FOXM1;TRPS1;SHOX2;SIX2;HSF4;TBX15;TSC22D1;AHCTF1;AHDC1;PHF20;ZBED4;MXD3;MXD4;TFE3;CREM;DZIP1;HIC1;ZFAT;ZFP91;ZKSCAN4;ZNF133;ZNF146;ZNF202;ZNF233;ZNF251;ZNF281;ZNF318;ZNF335;ZNF404;ZNF410;ZNF445;ZNF551;ZNF562;ZNF587B;ZNF692;ZNF703;ZNF732
EMX2_HUMAN.H11MO.0.D					AHCTF1;PHF20;ZBED4;ZBED6;AHRR;MXD3;TFE3;TWIST1;CREB3L1;CREM;WIZ;ZBTB39;ZFAT;ZFP64;ZFP91;ZKSCAN4;ZNF131;ZNF146;ZNF233;ZNF251;ZNF281;ZNF410;ZNF445;ZNF469;ZNF551;ZNF565;ZNF674;ZNF7;ZNF710;ZNF749;ZNF81;ZNF850;ZNF878;ZEB2;CENPB;JRK;E2F1;E2F3;E2F8;ELK1;ETV7;FOXM1;FOXN3;TRPS1;ADNP;ADNP2;SHOX2;SIX2;SIX4;MTERF3;LCORL;RFX8;RUNX1;RUNX2
HXD8_HUMAN.H11MO.0.D					AHCTF1;PHF20;ZBED4;ZBED6;AHRR;MXD3;TFE3;TWIST1;CREB3L1;CREM;WIZ;ZBTB39;ZFAT;ZFP64;ZFP91;ZKSCAN4;ZNF131;ZNF146;ZNF233;ZNF251;ZNF281;ZNF410;ZNF445;ZNF469;ZNF551;ZNF565;ZNF674;ZNF7;ZNF710;ZNF749;ZNF81;ZNF850;ZNF878;ZEB2;CENPB;JRK;E2F1;E2F3;E2F8;ELK1;ETV7;FOXM1;FOXN3;TRPS1;ADNP;ADNP2;SHOX2;SIX2;SIX4;MTERF3;LCORL;RFX8;RUNX1;RUNX2
BC11A_HUMAN.H11MO.0.A	HIVEP3		HIVEP3;HIC1;ZFAT;ZNF335;ZNF587B		SGSM2;ZBED6;AHRR;TWIST1;CREB3L1;GLI2;HIVEP3;WIZ;ZFP64;ZFP69;ZNF131;ZNF432;ZNF469;ZNF674;ZNF81;E2F1;ELK1;FOXM1;TRPS1;SHOX2;SIX2;HSF4;TBX15;TSC22D1;AHCTF1;AHDC1;PHF20;ZBED4;MXD3;MXD4;TFE3;CREM;DZIP1;HIC1;ZFAT;ZFP91;ZKSCAN4;ZNF133;ZNF146;ZNF202;ZNF233;ZNF251;ZNF281;ZNF318;ZNF335;ZNF404;ZNF410;ZNF445;ZNF551;ZNF562;ZNF587B;ZNF692;ZNF703;ZNF732
VAX1_HUMAN.H11MO.0.D					AHCTF1;PHF20;ZBED4;ZBED6;AHRR;MXD3;TFE3;TWIST1;CREB3L1;CREM;WIZ;ZBTB39;ZFAT;ZFP64;ZFP91;ZKSCAN4;ZNF131;ZNF146;ZNF233;ZNF251;ZNF281;ZNF410;ZNF445;ZNF469;ZNF551;ZNF565;ZNF674;ZNF7;ZNF710;ZNF749;ZNF81;ZNF850;ZNF878;ZEB2;CENPB;JRK;E2F1;E2F3;E2F8;ELK1;ETV7;FOXM1;FOXN3;TRPS1;ADNP;ADNP2;SHOX2;SIX2;SIX4;MTERF3;LCORL;RFX8;RUNX1;RUNX2
MEF2A_HUMAN.H11MO.0.A					AHCTF1;PHF20;ZBED4;ZBED6;AHRR;MXD3;TFE3;TWIST1;CREB3L1;CREM;WIZ;ZBTB39;ZFAT;ZFP64;ZFP91;ZKSCAN4;ZNF131;ZNF146;ZNF233;ZNF251;ZNF281;ZNF410;ZNF445;ZNF469;ZNF551;ZNF565;ZNF674;ZNF7;ZNF710;ZNF749;ZNF81;ZNF850;ZNF878;ZEB2;CENPB;JRK;E2F1;E2F3;E2F8;ELK1;ETV7;FOXM1;FOXN3;TRPS1;ADNP;ADNP2;SHOX2;SIX2;SIX4;MTERF3;LCORL;RFX8;RUNX1;RUNX2
HXC13_HUMAN.H11MO.0.D					AHCTF1;PHF20;ZBED4;ZBED6;AHRR;MXD3;TFE3;TWIST1;CREB3L1;CREM;WIZ;ZBTB39;ZFAT;ZFP64;ZFP91;ZKSCAN4;ZNF131;ZNF146;ZNF233;ZNF251;ZNF281;ZNF410;ZNF445;ZNF469;ZNF551;ZNF565;ZNF674;ZNF7;ZNF710;ZNF749;ZNF81;ZNF850;ZNF878;ZEB2;CENPB;JRK;E2F1;E2F3;E2F8;ELK1;ETV7;FOXM1;FOXN3;TRPS1;ADNP;ADNP2;SHOX2;SIX2;SIX4;MTERF3;LCORL;RFX8;RUNX1;RUNX2
MEOX1_HUMAN.H11MO.0.D					AHCTF1;PHF20;ZBED4;ZBED6;AHRR;MXD3;TFE3;TWIST1;CREB3L1;CREM;WIZ;ZBTB39;ZFAT;ZFP64;ZFP91;ZKSCAN4;ZNF131;ZNF146;ZNF233;ZNF251;ZNF281;ZNF410;ZNF445;ZNF469;ZNF551;ZNF565;ZNF674;ZNF7;ZNF710;ZNF749;ZNF81;ZNF850;ZNF878;ZEB2;CENPB;JRK;E2F1;E2F3;E2F8;ELK1;ETV7;FOXM1;FOXN3;TRPS1;ADNP;ADNP2;SHOX2;SIX2;SIX4;MTERF3;LCORL;RFX8;RUNX1;RUNX2
SOX1_HUMAN.H11MO.0.D					AHCTF1;PHF20;ZBED4;ZBED6;AHRR;MXD3;TFE3;TWIST1;CREB3L1;CREM;WIZ;ZBTB39;ZFAT;ZFP64;ZFP91;ZKSCAN4;ZNF131;ZNF146;ZNF233;ZNF251;ZNF281;ZNF410;ZNF445;ZNF469;ZNF551;ZNF565;ZNF674;ZNF7;ZNF710;ZNF749;ZNF81;ZNF850;ZNF878;ZEB2;CENPB;JRK;E2F1;E2F3;E2F8;ELK1;ETV7;FOXM1;FOXN3;TRPS1;ADNP;ADNP2;SHOX2;SIX2;SIX4;MTERF3;LCORL;RFX8;RUNX1;RUNX2
ALX1_HUMAN.H11MO.0.B	SHOX2		SHOX2		AHCTF1;PHF20;ZBED4;ZBED6;AHRR;MXD3;TFE3;TWIST1;CREB3L1;CREM;WIZ;ZBTB39;ZFAT;ZFP64;ZFP91;ZKSCAN4;ZNF131;ZNF146;ZNF233;ZNF251;ZNF281;ZNF410;ZNF445;ZNF469;ZNF551;ZNF565;ZNF674;ZNF7;ZNF710;ZNF749;ZNF81;ZNF850;ZNF878;ZEB2;CENPB;JRK;E2F1;E2F3;E2F8;ELK1;ETV7;FOXM1;FOXN3;TRPS1;ADNP;ADNP2;SHOX2;SIX2;SIX4;MTERF3;LCORL;RFX8;RUNX1;RUNX2
ALX3_HUMAN.H11MO.0.D	SHOX2		SHOX2		AHCTF1;PHF20;ZBED4;ZBED6;AHRR;MXD3;TFE3;TWIST1;CREB3L1;CREM;WIZ;ZBTB39;ZFAT;ZFP64;ZFP91;ZKSCAN4;ZNF131;ZNF146;ZNF233;ZNF251;ZNF281;ZNF410;ZNF445;ZNF469;ZNF551;ZNF565;ZNF674;ZNF7;ZNF710;ZNF749;ZNF81;ZNF850;ZNF878;ZEB2;CENPB;JRK;E2F1;E2F3;E2F8;ELK1;ETV7;FOXM1;FOXN3;TRPS1;ADNP;ADNP2;SHOX2;SIX2;SIX4;MTERF3;LCORL;RFX8;RUNX1;RUNX2
HNF1B_HUMAN.H11MO.1.A					AHCTF1;PHF20;ZBED4;ZBED6;AHRR;MXD3;TFE3;TWIST1;CREB3L1;CREM;WIZ;ZBTB39;ZFAT;ZFP64;ZFP91;ZKSCAN4;ZNF131;ZNF146;ZNF233;ZNF251;ZNF281;ZNF410;ZNF445;ZNF469;ZNF551;ZNF565;ZNF674;ZNF7;ZNF710;ZNF749;ZNF81;ZNF850;ZNF878;ZEB2;CENPB;JRK;E2F1;E2F3;E2F8;ELK1;ETV7;FOXM1;FOXN3;TRPS1;ADNP;ADNP2;SHOX2;SIX2;SIX4;MTERF3;LCORL;RFX8;RUNX1;RUNX2
ALX4_HUMAN.H11MO.0.D	SHOX2		SHOX2		AHCTF1;PHF20;ZBED4;ZBED6;AHRR;MXD3;TFE3;TWIST1;CREB3L1;CREM;WIZ;ZBTB39;ZFAT;ZFP64;ZFP91;ZKSCAN4;ZNF131;ZNF146;ZNF233;ZNF251;ZNF281;ZNF410;ZNF445;ZNF469;ZNF551;ZNF565;ZNF674;ZNF7;ZNF710;ZNF749;ZNF81;ZNF850;ZNF878;ZEB2;CENPB;JRK;E2F1;E2F3;E2F8;ELK1;ETV7;FOXM1;FOXN3;TRPS1;ADNP;ADNP2;SHOX2;SIX2;SIX4;MTERF3;LCORL;RFX8;RUNX1;RUNX2
MEF2D_HUMAN.H11MO.0.A					AHCTF1;PHF20;ZBED4;ZBED6;AHRR;MXD3;TFE3;TWIST1;CREB3L1;CREM;WIZ;ZBTB39;ZFAT;ZFP64;ZFP91;ZKSCAN4;ZNF131;ZNF146;ZNF233;ZNF251;ZNF281;ZNF410;ZNF445;ZNF469;ZNF551;ZNF565;ZNF674;ZNF7;ZNF710;ZNF749;ZNF81;ZNF850;ZNF878;ZEB2;CENPB;JRK;E2F1;E2F3;E2F8;ELK1;ETV7;FOXM1;FOXN3;TRPS1;ADNP;ADNP2;SHOX2;SIX2;SIX4;MTERF3;LCORL;RFX8;RUNX1;RUNX2
HXB13_HUMAN.H11MO.0.A					AHCTF1;PHF20;ZBED4;ZBED6;AHRR;MXD3;TFE3;TWIST1;CREB3L1;CREM;WIZ;ZBTB39;ZFAT;ZFP64;ZFP91;ZKSCAN4;ZNF131;ZNF146;ZNF233;ZNF251;ZNF281;ZNF410;ZNF445;ZNF469;ZNF551;ZNF565;ZNF674;ZNF7;ZNF710;ZNF749;ZNF81;ZNF850;ZNF878;ZEB2;CENPB;JRK;E2F1;E2F3;E2F8;ELK1;ETV7;FOXM1;FOXN3;TRPS1;ADNP;ADNP2;SHOX2;SIX2;SIX4;MTERF3;LCORL;RFX8;RUNX1;RUNX2
ARX_HUMAN.H11MO.0.D	SHOX2		SHOX2		AHCTF1;PHF20;ZBED4;ZBED6;AHRR;MXD3;TFE3;TWIST1;CREB3L1;CREM;WIZ;ZBTB39;ZFAT;ZFP64;ZFP91;ZKSCAN4;ZNF131;ZNF146;ZNF233;ZNF251;ZNF281;ZNF410;ZNF445;ZNF469;ZNF551;ZNF565;ZNF674;ZNF7;ZNF710;ZNF749;ZNF81;ZNF850;ZNF878;ZEB2;CENPB;JRK;E2F1;E2F3;E2F8;ELK1;ETV7;FOXM1;FOXN3;TRPS1;ADNP;ADNP2;SHOX2;SIX2;SIX4;MTERF3;LCORL;RFX8;RUNX1;RUNX2
SOX5_HUMAN.H11MO.0.C					AHCTF1;PHF20;ZBED4;ZBED6;AHRR;MXD3;TFE3;TWIST1;CREB3L1;CREM;WIZ;ZBTB39;ZFAT;ZFP64;ZFP91;ZKSCAN4;ZNF131;ZNF146;ZNF233;ZNF251;ZNF281;ZNF410;ZNF445;ZNF469;ZNF551;ZNF565;ZNF674;ZNF7;ZNF710;ZNF749;ZNF81;ZNF850;ZNF878;ZEB2;CENPB;JRK;E2F1;E2F3;E2F8;ELK1;ETV7;FOXM1;FOXN3;TRPS1;ADNP;ADNP2;SHOX2;SIX2;SIX4;MTERF3;LCORL;RFX8;RUNX1;RUNX2
EVX1_HUMAN.H11MO.0.D					SGSM2;ZBED6;AHRR;TWIST1;CREB3L1;GLI2;HIVEP3;WIZ;ZFP64;ZFP69;ZNF131;ZNF432;ZNF469;ZNF674;ZNF81;E2F1;ELK1;FOXM1;TRPS1;SHOX2;SIX2;HSF4;TBX15;TSC22D1;AHCTF1;AHDC1;PHF20;ZBED4;MXD3;MXD4;TFE3;CREM;DZIP1;HIC1;ZFAT;ZFP91;ZKSCAN4;ZNF133;ZNF146;ZNF202;ZNF233;ZNF251;ZNF281;ZNF318;ZNF335;ZNF404;ZNF410;ZNF445;ZNF551;ZNF562;ZNF587B;ZNF692;ZNF703;ZNF732
DMBX1_HUMAN.H11MO.0.D	SHOX2		SHOX2		AHCTF1;PHF20;ZBED4;ZBED6;AHRR;MXD3;TFE3;TWIST1;CREB3L1;CREM;WIZ;ZBTB39;ZFAT;ZFP64;ZFP91;ZKSCAN4;ZNF131;ZNF146;ZNF233;ZNF251;ZNF281;ZNF410;ZNF445;ZNF469;ZNF551;ZNF565;ZNF674;ZNF7;ZNF710;ZNF749;ZNF81;ZNF850;ZNF878;ZEB2;CENPB;JRK;E2F1;E2F3;E2F8;ELK1;ETV7;FOXM1;FOXN3;TRPS1;ADNP;ADNP2;SHOX2;SIX2;SIX4;MTERF3;LCORL;RFX8;RUNX1;RUNX2
ANDR_HUMAN.H11MO.0.A					AHCTF1;PHF20;ZBED4;ZBED6;AHRR;MXD3;TFE3;TWIST1;CREB3L1;CREM;WIZ;ZBTB39;ZFAT;ZFP64;ZFP91;ZKSCAN4;ZNF131;ZNF146;ZNF233;ZNF251;ZNF281;ZNF410;ZNF445;ZNF469;ZNF551;ZNF565;ZNF674;ZNF7;ZNF710;ZNF749;ZNF81;ZNF850;ZNF878;ZEB2;CENPB;JRK;E2F1;E2F3;E2F8;ELK1;ETV7;FOXM1;FOXN3;TRPS1;ADNP;ADNP2;SHOX2;SIX2;SIX4;MTERF3;LCORL;RFX8;RUNX1;RUNX2
DRGX_HUMAN.H11MO.0.D	SHOX2		SHOX2		AHCTF1;PHF20;ZBED4;ZBED6;AHRR;MXD3;TFE3;TWIST1;CREB3L1;CREM;WIZ;ZBTB39;ZFAT;ZFP64;ZFP91;ZKSCAN4;ZNF131;ZNF146;ZNF233;ZNF251;ZNF281;ZNF410;ZNF445;ZNF469;ZNF551;ZNF565;ZNF674;ZNF7;ZNF710;ZNF749;ZNF81;ZNF850;ZNF878;ZEB2;CENPB;JRK;E2F1;E2F3;E2F8;ELK1;ETV7;FOXM1;FOXN3;TRPS1;ADNP;ADNP2;SHOX2;SIX2;SIX4;MTERF3;LCORL;RFX8;RUNX1;RUNX2
TBP_HUMAN.H11MO.0.A					AHCTF1;PHF20;ZBED4;ZBED6;AHRR;MXD3;TFE3;TWIST1;CREB3L1;CREM;WIZ;ZBTB39;ZFAT;ZFP64;ZFP91;ZKSCAN4;ZNF131;ZNF146;ZNF233;ZNF251;ZNF281;ZNF410;ZNF445;ZNF469;ZNF551;ZNF565;ZNF674;ZNF7;ZNF710;ZNF749;ZNF81;ZNF850;ZNF878;ZEB2;CENPB;JRK;E2F1;E2F3;E2F8;ELK1;ETV7;FOXM1;FOXN3;TRPS1;ADNP;ADNP2;SHOX2;SIX2;SIX4;MTERF3;LCORL;RFX8;RUNX1;RUNX2
PAX4_HUMAN.H11MO.0.D					AHCTF1;PHF20;ZBED4;ZBED6;AHRR;MXD3;TFE3;TWIST1;CREB3L1;CREM;WIZ;ZBTB39;ZFAT;ZFP64;ZFP91;ZKSCAN4;ZNF131;ZNF146;ZNF233;ZNF251;ZNF281;ZNF410;ZNF445;ZNF469;ZNF551;ZNF565;ZNF674;ZNF7;ZNF710;ZNF749;ZNF81;ZNF850;ZNF878;ZEB2;CENPB;JRK;E2F1;E2F3;E2F8;ELK1;ETV7;FOXM1;FOXN3;TRPS1;ADNP;ADNP2;SHOX2;SIX2;SIX4;MTERF3;LCORL;RFX8;RUNX1;RUNX2
BARX2_HUMAN.H11MO.0.D					AHCTF1;PHF20;ZBED4;ZBED6;AHRR;MXD3;TFE3;TWIST1;CREB3L1;CREM;WIZ;ZBTB39;ZFAT;ZFP64;ZFP91;ZKSCAN4;ZNF131;ZNF146;ZNF233;ZNF251;ZNF281;ZNF410;ZNF445;ZNF469;ZNF551;ZNF565;ZNF674;ZNF7;ZNF710;ZNF749;ZNF81;ZNF850;ZNF878;ZEB2;CENPB;JRK;E2F1;E2F3;E2F8;ELK1;ETV7;FOXM1;FOXN3;TRPS1;ADNP;ADNP2;SHOX2;SIX2;SIX4;MTERF3;LCORL;RFX8;RUNX1;RUNX2
BARX1_HUMAN.H11MO.0.D					AHCTF1;PHF20;ZBED4;ZBED6;AHRR;MXD3;TFE3;TWIST1;CREB3L1;CREM;WIZ;ZBTB39;ZFAT;ZFP64;ZFP91;ZKSCAN4;ZNF131;ZNF146;ZNF233;ZNF251;ZNF281;ZNF410;ZNF445;ZNF469;ZNF551;ZNF565;ZNF674;ZNF7;ZNF710;ZNF749;ZNF81;ZNF850;ZNF878;ZEB2;CENPB;JRK;E2F1;E2F3;E2F8;ELK1;ETV7;FOXM1;FOXN3;TRPS1;ADNP;ADNP2;SHOX2;SIX2;SIX4;MTERF3;LCORL;RFX8;RUNX1;RUNX2
MEF2C_HUMAN.H11MO.0.A					AHCTF1;PHF20;ZBED4;ZBED6;AHRR;MXD3;TFE3;TWIST1;CREB3L1;CREM;WIZ;ZBTB39;ZFAT;ZFP64;ZFP91;ZKSCAN4;ZNF131;ZNF146;ZNF233;ZNF251;ZNF281;ZNF410;ZNF445;ZNF469;ZNF551;ZNF565;ZNF674;ZNF7;ZNF710;ZNF749;ZNF81;ZNF850;ZNF878;ZEB2;CENPB;JRK;E2F1;E2F3;E2F8;ELK1;ETV7;FOXM1;FOXN3;TRPS1;ADNP;ADNP2;SHOX2;SIX2;SIX4;MTERF3;LCORL;RFX8;RUNX1;RUNX2
IRF1_HUMAN.H11MO.0.A					AHCTF1;PHF20;ZBED4;ZBED6;AHRR;MXD3;TFE3;TWIST1;CREB3L1;CREM;WIZ;ZBTB39;ZFAT;ZFP64;ZFP91;ZKSCAN4;ZNF131;ZNF146;ZNF233;ZNF251;ZNF281;ZNF410;ZNF445;ZNF469;ZNF551;ZNF565;ZNF674;ZNF7;ZNF710;ZNF749;ZNF81;ZNF850;ZNF878;ZEB2;CENPB;JRK;E2F1;E2F3;E2F8;ELK1;ETV7;FOXM1;FOXN3;TRPS1;ADNP;ADNP2;SHOX2;SIX2;SIX4;MTERF3;LCORL;RFX8;RUNX1;RUNX2
ONEC3_HUMAN.H11MO.0.D					AHCTF1;PHF20;ZBED4;ZBED6;AHRR;MXD3;TFE3;TWIST1;CREB3L1;CREM;WIZ;ZBTB39;ZFAT;ZFP64;ZFP91;ZKSCAN4;ZNF131;ZNF146;ZNF233;ZNF251;ZNF281;ZNF410;ZNF445;ZNF469;ZNF551;ZNF565;ZNF674;ZNF7;ZNF710;ZNF749;ZNF81;ZNF850;ZNF878;ZEB2;CENPB;JRK;E2F1;E2F3;E2F8;ELK1;ETV7;FOXM1;FOXN3;TRPS1;ADNP;ADNP2;SHOX2;SIX2;SIX4;MTERF3;LCORL;RFX8;RUNX1;RUNX2
DUX4_HUMAN.H11MO.0.A	SHOX2		SHOX2		AHCTF1;PHF20;ZBED4;ZBED6;AHRR;MXD3;TFE3;TWIST1;CREB3L1;CREM;WIZ;ZBTB39;ZFAT;ZFP64;ZFP91;ZKSCAN4;ZNF131;ZNF146;ZNF233;ZNF251;ZNF281;ZNF410;ZNF445;ZNF469;ZNF551;ZNF565;ZNF674;ZNF7;ZNF710;ZNF749;ZNF81;ZNF850;ZNF878;ZEB2;CENPB;JRK;E2F1;E2F3;E2F8;ELK1;ETV7;FOXM1;FOXN3;TRPS1;ADNP;ADNP2;SHOX2;SIX2;SIX4;MTERF3;LCORL;RFX8;RUNX1;RUNX2
DUXA_HUMAN.H11MO.0.D	SHOX2		SHOX2		AHCTF1;PHF20;ZBED4;ZBED6;AHRR;MXD3;TFE3;TWIST1;CREB3L1;CREM;WIZ;ZBTB39;ZFAT;ZFP64;ZFP91;ZKSCAN4;ZNF131;ZNF146;ZNF233;ZNF251;ZNF281;ZNF410;ZNF445;ZNF469;ZNF551;ZNF565;ZNF674;ZNF7;ZNF710;ZNF749;ZNF81;ZNF850;ZNF878;ZEB2;CENPB;JRK;E2F1;E2F3;E2F8;ELK1;ETV7;FOXM1;FOXN3;TRPS1;ADNP;ADNP2;SHOX2;SIX2;SIX4;MTERF3;LCORL;RFX8;RUNX1;RUNX2
PBX1_HUMAN.H11MO.1.C					AHCTF1;PHF20;ZBED4;ZBED6;AHRR;MXD3;TFE3;TWIST1;CREB3L1;CREM;WIZ;ZBTB39;ZFAT;ZFP64;ZFP91;ZKSCAN4;ZNF131;ZNF146;ZNF233;ZNF251;ZNF281;ZNF410;ZNF445;ZNF469;ZNF551;ZNF565;ZNF674;ZNF7;ZNF710;ZNF749;ZNF81;ZNF850;ZNF878;ZEB2;CENPB;JRK;E2F1;E2F3;E2F8;ELK1;ETV7;FOXM1;FOXN3;TRPS1;ADNP;ADNP2;SHOX2;SIX2;SIX4;MTERF3;LCORL;RFX8;RUNX1;RUNX2
HXA9_HUMAN.H11MO.0.B					AHCTF1;PHF20;ZBED4;ZBED6;AHRR;MXD3;TFE3;TWIST1;CREB3L1;CREM;WIZ;ZBTB39;ZFAT;ZFP64;ZFP91;ZKSCAN4;ZNF131;ZNF146;ZNF233;ZNF251;ZNF281;ZNF410;ZNF445;ZNF469;ZNF551;ZNF565;ZNF674;ZNF7;ZNF710;ZNF749;ZNF81;ZNF850;ZNF878;ZEB2;CENPB;JRK;E2F1;E2F3;E2F8;ELK1;ETV7;FOXM1;FOXN3;TRPS1;ADNP;ADNP2;SHOX2;SIX2;SIX4;MTERF3;LCORL;RFX8;RUNX1;RUNX2
DMRT1_HUMAN.H11MO.0.D					AHCTF1;PHF20;ZBED4;ZBED6;AHRR;MXD3;TFE3;TWIST1;CREB3L1;CREM;WIZ;ZBTB39;ZFAT;ZFP64;ZFP91;ZKSCAN4;ZNF131;ZNF146;ZNF233;ZNF251;ZNF281;ZNF410;ZNF445;ZNF469;ZNF551;ZNF565;ZNF674;ZNF7;ZNF710;ZNF749;ZNF81;ZNF850;ZNF878;ZEB2;CENPB;JRK;E2F1;E2F3;E2F8;ELK1;ETV7;FOXM1;FOXN3;TRPS1;ADNP;ADNP2;SHOX2;SIX2;SIX4;MTERF3;LCORL;RFX8;RUNX1;RUNX2
RUNX3_HUMAN.H11MO.0.A					KDM5B;AHDC1;CBX2;DOT1L;PHF20;SGSM2;ZBED4;ZBED6;AHRR;HES4;HEY1;MSC;MXD3;MXD4;TCFL5;TWIST1;CREB3L1;CREM;FOSL2;DZIP1;GLI2;HIC1;HIVEP3;KLF7;MTF1;OSR2;SLC2A4RG;SNAI2;WIZ;ZBTB17;ZBTB43;ZFAT;ZFP64;ZFP69;ZFP69B;ZFP91;ZFPM1;ZNF131;ZNF133;ZNF251;ZNF281;ZNF318;ZNF432;ZNF445;ZNF469;ZNF500;ZNF503;ZNF521;ZNF532;ZNF598;ZNF674;ZNF692;ZNF697;ZNF703
DBP_HUMAN.H11MO.0.B					KDM5B;CBX2;ZBED4;AHRR;HES4;HEY1;TWIST1;FOSL2;SNAI2;WIZ;ZBTB43;ZFP64;ZNF281;ZNF697;E2F1;ELF4;FOXK1;FOXM1;SOX4;EN1;IRX3;SIX2;MYBL2;TEAD2;DR1;MXD3;KLF7;ZNF131;ZNF598;RUNX2;RUNX3;TSC22D1;DOT1L;KCMF1;OSR2;RLF;ZBTB17;ZFP91;ZNF469;ZNF503;HOXA10;MEIS3;MTERF3;TBX15;CENPA;NPAS2;GZF1;MAZ;ZBTB12;ZNF710;FOXN3;ADNP;HOXD4;MSX1
CEBPA_HUMAN.H11MO.0.A					KDM5B;CBX2;ZBED4;AHRR;HES4;HEY1;TWIST1;FOSL2;SNAI2;WIZ;ZBTB43;ZFP64;ZNF281;ZNF697;E2F1;ELF4;FOXK1;FOXM1;SOX4;EN1;IRX3;SIX2;MYBL2;TEAD2;DR1;MXD3;KLF7;ZNF131;ZNF598;RUNX2;RUNX3;TSC22D1;DOT1L;KCMF1;OSR2;RLF;ZBTB17;ZFP91;ZNF469;ZNF503;HOXA10;MEIS3;MTERF3;TBX15;CENPA;NPAS2;GZF1;MAZ;ZBTB12;ZNF710;FOXN3;ADNP;HOXD4;MSX1
HXC9_HUMAN.H11MO.0.C					AHCTF1;PHF20;ZBED4;ZBED6;AHRR;MXD3;TFE3;TWIST1;CREB3L1;CREM;WIZ;ZBTB39;ZFAT;ZFP64;ZFP91;ZKSCAN4;ZNF131;ZNF146;ZNF233;ZNF251;ZNF281;ZNF410;ZNF445;ZNF469;ZNF551;ZNF565;ZNF674;ZNF7;ZNF710;ZNF749;ZNF81;ZNF850;ZNF878;ZEB2;CENPB;JRK;E2F1;E2F3;E2F8;ELK1;ETV7;FOXM1;FOXN3;TRPS1;ADNP;ADNP2;SHOX2;SIX2;SIX4;MTERF3;LCORL;RFX8;RUNX1;RUNX2
ESX1_HUMAN.H11MO.0.D	SHOX2		SHOX2		AHCTF1;PHF20;ZBED4;ZBED6;AHRR;MXD3;TFE3;TWIST1;CREB3L1;CREM;WIZ;ZBTB39;ZFAT;ZFP64;ZFP91;ZKSCAN4;ZNF131;ZNF146;ZNF233;ZNF251;ZNF281;ZNF410;ZNF445;ZNF469;ZNF551;ZNF565;ZNF674;ZNF7;ZNF710;ZNF749;ZNF81;ZNF850;ZNF878;ZEB2;CENPB;JRK;E2F1;E2F3;E2F8;ELK1;ETV7;FOXM1;FOXN3;TRPS1;ADNP;ADNP2;SHOX2;SIX2;SIX4;MTERF3;LCORL;RFX8;RUNX1;RUNX2
PO2F3_HUMAN.H11MO.0.D					AHCTF1;PHF20;ZBED4;ZBED6;AHRR;MXD3;TFE3;TWIST1;CREB3L1;CREM;WIZ;ZBTB39;ZFAT;ZFP64;ZFP91;ZKSCAN4;ZNF131;ZNF146;ZNF233;ZNF251;ZNF281;ZNF410;ZNF445;ZNF469;ZNF551;ZNF565;ZNF674;ZNF7;ZNF710;ZNF749;ZNF81;ZNF850;ZNF878;ZEB2;CENPB;JRK;E2F1;E2F3;E2F8;ELK1;ETV7;FOXM1;FOXN3;TRPS1;ADNP;ADNP2;SHOX2;SIX2;SIX4;MTERF3;LCORL;RFX8;RUNX1;RUNX2
SOX11_HUMAN.H11MO.0.D					AHCTF1;PHF20;ZBED4;ZBED6;AHRR;MXD3;TFE3;TWIST1;CREB3L1;CREM;WIZ;ZBTB39;ZFAT;ZFP64;ZFP91;ZKSCAN4;ZNF131;ZNF146;ZNF233;ZNF251;ZNF281;ZNF410;ZNF445;ZNF469;ZNF551;ZNF565;ZNF674;ZNF7;ZNF710;ZNF749;ZNF81;ZNF850;ZNF878;ZEB2;CENPB;JRK;E2F1;E2F3;E2F8;ELK1;ETV7;FOXM1;FOXN3;TRPS1;ADNP;ADNP2;SHOX2;SIX2;SIX4;MTERF3;LCORL;RFX8;RUNX1;RUNX2
ISX_HUMAN.H11MO.0.D	SHOX2		SHOX2		AHCTF1;PHF20;ZBED4;ZBED6;AHRR;MXD3;TFE3;TWIST1;CREB3L1;CREM;WIZ;ZBTB39;ZFAT;ZFP64;ZFP91;ZKSCAN4;ZNF131;ZNF146;ZNF233;ZNF251;ZNF281;ZNF410;ZNF445;ZNF469;ZNF551;ZNF565;ZNF674;ZNF7;ZNF710;ZNF749;ZNF81;ZNF850;ZNF878;ZEB2;CENPB;JRK;E2F1;E2F3;E2F8;ELK1;ETV7;FOXM1;FOXN3;TRPS1;ADNP;ADNP2;SHOX2;SIX2;SIX4;MTERF3;LCORL;RFX8;RUNX1;RUNX2
HXB6_HUMAN.H11MO.0.D					AHCTF1;PHF20;ZBED4;ZBED6;AHRR;MXD3;TFE3;TWIST1;CREB3L1;CREM;WIZ;ZBTB39;ZFAT;ZFP64;ZFP91;ZKSCAN4;ZNF131;ZNF146;ZNF233;ZNF251;ZNF281;ZNF410;ZNF445;ZNF469;ZNF551;ZNF565;ZNF674;ZNF7;ZNF710;ZNF749;ZNF81;ZNF850;ZNF878;ZEB2;CENPB;JRK;E2F1;E2F3;E2F8;ELK1;ETV7;FOXM1;FOXN3;TRPS1;ADNP;ADNP2;SHOX2;SIX2;SIX4;MTERF3;LCORL;RFX8;RUNX1;RUNX2
CEBPE_HUMAN.H11MO.0.A					AHCTF1;PHF20;ZBED4;ZBED6;AHRR;MXD3;TFE3;TWIST1;CREB3L1;CREM;WIZ;ZBTB39;ZFAT;ZFP64;ZFP91;ZKSCAN4;ZNF131;ZNF146;ZNF233;ZNF251;ZNF281;ZNF410;ZNF445;ZNF469;ZNF551;ZNF565;ZNF674;ZNF7;ZNF710;ZNF749;ZNF81;ZNF850;ZNF878;ZEB2;CENPB;JRK;E2F1;E2F3;E2F8;ELK1;ETV7;FOXM1;FOXN3;TRPS1;ADNP;ADNP2;SHOX2;SIX2;SIX4;MTERF3;LCORL;RFX8;RUNX1;RUNX2
LHX2_HUMAN.H11MO.0.A					AHCTF1;PHF20;ZBED4;ZBED6;AHRR;MXD3;TFE3;TWIST1;CREB3L1;CREM;WIZ;ZBTB39;ZFAT;ZFP64;ZFP91;ZKSCAN4;ZNF131;ZNF146;ZNF233;ZNF251;ZNF281;ZNF410;ZNF445;ZNF469;ZNF551;ZNF565;ZNF674;ZNF7;ZNF710;ZNF749;ZNF81;ZNF850;ZNF878;ZEB2;CENPB;JRK;E2F1;E2F3;E2F8;ELK1;ETV7;FOXM1;FOXN3;TRPS1;ADNP;ADNP2;SHOX2;SIX2;SIX4;MTERF3;LCORL;RFX8;RUNX1;RUNX2
MIXL1_HUMAN.H11MO.0.D	SHOX2		SHOX2		AHCTF1;PHF20;ZBED4;ZBED6;AHRR;MXD3;TFE3;TWIST1;CREB3L1;CREM;WIZ;ZBTB39;ZFAT;ZFP64;ZFP91;ZKSCAN4;ZNF131;ZNF146;ZNF233;ZNF251;ZNF281;ZNF410;ZNF445;ZNF469;ZNF551;ZNF565;ZNF674;ZNF7;ZNF710;ZNF749;ZNF81;ZNF850;ZNF878;ZEB2;CENPB;JRK;E2F1;E2F3;E2F8;ELK1;ETV7;FOXM1;FOXN3;TRPS1;ADNP;ADNP2;SHOX2;SIX2;SIX4;MTERF3;LCORL;RFX8;RUNX1;RUNX2
MEF2B_HUMAN.H11MO.0.A					AHCTF1;PHF20;ZBED4;ZBED6;AHRR;MXD3;TFE3;TWIST1;CREB3L1;CREM;WIZ;ZBTB39;ZFAT;ZFP64;ZFP91;ZKSCAN4;ZNF131;ZNF146;ZNF233;ZNF251;ZNF281;ZNF410;ZNF445;ZNF469;ZNF551;ZNF565;ZNF674;ZNF7;ZNF710;ZNF749;ZNF81;ZNF850;ZNF878;ZEB2;CENPB;JRK;E2F1;E2F3;E2F8;ELK1;ETV7;FOXM1;FOXN3;TRPS1;ADNP;ADNP2;SHOX2;SIX2;SIX4;MTERF3;LCORL;RFX8;RUNX1;RUNX2
NOBOX_HUMAN.H11MO.0.C	SHOX2		SHOX2		AHCTF1;PHF20;ZBED4;ZBED6;AHRR;MXD3;TFE3;TWIST1;CREB3L1;CREM;WIZ;ZBTB39;ZFAT;ZFP64;ZFP91;ZKSCAN4;ZNF131;ZNF146;ZNF233;ZNF251;ZNF281;ZNF410;ZNF445;ZNF469;ZNF551;ZNF565;ZNF674;ZNF7;ZNF710;ZNF749;ZNF81;ZNF850;ZNF878;ZEB2;CENPB;JRK;E2F1;E2F3;E2F8;ELK1;ETV7;FOXM1;FOXN3;TRPS1;ADNP;ADNP2;SHOX2;SIX2;SIX4;MTERF3;LCORL;RFX8;RUNX1;RUNX2
MEIS1_HUMAN.H11MO.0.A					SGSM2;ZBED6;AHRR;TWIST1;CREB3L1;GLI2;HIVEP3;WIZ;ZFP64;ZFP69;ZNF131;ZNF432;ZNF469;ZNF674;ZNF81;E2F1;ELK1;FOXM1;TRPS1;SHOX2;SIX2;HSF4;TBX15;TSC22D1;AHCTF1;AHDC1;PHF20;ZBED4;MXD3;MXD4;TFE3;CREM;DZIP1;HIC1;ZFAT;ZFP91;ZKSCAN4;ZNF133;ZNF146;ZNF202;ZNF233;ZNF251;ZNF281;ZNF318;ZNF335;ZNF404;ZNF410;ZNF445;ZNF551;ZNF562;ZNF587B;ZNF692;ZNF703;ZNF732
LHX4_HUMAN.H11MO.0.D					AHCTF1;PHF20;ZBED4;ZBED6;AHRR;MXD3;TFE3;TWIST1;CREB3L1;CREM;WIZ;ZBTB39;ZFAT;ZFP64;ZFP91;ZKSCAN4;ZNF131;ZNF146;ZNF233;ZNF251;ZNF281;ZNF410;ZNF445;ZNF469;ZNF551;ZNF565;ZNF674;ZNF7;ZNF710;ZNF749;ZNF81;ZNF850;ZNF878;ZEB2;CENPB;JRK;E2F1;E2F3;E2F8;ELK1;ETV7;FOXM1;FOXN3;TRPS1;ADNP;ADNP2;SHOX2;SIX2;SIX4;MTERF3;LCORL;RFX8;RUNX1;RUNX2
PHX2A_HUMAN.H11MO.0.D	SHOX2		SHOX2		AHCTF1;PHF20;ZBED4;ZBED6;AHRR;MXD3;TFE3;TWIST1;CREB3L1;CREM;WIZ;ZBTB39;ZFAT;ZFP64;ZFP91;ZKSCAN4;ZNF131;ZNF146;ZNF233;ZNF251;ZNF281;ZNF410;ZNF445;ZNF469;ZNF551;ZNF565;ZNF674;ZNF7;ZNF710;ZNF749;ZNF81;ZNF850;ZNF878;ZEB2;CENPB;JRK;E2F1;E2F3;E2F8;ELK1;ETV7;FOXM1;FOXN3;TRPS1;ADNP;ADNP2;SHOX2;SIX2;SIX4;MTERF3;LCORL;RFX8;RUNX1;RUNX2
RUNX1_HUMAN.H11MO.0.A					KDM5B;AHDC1;CBX2;DOT1L;PHF20;SGSM2;ZBED4;ZBED6;AHRR;HES4;HEY1;MSC;MXD3;MXD4;TCFL5;TWIST1;CREB3L1;CREM;FOSL2;DZIP1;GLI2;HIC1;HIVEP3;KLF7;MTF1;OSR2;SLC2A4RG;SNAI2;WIZ;ZBTB17;ZBTB43;ZFAT;ZFP64;ZFP69;ZFP69B;ZFP91;ZFPM1;ZNF131;ZNF133;ZNF251;ZNF281;ZNF318;ZNF432;ZNF445;ZNF469;ZNF500;ZNF503;ZNF521;ZNF532;ZNF598;ZNF674;ZNF692;ZNF697;ZNF703
IRF7_HUMAN.H11MO.0.C					AHCTF1;PHF20;ZBED4;ZBED6;AHRR;MXD3;TFE3;TWIST1;CREB3L1;CREM;WIZ;ZBTB39;ZFAT;ZFP64;ZFP91;ZKSCAN4;ZNF131;ZNF146;ZNF233;ZNF251;ZNF281;ZNF410;ZNF445;ZNF469;ZNF551;ZNF565;ZNF674;ZNF7;ZNF710;ZNF749;ZNF81;ZNF850;ZNF878;ZEB2;CENPB;JRK;E2F1;E2F3;E2F8;ELK1;ETV7;FOXM1;FOXN3;TRPS1;ADNP;ADNP2;SHOX2;SIX2;SIX4;MTERF3;LCORL;RFX8;RUNX1;RUNX2
FUBP1_HUMAN.H11MO.0.D					AHCTF1;PHF20;ZBED4;ZBED6;AHRR;MXD3;TFE3;TWIST1;CREB3L1;CREM;WIZ;ZBTB39;ZFAT;ZFP64;ZFP91;ZKSCAN4;ZNF131;ZNF146;ZNF233;ZNF251;ZNF281;ZNF410;ZNF445;ZNF469;ZNF551;ZNF565;ZNF674;ZNF7;ZNF710;ZNF749;ZNF81;ZNF850;ZNF878;ZEB2;CENPB;JRK;E2F1;E2F3;E2F8;ELK1;ETV7;FOXM1;FOXN3;TRPS1;ADNP;ADNP2;SHOX2;SIX2;SIX4;MTERF3;LCORL;RFX8;RUNX1;RUNX2
VENTX_HUMAN.H11MO.0.D					AHCTF1;PHF20;ZBED4;ZBED6;AHRR;MXD3;TFE3;TWIST1;CREB3L1;CREM;WIZ;ZBTB39;ZFAT;ZFP64;ZFP91;ZKSCAN4;ZNF131;ZNF146;ZNF233;ZNF251;ZNF281;ZNF410;ZNF445;ZNF469;ZNF551;ZNF565;ZNF674;ZNF7;ZNF710;ZNF749;ZNF81;ZNF850;ZNF878;ZEB2;CENPB;JRK;E2F1;E2F3;E2F8;ELK1;ETV7;FOXM1;FOXN3;TRPS1;ADNP;ADNP2;SHOX2;SIX2;SIX4;MTERF3;LCORL;RFX8;RUNX1;RUNX2
PHX2B_HUMAN.H11MO.0.D	SHOX2		SHOX2		AHCTF1;PHF20;ZBED4;ZBED6;AHRR;MXD3;TFE3;TWIST1;CREB3L1;CREM;WIZ;ZBTB39;ZFAT;ZFP64;ZFP91;ZKSCAN4;ZNF131;ZNF146;ZNF233;ZNF251;ZNF281;ZNF410;ZNF445;ZNF469;ZNF551;ZNF565;ZNF674;ZNF7;ZNF710;ZNF749;ZNF81;ZNF850;ZNF878;ZEB2;CENPB;JRK;E2F1;E2F3;E2F8;ELK1;ETV7;FOXM1;FOXN3;TRPS1;ADNP;ADNP2;SHOX2;SIX2;SIX4;MTERF3;LCORL;RFX8;RUNX1;RUNX2
PO2F2_HUMAN.H11MO.0.A					AHCTF1;PHF20;ZBED4;ZBED6;AHRR;MXD3;TFE3;TWIST1;CREB3L1;CREM;WIZ;ZBTB39;ZFAT;ZFP64;ZFP91;ZKSCAN4;ZNF131;ZNF146;ZNF233;ZNF251;ZNF281;ZNF410;ZNF445;ZNF469;ZNF551;ZNF565;ZNF674;ZNF7;ZNF710;ZNF749;ZNF81;ZNF850;ZNF878;ZEB2;CENPB;JRK;E2F1;E2F3;E2F8;ELK1;ETV7;FOXM1;FOXN3;TRPS1;ADNP;ADNP2;SHOX2;SIX2;SIX4;MTERF3;LCORL;RFX8;RUNX1;RUNX2
NOTO_HUMAN.H11MO.0.D					AHCTF1;PHF20;ZBED4;ZBED6;AHRR;MXD3;TFE3;TWIST1;CREB3L1;CREM;WIZ;ZBTB39;ZFAT;ZFP64;ZFP91;ZKSCAN4;ZNF131;ZNF146;ZNF233;ZNF251;ZNF281;ZNF410;ZNF445;ZNF469;ZNF551;ZNF565;ZNF674;ZNF7;ZNF710;ZNF749;ZNF81;ZNF850;ZNF878;ZEB2;CENPB;JRK;E2F1;E2F3;E2F8;ELK1;ETV7;FOXM1;FOXN3;TRPS1;ADNP;ADNP2;SHOX2;SIX2;SIX4;MTERF3;LCORL;RFX8;RUNX1;RUNX2
DLX5_HUMAN.H11MO.0.D					AHCTF1;PHF20;ZBED4;ZBED6;AHRR;MXD3;TFE3;TWIST1;CREB3L1;CREM;WIZ;ZBTB39;ZFAT;ZFP64;ZFP91;ZKSCAN4;ZNF131;ZNF146;ZNF233;ZNF251;ZNF281;ZNF410;ZNF445;ZNF469;ZNF551;ZNF565;ZNF674;ZNF7;ZNF710;ZNF749;ZNF81;ZNF850;ZNF878;ZEB2;CENPB;JRK;E2F1;E2F3;E2F8;ELK1;ETV7;FOXM1;FOXN3;TRPS1;ADNP;ADNP2;SHOX2;SIX2;SIX4;MTERF3;LCORL;RFX8;RUNX1;RUNX2
PO4F2_HUMAN.H11MO.0.D					AHCTF1;PHF20;ZBED4;ZBED6;AHRR;MXD3;TFE3;TWIST1;CREB3L1;CREM;WIZ;ZBTB39;ZFAT;ZFP64;ZFP91;ZKSCAN4;ZNF131;ZNF146;ZNF233;ZNF251;ZNF281;ZNF410;ZNF445;ZNF469;ZNF551;ZNF565;ZNF674;ZNF7;ZNF710;ZNF749;ZNF81;ZNF850;ZNF878;ZEB2;CENPB;JRK;E2F1;E2F3;E2F8;ELK1;ETV7;FOXM1;FOXN3;TRPS1;ADNP;ADNP2;SHOX2;SIX2;SIX4;MTERF3;LCORL;RFX8;RUNX1;RUNX2
CDX2_HUMAN.H11MO.0.A					AHCTF1;PHF20;ZBED4;ZBED6;AHRR;MXD3;TFE3;TWIST1;CREB3L1;CREM;WIZ;ZBTB39;ZFAT;ZFP64;ZFP91;ZKSCAN4;ZNF131;ZNF146;ZNF233;ZNF251;ZNF281;ZNF410;ZNF445;ZNF469;ZNF551;ZNF565;ZNF674;ZNF7;ZNF710;ZNF749;ZNF81;ZNF850;ZNF878;ZEB2;CENPB;JRK;E2F1;E2F3;E2F8;ELK1;ETV7;FOXM1;FOXN3;TRPS1;ADNP;ADNP2;SHOX2;SIX2;SIX4;MTERF3;LCORL;RFX8;RUNX1;RUNX2
LHX8_HUMAN.H11MO.0.D					AHCTF1;PHF20;ZBED4;ZBED6;AHRR;MXD3;TFE3;TWIST1;CREB3L1;CREM;WIZ;ZBTB39;ZFAT;ZFP64;ZFP91;ZKSCAN4;ZNF131;ZNF146;ZNF233;ZNF251;ZNF281;ZNF410;ZNF445;ZNF469;ZNF551;ZNF565;ZNF674;ZNF7;ZNF710;ZNF749;ZNF81;ZNF850;ZNF878;ZEB2;CENPB;JRK;E2F1;E2F3;E2F8;ELK1;ETV7;FOXM1;FOXN3;TRPS1;ADNP;ADNP2;SHOX2;SIX2;SIX4;MTERF3;LCORL;RFX8;RUNX1;RUNX2
PITX2_HUMAN.H11MO.0.D	SHOX2		SHOX2		AHCTF1;PHF20;ZBED4;ZBED6;AHRR;MXD3;TFE3;TWIST1;CREB3L1;CREM;WIZ;ZBTB39;ZFAT;ZFP64;ZFP91;ZKSCAN4;ZNF131;ZNF146;ZNF233;ZNF251;ZNF281;ZNF410;ZNF445;ZNF469;ZNF551;ZNF565;ZNF674;ZNF7;ZNF710;ZNF749;ZNF81;ZNF850;ZNF878;ZEB2;CENPB;JRK;E2F1;E2F3;E2F8;ELK1;ETV7;FOXM1;FOXN3;TRPS1;ADNP;ADNP2;SHOX2;SIX2;SIX4;MTERF3;LCORL;RFX8;RUNX1;RUNX2
PITX3_HUMAN.H11MO.0.D	SHOX2		SHOX2		AHCTF1;PHF20;ZBED4;ZBED6;AHRR;MXD3;TFE3;TWIST1;CREB3L1;CREM;WIZ;ZBTB39;ZFAT;ZFP64;ZFP91;ZKSCAN4;ZNF131;ZNF146;ZNF233;ZNF251;ZNF281;ZNF410;ZNF445;ZNF469;ZNF551;ZNF565;ZNF674;ZNF7;ZNF710;ZNF749;ZNF81;ZNF850;ZNF878;ZEB2;CENPB;JRK;E2F1;E2F3;E2F8;ELK1;ETV7;FOXM1;FOXN3;TRPS1;ADNP;ADNP2;SHOX2;SIX2;SIX4;MTERF3;LCORL;RFX8;RUNX1;RUNX2
ATF2_HUMAN.H11MO.1.B					AHCTF1;PHF20;ZBED4;ZBED6;AHRR;MXD3;TFE3;TWIST1;CREB3L1;CREM;WIZ;ZBTB39;ZFAT;ZFP64;ZFP91;ZKSCAN4;ZNF131;ZNF146;ZNF233;ZNF251;ZNF281;ZNF410;ZNF445;ZNF469;ZNF551;ZNF565;ZNF674;ZNF7;ZNF710;ZNF749;ZNF81;ZNF850;ZNF878;ZEB2;CENPB;JRK;E2F1;E2F3;E2F8;ELK1;ETV7;FOXM1;FOXN3;TRPS1;ADNP;ADNP2;SHOX2;SIX2;SIX4;MTERF3;LCORL;RFX8;RUNX1;RUNX2
PROP1_HUMAN.H11MO.0.D	SHOX2		SHOX2		AHCTF1;PHF20;ZBED4;ZBED6;AHRR;MXD3;TFE3;TWIST1;CREB3L1;CREM;WIZ;ZBTB39;ZFAT;ZFP64;ZFP91;ZKSCAN4;ZNF131;ZNF146;ZNF233;ZNF251;ZNF281;ZNF410;ZNF445;ZNF469;ZNF551;ZNF565;ZNF674;ZNF7;ZNF710;ZNF749;ZNF81;ZNF850;ZNF878;ZEB2;CENPB;JRK;E2F1;E2F3;E2F8;ELK1;ETV7;FOXM1;FOXN3;TRPS1;ADNP;ADNP2;SHOX2;SIX2;SIX4;MTERF3;LCORL;RFX8;RUNX1;RUNX2
IRF2_HUMAN.H11MO.0.A					AHCTF1;PHF20;ZBED4;ZBED6;AHRR;MXD3;TFE3;TWIST1;CREB3L1;CREM;WIZ;ZBTB39;ZFAT;ZFP64;ZFP91;ZKSCAN4;ZNF131;ZNF146;ZNF233;ZNF251;ZNF281;ZNF410;ZNF445;ZNF469;ZNF551;ZNF565;ZNF674;ZNF7;ZNF710;ZNF749;ZNF81;ZNF850;ZNF878;ZEB2;CENPB;JRK;E2F1;E2F3;E2F8;ELK1;ETV7;FOXM1;FOXN3;TRPS1;ADNP;ADNP2;SHOX2;SIX2;SIX4;MTERF3;LCORL;RFX8;RUNX1;RUNX2
PRRX1_HUMAN.H11MO.0.D	SHOX2		SHOX2		AHCTF1;PHF20;ZBED4;ZBED6;AHRR;MXD3;TFE3;TWIST1;CREB3L1;CREM;WIZ;ZBTB39;ZFAT;ZFP64;ZFP91;ZKSCAN4;ZNF131;ZNF146;ZNF233;ZNF251;ZNF281;ZNF410;ZNF445;ZNF469;ZNF551;ZNF565;ZNF674;ZNF7;ZNF710;ZNF749;ZNF81;ZNF850;ZNF878;ZEB2;CENPB;JRK;E2F1;E2F3;E2F8;ELK1;ETV7;FOXM1;FOXN3;TRPS1;ADNP;ADNP2;SHOX2;SIX2;SIX4;MTERF3;LCORL;RFX8;RUNX1;RUNX2
ZNF8_HUMAN.H11MO.0.C					AHCTF1;PHF20;ZBED4;ZBED6;AHRR;MXD3;TFE3;TWIST1;CREB3L1;CREM;WIZ;ZBTB39;ZFAT;ZFP64;ZFP91;ZKSCAN4;ZNF131;ZNF146;ZNF233;ZNF251;ZNF281;ZNF410;ZNF445;ZNF469;ZNF551;ZNF565;ZNF674;ZNF7;ZNF710;ZNF749;ZNF81;ZNF850;ZNF878;ZEB2;CENPB;JRK;E2F1;E2F3;E2F8;ELK1;ETV7;FOXM1;FOXN3;TRPS1;ADNP;ADNP2;SHOX2;SIX2;SIX4;MTERF3;LCORL;RFX8;RUNX1;RUNX2
RAX2_HUMAN.H11MO.0.D	SHOX2		SHOX2		AHCTF1;PHF20;ZBED4;ZBED6;AHRR;MXD3;TFE3;TWIST1;CREB3L1;CREM;WIZ;ZBTB39;ZFAT;ZFP64;ZFP91;ZKSCAN4;ZNF131;ZNF146;ZNF233;ZNF251;ZNF281;ZNF410;ZNF445;ZNF469;ZNF551;ZNF565;ZNF674;ZNF7;ZNF710;ZNF749;ZNF81;ZNF850;ZNF878;ZEB2;CENPB;JRK;E2F1;E2F3;E2F8;ELK1;ETV7;FOXM1;FOXN3;TRPS1;ADNP;ADNP2;SHOX2;SIX2;SIX4;MTERF3;LCORL;RFX8;RUNX1;RUNX2
SOX21_HUMAN.H11MO.0.D					AHCTF1;PHF20;ZBED4;ZBED6;AHRR;MXD3;TFE3;TWIST1;CREB3L1;CREM;WIZ;ZBTB39;ZFAT;ZFP64;ZFP91;ZKSCAN4;ZNF131;ZNF146;ZNF233;ZNF251;ZNF281;ZNF410;ZNF445;ZNF469;ZNF551;ZNF565;ZNF674;ZNF7;ZNF710;ZNF749;ZNF81;ZNF850;ZNF878;ZEB2;CENPB;JRK;E2F1;E2F3;E2F8;ELK1;ETV7;FOXM1;FOXN3;TRPS1;ADNP;ADNP2;SHOX2;SIX2;SIX4;MTERF3;LCORL;RFX8;RUNX1;RUNX2
NANOG_HUMAN.H11MO.0.A					AHCTF1;PHF20;ZBED4;ZBED6;AHRR;MXD3;TFE3;TWIST1;CREB3L1;CREM;WIZ;ZBTB39;ZFAT;ZFP64;ZFP91;ZKSCAN4;ZNF131;ZNF146;ZNF233;ZNF251;ZNF281;ZNF410;ZNF445;ZNF469;ZNF551;ZNF565;ZNF674;ZNF7;ZNF710;ZNF749;ZNF81;ZNF850;ZNF878;ZEB2;CENPB;JRK;E2F1;E2F3;E2F8;ELK1;ETV7;FOXM1;FOXN3;TRPS1;ADNP;ADNP2;SHOX2;SIX2;SIX4;MTERF3;LCORL;RFX8;RUNX1;RUNX2
RX_HUMAN.H11MO.0.D	SHOX2		SHOX2		AHCTF1;PHF20;ZBED4;ZBED6;AHRR;MXD3;TFE3;TWIST1;CREB3L1;CREM;WIZ;ZBTB39;ZFAT;ZFP64;ZFP91;ZKSCAN4;ZNF131;ZNF146;ZNF233;ZNF251;ZNF281;ZNF410;ZNF445;ZNF469;ZNF551;ZNF565;ZNF674;ZNF7;ZNF710;ZNF749;ZNF81;ZNF850;ZNF878;ZEB2;CENPB;JRK;E2F1;E2F3;E2F8;ELK1;ETV7;FOXM1;FOXN3;TRPS1;ADNP;ADNP2;SHOX2;SIX2;SIX4;MTERF3;LCORL;RFX8;RUNX1;RUNX2
IRF5_HUMAN.H11MO.0.D					AHCTF1;PHF20;ZBED4;ZBED6;AHRR;MXD3;TFE3;TWIST1;CREB3L1;CREM;WIZ;ZBTB39;ZFAT;ZFP64;ZFP91;ZKSCAN4;ZNF131;ZNF146;ZNF233;ZNF251;ZNF281;ZNF410;ZNF445;ZNF469;ZNF551;ZNF565;ZNF674;ZNF7;ZNF710;ZNF749;ZNF81;ZNF850;ZNF878;ZEB2;CENPB;JRK;E2F1;E2F3;E2F8;ELK1;ETV7;FOXM1;FOXN3;TRPS1;ADNP;ADNP2;SHOX2;SIX2;SIX4;MTERF3;LCORL;RFX8;RUNX1;RUNX2
NFAC4_HUMAN.H11MO.0.C					AHCTF1;PHF20;ZBED4;ZBED6;AHRR;MXD3;TFE3;TWIST1;CREB3L1;CREM;WIZ;ZBTB39;ZFAT;ZFP64;ZFP91;ZKSCAN4;ZNF131;ZNF146;ZNF233;ZNF251;ZNF281;ZNF410;ZNF445;ZNF469;ZNF551;ZNF565;ZNF674;ZNF7;ZNF710;ZNF749;ZNF81;ZNF850;ZNF878;ZEB2;CENPB;JRK;E2F1;E2F3;E2F8;ELK1;ETV7;FOXM1;FOXN3;TRPS1;ADNP;ADNP2;SHOX2;SIX2;SIX4;MTERF3;LCORL;RFX8;RUNX1;RUNX2
HXD3_HUMAN.H11MO.0.D					AHCTF1;PHF20;ZBED4;ZBED6;AHRR;MXD3;TFE3;TWIST1;CREB3L1;CREM;WIZ;ZBTB39;ZFAT;ZFP64;ZFP91;ZKSCAN4;ZNF131;ZNF146;ZNF233;ZNF251;ZNF281;ZNF410;ZNF445;ZNF469;ZNF551;ZNF565;ZNF674;ZNF7;ZNF710;ZNF749;ZNF81;ZNF850;ZNF878;ZEB2;CENPB;JRK;E2F1;E2F3;E2F8;ELK1;ETV7;FOXM1;FOXN3;TRPS1;ADNP;ADNP2;SHOX2;SIX2;SIX4;MTERF3;LCORL;RFX8;RUNX1;RUNX2
TEAD3_HUMAN.H11MO.0.D					AHCTF1;PHF20;ZBED4;ZBED6;AHRR;MXD3;TFE3;TWIST1;CREB3L1;CREM;WIZ;ZBTB39;ZFAT;ZFP64;ZFP91;ZKSCAN4;ZNF131;ZNF146;ZNF233;ZNF251;ZNF281;ZNF410;ZNF445;ZNF469;ZNF551;ZNF565;ZNF674;ZNF7;ZNF710;ZNF749;ZNF81;ZNF850;ZNF878;ZEB2;CENPB;JRK;E2F1;E2F3;E2F8;ELK1;ETV7;FOXM1;FOXN3;TRPS1;ADNP;ADNP2;SHOX2;SIX2;SIX4;MTERF3;LCORL;RFX8;RUNX1;RUNX2
SRY_HUMAN.H11MO.0.B					AHCTF1;PHF20;ZBED4;ZBED6;AHRR;MXD3;TFE3;TWIST1;CREB3L1;CREM;WIZ;ZBTB39;ZFAT;ZFP64;ZFP91;ZKSCAN4;ZNF131;ZNF146;ZNF233;ZNF251;ZNF281;ZNF410;ZNF445;ZNF469;ZNF551;ZNF565;ZNF674;ZNF7;ZNF710;ZNF749;ZNF81;ZNF850;ZNF878;ZEB2;CENPB;JRK;E2F1;E2F3;E2F8;ELK1;ETV7;FOXM1;FOXN3;TRPS1;ADNP;ADNP2;SHOX2;SIX2;SIX4;MTERF3;LCORL;RFX8;RUNX1;RUNX2
SHOX_HUMAN.H11MO.0.D	SHOX2	SHOX2	SHOX2	SHOX2	AHCTF1;PHF20;ZBED4;ZBED6;AHRR;MXD3;TFE3;TWIST1;CREB3L1;CREM;WIZ;ZBTB39;ZFAT;ZFP64;ZFP91;ZKSCAN4;ZNF131;ZNF146;ZNF233;ZNF251;ZNF281;ZNF410;ZNF445;ZNF469;ZNF551;ZNF565;ZNF674;ZNF7;ZNF710;ZNF749;ZNF81;ZNF850;ZNF878;ZEB2;CENPB;JRK;E2F1;E2F3;E2F8;ELK1;ETV7;FOXM1;FOXN3;TRPS1;ADNP;ADNP2;SHOX2;SIX2;SIX4;MTERF3;LCORL;RFX8;RUNX1;RUNX2
SHOX2_HUMAN.H11MO.0.D	SHOX2	SHOX2	SHOX2	SHOX2	AHCTF1;PHF20;ZBED4;ZBED6;AHRR;MXD3;TFE3;TWIST1;CREB3L1;CREM;WIZ;ZBTB39;ZFAT;ZFP64;ZFP91;ZKSCAN4;ZNF131;ZNF146;ZNF233;ZNF251;ZNF281;ZNF410;ZNF445;ZNF469;ZNF551;ZNF565;ZNF674;ZNF7;ZNF710;ZNF749;ZNF81;ZNF850;ZNF878;ZEB2;CENPB;JRK;E2F1;E2F3;E2F8;ELK1;ETV7;FOXM1;FOXN3;TRPS1;ADNP;ADNP2;SHOX2;SIX2;SIX4;MTERF3;LCORL;RFX8;RUNX1;RUNX2
UNC4_HUMAN.H11MO.0.D	SHOX2		SHOX2		AHCTF1;PHF20;ZBED4;ZBED6;AHRR;MXD3;TFE3;TWIST1;CREB3L1;CREM;WIZ;ZBTB39;ZFAT;ZFP64;ZFP91;ZKSCAN4;ZNF131;ZNF146;ZNF233;ZNF251;ZNF281;ZNF410;ZNF445;ZNF469;ZNF551;ZNF565;ZNF674;ZNF7;ZNF710;ZNF749;ZNF81;ZNF850;ZNF878;ZEB2;CENPB;JRK;E2F1;E2F3;E2F8;ELK1;ETV7;FOXM1;FOXN3;TRPS1;ADNP;ADNP2;SHOX2;SIX2;SIX4;MTERF3;LCORL;RFX8;RUNX1;RUNX2
VSX1_HUMAN.H11MO.0.D	SHOX2		SHOX2		AHCTF1;PHF20;ZBED4;ZBED6;AHRR;MXD3;TFE3;TWIST1;CREB3L1;CREM;WIZ;ZBTB39;ZFAT;ZFP64;ZFP91;ZKSCAN4;ZNF131;ZNF146;ZNF233;ZNF251;ZNF281;ZNF410;ZNF445;ZNF469;ZNF551;ZNF565;ZNF674;ZNF7;ZNF710;ZNF749;ZNF81;ZNF850;ZNF878;ZEB2;CENPB;JRK;E2F1;E2F3;E2F8;ELK1;ETV7;FOXM1;FOXN3;TRPS1;ADNP;ADNP2;SHOX2;SIX2;SIX4;MTERF3;LCORL;RFX8;RUNX1;RUNX2
HLF_HUMAN.H11MO.0.C					SGSM2;ZBED6;AHRR;TWIST1;CREB3L1;GLI2;HIVEP3;WIZ;ZFP64;ZFP69;ZNF131;ZNF432;ZNF469;ZNF674;ZNF81;E2F1;ELK1;FOXM1;TRPS1;SHOX2;SIX2;HSF4;TBX15;TSC22D1;AHCTF1;AHDC1;PHF20;ZBED4;MXD3;MXD4;TFE3;CREM;DZIP1;HIC1;ZFAT;ZFP91;ZKSCAN4;ZNF133;ZNF146;ZNF202;ZNF233;ZNF251;ZNF281;ZNF318;ZNF335;ZNF404;ZNF410;ZNF445;ZNF551;ZNF562;ZNF587B;ZNF692;ZNF703;ZNF732
BACH2_HUMAN.H11MO.0.A					KDM5B;AHDC1;CBX2;DOT1L;PHF20;SGSM2;ZBED4;ZBED6;AHRR;HES4;HEY1;MSC;MXD3;MXD4;TCFL5;TWIST1;CREB3L1;CREM;FOSL2;DZIP1;GLI2;HIC1;HIVEP3;KLF7;MTF1;OSR2;SLC2A4RG;SNAI2;WIZ;ZBTB17;ZBTB43;ZFAT;ZFP64;ZFP69;ZFP69B;ZFP91;ZFPM1;ZNF131;ZNF133;ZNF251;ZNF281;ZNF318;ZNF432;ZNF445;ZNF469;ZNF500;ZNF503;ZNF521;ZNF532;ZNF598;ZNF674;ZNF692;ZNF697;ZNF703
MAFG_HUMAN.H11MO.0.A					KDM5B;AHDC1;CBX2;DOT1L;PHF20;SGSM2;ZBED4;ZBED6;AHRR;HES4;HEY1;MSC;MXD3;MXD4;TCFL5;TWIST1;CREB3L1;CREM;FOSL2;DZIP1;GLI2;HIC1;HIVEP3;KLF7;MTF1;OSR2;SLC2A4RG;SNAI2;WIZ;ZBTB17;ZBTB43;ZFAT;ZFP64;ZFP69;ZFP69B;ZFP91;ZFPM1;ZNF131;ZNF133;ZNF251;ZNF281;ZNF318;ZNF432;ZNF445;ZNF469;ZNF500;ZNF503;ZNF521;ZNF532;ZNF598;ZNF674;ZNF692;ZNF697;ZNF703
AIRE_HUMAN.H11MO.0.C					AHCTF1;PHF20;ZBED4;ZBED6;AHRR;MXD3;TFE3;TWIST1;CREB3L1;CREM;WIZ;ZBTB39;ZFAT;ZFP64;ZFP91;ZKSCAN4;ZNF131;ZNF146;ZNF233;ZNF251;ZNF281;ZNF410;ZNF445;ZNF469;ZNF551;ZNF565;ZNF674;ZNF7;ZNF710;ZNF749;ZNF81;ZNF850;ZNF878;ZEB2;CENPB;JRK;E2F1;E2F3;E2F8;ELK1;ETV7;FOXM1;FOXN3;TRPS1;ADNP;ADNP2;SHOX2;SIX2;SIX4;MTERF3;LCORL;RFX8;RUNX1;RUNX2
HNF6_HUMAN.H11MO.0.B					AHCTF1;PHF20;ZBED4;ZBED6;AHRR;MXD3;TFE3;TWIST1;CREB3L1;CREM;WIZ;ZBTB39;ZFAT;ZFP64;ZFP91;ZKSCAN4;ZNF131;ZNF146;ZNF233;ZNF251;ZNF281;ZNF410;ZNF445;ZNF469;ZNF551;ZNF565;ZNF674;ZNF7;ZNF710;ZNF749;ZNF81;ZNF850;ZNF878;ZEB2;CENPB;JRK;E2F1;E2F3;E2F8;ELK1;ETV7;FOXM1;FOXN3;TRPS1;ADNP;ADNP2;SHOX2;SIX2;SIX4;MTERF3;LCORL;RFX8;RUNX1;RUNX2
VSX2_HUMAN.H11MO.0.D	SHOX2		SHOX2		AHCTF1;PHF20;ZBED4;ZBED6;AHRR;MXD3;TFE3;TWIST1;CREB3L1;CREM;WIZ;ZBTB39;ZFAT;ZFP64;ZFP91;ZKSCAN4;ZNF131;ZNF146;ZNF233;ZNF251;ZNF281;ZNF410;ZNF445;ZNF469;ZNF551;ZNF565;ZNF674;ZNF7;ZNF710;ZNF749;ZNF81;ZNF850;ZNF878;ZEB2;CENPB;JRK;E2F1;E2F3;E2F8;ELK1;ETV7;FOXM1;FOXN3;TRPS1;ADNP;ADNP2;SHOX2;SIX2;SIX4;MTERF3;LCORL;RFX8;RUNX1;RUNX2
SIX1_HUMAN.H11MO.0.A	SIX2	SIX2	SIX2;SIX4	SIX2	AHCTF1;PHF20;ZBED4;ZBED6;AHRR;MXD3;TFE3;TWIST1;CREB3L1;CREM;WIZ;ZBTB39;ZFAT;ZFP64;ZFP91;ZKSCAN4;ZNF131;ZNF146;ZNF233;ZNF251;ZNF281;ZNF410;ZNF445;ZNF469;ZNF551;ZNF565;ZNF674;ZNF7;ZNF710;ZNF749;ZNF81;ZNF850;ZNF878;ZEB2;CENPB;JRK;E2F1;E2F3;E2F8;ELK1;ETV7;FOXM1;FOXN3;TRPS1;ADNP;ADNP2;SHOX2;SIX2;SIX4;MTERF3;LCORL;RFX8;RUNX1;RUNX2
SIX2_HUMAN.H11MO.0.A	SIX2	SIX2	SIX2;SIX4	SIX2	AHCTF1;PHF20;ZBED4;ZBED6;AHRR;MXD3;TFE3;TWIST1;CREB3L1;CREM;WIZ;ZBTB39;ZFAT;ZFP64;ZFP91;ZKSCAN4;ZNF131;ZNF146;ZNF233;ZNF251;ZNF281;ZNF410;ZNF445;ZNF469;ZNF551;ZNF565;ZNF674;ZNF7;ZNF710;ZNF749;ZNF81;ZNF850;ZNF878;ZEB2;CENPB;JRK;E2F1;E2F3;E2F8;ELK1;ETV7;FOXM1;FOXN3;TRPS1;ADNP;ADNP2;SHOX2;SIX2;SIX4;MTERF3;LCORL;RFX8;RUNX1;RUNX2
DDIT3_HUMAN.H11MO.0.D					SGSM2;ZBED6;AHRR;TWIST1;CREB3L1;GLI2;HIVEP3;WIZ;ZFP64;ZFP69;ZNF131;ZNF432;ZNF469;ZNF674;ZNF81;E2F1;ELK1;FOXM1;TRPS1;SHOX2;SIX2;HSF4;TBX15;TSC22D1;AHCTF1;AHDC1;PHF20;ZBED4;MXD3;MXD4;TFE3;CREM;DZIP1;HIC1;ZFAT;ZFP91;ZKSCAN4;ZNF133;ZNF146;ZNF202;ZNF233;ZNF251;ZNF281;ZNF318;ZNF335;ZNF404;ZNF410;ZNF445;ZNF551;ZNF562;ZNF587B;ZNF692;ZNF703;ZNF732
HXA13_HUMAN.H11MO.0.C					AHCTF1;PHF20;ZBED4;ZBED6;AHRR;MXD3;TFE3;TWIST1;CREB3L1;CREM;WIZ;ZBTB39;ZFAT;ZFP64;ZFP91;ZKSCAN4;ZNF131;ZNF146;ZNF233;ZNF251;ZNF281;ZNF410;ZNF445;ZNF469;ZNF551;ZNF565;ZNF674;ZNF7;ZNF710;ZNF749;ZNF81;ZNF850;ZNF878;ZEB2;CENPB;JRK;E2F1;E2F3;E2F8;ELK1;ETV7;FOXM1;FOXN3;TRPS1;ADNP;ADNP2;SHOX2;SIX2;SIX4;MTERF3;LCORL;RFX8;RUNX1;RUNX2
VAX2_HUMAN.H11MO.0.D					AHCTF1;PHF20;ZBED4;ZBED6;AHRR;MXD3;TFE3;TWIST1;CREB3L1;CREM;WIZ;ZBTB39;ZFAT;ZFP64;ZFP91;ZKSCAN4;ZNF131;ZNF146;ZNF233;ZNF251;ZNF281;ZNF410;ZNF445;ZNF469;ZNF551;ZNF565;ZNF674;ZNF7;ZNF710;ZNF749;ZNF81;ZNF850;ZNF878;ZEB2;CENPB;JRK;E2F1;E2F3;E2F8;ELK1;ETV7;FOXM1;FOXN3;TRPS1;ADNP;ADNP2;SHOX2;SIX2;SIX4;MTERF3;LCORL;RFX8;RUNX1;RUNX2
NKX62_HUMAN.H11MO.0.D					AHCTF1;PHF20;ZBED4;ZBED6;AHRR;MXD3;TFE3;TWIST1;CREB3L1;CREM;WIZ;ZBTB39;ZFAT;ZFP64;ZFP91;ZKSCAN4;ZNF131;ZNF146;ZNF233;ZNF251;ZNF281;ZNF410;ZNF445;ZNF469;ZNF551;ZNF565;ZNF674;ZNF7;ZNF710;ZNF749;ZNF81;ZNF850;ZNF878;ZEB2;CENPB;JRK;E2F1;E2F3;E2F8;ELK1;ETV7;FOXM1;FOXN3;TRPS1;ADNP;ADNP2;SHOX2;SIX2;SIX4;MTERF3;LCORL;RFX8;RUNX1;RUNX2
HXD10_HUMAN.H11MO.0.D					AHCTF1;PHF20;ZBED4;ZBED6;AHRR;MXD3;TFE3;TWIST1;CREB3L1;CREM;WIZ;ZBTB39;ZFAT;ZFP64;ZFP91;ZKSCAN4;ZNF131;ZNF146;ZNF233;ZNF251;ZNF281;ZNF410;ZNF445;ZNF469;ZNF551;ZNF565;ZNF674;ZNF7;ZNF710;ZNF749;ZNF81;ZNF850;ZNF878;ZEB2;CENPB;JRK;E2F1;E2F3;E2F8;ELK1;ETV7;FOXM1;FOXN3;TRPS1;ADNP;ADNP2;SHOX2;SIX2;SIX4;MTERF3;LCORL;RFX8;RUNX1;RUNX2
GATA3_HUMAN.H11MO.0.A	TRPS1		TRPS1		AHCTF1;PHF20;ZBED4;ZBED6;AHRR;MXD3;TFE3;TWIST1;CREB3L1;CREM;WIZ;ZBTB39;ZFAT;ZFP64;ZFP91;ZKSCAN4;ZNF131;ZNF146;ZNF233;ZNF251;ZNF281;ZNF410;ZNF445;ZNF469;ZNF551;ZNF565;ZNF674;ZNF7;ZNF710;ZNF749;ZNF81;ZNF850;ZNF878;ZEB2;CENPB;JRK;E2F1;E2F3;E2F8;ELK1;ETV7;FOXM1;FOXN3;TRPS1;ADNP;ADNP2;SHOX2;SIX2;SIX4;MTERF3;LCORL;RFX8;RUNX1;RUNX2
PO3F1_HUMAN.H11MO.0.C					AHCTF1;PHF20;ZBED4;ZBED6;AHRR;MXD3;TFE3;TWIST1;CREB3L1;CREM;WIZ;ZBTB39;ZFAT;ZFP64;ZFP91;ZKSCAN4;ZNF131;ZNF146;ZNF233;ZNF251;ZNF281;ZNF410;ZNF445;ZNF469;ZNF551;ZNF565;ZNF674;ZNF7;ZNF710;ZNF749;ZNF81;ZNF850;ZNF878;ZEB2;CENPB;JRK;E2F1;E2F3;E2F8;ELK1;ETV7;FOXM1;FOXN3;TRPS1;ADNP;ADNP2;SHOX2;SIX2;SIX4;MTERF3;LCORL;RFX8;RUNX1;RUNX2
NR2E1_HUMAN.H11MO.0.D					AHCTF1;PHF20;ZBED4;ZBED6;AHRR;MXD3;TFE3;TWIST1;CREB3L1;CREM;WIZ;ZBTB39;ZFAT;ZFP64;ZFP91;ZKSCAN4;ZNF131;ZNF146;ZNF233;ZNF251;ZNF281;ZNF410;ZNF445;ZNF469;ZNF551;ZNF565;ZNF674;ZNF7;ZNF710;ZNF749;ZNF81;ZNF850;ZNF878;ZEB2;CENPB;JRK;E2F1;E2F3;E2F8;ELK1;ETV7;FOXM1;FOXN3;TRPS1;ADNP;ADNP2;SHOX2;SIX2;SIX4;MTERF3;LCORL;RFX8;RUNX1;RUNX2
IRF9_HUMAN.H11MO.0.C					AHCTF1;PHF20;ZBED4;ZBED6;AHRR;MXD3;TFE3;TWIST1;CREB3L1;CREM;WIZ;ZBTB39;ZFAT;ZFP64;ZFP91;ZKSCAN4;ZNF131;ZNF146;ZNF233;ZNF251;ZNF281;ZNF410;ZNF445;ZNF469;ZNF551;ZNF565;ZNF674;ZNF7;ZNF710;ZNF749;ZNF81;ZNF850;ZNF878;ZEB2;CENPB;JRK;E2F1;E2F3;E2F8;ELK1;ETV7;FOXM1;FOXN3;TRPS1;ADNP;ADNP2;SHOX2;SIX2;SIX4;MTERF3;LCORL;RFX8;RUNX1;RUNX2
ATF4_HUMAN.H11MO.0.A					KDM5B;CBX2;ZBED4;AHRR;HES4;HEY1;TWIST1;FOSL2;SNAI2;WIZ;ZBTB43;ZFP64;ZNF281;ZNF697;E2F1;ELF4;FOXK1;FOXM1;SOX4;EN1;IRX3;SIX2;MYBL2;TEAD2;DR1;MXD3;KLF7;ZNF131;ZNF598;RUNX2;RUNX3;TSC22D1;DOT1L;KCMF1;OSR2;RLF;ZBTB17;ZFP91;ZNF469;ZNF503;HOXA10;MEIS3;MTERF3;TBX15;CENPA;NPAS2;GZF1;MAZ;ZBTB12;ZNF710;FOXN3;ADNP;HOXD4;MSX1
IRF8_HUMAN.H11MO.0.B					AHCTF1;PHF20;ZBED4;ZBED6;AHRR;MXD3;TFE3;TWIST1;CREB3L1;CREM;WIZ;ZBTB39;ZFAT;ZFP64;ZFP91;ZKSCAN4;ZNF131;ZNF146;ZNF233;ZNF251;ZNF281;ZNF410;ZNF445;ZNF469;ZNF551;ZNF565;ZNF674;ZNF7;ZNF710;ZNF749;ZNF81;ZNF850;ZNF878;ZEB2;CENPB;JRK;E2F1;E2F3;E2F8;ELK1;ETV7;FOXM1;FOXN3;TRPS1;ADNP;ADNP2;SHOX2;SIX2;SIX4;MTERF3;LCORL;RFX8;RUNX1;RUNX2
GATA5_HUMAN.H11MO.0.D	TRPS1		TRPS1		AHCTF1;PHF20;ZBED4;ZBED6;AHRR;MXD3;TFE3;TWIST1;CREB3L1;CREM;WIZ;ZBTB39;ZFAT;ZFP64;ZFP91;ZKSCAN4;ZNF131;ZNF146;ZNF233;ZNF251;ZNF281;ZNF410;ZNF445;ZNF469;ZNF551;ZNF565;ZNF674;ZNF7;ZNF710;ZNF749;ZNF81;ZNF850;ZNF878;ZEB2;CENPB;JRK;E2F1;E2F3;E2F8;ELK1;ETV7;FOXM1;FOXN3;TRPS1;ADNP;ADNP2;SHOX2;SIX2;SIX4;MTERF3;LCORL;RFX8;RUNX1;RUNX2
NR2E3_HUMAN.H11MO.0.C					AHCTF1;PHF20;ZBED4;ZBED6;AHRR;MXD3;TFE3;TWIST1;CREB3L1;CREM;WIZ;ZBTB39;ZFAT;ZFP64;ZFP91;ZKSCAN4;ZNF131;ZNF146;ZNF233;ZNF251;ZNF281;ZNF410;ZNF445;ZNF469;ZNF551;ZNF565;ZNF674;ZNF7;ZNF710;ZNF749;ZNF81;ZNF850;ZNF878;ZEB2;CENPB;JRK;E2F1;E2F3;E2F8;ELK1;ETV7;FOXM1;FOXN3;TRPS1;ADNP;ADNP2;SHOX2;SIX2;SIX4;MTERF3;LCORL;RFX8;RUNX1;RUNX2
SRF_HUMAN.H11MO.0.A					AHCTF1;PHF20;ZBED4;ZBED6;AHRR;MXD3;TFE3;TWIST1;CREB3L1;CREM;WIZ;ZBTB39;ZFAT;ZFP64;ZFP91;ZKSCAN4;ZNF131;ZNF146;ZNF233;ZNF251;ZNF281;ZNF410;ZNF445;ZNF469;ZNF551;ZNF565;ZNF674;ZNF7;ZNF710;ZNF749;ZNF81;ZNF850;ZNF878;ZEB2;CENPB;JRK;E2F1;E2F3;E2F8;ELK1;ETV7;FOXM1;FOXN3;TRPS1;ADNP;ADNP2;SHOX2;SIX2;SIX4;MTERF3;LCORL;RFX8;RUNX1;RUNX2
BHE22_HUMAN.H11MO.0.D	TWIST1		TWIST1		AHCTF1;PHF20;ZBED4;ZBED6;AHRR;MXD3;TFE3;TWIST1;CREB3L1;CREM;WIZ;ZBTB39;ZFAT;ZFP64;ZFP91;ZKSCAN4;ZNF131;ZNF146;ZNF233;ZNF251;ZNF281;ZNF410;ZNF445;ZNF469;ZNF551;ZNF565;ZNF674;ZNF7;ZNF710;ZNF749;ZNF81;ZNF850;ZNF878;ZEB2;CENPB;JRK;E2F1;E2F3;E2F8;ELK1;ETV7;FOXM1;FOXN3;TRPS1;ADNP;ADNP2;SHOX2;SIX2;SIX4;MTERF3;LCORL;RFX8;RUNX1;RUNX2
NFAC1_HUMAN.H11MO.0.B					AHCTF1;PHF20;ZBED4;ZBED6;AHRR;MXD3;TFE3;TWIST1;CREB3L1;CREM;WIZ;ZBTB39;ZFAT;ZFP64;ZFP91;ZKSCAN4;ZNF131;ZNF146;ZNF233;ZNF251;ZNF281;ZNF410;ZNF445;ZNF469;ZNF551;ZNF565;ZNF674;ZNF7;ZNF710;ZNF749;ZNF81;ZNF850;ZNF878;ZEB2;CENPB;JRK;E2F1;E2F3;E2F8;ELK1;ETV7;FOXM1;FOXN3;TRPS1;ADNP;ADNP2;SHOX2;SIX2;SIX4;MTERF3;LCORL;RFX8;RUNX1;RUNX2
CUX2_HUMAN.H11MO.0.D					AHCTF1;PHF20;ZBED4;ZBED6;AHRR;MXD3;TFE3;TWIST1;CREB3L1;CREM;WIZ;ZBTB39;ZFAT;ZFP64;ZFP91;ZKSCAN4;ZNF131;ZNF146;ZNF233;ZNF251;ZNF281;ZNF410;ZNF445;ZNF469;ZNF551;ZNF565;ZNF674;ZNF7;ZNF710;ZNF749;ZNF81;ZNF850;ZNF878;ZEB2;CENPB;JRK;E2F1;E2F3;E2F8;ELK1;ETV7;FOXM1;FOXN3;TRPS1;ADNP;ADNP2;SHOX2;SIX2;SIX4;MTERF3;LCORL;RFX8;RUNX1;RUNX2
OLIG1_HUMAN.H11MO.0.D	TWIST1		TWIST1		AHCTF1;PHF20;ZBED4;ZBED6;AHRR;MXD3;TFE3;TWIST1;CREB3L1;CREM;WIZ;ZBTB39;ZFAT;ZFP64;ZFP91;ZKSCAN4;ZNF131;ZNF146;ZNF233;ZNF251;ZNF281;ZNF410;ZNF445;ZNF469;ZNF551;ZNF565;ZNF674;ZNF7;ZNF710;ZNF749;ZNF81;ZNF850;ZNF878;ZEB2;CENPB;JRK;E2F1;E2F3;E2F8;ELK1;ETV7;FOXM1;FOXN3;TRPS1;ADNP;ADNP2;SHOX2;SIX2;SIX4;MTERF3;LCORL;RFX8;RUNX1;RUNX2
IRF3_HUMAN.H11MO.0.B					AHCTF1;PHF20;ZBED4;ZBED6;AHRR;MXD3;TFE3;TWIST1;CREB3L1;CREM;WIZ;ZBTB39;ZFAT;ZFP64;ZFP91;ZKSCAN4;ZNF131;ZNF146;ZNF233;ZNF251;ZNF281;ZNF410;ZNF445;ZNF469;ZNF551;ZNF565;ZNF674;ZNF7;ZNF710;ZNF749;ZNF81;ZNF850;ZNF878;ZEB2;CENPB;JRK;E2F1;E2F3;E2F8;ELK1;ETV7;FOXM1;FOXN3;TRPS1;ADNP;ADNP2;SHOX2;SIX2;SIX4;MTERF3;LCORL;RFX8;RUNX1;RUNX2
NFAC1_HUMAN.H11MO.1.B					AHCTF1;PHF20;ZBED4;ZBED6;AHRR;MXD3;TFE3;TWIST1;CREB3L1;CREM;WIZ;ZBTB39;ZFAT;ZFP64;ZFP91;ZKSCAN4;ZNF131;ZNF146;ZNF233;ZNF251;ZNF281;ZNF410;ZNF445;ZNF469;ZNF551;ZNF565;ZNF674;ZNF7;ZNF710;ZNF749;ZNF81;ZNF850;ZNF878;ZEB2;CENPB;JRK;E2F1;E2F3;E2F8;ELK1;ETV7;FOXM1;FOXN3;TRPS1;ADNP;ADNP2;SHOX2;SIX2;SIX4;MTERF3;LCORL;RFX8;RUNX1;RUNX2
PO5F1_HUMAN.H11MO.0.A					AHCTF1;PHF20;ZBED4;ZBED6;AHRR;MXD3;TFE3;TWIST1;CREB3L1;CREM;WIZ;ZBTB39;ZFAT;ZFP64;ZFP91;ZKSCAN4;ZNF131;ZNF146;ZNF233;ZNF251;ZNF281;ZNF410;ZNF445;ZNF469;ZNF551;ZNF565;ZNF674;ZNF7;ZNF710;ZNF749;ZNF81;ZNF850;ZNF878;ZEB2;CENPB;JRK;E2F1;E2F3;E2F8;ELK1;ETV7;FOXM1;FOXN3;TRPS1;ADNP;ADNP2;SHOX2;SIX2;SIX4;MTERF3;LCORL;RFX8;RUNX1;RUNX2
CEBPD_HUMAN.H11MO.0.C					KDM5B;CBX2;ZBED4;AHRR;HES4;HEY1;TWIST1;FOSL2;SNAI2;WIZ;ZBTB43;ZFP64;ZNF281;ZNF697;E2F1;ELF4;FOXK1;FOXM1;SOX4;EN1;IRX3;SIX2;MYBL2;TEAD2;DR1;MXD3;KLF7;ZNF131;ZNF598;RUNX2;RUNX3;TSC22D1;DOT1L;KCMF1;OSR2;RLF;ZBTB17;ZFP91;ZNF469;ZNF503;HOXA10;MEIS3;MTERF3;TBX15;CENPA;NPAS2;GZF1;MAZ;ZBTB12;ZNF710;FOXN3;ADNP;HOXD4;MSX1
BPTF_HUMAN.H11MO.0.D					AHCTF1;PHF20;ZBED4;ZBED6;AHRR;MXD3;TFE3;TWIST1;CREB3L1;CREM;WIZ;ZBTB39;ZFAT;ZFP64;ZFP91;ZKSCAN4;ZNF131;ZNF146;ZNF233;ZNF251;ZNF281;ZNF410;ZNF445;ZNF469;ZNF551;ZNF565;ZNF674;ZNF7;ZNF710;ZNF749;ZNF81;ZNF850;ZNF878;ZEB2;CENPB;JRK;E2F1;E2F3;E2F8;ELK1;ETV7;FOXM1;FOXN3;TRPS1;ADNP;ADNP2;SHOX2;SIX2;SIX4;MTERF3;LCORL;RFX8;RUNX1;RUNX2
NFE2_HUMAN.H11MO.0.A					KDM5B;AHDC1;CBX2;DOT1L;PHF20;SGSM2;ZBED4;ZBED6;AHRR;HES4;HEY1;MSC;MXD3;MXD4;TCFL5;TWIST1;CREB3L1;CREM;FOSL2;DZIP1;GLI2;HIC1;HIVEP3;KLF7;MTF1;OSR2;SLC2A4RG;SNAI2;WIZ;ZBTB17;ZBTB43;ZFAT;ZFP64;ZFP69;ZFP69B;ZFP91;ZFPM1;ZNF131;ZNF133;ZNF251;ZNF281;ZNF318;ZNF432;ZNF445;ZNF469;ZNF500;ZNF503;ZNF521;ZNF532;ZNF598;ZNF674;ZNF692;ZNF697;ZNF703
PO5F1_HUMAN.H11MO.1.A					AHCTF1;PHF20;ZBED4;ZBED6;AHRR;MXD3;TFE3;TWIST1;CREB3L1;CREM;WIZ;ZBTB39;ZFAT;ZFP64;ZFP91;ZKSCAN4;ZNF131;ZNF146;ZNF233;ZNF251;ZNF281;ZNF410;ZNF445;ZNF469;ZNF551;ZNF565;ZNF674;ZNF7;ZNF710;ZNF749;ZNF81;ZNF850;ZNF878;ZEB2;CENPB;JRK;E2F1;E2F3;E2F8;ELK1;ETV7;FOXM1;FOXN3;TRPS1;ADNP;ADNP2;SHOX2;SIX2;SIX4;MTERF3;LCORL;RFX8;RUNX1;RUNX2
OLIG3_HUMAN.H11MO.0.D	TWIST1		TWIST1		AHCTF1;PHF20;ZBED4;ZBED6;AHRR;MXD3;TFE3;TWIST1;CREB3L1;CREM;WIZ;ZBTB39;ZFAT;ZFP64;ZFP91;ZKSCAN4;ZNF131;ZNF146;ZNF233;ZNF251;ZNF281;ZNF410;ZNF445;ZNF469;ZNF551;ZNF565;ZNF674;ZNF7;ZNF710;ZNF749;ZNF81;ZNF850;ZNF878;ZEB2;CENPB;JRK;E2F1;E2F3;E2F8;ELK1;ETV7;FOXM1;FOXN3;TRPS1;ADNP;ADNP2;SHOX2;SIX2;SIX4;MTERF3;LCORL;RFX8;RUNX1;RUNX2
HXD13_HUMAN.H11MO.0.D					AHCTF1;PHF20;ZBED4;ZBED6;AHRR;MXD3;TFE3;TWIST1;CREB3L1;CREM;WIZ;ZBTB39;ZFAT;ZFP64;ZFP91;ZKSCAN4;ZNF131;ZNF146;ZNF233;ZNF251;ZNF281;ZNF410;ZNF445;ZNF469;ZNF551;ZNF565;ZNF674;ZNF7;ZNF710;ZNF749;ZNF81;ZNF850;ZNF878;ZEB2;CENPB;JRK;E2F1;E2F3;E2F8;ELK1;ETV7;FOXM1;FOXN3;TRPS1;ADNP;ADNP2;SHOX2;SIX2;SIX4;MTERF3;LCORL;RFX8;RUNX1;RUNX2
LBX2_HUMAN.H11MO.0.D					AHCTF1;PHF20;ZBED4;ZBED6;AHRR;MXD3;TFE3;TWIST1;CREB3L1;CREM;WIZ;ZBTB39;ZFAT;ZFP64;ZFP91;ZKSCAN4;ZNF131;ZNF146;ZNF233;ZNF251;ZNF281;ZNF410;ZNF445;ZNF469;ZNF551;ZNF565;ZNF674;ZNF7;ZNF710;ZNF749;ZNF81;ZNF850;ZNF878;ZEB2;CENPB;JRK;E2F1;E2F3;E2F8;ELK1;ETV7;FOXM1;FOXN3;TRPS1;ADNP;ADNP2;SHOX2;SIX2;SIX4;MTERF3;LCORL;RFX8;RUNX1;RUNX2
SOX8_HUMAN.H11MO.0.D					AHCTF1;PHF20;ZBED4;ZBED6;AHRR;MXD3;TFE3;TWIST1;CREB3L1;CREM;WIZ;ZBTB39;ZFAT;ZFP64;ZFP91;ZKSCAN4;ZNF131;ZNF146;ZNF233;ZNF251;ZNF281;ZNF410;ZNF445;ZNF469;ZNF551;ZNF565;ZNF674;ZNF7;ZNF710;ZNF749;ZNF81;ZNF850;ZNF878;ZEB2;CENPB;JRK;E2F1;E2F3;E2F8;ELK1;ETV7;FOXM1;FOXN3;TRPS1;ADNP;ADNP2;SHOX2;SIX2;SIX4;MTERF3;LCORL;RFX8;RUNX1;RUNX2
NKX32_HUMAN.H11MO.0.C					AHCTF1;PHF20;ZBED4;ZBED6;AHRR;MXD3;TFE3;TWIST1;CREB3L1;CREM;WIZ;ZBTB39;ZFAT;ZFP64;ZFP91;ZKSCAN4;ZNF131;ZNF146;ZNF233;ZNF251;ZNF281;ZNF410;ZNF445;ZNF469;ZNF551;ZNF565;ZNF674;ZNF7;ZNF710;ZNF749;ZNF81;ZNF850;ZNF878;ZEB2;CENPB;JRK;E2F1;E2F3;E2F8;ELK1;ETV7;FOXM1;FOXN3;TRPS1;ADNP;ADNP2;SHOX2;SIX2;SIX4;MTERF3;LCORL;RFX8;RUNX1;RUNX2
TWST1_HUMAN.H11MO.0.A	TWIST1	TWIST1	TWIST1	TWIST1	SGSM2;ZBED6;AHRR;TWIST1;CREB3L1;GLI2;HIVEP3;WIZ;ZFP64;ZFP69;ZNF131;ZNF432;ZNF469;ZNF674;ZNF81;E2F1;ELK1;FOXM1;TRPS1;SHOX2;SIX2;HSF4;TBX15;TSC22D1;AHCTF1;AHDC1;PHF20;ZBED4;MXD3;MXD4;TFE3;CREM;DZIP1;HIC1;ZFAT;ZFP91;ZKSCAN4;ZNF133;ZNF146;ZNF202;ZNF233;ZNF251;ZNF281;ZNF318;ZNF335;ZNF404;ZNF410;ZNF445;ZNF551;ZNF562;ZNF587B;ZNF692;ZNF703;ZNF732
PO3F2_HUMAN.H11MO.0.A					AHCTF1;PHF20;ZBED4;ZBED6;AHRR;MXD3;TFE3;TWIST1;CREB3L1;CREM;WIZ;ZBTB39;ZFAT;ZFP64;ZFP91;ZKSCAN4;ZNF131;ZNF146;ZNF233;ZNF251;ZNF281;ZNF410;ZNF445;ZNF469;ZNF551;ZNF565;ZNF674;ZNF7;ZNF710;ZNF749;ZNF81;ZNF850;ZNF878;ZEB2;CENPB;JRK;E2F1;E2F3;E2F8;ELK1;ETV7;FOXM1;FOXN3;TRPS1;ADNP;ADNP2;SHOX2;SIX2;SIX4;MTERF3;LCORL;RFX8;RUNX1;RUNX2
HXD4_HUMAN.H11MO.0.D					AHCTF1;PHF20;ZBED4;ZBED6;AHRR;MXD3;TFE3;TWIST1;CREB3L1;CREM;WIZ;ZBTB39;ZFAT;ZFP64;ZFP91;ZKSCAN4;ZNF131;ZNF146;ZNF233;ZNF251;ZNF281;ZNF410;ZNF445;ZNF469;ZNF551;ZNF565;ZNF674;ZNF7;ZNF710;ZNF749;ZNF81;ZNF850;ZNF878;ZEB2;CENPB;JRK;E2F1;E2F3;E2F8;ELK1;ETV7;FOXM1;FOXN3;TRPS1;ADNP;ADNP2;SHOX2;SIX2;SIX4;MTERF3;LCORL;RFX8;RUNX1;RUNX2
ZBED1_HUMAN.H11MO.0.D	ZBED6		ZBED6;ZBED4		SGSM2;ZBED6;AHRR;TWIST1;CREB3L1;GLI2;HIVEP3;WIZ;ZFP64;ZFP69;ZNF131;ZNF432;ZNF469;ZNF674;ZNF81;E2F1;ELK1;FOXM1;TRPS1;SHOX2;SIX2;HSF4;TBX15;TSC22D1;AHCTF1;AHDC1;PHF20;ZBED4;MXD3;MXD4;TFE3;CREM;DZIP1;HIC1;ZFAT;ZFP91;ZKSCAN4;ZNF133;ZNF146;ZNF202;ZNF233;ZNF251;ZNF281;ZNF318;ZNF335;ZNF404;ZNF410;ZNF445;ZNF551;ZNF562;ZNF587B;ZNF692;ZNF703;ZNF732
SOX13_HUMAN.H11MO.0.D					AHCTF1;PHF20;ZBED4;ZBED6;AHRR;MXD3;TFE3;TWIST1;CREB3L1;CREM;WIZ;ZBTB39;ZFAT;ZFP64;ZFP91;ZKSCAN4;ZNF131;ZNF146;ZNF233;ZNF251;ZNF281;ZNF410;ZNF445;ZNF469;ZNF551;ZNF565;ZNF674;ZNF7;ZNF710;ZNF749;ZNF81;ZNF850;ZNF878;ZEB2;CENPB;JRK;E2F1;E2F3;E2F8;ELK1;ETV7;FOXM1;FOXN3;TRPS1;ADNP;ADNP2;SHOX2;SIX2;SIX4;MTERF3;LCORL;RFX8;RUNX1;RUNX2
HXA2_HUMAN.H11MO.0.D					AHCTF1;PHF20;ZBED4;ZBED6;AHRR;MXD3;TFE3;TWIST1;CREB3L1;CREM;WIZ;ZBTB39;ZFAT;ZFP64;ZFP91;ZKSCAN4;ZNF131;ZNF146;ZNF233;ZNF251;ZNF281;ZNF410;ZNF445;ZNF469;ZNF551;ZNF565;ZNF674;ZNF7;ZNF710;ZNF749;ZNF81;ZNF850;ZNF878;ZEB2;CENPB;JRK;E2F1;E2F3;E2F8;ELK1;ETV7;FOXM1;FOXN3;TRPS1;ADNP;ADNP2;SHOX2;SIX2;SIX4;MTERF3;LCORL;RFX8;RUNX1;RUNX2
HXC8_HUMAN.H11MO.0.D					AHCTF1;PHF20;ZBED4;ZBED6;AHRR;MXD3;TFE3;TWIST1;CREB3L1;CREM;WIZ;ZBTB39;ZFAT;ZFP64;ZFP91;ZKSCAN4;ZNF131;ZNF146;ZNF233;ZNF251;ZNF281;ZNF410;ZNF445;ZNF469;ZNF551;ZNF565;ZNF674;ZNF7;ZNF710;ZNF749;ZNF81;ZNF850;ZNF878;ZEB2;CENPB;JRK;E2F1;E2F3;E2F8;ELK1;ETV7;FOXM1;FOXN3;TRPS1;ADNP;ADNP2;SHOX2;SIX2;SIX4;MTERF3;LCORL;RFX8;RUNX1;RUNX2
HOMEZ_HUMAN.H11MO.0.D	ZEB2		ZEB2;ADNP;ADNP2		AHCTF1;PHF20;ZBED4;ZBED6;AHRR;MXD3;TFE3;TWIST1;CREB3L1;CREM;WIZ;ZBTB39;ZFAT;ZFP64;ZFP91;ZKSCAN4;ZNF131;ZNF146;ZNF233;ZNF251;ZNF281;ZNF410;ZNF445;ZNF469;ZNF551;ZNF565;ZNF674;ZNF7;ZNF710;ZNF749;ZNF81;ZNF850;ZNF878;ZEB2;CENPB;JRK;E2F1;E2F3;E2F8;ELK1;ETV7;FOXM1;FOXN3;TRPS1;ADNP;ADNP2;SHOX2;SIX2;SIX4;MTERF3;LCORL;RFX8;RUNX1;RUNX2
HMX2_HUMAN.H11MO.0.D					AHCTF1;PHF20;ZBED4;ZBED6;AHRR;MXD3;TFE3;TWIST1;CREB3L1;CREM;WIZ;ZBTB39;ZFAT;ZFP64;ZFP91;ZKSCAN4;ZNF131;ZNF146;ZNF233;ZNF251;ZNF281;ZNF410;ZNF445;ZNF469;ZNF551;ZNF565;ZNF674;ZNF7;ZNF710;ZNF749;ZNF81;ZNF850;ZNF878;ZEB2;CENPB;JRK;E2F1;E2F3;E2F8;ELK1;ETV7;FOXM1;FOXN3;TRPS1;ADNP;ADNP2;SHOX2;SIX2;SIX4;MTERF3;LCORL;RFX8;RUNX1;RUNX2
ZFHX3_HUMAN.H11MO.0.D	ZEB2		ZEB2;ADNP;ADNP2		AHCTF1;PHF20;ZBED4;ZBED6;AHRR;MXD3;TFE3;TWIST1;CREB3L1;CREM;WIZ;ZBTB39;ZFAT;ZFP64;ZFP91;ZKSCAN4;ZNF131;ZNF146;ZNF233;ZNF251;ZNF281;ZNF410;ZNF445;ZNF469;ZNF551;ZNF565;ZNF674;ZNF7;ZNF710;ZNF749;ZNF81;ZNF850;ZNF878;ZEB2;CENPB;JRK;E2F1;E2F3;E2F8;ELK1;ETV7;FOXM1;FOXN3;TRPS1;ADNP;ADNP2;SHOX2;SIX2;SIX4;MTERF3;LCORL;RFX8;RUNX1;RUNX2
CEBPG_HUMAN.H11MO.0.B					KDM5B;AHDC1;CBX2;DOT1L;PHF20;SGSM2;ZBED4;ZBED6;AHRR;HES4;HEY1;MSC;MXD3;MXD4;TCFL5;TWIST1;CREB3L1;CREM;FOSL2;DZIP1;GLI2;HIC1;HIVEP3;KLF7;MTF1;OSR2;SLC2A4RG;SNAI2;WIZ;ZBTB17;ZBTB43;ZFAT;ZFP64;ZFP69;ZFP69B;ZFP91;ZFPM1;ZNF131;ZNF133;ZNF251;ZNF281;ZNF318;ZNF432;ZNF445;ZNF469;ZNF500;ZNF503;ZNF521;ZNF532;ZNF598;ZNF674;ZNF692;ZNF697;ZNF703
NFAC2_HUMAN.H11MO.0.B					AHCTF1;PHF20;ZBED4;ZBED6;AHRR;MXD3;TFE3;TWIST1;CREB3L1;CREM;WIZ;ZBTB39;ZFAT;ZFP64;ZFP91;ZKSCAN4;ZNF131;ZNF146;ZNF233;ZNF251;ZNF281;ZNF410;ZNF445;ZNF469;ZNF551;ZNF565;ZNF674;ZNF7;ZNF710;ZNF749;ZNF81;ZNF850;ZNF878;ZEB2;CENPB;JRK;E2F1;E2F3;E2F8;ELK1;ETV7;FOXM1;FOXN3;TRPS1;ADNP;ADNP2;SHOX2;SIX2;SIX4;MTERF3;LCORL;RFX8;RUNX1;RUNX2
EVI1_HUMAN.H11MO.0.B	ZFAT		ZFAT		AHCTF1;PHF20;ZBED4;ZBED6;AHRR;MXD3;TFE3;TWIST1;CREB3L1;CREM;WIZ;ZBTB39;ZFAT;ZFP64;ZFP91;ZKSCAN4;ZNF131;ZNF146;ZNF233;ZNF251;ZNF281;ZNF410;ZNF445;ZNF469;ZNF551;ZNF565;ZNF674;ZNF7;ZNF710;ZNF749;ZNF81;ZNF850;ZNF878;ZEB2;CENPB;JRK;E2F1;E2F3;E2F8;ELK1;ETV7;FOXM1;FOXN3;TRPS1;ADNP;ADNP2;SHOX2;SIX2;SIX4;MTERF3;LCORL;RFX8;RUNX1;RUNX2
SOX2_HUMAN.H11MO.1.A					AHCTF1;PHF20;ZBED4;ZBED6;AHRR;MXD3;TFE3;TWIST1;CREB3L1;CREM;WIZ;ZBTB39;ZFAT;ZFP64;ZFP91;ZKSCAN4;ZNF131;ZNF146;ZNF233;ZNF251;ZNF281;ZNF410;ZNF445;ZNF469;ZNF551;ZNF565;ZNF674;ZNF7;ZNF710;ZNF749;ZNF81;ZNF850;ZNF878;ZEB2;CENPB;JRK;E2F1;E2F3;E2F8;ELK1;ETV7;FOXM1;FOXN3;TRPS1;ADNP;ADNP2;SHOX2;SIX2;SIX4;MTERF3;LCORL;RFX8;RUNX1;RUNX2
MYNN_HUMAN.H11MO.0.D	ZFP64	ZFP64	ZFP64;ZNF146;ZNF281;ZNF410	ZFP64	AHCTF1;PHF20;ZBED4;ZBED6;AHRR;MXD3;TFE3;TWIST1;CREB3L1;CREM;WIZ;ZBTB39;ZFAT;ZFP64;ZFP91;ZKSCAN4;ZNF131;ZNF146;ZNF233;ZNF251;ZNF281;ZNF410;ZNF445;ZNF469;ZNF551;ZNF565;ZNF674;ZNF7;ZNF710;ZNF749;ZNF81;ZNF850;ZNF878;ZEB2;CENPB;JRK;E2F1;E2F3;E2F8;ELK1;ETV7;FOXM1;FOXN3;TRPS1;ADNP;ADNP2;SHOX2;SIX2;SIX4;MTERF3;LCORL;RFX8;RUNX1;RUNX2
OVOL1_HUMAN.H11MO.0.C	ZFP64		ZFP64;ZFP91;ZKSCAN4;ZNF146;ZNF233;ZNF281;ZNF410;ZNF710;ZNF81;ZNF878		AHCTF1;PHF20;ZBED4;ZBED6;AHRR;MXD3;TFE3;TWIST1;CREB3L1;CREM;WIZ;ZBTB39;ZFAT;ZFP64;ZFP91;ZKSCAN4;ZNF131;ZNF146;ZNF233;ZNF251;ZNF281;ZNF410;ZNF445;ZNF469;ZNF551;ZNF565;ZNF674;ZNF7;ZNF710;ZNF749;ZNF81;ZNF850;ZNF878;ZEB2;CENPB;JRK;E2F1;E2F3;E2F8;ELK1;ETV7;FOXM1;FOXN3;TRPS1;ADNP;ADNP2;SHOX2;SIX2;SIX4;MTERF3;LCORL;RFX8;RUNX1;RUNX2
TCF7_HUMAN.H11MO.0.A					AHCTF1;PHF20;ZBED4;ZBED6;AHRR;MXD3;TFE3;TWIST1;CREB3L1;CREM;WIZ;ZBTB39;ZFAT;ZFP64;ZFP91;ZKSCAN4;ZNF131;ZNF146;ZNF233;ZNF251;ZNF281;ZNF410;ZNF445;ZNF469;ZNF551;ZNF565;ZNF674;ZNF7;ZNF710;ZNF749;ZNF81;ZNF850;ZNF878;ZEB2;CENPB;JRK;E2F1;E2F3;E2F8;ELK1;ETV7;FOXM1;FOXN3;TRPS1;ADNP;ADNP2;SHOX2;SIX2;SIX4;MTERF3;LCORL;RFX8;RUNX1;RUNX2
OZF_HUMAN.H11MO.0.C	ZFP64	ZNF146	ZFP64;ZFP91;ZKSCAN4;ZNF146;ZNF233;ZNF281;ZNF410;ZNF710;ZNF81;ZNF878	ZNF146	AHCTF1;PHF20;ZBED4;ZBED6;AHRR;MXD3;TFE3;TWIST1;CREB3L1;CREM;WIZ;ZBTB39;ZFAT;ZFP64;ZFP91;ZKSCAN4;ZNF131;ZNF146;ZNF233;ZNF251;ZNF281;ZNF410;ZNF445;ZNF469;ZNF551;ZNF565;ZNF674;ZNF7;ZNF710;ZNF749;ZNF81;ZNF850;ZNF878;ZEB2;CENPB;JRK;E2F1;E2F3;E2F8;ELK1;ETV7;FOXM1;FOXN3;TRPS1;ADNP;ADNP2;SHOX2;SIX2;SIX4;MTERF3;LCORL;RFX8;RUNX1;RUNX2
ARI5B_HUMAN.H11MO.0.C					AHCTF1;PHF20;ZBED4;ZBED6;AHRR;MXD3;TFE3;TWIST1;CREB3L1;CREM;WIZ;ZBTB39;ZFAT;ZFP64;ZFP91;ZKSCAN4;ZNF131;ZNF146;ZNF233;ZNF251;ZNF281;ZNF410;ZNF445;ZNF469;ZNF551;ZNF565;ZNF674;ZNF7;ZNF710;ZNF749;ZNF81;ZNF850;ZNF878;ZEB2;CENPB;JRK;E2F1;E2F3;E2F8;ELK1;ETV7;FOXM1;FOXN3;TRPS1;ADNP;ADNP2;SHOX2;SIX2;SIX4;MTERF3;LCORL;RFX8;RUNX1;RUNX2
PRDM1_HUMAN.H11MO.0.A	ZFP64		ZFP64;ZFP91;ZKSCAN4;ZNF146;ZNF233;ZNF281;ZNF410;ZNF710;ZNF81;ZNF878		AHCTF1;PHF20;ZBED4;ZBED6;AHRR;MXD3;TFE3;TWIST1;CREB3L1;CREM;WIZ;ZBTB39;ZFAT;ZFP64;ZFP91;ZKSCAN4;ZNF131;ZNF146;ZNF233;ZNF251;ZNF281;ZNF410;ZNF445;ZNF469;ZNF551;ZNF565;ZNF674;ZNF7;ZNF710;ZNF749;ZNF81;ZNF850;ZNF878;ZEB2;CENPB;JRK;E2F1;E2F3;E2F8;ELK1;ETV7;FOXM1;FOXN3;TRPS1;ADNP;ADNP2;SHOX2;SIX2;SIX4;MTERF3;LCORL;RFX8;RUNX1;RUNX2
PO6F2_HUMAN.H11MO.0.D					AHCTF1;PHF20;ZBED4;ZBED6;AHRR;MXD3;TFE3;TWIST1;CREB3L1;CREM;WIZ;ZBTB39;ZFAT;ZFP64;ZFP91;ZKSCAN4;ZNF131;ZNF146;ZNF233;ZNF251;ZNF281;ZNF410;ZNF445;ZNF469;ZNF551;ZNF565;ZNF674;ZNF7;ZNF710;ZNF749;ZNF81;ZNF850;ZNF878;ZEB2;CENPB;JRK;E2F1;E2F3;E2F8;ELK1;ETV7;FOXM1;FOXN3;TRPS1;ADNP;ADNP2;SHOX2;SIX2;SIX4;MTERF3;LCORL;RFX8;RUNX1;RUNX2
RUNX2_HUMAN.H11MO.0.A					KDM5B;AHDC1;CBX2;DOT1L;PHF20;SGSM2;ZBED4;ZBED6;AHRR;HES4;HEY1;MSC;MXD3;MXD4;TCFL5;TWIST1;CREB3L1;CREM;FOSL2;DZIP1;GLI2;HIC1;HIVEP3;KLF7;MTF1;OSR2;SLC2A4RG;SNAI2;WIZ;ZBTB17;ZBTB43;ZFAT;ZFP64;ZFP69;ZFP69B;ZFP91;ZFPM1;ZNF131;ZNF133;ZNF251;ZNF281;ZNF318;ZNF432;ZNF445;ZNF469;ZNF500;ZNF503;ZNF521;ZNF532;ZNF598;ZNF674;ZNF692;ZNF697;ZNF703
NR1D1_HUMAN.H11MO.1.D					AHCTF1;PHF20;ZBED4;ZBED6;AHRR;MXD3;TFE3;TWIST1;CREB3L1;CREM;WIZ;ZBTB39;ZFAT;ZFP64;ZFP91;ZKSCAN4;ZNF131;ZNF146;ZNF233;ZNF251;ZNF281;ZNF410;ZNF445;ZNF469;ZNF551;ZNF565;ZNF674;ZNF7;ZNF710;ZNF749;ZNF81;ZNF850;ZNF878;ZEB2;CENPB;JRK;E2F1;E2F3;E2F8;ELK1;ETV7;FOXM1;FOXN3;TRPS1;ADNP;ADNP2;SHOX2;SIX2;SIX4;MTERF3;LCORL;RFX8;RUNX1;RUNX2
PRDM6_HUMAN.H11MO.0.C	ZFP64	ZFP64	ZFP64;ZNF146;ZNF281;ZNF410	ZFP64	AHCTF1;PHF20;ZBED4;ZBED6;AHRR;MXD3;TFE3;TWIST1;CREB3L1;CREM;WIZ;ZBTB39;ZFAT;ZFP64;ZFP91;ZKSCAN4;ZNF131;ZNF146;ZNF233;ZNF251;ZNF281;ZNF410;ZNF445;ZNF469;ZNF551;ZNF565;ZNF674;ZNF7;ZNF710;ZNF749;ZNF81;ZNF850;ZNF878;ZEB2;CENPB;JRK;E2F1;E2F3;E2F8;ELK1;ETV7;FOXM1;FOXN3;TRPS1;ADNP;ADNP2;SHOX2;SIX2;SIX4;MTERF3;LCORL;RFX8;RUNX1;RUNX2
IRF4_HUMAN.H11MO.0.A					AHCTF1;PHF20;ZBED4;ZBED6;AHRR;MXD3;TFE3;TWIST1;CREB3L1;CREM;WIZ;ZBTB39;ZFAT;ZFP64;ZFP91;ZKSCAN4;ZNF131;ZNF146;ZNF233;ZNF251;ZNF281;ZNF410;ZNF445;ZNF469;ZNF551;ZNF565;ZNF674;ZNF7;ZNF710;ZNF749;ZNF81;ZNF850;ZNF878;ZEB2;CENPB;JRK;E2F1;E2F3;E2F8;ELK1;ETV7;FOXM1;FOXN3;TRPS1;ADNP;ADNP2;SHOX2;SIX2;SIX4;MTERF3;LCORL;RFX8;RUNX1;RUNX2
Z354A_HUMAN.H11MO.0.C	ZFP64		ZFP64;ZFP91;ZKSCAN4;ZNF146;ZNF233;ZNF281;ZNF410;ZNF710;ZNF81;ZNF878		AHCTF1;PHF20;ZBED4;ZBED6;AHRR;MXD3;TFE3;TWIST1;CREB3L1;CREM;WIZ;ZBTB39;ZFAT;ZFP64;ZFP91;ZKSCAN4;ZNF131;ZNF146;ZNF233;ZNF251;ZNF281;ZNF410;ZNF445;ZNF469;ZNF551;ZNF565;ZNF674;ZNF7;ZNF710;ZNF749;ZNF81;ZNF850;ZNF878;ZEB2;CENPB;JRK;E2F1;E2F3;E2F8;ELK1;ETV7;FOXM1;FOXN3;TRPS1;ADNP;ADNP2;SHOX2;SIX2;SIX4;MTERF3;LCORL;RFX8;RUNX1;RUNX2
SMCA1_HUMAN.H11MO.0.C					SGSM2;ZBED6;AHRR;TWIST1;CREB3L1;GLI2;HIVEP3;WIZ;ZFP64;ZFP69;ZNF131;ZNF432;ZNF469;ZNF674;ZNF81;E2F1;ELK1;FOXM1;TRPS1;SHOX2;SIX2;HSF4;TBX15;TSC22D1;AHCTF1;AHDC1;PHF20;ZBED4;MXD3;MXD4;TFE3;CREM;DZIP1;HIC1;ZFAT;ZFP91;ZKSCAN4;ZNF133;ZNF146;ZNF202;ZNF233;ZNF251;ZNF281;ZNF318;ZNF335;ZNF404;ZNF410;ZNF445;ZNF551;ZNF562;ZNF587B;ZNF692;ZNF703;ZNF732
PDX1_HUMAN.H11MO.0.A					AHCTF1;PHF20;ZBED4;ZBED6;AHRR;MXD3;TFE3;TWIST1;CREB3L1;CREM;WIZ;ZBTB39;ZFAT;ZFP64;ZFP91;ZKSCAN4;ZNF131;ZNF146;ZNF233;ZNF251;ZNF281;ZNF410;ZNF445;ZNF469;ZNF551;ZNF565;ZNF674;ZNF7;ZNF710;ZNF749;ZNF81;ZNF850;ZNF878;ZEB2;CENPB;JRK;E2F1;E2F3;E2F8;ELK1;ETV7;FOXM1;FOXN3;TRPS1;ADNP;ADNP2;SHOX2;SIX2;SIX4;MTERF3;LCORL;RFX8;RUNX1;RUNX2
ZBT49_HUMAN.H11MO.0.D	ZFP64	ZFP64	ZFP64;ZNF146;ZNF281;ZNF410	ZFP64	AHCTF1;PHF20;ZBED4;ZBED6;AHRR;MXD3;TFE3;TWIST1;CREB3L1;CREM;WIZ;ZBTB39;ZFAT;ZFP64;ZFP91;ZKSCAN4;ZNF131;ZNF146;ZNF233;ZNF251;ZNF281;ZNF410;ZNF445;ZNF469;ZNF551;ZNF565;ZNF674;ZNF7;ZNF710;ZNF749;ZNF81;ZNF850;ZNF878;ZEB2;CENPB;JRK;E2F1;E2F3;E2F8;ELK1;ETV7;FOXM1;FOXN3;TRPS1;ADNP;ADNP2;SHOX2;SIX2;SIX4;MTERF3;LCORL;RFX8;RUNX1;RUNX2
HSFY1_HUMAN.H11MO.0.D					AHCTF1;PHF20;ZBED4;ZBED6;AHRR;MXD3;TFE3;TWIST1;CREB3L1;CREM;WIZ;ZBTB39;ZFAT;ZFP64;ZFP91;ZKSCAN4;ZNF131;ZNF146;ZNF233;ZNF251;ZNF281;ZNF410;ZNF445;ZNF469;ZNF551;ZNF565;ZNF674;ZNF7;ZNF710;ZNF749;ZNF81;ZNF850;ZNF878;ZEB2;CENPB;JRK;E2F1;E2F3;E2F8;ELK1;ETV7;FOXM1;FOXN3;TRPS1;ADNP;ADNP2;SHOX2;SIX2;SIX4;MTERF3;LCORL;RFX8;RUNX1;RUNX2
ZFP28_HUMAN.H11MO.0.C	ZFP64	ZFP64	ZFP64;ZNF146;ZNF281;ZNF410	ZFP64	AHCTF1;PHF20;ZBED4;ZBED6;AHRR;MXD3;TFE3;TWIST1;CREB3L1;CREM;WIZ;ZBTB39;ZFAT;ZFP64;ZFP91;ZKSCAN4;ZNF131;ZNF146;ZNF233;ZNF251;ZNF281;ZNF410;ZNF445;ZNF469;ZNF551;ZNF565;ZNF674;ZNF7;ZNF710;ZNF749;ZNF81;ZNF850;ZNF878;ZEB2;CENPB;JRK;E2F1;E2F3;E2F8;ELK1;ETV7;FOXM1;FOXN3;TRPS1;ADNP;ADNP2;SHOX2;SIX2;SIX4;MTERF3;LCORL;RFX8;RUNX1;RUNX2
NR1I2_HUMAN.H11MO.1.D					AHCTF1;PHF20;ZBED4;ZBED6;AHRR;MXD3;TFE3;TWIST1;CREB3L1;CREM;WIZ;ZBTB39;ZFAT;ZFP64;ZFP91;ZKSCAN4;ZNF131;ZNF146;ZNF233;ZNF251;ZNF281;ZNF410;ZNF445;ZNF469;ZNF551;ZNF565;ZNF674;ZNF7;ZNF710;ZNF749;ZNF81;ZNF850;ZNF878;ZEB2;CENPB;JRK;E2F1;E2F3;E2F8;ELK1;ETV7;FOXM1;FOXN3;TRPS1;ADNP;ADNP2;SHOX2;SIX2;SIX4;MTERF3;LCORL;RFX8;RUNX1;RUNX2
NR1I3_HUMAN.H11MO.1.D					AHCTF1;PHF20;ZBED4;ZBED6;AHRR;MXD3;TFE3;TWIST1;CREB3L1;CREM;WIZ;ZBTB39;ZFAT;ZFP64;ZFP91;ZKSCAN4;ZNF131;ZNF146;ZNF233;ZNF251;ZNF281;ZNF410;ZNF445;ZNF469;ZNF551;ZNF565;ZNF674;ZNF7;ZNF710;ZNF749;ZNF81;ZNF850;ZNF878;ZEB2;CENPB;JRK;E2F1;E2F3;E2F8;ELK1;ETV7;FOXM1;FOXN3;TRPS1;ADNP;ADNP2;SHOX2;SIX2;SIX4;MTERF3;LCORL;RFX8;RUNX1;RUNX2
DLX3_HUMAN.H11MO.0.C					AHCTF1;PHF20;ZBED4;ZBED6;AHRR;MXD3;TFE3;TWIST1;CREB3L1;CREM;WIZ;ZBTB39;ZFAT;ZFP64;ZFP91;ZKSCAN4;ZNF131;ZNF146;ZNF233;ZNF251;ZNF281;ZNF410;ZNF445;ZNF469;ZNF551;ZNF565;ZNF674;ZNF7;ZNF710;ZNF749;ZNF81;ZNF850;ZNF878;ZEB2;CENPB;JRK;E2F1;E2F3;E2F8;ELK1;ETV7;FOXM1;FOXN3;TRPS1;ADNP;ADNP2;SHOX2;SIX2;SIX4;MTERF3;LCORL;RFX8;RUNX1;RUNX2
ZFP82_HUMAN.H11MO.0.C	ZFP64		ZFP64;ZFP91;ZKSCAN4;ZNF146;ZNF233;ZNF281;ZNF410;ZNF710;ZNF81;ZNF878		AHCTF1;PHF20;ZBED4;ZBED6;AHRR;MXD3;TFE3;TWIST1;CREB3L1;CREM;WIZ;ZBTB39;ZFAT;ZFP64;ZFP91;ZKSCAN4;ZNF131;ZNF146;ZNF233;ZNF251;ZNF281;ZNF410;ZNF445;ZNF469;ZNF551;ZNF565;ZNF674;ZNF7;ZNF710;ZNF749;ZNF81;ZNF850;ZNF878;ZEB2;CENPB;JRK;E2F1;E2F3;E2F8;ELK1;ETV7;FOXM1;FOXN3;TRPS1;ADNP;ADNP2;SHOX2;SIX2;SIX4;MTERF3;LCORL;RFX8;RUNX1;RUNX2
MAFF_HUMAN.H11MO.0.B					KDM5B;AHDC1;CBX2;DOT1L;PHF20;SGSM2;ZBED4;ZBED6;AHRR;HES4;HEY1;MSC;MXD3;MXD4;TCFL5;TWIST1;CREB3L1;CREM;FOSL2;DZIP1;GLI2;HIC1;HIVEP3;KLF7;MTF1;OSR2;SLC2A4RG;SNAI2;WIZ;ZBTB17;ZBTB43;ZFAT;ZFP64;ZFP69;ZFP69B;ZFP91;ZFPM1;ZNF131;ZNF133;ZNF251;ZNF281;ZNF318;ZNF432;ZNF445;ZNF469;ZNF500;ZNF503;ZNF521;ZNF532;ZNF598;ZNF674;ZNF692;ZNF697;ZNF703
HME2_HUMAN.H11MO.0.D					AHCTF1;PHF20;ZBED4;ZBED6;AHRR;MXD3;TFE3;TWIST1;CREB3L1;CREM;WIZ;ZBTB39;ZFAT;ZFP64;ZFP91;ZKSCAN4;ZNF131;ZNF146;ZNF233;ZNF251;ZNF281;ZNF410;ZNF445;ZNF469;ZNF551;ZNF565;ZNF674;ZNF7;ZNF710;ZNF749;ZNF81;ZNF850;ZNF878;ZEB2;CENPB;JRK;E2F1;E2F3;E2F8;ELK1;ETV7;FOXM1;FOXN3;TRPS1;ADNP;ADNP2;SHOX2;SIX2;SIX4;MTERF3;LCORL;RFX8;RUNX1;RUNX2
ZIM3_HUMAN.H11MO.0.C	ZFP64	ZFP64	ZFP64;ZNF146;ZNF281;ZNF410	ZFP64	AHCTF1;PHF20;ZBED4;ZBED6;AHRR;MXD3;TFE3;TWIST1;CREB3L1;CREM;WIZ;ZBTB39;ZFAT;ZFP64;ZFP91;ZKSCAN4;ZNF131;ZNF146;ZNF233;ZNF251;ZNF281;ZNF410;ZNF445;ZNF469;ZNF551;ZNF565;ZNF674;ZNF7;ZNF710;ZNF749;ZNF81;ZNF850;ZNF878;ZEB2;CENPB;JRK;E2F1;E2F3;E2F8;ELK1;ETV7;FOXM1;FOXN3;TRPS1;ADNP;ADNP2;SHOX2;SIX2;SIX4;MTERF3;LCORL;RFX8;RUNX1;RUNX2
ZN136_HUMAN.H11MO.0.C	ZFP64		ZFP64;ZFP91;ZKSCAN4;ZNF146;ZNF233;ZNF281;ZNF410;ZNF710;ZNF81;ZNF878		AHCTF1;PHF20;ZBED4;ZBED6;AHRR;MXD3;TFE3;TWIST1;CREB3L1;CREM;WIZ;ZBTB39;ZFAT;ZFP64;ZFP91;ZKSCAN4;ZNF131;ZNF146;ZNF233;ZNF251;ZNF281;ZNF410;ZNF445;ZNF469;ZNF551;ZNF565;ZNF674;ZNF7;ZNF710;ZNF749;ZNF81;ZNF850;ZNF878;ZEB2;CENPB;JRK;E2F1;E2F3;E2F8;ELK1;ETV7;FOXM1;FOXN3;TRPS1;ADNP;ADNP2;SHOX2;SIX2;SIX4;MTERF3;LCORL;RFX8;RUNX1;RUNX2
PEBB_HUMAN.H11MO.0.C					KDM5B;AHDC1;CBX2;DOT1L;PHF20;SGSM2;ZBED4;ZBED6;AHRR;HES4;HEY1;MSC;MXD3;MXD4;TCFL5;TWIST1;CREB3L1;CREM;FOSL2;DZIP1;GLI2;HIC1;HIVEP3;KLF7;MTF1;OSR2;SLC2A4RG;SNAI2;WIZ;ZBTB17;ZBTB43;ZFAT;ZFP64;ZFP69;ZFP69B;ZFP91;ZFPM1;ZNF131;ZNF133;ZNF251;ZNF281;ZNF318;ZNF432;ZNF445;ZNF469;ZNF500;ZNF503;ZNF521;ZNF532;ZNF598;ZNF674;ZNF692;ZNF697;ZNF703
ZN140_HUMAN.H11MO.0.C	ZFP64		ZFP64;ZFP91;ZKSCAN4;ZNF146;ZNF233;ZNF281;ZNF410;ZNF710;ZNF81;ZNF878		AHCTF1;PHF20;ZBED4;ZBED6;AHRR;MXD3;TFE3;TWIST1;CREB3L1;CREM;WIZ;ZBTB39;ZFAT;ZFP64;ZFP91;ZKSCAN4;ZNF131;ZNF146;ZNF233;ZNF251;ZNF281;ZNF410;ZNF445;ZNF469;ZNF551;ZNF565;ZNF674;ZNF7;ZNF710;ZNF749;ZNF81;ZNF850;ZNF878;ZEB2;CENPB;JRK;E2F1;E2F3;E2F8;ELK1;ETV7;FOXM1;FOXN3;TRPS1;ADNP;ADNP2;SHOX2;SIX2;SIX4;MTERF3;LCORL;RFX8;RUNX1;RUNX2
HXB4_HUMAN.H11MO.0.B					AHCTF1;PHF20;ZBED4;ZBED6;AHRR;MXD3;TFE3;TWIST1;CREB3L1;CREM;WIZ;ZBTB39;ZFAT;ZFP64;ZFP91;ZKSCAN4;ZNF131;ZNF146;ZNF233;ZNF251;ZNF281;ZNF410;ZNF445;ZNF469;ZNF551;ZNF565;ZNF674;ZNF7;ZNF710;ZNF749;ZNF81;ZNF850;ZNF878;ZEB2;CENPB;JRK;E2F1;E2F3;E2F8;ELK1;ETV7;FOXM1;FOXN3;TRPS1;ADNP;ADNP2;SHOX2;SIX2;SIX4;MTERF3;LCORL;RFX8;RUNX1;RUNX2
TF7L1_HUMAN.H11MO.0.B					AHCTF1;PHF20;ZBED4;ZBED6;AHRR;MXD3;TFE3;TWIST1;CREB3L1;CREM;WIZ;ZBTB39;ZFAT;ZFP64;ZFP91;ZKSCAN4;ZNF131;ZNF146;ZNF233;ZNF251;ZNF281;ZNF410;ZNF445;ZNF469;ZNF551;ZNF565;ZNF674;ZNF7;ZNF710;ZNF749;ZNF81;ZNF850;ZNF878;ZEB2;CENPB;JRK;E2F1;E2F3;E2F8;ELK1;ETV7;FOXM1;FOXN3;TRPS1;ADNP;ADNP2;SHOX2;SIX2;SIX4;MTERF3;LCORL;RFX8;RUNX1;RUNX2
ZN214_HUMAN.H11MO.0.C	ZFP64		ZFP64;ZFP91;ZKSCAN4;ZNF146;ZNF233;ZNF281;ZNF410;ZNF710;ZNF81;ZNF878		AHCTF1;PHF20;ZBED4;ZBED6;AHRR;MXD3;TFE3;TWIST1;CREB3L1;CREM;WIZ;ZBTB39;ZFAT;ZFP64;ZFP91;ZKSCAN4;ZNF131;ZNF146;ZNF233;ZNF251;ZNF281;ZNF410;ZNF445;ZNF469;ZNF551;ZNF565;ZNF674;ZNF7;ZNF710;ZNF749;ZNF81;ZNF850;ZNF878;ZEB2;CENPB;JRK;E2F1;E2F3;E2F8;ELK1;ETV7;FOXM1;FOXN3;TRPS1;ADNP;ADNP2;SHOX2;SIX2;SIX4;MTERF3;LCORL;RFX8;RUNX1;RUNX2
LEF1_HUMAN.H11MO.0.A					AHCTF1;PHF20;ZBED4;ZBED6;AHRR;MXD3;TFE3;TWIST1;CREB3L1;CREM;WIZ;ZBTB39;ZFAT;ZFP64;ZFP91;ZKSCAN4;ZNF131;ZNF146;ZNF233;ZNF251;ZNF281;ZNF410;ZNF445;ZNF469;ZNF551;ZNF565;ZNF674;ZNF7;ZNF710;ZNF749;ZNF81;ZNF850;ZNF878;ZEB2;CENPB;JRK;E2F1;E2F3;E2F8;ELK1;ETV7;FOXM1;FOXN3;TRPS1;ADNP;ADNP2;SHOX2;SIX2;SIX4;MTERF3;LCORL;RFX8;RUNX1;RUNX2
ZN232_HUMAN.H11MO.0.D	ZFP64		ZFP64;ZFP91;ZKSCAN4;ZNF146;ZNF233;ZNF281;ZNF410;ZNF710;ZNF81;ZNF878		AHCTF1;PHF20;ZBED4;ZBED6;AHRR;MXD3;TFE3;TWIST1;CREB3L1;CREM;WIZ;ZBTB39;ZFAT;ZFP64;ZFP91;ZKSCAN4;ZNF131;ZNF146;ZNF233;ZNF251;ZNF281;ZNF410;ZNF445;ZNF469;ZNF551;ZNF565;ZNF674;ZNF7;ZNF710;ZNF749;ZNF81;ZNF850;ZNF878;ZEB2;CENPB;JRK;E2F1;E2F3;E2F8;ELK1;ETV7;FOXM1;FOXN3;TRPS1;ADNP;ADNP2;SHOX2;SIX2;SIX4;MTERF3;LCORL;RFX8;RUNX1;RUNX2
ZN250_HUMAN.H11MO.0.C	ZFP64	ZFP64	ZFP64;ZNF146;ZNF281;ZNF410	ZFP64	AHCTF1;PHF20;ZBED4;ZBED6;AHRR;MXD3;TFE3;TWIST1;CREB3L1;CREM;WIZ;ZBTB39;ZFAT;ZFP64;ZFP91;ZKSCAN4;ZNF131;ZNF146;ZNF233;ZNF251;ZNF281;ZNF410;ZNF445;ZNF469;ZNF551;ZNF565;ZNF674;ZNF7;ZNF710;ZNF749;ZNF81;ZNF850;ZNF878;ZEB2;CENPB;JRK;E2F1;E2F3;E2F8;ELK1;ETV7;FOXM1;FOXN3;TRPS1;ADNP;ADNP2;SHOX2;SIX2;SIX4;MTERF3;LCORL;RFX8;RUNX1;RUNX2
STA5B_HUMAN.H11MO.0.A					AHCTF1;PHF20;ZBED4;ZBED6;AHRR;MXD3;TFE3;TWIST1;CREB3L1;CREM;WIZ;ZBTB39;ZFAT;ZFP64;ZFP91;ZKSCAN4;ZNF131;ZNF146;ZNF233;ZNF251;ZNF281;ZNF410;ZNF445;ZNF469;ZNF551;ZNF565;ZNF674;ZNF7;ZNF710;ZNF749;ZNF81;ZNF850;ZNF878;ZEB2;CENPB;JRK;E2F1;E2F3;E2F8;ELK1;ETV7;FOXM1;FOXN3;TRPS1;ADNP;ADNP2;SHOX2;SIX2;SIX4;MTERF3;LCORL;RFX8;RUNX1;RUNX2
HMX3_HUMAN.H11MO.0.D					AHCTF1;PHF20;ZBED4;ZBED6;AHRR;MXD3;TFE3;TWIST1;CREB3L1;CREM;WIZ;ZBTB39;ZFAT;ZFP64;ZFP91;ZKSCAN4;ZNF131;ZNF146;ZNF233;ZNF251;ZNF281;ZNF410;ZNF445;ZNF469;ZNF551;ZNF565;ZNF674;ZNF7;ZNF710;ZNF749;ZNF81;ZNF850;ZNF878;ZEB2;CENPB;JRK;E2F1;E2F3;E2F8;ELK1;ETV7;FOXM1;FOXN3;TRPS1;ADNP;ADNP2;SHOX2;SIX2;SIX4;MTERF3;LCORL;RFX8;RUNX1;RUNX2
ZN260_HUMAN.H11MO.0.C	ZFP64	ZNF146	ZFP64;ZFP91;ZKSCAN4;ZNF146;ZNF233;ZNF281;ZNF410;ZNF710;ZNF81;ZNF878	ZNF146	AHCTF1;PHF20;ZBED4;ZBED6;AHRR;MXD3;TFE3;TWIST1;CREB3L1;CREM;WIZ;ZBTB39;ZFAT;ZFP64;ZFP91;ZKSCAN4;ZNF131;ZNF146;ZNF233;ZNF251;ZNF281;ZNF410;ZNF445;ZNF469;ZNF551;ZNF565;ZNF674;ZNF7;ZNF710;ZNF749;ZNF81;ZNF850;ZNF878;ZEB2;CENPB;JRK;E2F1;E2F3;E2F8;ELK1;ETV7;FOXM1;FOXN3;TRPS1;ADNP;ADNP2;SHOX2;SIX2;SIX4;MTERF3;LCORL;RFX8;RUNX1;RUNX2
MGAP_HUMAN.H11MO.0.D					AHCTF1;PHF20;ZBED4;ZBED6;AHRR;MXD3;TFE3;TWIST1;CREB3L1;CREM;WIZ;ZBTB39;ZFAT;ZFP64;ZFP91;ZKSCAN4;ZNF131;ZNF146;ZNF233;ZNF251;ZNF281;ZNF410;ZNF445;ZNF469;ZNF551;ZNF565;ZNF674;ZNF7;ZNF710;ZNF749;ZNF81;ZNF850;ZNF878;ZEB2;CENPB;JRK;E2F1;E2F3;E2F8;ELK1;ETV7;FOXM1;FOXN3;TRPS1;ADNP;ADNP2;SHOX2;SIX2;SIX4;MTERF3;LCORL;RFX8;RUNX1;RUNX2
ZN317_HUMAN.H11MO.0.C	ZFP64	ZFP64	ZFP64;ZNF146;ZNF281;ZNF410	ZFP64	AHCTF1;PHF20;ZBED4;ZBED6;AHRR;MXD3;TFE3;TWIST1;CREB3L1;CREM;WIZ;ZBTB39;ZFAT;ZFP64;ZFP91;ZKSCAN4;ZNF131;ZNF146;ZNF233;ZNF251;ZNF281;ZNF410;ZNF445;ZNF469;ZNF551;ZNF565;ZNF674;ZNF7;ZNF710;ZNF749;ZNF81;ZNF850;ZNF878;ZEB2;CENPB;JRK;E2F1;E2F3;E2F8;ELK1;ETV7;FOXM1;FOXN3;TRPS1;ADNP;ADNP2;SHOX2;SIX2;SIX4;MTERF3;LCORL;RFX8;RUNX1;RUNX2
NFAC3_HUMAN.H11MO.0.B					AHCTF1;PHF20;ZBED4;ZBED6;AHRR;MXD3;TFE3;TWIST1;CREB3L1;CREM;WIZ;ZBTB39;ZFAT;ZFP64;ZFP91;ZKSCAN4;ZNF131;ZNF146;ZNF233;ZNF251;ZNF281;ZNF410;ZNF445;ZNF469;ZNF551;ZNF565;ZNF674;ZNF7;ZNF710;ZNF749;ZNF81;ZNF850;ZNF878;ZEB2;CENPB;JRK;E2F1;E2F3;E2F8;ELK1;ETV7;FOXM1;FOXN3;TRPS1;ADNP;ADNP2;SHOX2;SIX2;SIX4;MTERF3;LCORL;RFX8;RUNX1;RUNX2
ZN333_HUMAN.H11MO.0.D	ZFP64		ZFP64;ZFP91;ZKSCAN4;ZNF146;ZNF233;ZNF281;ZNF410;ZNF710;ZNF81;ZNF878		AHCTF1;PHF20;ZBED4;ZBED6;AHRR;MXD3;TFE3;TWIST1;CREB3L1;CREM;WIZ;ZBTB39;ZFAT;ZFP64;ZFP91;ZKSCAN4;ZNF131;ZNF146;ZNF233;ZNF251;ZNF281;ZNF410;ZNF445;ZNF469;ZNF551;ZNF565;ZNF674;ZNF7;ZNF710;ZNF749;ZNF81;ZNF850;ZNF878;ZEB2;CENPB;JRK;E2F1;E2F3;E2F8;ELK1;ETV7;FOXM1;FOXN3;TRPS1;ADNP;ADNP2;SHOX2;SIX2;SIX4;MTERF3;LCORL;RFX8;RUNX1;RUNX2
ZN350_HUMAN.H11MO.0.C	ZFP64		ZFP64;ZFP91;ZKSCAN4;ZNF146;ZNF233;ZNF281;ZNF410;ZNF710;ZNF81;ZNF878		AHCTF1;PHF20;ZBED4;ZBED6;AHRR;MXD3;TFE3;TWIST1;CREB3L1;CREM;WIZ;ZBTB39;ZFAT;ZFP64;ZFP91;ZKSCAN4;ZNF131;ZNF146;ZNF233;ZNF251;ZNF281;ZNF410;ZNF445;ZNF469;ZNF551;ZNF565;ZNF674;ZNF7;ZNF710;ZNF749;ZNF81;ZNF850;ZNF878;ZEB2;CENPB;JRK;E2F1;E2F3;E2F8;ELK1;ETV7;FOXM1;FOXN3;TRPS1;ADNP;ADNP2;SHOX2;SIX2;SIX4;MTERF3;LCORL;RFX8;RUNX1;RUNX2
CREB5_HUMAN.H11MO.0.D					AHCTF1;PHF20;ZBED4;ZBED6;AHRR;MXD3;TFE3;TWIST1;CREB3L1;CREM;WIZ;ZBTB39;ZFAT;ZFP64;ZFP91;ZKSCAN4;ZNF131;ZNF146;ZNF233;ZNF251;ZNF281;ZNF410;ZNF445;ZNF469;ZNF551;ZNF565;ZNF674;ZNF7;ZNF710;ZNF749;ZNF81;ZNF850;ZNF878;ZEB2;CENPB;JRK;E2F1;E2F3;E2F8;ELK1;ETV7;FOXM1;FOXN3;TRPS1;ADNP;ADNP2;SHOX2;SIX2;SIX4;MTERF3;LCORL;RFX8;RUNX1;RUNX2
MAF_HUMAN.H11MO.0.A					SGSM2;ZBED6;AHRR;TWIST1;CREB3L1;GLI2;HIVEP3;WIZ;ZFP64;ZFP69;ZNF131;ZNF432;ZNF469;ZNF674;ZNF81;E2F1;ELK1;FOXM1;TRPS1;SHOX2;SIX2;HSF4;TBX15;TSC22D1;AHCTF1;AHDC1;PHF20;ZBED4;MXD3;MXD4;TFE3;CREM;DZIP1;HIC1;ZFAT;ZFP91;ZKSCAN4;ZNF133;ZNF146;ZNF202;ZNF233;ZNF251;ZNF281;ZNF318;ZNF335;ZNF404;ZNF410;ZNF445;ZNF551;ZNF562;ZNF587B;ZNF692;ZNF703;ZNF732
ZN384_HUMAN.H11MO.0.C	ZFP64		ZFP64;ZFP91;ZKSCAN4;ZNF146;ZNF233;ZNF281;ZNF410;ZNF710;ZNF81;ZNF878		AHCTF1;PHF20;ZBED4;ZBED6;AHRR;MXD3;TFE3;TWIST1;CREB3L1;CREM;WIZ;ZBTB39;ZFAT;ZFP64;ZFP91;ZKSCAN4;ZNF131;ZNF146;ZNF233;ZNF251;ZNF281;ZNF410;ZNF445;ZNF469;ZNF551;ZNF565;ZNF674;ZNF7;ZNF710;ZNF749;ZNF81;ZNF850;ZNF878;ZEB2;CENPB;JRK;E2F1;E2F3;E2F8;ELK1;ETV7;FOXM1;FOXN3;TRPS1;ADNP;ADNP2;SHOX2;SIX2;SIX4;MTERF3;LCORL;RFX8;RUNX1;RUNX2
RORG_HUMAN.H11MO.0.C					SGSM2;ZBED6;AHRR;TWIST1;CREB3L1;GLI2;HIVEP3;WIZ;ZFP64;ZFP69;ZNF131;ZNF432;ZNF469;ZNF674;ZNF81;E2F1;ELK1;FOXM1;TRPS1;SHOX2;SIX2;HSF4;TBX15;TSC22D1;AHCTF1;AHDC1;PHF20;ZBED4;MXD3;MXD4;TFE3;CREM;DZIP1;HIC1;ZFAT;ZFP91;ZKSCAN4;ZNF133;ZNF146;ZNF202;ZNF233;ZNF251;ZNF281;ZNF318;ZNF335;ZNF404;ZNF410;ZNF445;ZNF551;ZNF562;ZNF587B;ZNF692;ZNF703;ZNF732
ZN394_HUMAN.H11MO.0.C	ZFP64	ZFP64	ZFP64;ZNF146;ZNF281;ZNF410	ZFP64	AHCTF1;PHF20;ZBED4;ZBED6;AHRR;MXD3;TFE3;TWIST1;CREB3L1;CREM;WIZ;ZBTB39;ZFAT;ZFP64;ZFP91;ZKSCAN4;ZNF131;ZNF146;ZNF233;ZNF251;ZNF281;ZNF410;ZNF445;ZNF469;ZNF551;ZNF565;ZNF674;ZNF7;ZNF710;ZNF749;ZNF81;ZNF850;ZNF878;ZEB2;CENPB;JRK;E2F1;E2F3;E2F8;ELK1;ETV7;FOXM1;FOXN3;TRPS1;ADNP;ADNP2;SHOX2;SIX2;SIX4;MTERF3;LCORL;RFX8;RUNX1;RUNX2
ZN410_HUMAN.H11MO.0.D	ZFP64	ZNF410	ZFP64;ZFP91;ZKSCAN4;ZNF146;ZNF233;ZNF281;ZNF410;ZNF710;ZNF81;ZNF878	ZNF410	AHCTF1;PHF20;ZBED4;ZBED6;AHRR;MXD3;TFE3;TWIST1;CREB3L1;CREM;WIZ;ZBTB39;ZFAT;ZFP64;ZFP91;ZKSCAN4;ZNF131;ZNF146;ZNF233;ZNF251;ZNF281;ZNF410;ZNF445;ZNF469;ZNF551;ZNF565;ZNF674;ZNF7;ZNF710;ZNF749;ZNF81;ZNF850;ZNF878;ZEB2;CENPB;JRK;E2F1;E2F3;E2F8;ELK1;ETV7;FOXM1;FOXN3;TRPS1;ADNP;ADNP2;SHOX2;SIX2;SIX4;MTERF3;LCORL;RFX8;RUNX1;RUNX2
ZN502_HUMAN.H11MO.0.C	ZFP64	ZFP64	ZFP64;ZNF146;ZNF281;ZNF410	ZFP64	AHCTF1;PHF20;ZBED4;ZBED6;AHRR;MXD3;TFE3;TWIST1;CREB3L1;CREM;WIZ;ZBTB39;ZFAT;ZFP64;ZFP91;ZKSCAN4;ZNF131;ZNF146;ZNF233;ZNF251;ZNF281;ZNF410;ZNF445;ZNF469;ZNF551;ZNF565;ZNF674;ZNF7;ZNF710;ZNF749;ZNF81;ZNF850;ZNF878;ZEB2;CENPB;JRK;E2F1;E2F3;E2F8;ELK1;ETV7;FOXM1;FOXN3;TRPS1;ADNP;ADNP2;SHOX2;SIX2;SIX4;MTERF3;LCORL;RFX8;RUNX1;RUNX2
ELF3_HUMAN.H11MO.0.A					KDM5B;AHDC1;CBX2;DOT1L;PHF20;SGSM2;ZBED4;ZBED6;AHRR;HES4;HEY1;MSC;MXD3;MXD4;TCFL5;TWIST1;CREB3L1;CREM;FOSL2;DZIP1;GLI2;HIC1;HIVEP3;KLF7;MTF1;OSR2;SLC2A4RG;SNAI2;WIZ;ZBTB17;ZBTB43;ZFAT;ZFP64;ZFP69;ZFP69B;ZFP91;ZFPM1;ZNF131;ZNF133;ZNF251;ZNF281;ZNF318;ZNF432;ZNF445;ZNF469;ZNF500;ZNF503;ZNF521;ZNF532;ZNF598;ZNF674;ZNF692;ZNF697;ZNF703
ZN652_HUMAN.H11MO.0.D	ZFP64		ZFP64;ZFP91;ZKSCAN4;ZNF146;ZNF233;ZNF281;ZNF410;ZNF710;ZNF81;ZNF878		AHCTF1;PHF20;ZBED4;ZBED6;AHRR;MXD3;TFE3;TWIST1;CREB3L1;CREM;WIZ;ZBTB39;ZFAT;ZFP64;ZFP91;ZKSCAN4;ZNF131;ZNF146;ZNF233;ZNF251;ZNF281;ZNF410;ZNF445;ZNF469;ZNF551;ZNF565;ZNF674;ZNF7;ZNF710;ZNF749;ZNF81;ZNF850;ZNF878;ZEB2;CENPB;JRK;E2F1;E2F3;E2F8;ELK1;ETV7;FOXM1;FOXN3;TRPS1;ADNP;ADNP2;SHOX2;SIX2;SIX4;MTERF3;LCORL;RFX8;RUNX1;RUNX2
SOX9_HUMAN.H11MO.1.B					AHCTF1;PHF20;ZBED4;ZBED6;AHRR;MXD3;TFE3;TWIST1;CREB3L1;CREM;WIZ;ZBTB39;ZFAT;ZFP64;ZFP91;ZKSCAN4;ZNF131;ZNF146;ZNF233;ZNF251;ZNF281;ZNF410;ZNF445;ZNF469;ZNF551;ZNF565;ZNF674;ZNF7;ZNF710;ZNF749;ZNF81;ZNF850;ZNF878;ZEB2;CENPB;JRK;E2F1;E2F3;E2F8;ELK1;ETV7;FOXM1;FOXN3;TRPS1;ADNP;ADNP2;SHOX2;SIX2;SIX4;MTERF3;LCORL;RFX8;RUNX1;RUNX2
HXA7_HUMAN.H11MO.0.D					AHCTF1;PHF20;ZBED4;ZBED6;AHRR;MXD3;TFE3;TWIST1;CREB3L1;CREM;WIZ;ZBTB39;ZFAT;ZFP64;ZFP91;ZKSCAN4;ZNF131;ZNF146;ZNF233;ZNF251;ZNF281;ZNF410;ZNF445;ZNF469;ZNF551;ZNF565;ZNF674;ZNF7;ZNF710;ZNF749;ZNF81;ZNF850;ZNF878;ZEB2;CENPB;JRK;E2F1;E2F3;E2F8;ELK1;ETV7;FOXM1;FOXN3;TRPS1;ADNP;ADNP2;SHOX2;SIX2;SIX4;MTERF3;LCORL;RFX8;RUNX1;RUNX2
SMCA5_HUMAN.H11MO.0.C					SGSM2;ZBED6;AHRR;TWIST1;CREB3L1;GLI2;HIVEP3;WIZ;ZFP64;ZFP69;ZNF131;ZNF432;ZNF469;ZNF674;ZNF81;E2F1;ELK1;FOXM1;TRPS1;SHOX2;SIX2;HSF4;TBX15;TSC22D1;AHCTF1;AHDC1;PHF20;ZBED4;MXD3;MXD4;TFE3;CREM;DZIP1;HIC1;ZFAT;ZFP91;ZKSCAN4;ZNF133;ZNF146;ZNF202;ZNF233;ZNF251;ZNF281;ZNF318;ZNF335;ZNF404;ZNF410;ZNF445;ZNF551;ZNF562;ZNF587B;ZNF692;ZNF703;ZNF732
ZN713_HUMAN.H11MO.0.D	ZFP64	ZFP64	ZFP64;ZNF146;ZNF281;ZNF410	ZFP64	AHCTF1;PHF20;ZBED4;ZBED6;AHRR;MXD3;TFE3;TWIST1;CREB3L1;CREM;WIZ;ZBTB39;ZFAT;ZFP64;ZFP91;ZKSCAN4;ZNF131;ZNF146;ZNF233;ZNF251;ZNF281;ZNF410;ZNF445;ZNF469;ZNF551;ZNF565;ZNF674;ZNF7;ZNF710;ZNF749;ZNF81;ZNF850;ZNF878;ZEB2;CENPB;JRK;E2F1;E2F3;E2F8;ELK1;ETV7;FOXM1;FOXN3;TRPS1;ADNP;ADNP2;SHOX2;SIX2;SIX4;MTERF3;LCORL;RFX8;RUNX1;RUNX2
SOX10_HUMAN.H11MO.0.B					AHCTF1;PHF20;ZBED4;ZBED6;AHRR;MXD3;TFE3;TWIST1;CREB3L1;CREM;WIZ;ZBTB39;ZFAT;ZFP64;ZFP91;ZKSCAN4;ZNF131;ZNF146;ZNF233;ZNF251;ZNF281;ZNF410;ZNF445;ZNF469;ZNF551;ZNF565;ZNF674;ZNF7;ZNF710;ZNF749;ZNF81;ZNF850;ZNF878;ZEB2;CENPB;JRK;E2F1;E2F3;E2F8;ELK1;ETV7;FOXM1;FOXN3;TRPS1;ADNP;ADNP2;SHOX2;SIX2;SIX4;MTERF3;LCORL;RFX8;RUNX1;RUNX2
ZNF85_HUMAN.H11MO.0.C	ZFP64	ZFP64	ZFP64;ZNF146;ZNF281;ZNF410	ZFP64	AHCTF1;PHF20;ZBED4;ZBED6;AHRR;MXD3;TFE3;TWIST1;CREB3L1;CREM;WIZ;ZBTB39;ZFAT;ZFP64;ZFP91;ZKSCAN4;ZNF131;ZNF146;ZNF233;ZNF251;ZNF281;ZNF410;ZNF445;ZNF469;ZNF551;ZNF565;ZNF674;ZNF7;ZNF710;ZNF749;ZNF81;ZNF850;ZNF878;ZEB2;CENPB;JRK;E2F1;E2F3;E2F8;ELK1;ETV7;FOXM1;FOXN3;TRPS1;ADNP;ADNP2;SHOX2;SIX2;SIX4;MTERF3;LCORL;RFX8;RUNX1;RUNX2
SOX18_HUMAN.H11MO.0.D					AHCTF1;PHF20;ZBED4;ZBED6;AHRR;MXD3;TFE3;TWIST1;CREB3L1;CREM;WIZ;ZBTB39;ZFAT;ZFP64;ZFP91;ZKSCAN4;ZNF131;ZNF146;ZNF233;ZNF251;ZNF281;ZNF410;ZNF445;ZNF469;ZNF551;ZNF565;ZNF674;ZNF7;ZNF710;ZNF749;ZNF81;ZNF850;ZNF878;ZEB2;CENPB;JRK;E2F1;E2F3;E2F8;ELK1;ETV7;FOXM1;FOXN3;TRPS1;ADNP;ADNP2;SHOX2;SIX2;SIX4;MTERF3;LCORL;RFX8;RUNX1;RUNX2
