# Supplementary material for: Global RNA Expression and DNA Methylation Patterns in Primary Anaplastic Thyroid Cancer
Source: Cancers (Basel). 2020 Mar 13;12(3):680. doi: 10.3390/cancers12030680 (PMC7140095; doi:10.3390/cancers12030680)
Supplement: Supplementary file 1 [file cancers-12-00680-s001.zip › cancers-724410 - supplementary - proof/Supplementary Table 17.xlsx]

## Sheet: ST17
Supplementary Table 17. Hypermethylated CpG's in enhancer regions that were associated with decreased gene expression in ELMER
Probe	GeneID	Symbol	Distance	P-value	FDR
cg18471993	ENSG00000112214	FHL5	-3852903	0.00234212	0.00821656
cg00336700	ENSG00000128655	PDE11A	1544274	0.00275086	0.00821656
cg04924185	ENSG00000205358	MT1H	-5056	0.00275086	0.00821656
cg13887205	ENSG00000243056	EIF4EBP3	401303	0.00301367	0.00821656
cg00253658	ENSG00000256812	CAPNS2	1390086	0.00314998	0.00821656
cg01997590	ENSG00000163082	SGPP2	111761	0.00314998	0.00821656
cg02194243	ENSG00000256812	CAPNS2	1275985	0.00314998	0.00821656
cg04166294	ENSG00000256812	CAPNS2	1277598	0.00314998	0.00821656
cg06321998	ENSG00000112812	PRSS16	41487	0.00314998	0.00821656
cg08347500	ENSG00000256812	CAPNS2	1284533	0.00314998	0.00821656
cg08825645	ENSG00000256812	CAPNS2	1275263	0.00314998	0.00821656
cg09275704	ENSG00000256812	CAPNS2	1283540	0.00314998	0.00821656
cg12078155	ENSG00000112812	PRSS16	-34717	0.00314998	0.00821656
cg26587870	ENSG00000112812	PRSS16	-506159	0.00314998	0.00821656
cg00123762	ENSG00000137413	TAF8	674552	0.00319613	0.00821656
cg00425217	ENSG00000095066	HOOK2	-221915	0.00319613	0.00821656
cg00907288	ENSG00000144455	SUMF1	-4669283	0.00319613	0.00821656
cg00965023	ENSG00000197044	ZNF441	92625	0.00319613	0.00821656
cg00965023	ENSG00000223547	ZNF844	390324	0.00319613	0.00821656
cg01978237	ENSG00000014123	UFL1	-3893650	0.00319613	0.00821656
cg02039267	ENSG00000169129	AFAP1L2	-2729553	0.00319613	0.00821656
cg02367144	ENSG00000132326	PER2	2006540	0.00319613	0.00821656
cg03830329	ENSG00000014123	UFL1	-3893928	0.00319613	0.00821656
cg04132263	ENSG00000005812	FBXL3	-2366843	0.00319613	0.00821656
cg04227922	ENSG00000125637	PSD4	-5648522	0.00319613	0.00821656
cg04833050	ENSG00000152409	JMY	725959	0.00319613	0.00821656
cg04924185	ENSG00000125144	MT1G	-8120	0.00319613	0.00821656
cg05036212	ENSG00000125637	PSD4	-5642717	0.00319613	0.00821656
cg05100070	ENSG00000014123	UFL1	-3893607	0.00319613	0.00821656
cg05573844	ENSG00000094916	CBX5	270132	0.00319613	0.00821656
cg06918474	ENSG00000066583	ISOC1	2225361	0.00319613	0.00821656
cg06918474	ENSG00000158985	CDC42SE2	4376103	0.00319613	0.00821656
cg06936155	ENSG00000171492	LRRC8D	-790280	0.00319613	0.00821656
cg07235635	ENSG00000256771	ZNF253	403682	0.00319613	0.00821656
cg07345999	ENSG00000129158	SERGEF	1176957	0.00319613	0.00821656
cg07973435	ENSG00000014123	UFL1	-3902305	0.00319613	0.00821656
cg07989312	ENSG00000051382	PIK3CB	1866312	0.00319613	0.00821656
cg08390877	ENSG00000115109	EPB41L5	1154581	0.00319613	0.00821656
cg09451457	ENSG00000164199	GPR98	2384913	0.00319613	0.00821656
cg09497201	ENSG00000147419	CCDC25	1684590	0.00319613	0.00821656
cg10511988	ENSG00000169129	AFAP1L2	-2727190	0.00319613	0.00821656
cg12317414	ENSG00000138279	ANXA7	-234156	0.00319613	0.00821656
cg12436377	ENSG00000164199	GPR98	2384863	0.00319613	0.00821656
cg13436155	ENSG00000198542	ITGBL1	1460747	0.00319613	0.00821656
cg13672078	ENSG00000164199	GPR98	2385730	0.00319613	0.00821656
cg13891220	ENSG00000145362	ANK2	2189310	0.00319613	0.00821656
cg14065115	ENSG00000014123	UFL1	-3913806	0.00319613	0.00821656
cg14314744	ENSG00000014123	UFL1	-3894292	0.00319613	0.00821656
cg14360777	ENSG00000113048	MRPS27	-1123142	0.00319613	0.00821656
cg14605874	ENSG00000014123	UFL1	-3912242	0.00319613	0.00821656
cg15126179	ENSG00000139737	SLAIN1	-842960	0.00319613	0.00821656
cg15792653	ENSG00000169129	AFAP1L2	-2759826	0.00319613	0.00821656
cg15892664	ENSG00000141232	TOB1	-4370238	0.00319613	0.00821656
cg16068263	ENSG00000133104	SPG20	146542	0.00319613	0.00821656
cg16326242	ENSG00000115109	EPB41L5	1204470	0.00319613	0.00821656
cg17425818	ENSG00000120616	EPC1	-945165	0.00319613	0.00821656
cg17555825	ENSG00000152409	JMY	1607820	0.00319613	0.00821656
cg17723653	ENSG00000138279	ANXA7	-233988	0.00319613	0.00821656
cg17760405	ENSG00000014123	UFL1	-3912038	0.00319613	0.00821656
cg18000029	ENSG00000071242	RPS6KA2	2770991	0.00319613	0.00821656
cg18282455	ENSG00000133104	SPG20	146664	0.00319613	0.00821656
cg18334734	ENSG00000164199	GPR98	1865548	0.00319613	0.00821656
cg18485831	ENSG00000137776	SLTM	-479427	0.00319613	0.00821656
cg18740583	ENSG00000131116	ZNF428	909057	0.00319613	0.00821656
cg19025113	ENSG00000138036	DYNC2LI1	-1118051	0.00319613	0.00821656
cg19133609	ENSG00000256771	ZNF253	403550	0.00319613	0.00821656
cg19389884	ENSG00000110651	CD81	1038890	0.00319613	0.00821656
cg19636302	ENSG00000130201	EXOC3L2	-295384	0.00319613	0.00821656
cg19807257	ENSG00000117472	TSPAN1	-299723	0.00319613	0.00821656
cg20216139	ENSG00000129158	SERGEF	1177084	0.00319613	0.00821656
cg20232986	ENSG00000014123	UFL1	-3912614	0.00319613	0.00821656
cg21046148	ENSG00000113048	MRPS27	-1115431	0.00319613	0.00821656
cg21875802	ENSG00000180398	MCFD2	1897625	0.00319613	0.00821656
cg22167515	ENSG00000171492	LRRC8D	-790295	0.00319613	0.00821656
cg22244192	ENSG00000196821	C6orf106	611226	0.00319613	0.00821656
cg22559034	ENSG00000164199	GPR98	-2450495	0.00319613	0.00821656
cg22724998	ENSG00000137776	SLTM	-1062229	0.00319613	0.00821656
cg22724998	ENSG00000138613	APH1B	3280133	0.00319613	0.00821656
cg23155911	ENSG00000066583	ISOC1	2225433	0.00319613	0.00821656
cg23155911	ENSG00000158985	CDC42SE2	4376175	0.00319613	0.00821656
cg23517208	ENSG00000214944	ARHGEF28	391509	0.00319613	0.00821656
cg23620902	ENSG00000125637	PSD4	-5599358	0.00319613	0.00821656
cg23725149	ENSG00000162804	SNED1	2506030	0.00319613	0.00821656
cg24932585	ENSG00000223547	ZNF844	-473936	0.00319613	0.00821656
cg25137403	ENSG00000170144	HNRNPA3	1055117	0.00319613	0.00821656
cg25363445	ENSG00000166352	C11orf74	-7631692	0.00319613	0.00821656
cg25568066	ENSG00000066583	ISOC1	2225397	0.00319613	0.00821656
cg25568066	ENSG00000158985	CDC42SE2	4376139	0.00319613	0.00821656
cg25756780	ENSG00000115109	EPB41L5	-408351	0.00319613	0.00821656
cg25756780	ENSG00000115112	TFCP2L1	629114	0.00319613	0.00821656
cg25988214	ENSG00000157637	SLC38A10	0	0.00319613	0.00821656
cg26349275	ENSG00000096872	IFT74	4956758	0.00319613	0.00821656
cg26954968	ENSG00000014123	UFL1	-3900408	0.00319613	0.00821656
cg27599376	ENSG00000180398	MCFD2	2133099	0.00319613	0.00821656
cg27649239	ENSG00000137834	SMAD6	-1046054	0.00319613	0.00821656
cg08555653	ENSG00000163864	NMNAT3	619999	0.00449034	0.00821656
cg26276327	ENSG00000177462	OR2T8	572849	0.00481086	0.00821656
cg01236063	ENSG00000006071	ABCC8	782342	0.00487257	0.00821656
cg02367144	ENSG00000124839	RAB17	1336826	0.00487257	0.00821656
cg07531268	ENSG00000134323	MYCN	-3464620	0.00487257	0.00821656
cg09450907	ENSG00000134323	MYCN	-3473957	0.00487257	0.00821656
cg11101345	ENSG00000163331	DAPL1	-267352	0.00487257	0.00821656
cg22183049	ENSG00000243056	EIF4EBP3	783277	0.00487257	0.00821656
cg24096902	ENSG00000130768	SMPDL3B	506609	0.00487257	0.00821656
cg27117509	ENSG00000134323	MYCN	-3464268	0.00487257	0.00821656
cg01490094	ENSG00000104369	JPH1	2229570	0.00506945	0.00821656
cg02254551	ENSG00000006210	CX3CL1	407824	0.00506945	0.00821656
cg08076437	ENSG00000256812	CAPNS2	1284948	0.00506945	0.00821656
cg12212453	ENSG00000136352	NKX2-1	-1068284	0.00506945	0.00821656
cg19645221	ENSG00000136352	NKX2-1	-1067929	0.00506945	0.00821656
cg21167643	ENSG00000186205	2020-03-01	-2949460	0.00506945	0.00821656
cg21217423	ENSG00000104369	JPH1	2229238	0.00506945	0.00821656
cg26116542	ENSG00000136352	NKX2-1	-1063942	0.00506945	0.00821656
cg27143688	ENSG00000136352	NKX2-1	-1067888	0.00506945	0.00821656
cg00044107	ENSG00000112697	TMEM30A	167571	0.00513592	0.00821656
cg00305281	ENSG00000100227	POLDIP3	663549	0.00513592	0.00821656
cg00478479	ENSG00000105227	PRX	0	0.00513592	0.00821656
cg00743094	ENSG00000125246	CLYBL	0	0.00513592	0.00821656
cg00959431	ENSG00000156049	GNA14	399876	0.00513592	0.00821656
cg00959431	ENSG00000148057	IDNK	6599845	0.00513592	0.00821656
cg01350680	ENSG00000196177	ACADSB	-85486	0.00513592	0.00821656
cg01513307	ENSG00000185250	PPIL6	1231859	0.00513592	0.00821656
cg01558212	ENSG00000138356	AOX1	1123253	0.00513592	0.00821656
cg02039267	ENSG00000198873	GRK5	2073030	0.00513592	0.00821656
cg02120584	ENSG00000180398	MCFD2	1957667	0.00513592	0.00821656
cg02477603	ENSG00000095574	IKZF5	-265962	0.00513592	0.00821656
cg02865068	ENSG00000152219	ARL14EP	-1488572	0.00513592	0.00821656
cg02905509	ENSG00000107290	SETX	862860	0.00513592	0.00821656
cg03405909	ENSG00000152219	ARL14EP	-1485864	0.00513592	0.00821656
cg03705558	ENSG00000176974	SHMT1	-900465	0.00513592	0.00821656
cg03816707	ENSG00000168734	PKIG	-473655	0.00513592	0.00821656
cg04022561	ENSG00000151883	PARP8	-530888	0.00513592	0.00821656
cg04132263	ENSG00000139737	SLAIN1	-1629796	0.00513592	0.00821656
cg04227922	ENSG00000115109	EPB41L5	1155083	0.00513592	0.00821656
cg04264908	ENSG00000161395	PGAP3	2524043	0.00513592	0.00821656
cg04316624	ENSG00000170144	HNRNPA3	1040480	0.00513592	0.00821656
cg05036212	ENSG00000115109	EPB41L5	1160888	0.00513592	0.00821656
cg05045981	ENSG00000128567	PODXL	1766549	0.00513592	0.00821656
cg05730368	ENSG00000137413	TAF8	-90852	0.00513592	0.00821656
cg06175981	ENSG00000152056	AP1S3	4228421	0.00513592	0.00821656
cg06496728	ENSG00000197872	FAM49A	-2703154	0.00513592	0.00821656
cg06588201	ENSG00000038002	AGA	3921435	0.00513592	0.00821656
cg07235635	ENSG00000105708	ZNF14	248267	0.00513592	0.00821656
cg07235635	ENSG00000081665	ZNF506	323635	0.00513592	0.00821656
cg07441518	ENSG00000152219	ARL14EP	-1487074	0.00513592	0.00821656
cg07569216	ENSG00000128833	MYO5C	-487537	0.00513592	0.00821656
cg07835424	ENSG00000138356	AOX1	1123255	0.00513592	0.00821656
cg07989312	ENSG00000182923	CEP63	-2212686	0.00513592	0.00821656
cg07989312	ENSG00000174579	MSL2	-590462	0.00513592	0.00821656
cg08076437	ENSG00000087253	LPCAT2	1227274	0.00513592	0.00821656
cg08234878	ENSG00000133985	TTC9	-2595017	0.00513592	0.00821656
cg08319079	ENSG00000180398	MCFD2	1968783	0.00513592	0.00821656
cg08362102	ENSG00000033800	PIAS1	-604677	0.00513592	0.00821656
cg08364561	ENSG00000152219	ARL14EP	-1487069	0.00513592	0.00821656
cg08390877	ENSG00000125618	PAX8	-5579470	0.00513592	0.00821656
cg08482436	ENSG00000164715	LMTK2	1088307	0.00513592	0.00821656
cg08821656	ENSG00000152409	JMY	2158919	0.00513592	0.00821656
cg08863953	ENSG00000185875	THNSL1	2763141	0.00513592	0.00821656
cg09891125	ENSG00000168291	PDHB	-3945225	0.00513592	0.00821656
cg09891125	ENSG00000168306	ACOX2	-3841763	0.00513592	0.00821656
cg10123421	ENSG00000197044	ZNF441	92751	0.00513592	0.00821656
cg10205045	ENSG00000033800	PIAS1	-604712	0.00513592	0.00821656
cg10511988	ENSG00000198873	GRK5	2075393	0.00513592	0.00821656
cg10745499	ENSG00000014123	UFL1	-3903532	0.00513592	0.00821656
cg10846615	ENSG00000125637	PSD4	-5632215	0.00513592	0.00821656
cg10997479	ENSG00000168291	PDHB	-3943339	0.00513592	0.00821656
cg10997479	ENSG00000168306	ACOX2	-3839877	0.00513592	0.00821656
cg11284842	ENSG00000164199	GPR98	-2471778	0.00513592	0.00821656
cg12368188	ENSG00000174446	SNAPC5	-535930	0.00513592	0.00821656
cg12603229	ENSG00000168734	PKIG	-425699	0.00513592	0.00821656
cg13472192	ENSG00000127125	PPCS	1571772	0.00513592	0.00821656
cg13633270	ENSG00000049759	NEDD4L	616042	0.00513592	0.00821656
cg13832669	ENSG00000125618	PAX8	-5572901	0.00513592	0.00821656
cg13981184	ENSG00000136156	ITM2B	105725	0.00513592	0.00821656
cg14189141	ENSG00000080503	SMARCA2	972735	0.00513592	0.00821656
cg14360777	ENSG00000157111	TMEM171	-311971	0.00513592	0.00821656
cg14477868	ENSG00000176018	LYSMD3	-3112858	0.00513592	0.00821656
cg14830601	ENSG00000169129	AFAP1L2	-2729086	0.00513592	0.00821656
cg15339231	ENSG00000004799	PDK4	-1424603	0.00513592	0.00821656
cg15452970	ENSG00000171492	LRRC8D	-788449	0.00513592	0.00821656
cg15785868	ENSG00000076513	ANKRD13A	280633	0.00513592	0.00821656
cg15792653	ENSG00000198873	GRK5	2042757	0.00513592	0.00821656
cg16326242	ENSG00000125618	PAX8	-5529581	0.00513592	0.00821656
cg16363684	ENSG00000038002	AGA	-5900565	0.00513592	0.00821656
cg16509777	ENSG00000180398	MCFD2	1956742	0.00513592	0.00821656
cg17108476	ENSG00000138613	APH1B	-45988	0.00513592	0.00821656
cg17288560	ENSG00000108733	PEX12	-3814126	0.00513592	0.00821656
cg17480278	ENSG00000168291	PDHB	-3945249	0.00513592	0.00821656
cg17480278	ENSG00000168306	ACOX2	-3841787	0.00513592	0.00821656
cg17618327	ENSG00000106012	IQCE	454688	0.00513592	0.00821656
cg18143296	ENSG00000169282	KCNAB1	-1556217	0.00513592	0.00821656
cg18205770	ENSG00000176018	LYSMD3	2372073	0.00513592	0.00821656
cg18749015	ENSG00000001561	ENPP4	466365	0.00513592	0.00821656
cg18912728	ENSG00000001561	ENPP4	466622	0.00513592	0.00821656
cg19092317	ENSG00000131844	MCCC2	-1785236	0.00513592	0.00821656
cg19133609	ENSG00000105708	ZNF14	248135	0.00513592	0.00821656
cg19133609	ENSG00000081665	ZNF506	323503	0.00513592	0.00821656
cg19135362	ENSG00000107829	FBXW4	326036	0.00513592	0.00821656
cg19375537	ENSG00000117472	TSPAN1	-299958	0.00513592	0.00821656
cg19414591	ENSG00000117228	GBP1	-1659538	0.00513592	0.00821656
cg20067049	ENSG00000115109	EPB41L5	-408453	0.00513592	0.00821656
cg20067049	ENSG00000115112	TFCP2L1	629012	0.00513592	0.00821656
cg20844851	ENSG00000187189	TSPYL4	-1016565	0.00513592	0.00821656
cg20981086	ENSG00000080823	MOK	767579	0.00513592	0.00821656
cg21046148	ENSG00000157111	TMEM171	-304260	0.00513592	0.00821656
cg21160099	ENSG00000014123	UFL1	-3057764	0.00513592	0.00821656
cg21198550	ENSG00000131844	MCCC2	-1642169	0.00513592	0.00821656
cg21329416	ENSG00000175087	PDIK1L	-593894	0.00513592	0.00821656
cg21533331	ENSG00000168813	ZNF507	988449	0.00513592	0.00821656
cg21971285	ENSG00000152219	ARL14EP	-1482043	0.00513592	0.00821656
cg22044002	ENSG00000107864	CPEB3	-774702	0.00513592	0.00821656
cg22044002	ENSG00000152804	HHEX	-370143	0.00513592	0.00821656
cg22471726	ENSG00000082641	NFE2L1	-580426	0.00513592	0.00821656
cg22471726	ENSG00000136436	CALCOCO2	189072	0.00513592	0.00821656
cg23133011	ENSG00000019102	VSIG2	1770124	0.00513592	0.00821656
cg23291280	ENSG00000168813	ZNF507	988528	0.00513592	0.00821656
cg23620902	ENSG00000115109	EPB41L5	1204247	0.00513592	0.00821656
cg24033871	ENSG00000173575	CHD2	-3324103	0.00513592	0.00821656
cg24616539	ENSG00000152219	ARL14EP	-1489053	0.00513592	0.00821656
cg25527090	ENSG00000119979	FAM45A	1969416	0.00513592	0.00821656
cg25671883	ENSG00000170500	LONRF2	-555684	0.00513592	0.00821656
cg26011210	ENSG00000110987	BCL7A	332050	0.00513592	0.00821656
cg26244575	ENSG00000058272	PPP1R12A	3813326	0.00513592	0.00821656
cg26263263	ENSG00000196865	NHLRC2	-3216476	0.00513592	0.00821656
cg26269510	ENSG00000173581	CCDC106	-1450728	0.00513592	0.00821656
cg26276327	ENSG00000162722	TRIM58	509030	0.00513592	0.00821656
cg26349275	ENSG00000120159	CAAP1	4850404	0.00513592	0.00821656
cg26446499	ENSG00000145703	IQGAP2	-1249597	0.00513592	0.00821656
cg26446499	ENSG00000152409	JMY	1278455	0.00513592	0.00821656
cg26568372	ENSG00000171492	LRRC8D	-788002	0.00513592	0.00821656
cg26994225	ENSG00000125637	PSD4	-5649795	0.00513592	0.00821656
cg03671052	ENSG00000146090	RASGEF1C	-450106	0.00715294	0.00821656
cg14504269	ENSG00000163864	NMNAT3	620079	0.00715294	0.00821656
cg21056706	ENSG00000188883	KLRG2	-761255	0.00715294	0.00821656
cg26276327	ENSG00000238243	OR2W3	519806	0.00715294	0.00821656
cg01725626	ENSG00000053328	METTL24	-329311	0.00769228	0.00821656
cg04139449	ENSG00000112782	CLIC5	236636	0.00769228	0.00821656
cg13891220	ENSG00000174607	UGT8	3969656	0.00769228	0.00821656
cg14248091	ENSG00000112782	CLIC5	236658	0.00769228	0.00821656
cg18749015	ENSG00000112796	ENPP5	495559	0.00769228	0.00821656
cg18912728	ENSG00000112796	ENPP5	495816	0.00769228	0.00821656
cg20445245	ENSG00000112782	CLIC5	236244	0.00769228	0.00821656
cg25019989	ENSG00000109182	CWH43	-5897736	0.00769228	0.00821656
cg00782828	ENSG00000134709	HOOK1	5340074	0.00796829	0.00821656
cg02843349	ENSG00000104369	JPH1	2229501	0.00796829	0.00821656
cg06175981	ENSG00000163082	SGPP2	2901254	0.00796829	0.00821656
cg07181406	ENSG00000186205	2020-03-01	-2949307	0.00796829	0.00821656
cg07274716	ENSG00000112981	NME5	3086891	0.00796829	0.00821656
cg07989312	ENSG00000174611	KY	-2136067	0.00796829	0.00821656
cg08390877	ENSG00000171227	TMEM37	571477	0.00796829	0.00821656
cg10321236	ENSG00000151364	KCTD14	877658	0.00796829	0.00821656
cg16326242	ENSG00000171227	TMEM37	621366	0.00796829	0.00821656
cg16440561	ENSG00000163082	SGPP2	2976380	0.00796829	0.00821656
cg22827250	ENSG00000112981	NME5	3087041	0.00796829	0.00821656
cg25756780	ENSG00000171227	TMEM37	-1148950	0.00796829	0.00821656
cg26509691	ENSG00000112981	NME5	3087348	0.00796829	0.00821656
cg26817546	ENSG00000112981	NME5	1912160	0.00796829	0.00821656
cg26967100	ENSG00000182107	TMEM30B	640054	0.00796829	0.00821656
cg00210271	ENSG00000205352	PRR13	-248504	0.00806121	0.00821656
cg00253658	ENSG00000083799	CYLD	-3374649	0.00806121	0.00821656
cg00253658	ENSG00000103479	RBL2	-684934	0.00806121	0.00821656
cg00253658	ENSG00000140718	FTO	-54642	0.00806121	0.00821656
cg00253658	ENSG00000087253	LPCAT2	1332412	0.00806121	0.00821656
cg00253658	ENSG00000198848	CES1	1626265	0.00806121	0.00821656
cg00336700	ENSG00000196659	TTC30B	1470020	0.00806121	0.00821656
cg00478479	ENSG00000090006	LTBP4	193936	0.00806121	0.00821656
cg00579868	ENSG00000106012	IQCE	-2617147	0.00806121	0.00821656
cg00782828	ENSG00000132849	INADL	7267765	0.00806121	0.00821656
cg01350680	ENSG00000107679	PLEKHA1	-711446	0.00806121	0.00821656
cg01425218	ENSG00000125246	CLYBL	-61768	0.00806121	0.00821656
cg01541867	ENSG00000172159	FRMD3	-602037	0.00806121	0.00821656
cg01725626	ENSG00000185250	PPIL6	-1246412	0.00806121	0.00821656
cg02039267	ENSG00000196865	NHLRC2	-3217115	0.00806121	0.00821656
cg02128244	ENSG00000131941	RHPN2	1621489	0.00806121	0.00821656
cg02129005	ENSG00000115525	ST3GAL5	-296822	0.00806121	0.00821656
cg02168584	ENSG00000163328	GPR155	2324283	0.00806121	0.00821656
cg02194243	ENSG00000083799	CYLD	-3488750	0.00806121	0.00821656
cg02194243	ENSG00000103479	RBL2	-799035	0.00806121	0.00821656
cg02194243	ENSG00000140718	FTO	-168743	0.00806121	0.00821656
cg02194243	ENSG00000087253	LPCAT2	1218311	0.00806121	0.00821656
cg02194243	ENSG00000198848	CES1	1512164	0.00806121	0.00821656
cg02423318	ENSG00000173041	ZNF680	-1485640	0.00806121	0.00821656
cg02477603	ENSG00000196177	ACADSB	-216468	0.00806121	0.00821656
cg02508651	ENSG00000108439	PNPO	-578899	0.00806121	0.00821656
cg02771142	ENSG00000148943	LIN7C	-4291357	0.00806121	0.00821656
cg02771142	ENSG00000152219	ARL14EP	-1459903	0.00806121	0.00821656
cg03839794	ENSG00000129518	EAPP	715592	0.00806121	0.00821656
cg04139449	ENSG00000001561	ENPP4	466321	0.00806121	0.00821656
cg04166294	ENSG00000083799	CYLD	-3487137	0.00806121	0.00821656
cg04166294	ENSG00000103479	RBL2	-797422	0.00806121	0.00821656
cg04166294	ENSG00000140718	FTO	-167130	0.00806121	0.00821656
cg04166294	ENSG00000087253	LPCAT2	1219924	0.00806121	0.00821656
cg04166294	ENSG00000198848	CES1	1513777	0.00806121	0.00821656
cg04221521	ENSG00000113048	MRPS27	-981241	0.00806121	0.00821656
cg04227922	ENSG00000125618	PAX8	-5578968	0.00806121	0.00821656
cg04228935	ENSG00000198743	SLC5A3	-920698	0.00806121	0.00821656
cg05000748	ENSG00000159212	CLIC6	-308620	0.00806121	0.00821656
cg05036212	ENSG00000125618	PAX8	-5573163	0.00806121	0.00821656
cg05045981	ENSG00000158467	AHCYL2	-348417	0.00806121	0.00821656
cg05107535	ENSG00000162076	FLYWCH2	-293466	0.00806121	0.00821656
cg05107535	ENSG00000162086	ZNF75A	112554	0.00806121	0.00821656
cg05249026	ENSG00000183044	ABAT	-2153091	0.00806121	0.00821656
cg05639205	ENSG00000106617	PRKAG2	-4021482	0.00806121	0.00821656
cg05639205	ENSG00000155093	PTPRN2	1736055	0.00806121	0.00821656
cg05667348	ENSG00000169129	AFAP1L2	-2728065	0.00806121	0.00821656
cg06088745	ENSG00000166164	BRD7	-3914567	0.00806121	0.00821656
cg06088745	ENSG00000103449	SALL1	-3132134	0.00806121	0.00821656
cg06088745	ENSG00000140718	FTO	-161559	0.00806121	0.00821656
cg06601071	ENSG00000064270	ATP2C2	-1028048	0.00806121	0.00821656
cg06601071	ENSG00000131143	COX4I1	306395	0.00806121	0.00821656
cg06708634	ENSG00000014123	UFL1	-3903742	0.00806121	0.00821656
cg06918474	ENSG00000155324	GRAMD3	-372894	0.00806121	0.00821656
cg06918474	ENSG00000164904	ALDH7A1	-273970	0.00806121	0.00821656
cg07160746	ENSG00000168734	PKIG	-473876	0.00806121	0.00821656
cg07274716	ENSG00000113621	TXNDC15	-126757	0.00806121	0.00821656
cg07311841	ENSG00000064042	LIMCH1	-179285	0.00806121	0.00821656
cg07536144	ENSG00000109618	SEPSECS	-868377	0.00806121	0.00821656
cg07569216	ENSG00000047346	FAM214A	-73518	0.00806121	0.00821656
cg07569216	ENSG00000137766	UNC13C	1229566	0.00806121	0.00821656
cg07569216	ENSG00000261652	C15orf65	2625211	0.00806121	0.00821656
cg07636845	ENSG00000161395	PGAP3	667793	0.00806121	0.00821656
cg07636845	ENSG00000141736	ERBB2	684585	0.00806121	0.00821656
cg07989312	ENSG00000158220	ESYT3	1646880	0.00806121	0.00821656
cg08076437	ENSG00000103449	SALL1	-3130355	0.00806121	0.00821656
cg08273957	ENSG00000151320	AKAP6	3570536	0.00806121	0.00821656
cg08319079	ENSG00000138036	DYNC2LI1	-1123074	0.00806121	0.00821656
cg08347500	ENSG00000083799	CYLD	-3480202	0.00806121	0.00821656
cg08347500	ENSG00000103479	RBL2	-790487	0.00806121	0.00821656
cg08347500	ENSG00000140718	FTO	-160195	0.00806121	0.00821656
cg08347500	ENSG00000087253	LPCAT2	1226859	0.00806121	0.00821656
cg08347500	ENSG00000198848	CES1	1520712	0.00806121	0.00821656
cg08362273	ENSG00000136436	CALCOCO2	188771	0.00806121	0.00821656
cg08555653	ENSG00000114107	CEP70	-345640	0.00806121	0.00821656
cg08825645	ENSG00000083799	CYLD	-3489472	0.00806121	0.00821656
cg08825645	ENSG00000103479	RBL2	-799757	0.00806121	0.00821656
cg08825645	ENSG00000140718	FTO	-169465	0.00806121	0.00821656
cg08825645	ENSG00000087253	LPCAT2	1217589	0.00806121	0.00821656
cg08825645	ENSG00000198848	CES1	1511442	0.00806121	0.00821656
cg09275704	ENSG00000083799	CYLD	-3481195	0.00806121	0.00821656
cg09275704	ENSG00000103479	RBL2	-791480	0.00806121	0.00821656
cg09275704	ENSG00000140718	FTO	-161188	0.00806121	0.00821656
cg09275704	ENSG00000087253	LPCAT2	1225866	0.00806121	0.00821656
cg09275704	ENSG00000198848	CES1	1519719	0.00806121	0.00821656
cg09328979	ENSG00000198931	APRT	175123	0.00806121	0.00821656
cg09497201	ENSG00000120885	CLU	1548189	0.00806121	0.00821656
cg10083898	ENSG00000174206	C12orf66	-1507303	0.00806121	0.00821656
cg10083898	ENSG00000155974	GRIP1	617829	0.00806121	0.00821656
cg10123421	ENSG00000223547	ZNF844	390450	0.00806121	0.00821656
cg10322443	ENSG00000081181	ARG2	2363928	0.00806121	0.00821656
cg10380328	ENSG00000154556	SORBS2	-2075319	0.00806121	0.00821656
cg10511988	ENSG00000196865	NHLRC2	-3214752	0.00806121	0.00821656
cg11101345	ENSG00000153237	CCDC148	-673380	0.00806121	0.00821656
cg11437784	ENSG00000185896	LAMP1	1240731	0.00806121	0.00821656
cg11498607	ENSG00000198743	SLC5A3	-920666	0.00806121	0.00821656
cg11990630	ENSG00000102452	NALCN	1064150	0.00806121	0.00821656
cg11991617	ENSG00000164114	MAP9	2751081	0.00806121	0.00821656
cg12109291	ENSG00000180398	MCFD2	1896890	0.00806121	0.00821656
cg12180270	ENSG00000109618	SEPSECS	-868258	0.00806121	0.00821656
cg12212453	ENSG00000151332	MBIP	-1268756	0.00806121	0.00821656
cg12212453	ENSG00000229415	SFTA3	-1075604	0.00806121	0.00821656
cg12922751	ENSG00000168952	STXBP6	-1154542	0.00806121	0.00821656
cg13189149	ENSG00000166135	HIF1AN	-666112	0.00806121	0.00821656
cg13189149	ENSG00000055950	MRPL43	-238595	0.00806121	0.00821656
cg13365524	ENSG00000014123	UFL1	-3898940	0.00806121	0.00821656
cg13483597	ENSG00000129636	ITFG1	15699858	0.00806121	0.00821656
cg13876135	ENSG00000143469	SYT14	-1534681	0.00806121	0.00821656
cg13917662	ENSG00000125304	TM9SF2	-332252	0.00806121	0.00821656
cg13917662	ENSG00000198542	ITGBL1	1556451	0.00806121	0.00821656
cg14144025	ENSG00000169762	TAPT1	2625493	0.00806121	0.00821656
cg14189141	ENSG00000106993	CDC37L1	3636952	0.00806121	0.00821656
cg14248091	ENSG00000001561	ENPP4	466343	0.00806121	0.00821656
cg14360777	ENSG00000131844	MCCC2	-1785084	0.00806121	0.00821656
cg14462779	ENSG00000156650	KAT6B	-11288	0.00806121	0.00821656
cg14830601	ENSG00000165813	C10orf118	-2959622	0.00806121	0.00821656
cg14830601	ENSG00000198873	GRK5	2073497	0.00806121	0.00821656
cg14950829	ENSG00000253797	UTP14C	-811880	0.00806121	0.00821656
cg14950829	ENSG00000136111	TBC1D4	22439189	0.00806121	0.00821656
cg15126179	ENSG00000005812	FBXL3	-1580007	0.00806121	0.00821656
cg15339231	ENSG00000158528	PPP1R9A	-1724679	0.00806121	0.00821656
cg15771432	ENSG00000126870	WDR60	1171959	0.00806121	0.00821656
cg15785868	ENSG00000135093	USP30	-630524	0.00806121	0.00821656
cg15785868	ENSG00000110921	MVK	-121288	0.00806121	0.00821656
cg15792653	ENSG00000196865	NHLRC2	-3247388	0.00806121	0.00821656
cg16134191	ENSG00000148943	LIN7C	-4319188	0.00806121	0.00821656
cg16134191	ENSG00000152219	ARL14EP	-1487734	0.00806121	0.00821656
cg16177732	ENSG00000101745	ANKRD12	-746781	0.00806121	0.00821656
cg16177732	ENSG00000255112	CHMP1B	1818628	0.00806121	0.00821656
cg16180353	ENSG00000148943	LIN7C	-4290898	0.00806121	0.00821656
cg16180353	ENSG00000152219	ARL14EP	-1459444	0.00806121	0.00821656
cg16502595	ENSG00000106591	MRPL32	3518093	0.00806121	0.00821656
cg16509777	ENSG00000138036	DYNC2LI1	-1135115	0.00806121	0.00821656
cg17108476	ENSG00000028528	SNX1	739006	0.00806121	0.00821656
cg17129821	ENSG00000153201	RANBP2	3349551	0.00806121	0.00821656
cg17143696	ENSG00000204619	PPP1R11	1296929	0.00806121	0.00821656
cg18358869	ENSG00000107829	FBXW4	562344	0.00806121	0.00821656
cg18410872	ENSG00000125246	CLYBL	-71059	0.00806121	0.00821656
cg18502142	ENSG00000164715	LMTK2	1113486	0.00806121	0.00821656
cg18530551	ENSG00000164463	CREBRF	-104587	0.00806121	0.00821656
cg18593317	ENSG00000006740	ARHGAP44	-1303407	0.00806121	0.00821656
cg19025113	ENSG00000162882	HAAO	-2135467	0.00806121	0.00821656
cg19025113	ENSG00000138032	PPM1B	-683677	0.00806121	0.00821656
cg19025113	ENSG00000138078	PREPL	-566199	0.00806121	0.00821656
cg19025113	ENSG00000180398	MCFD2	1973806	0.00806121	0.00821656
cg19092317	ENSG00000157111	TMEM171	-312123	0.00806121	0.00821656
cg19135362	ENSG00000166167	BTRC	69433	0.00806121	0.00821656
cg19206146	ENSG00000235109	ZSCAN31	-337710	0.00806121	0.00821656
cg19389884	ENSG00000053918	KCNQ1	1107397	0.00806121	0.00821656
cg19531057	ENSG00000081026	MAGI3	-261449	0.00806121	0.00821656
cg19636302	ENSG00000177045	SIX5	235187	0.00806121	0.00821656
cg19645221	ENSG00000151332	MBIP	-1268401	0.00806121	0.00821656
cg19645221	ENSG00000229415	SFTA3	-1075249	0.00806121	0.00821656
cg20264543	ENSG00000163902	RPN1	-387294	0.00806121	0.00821656
cg20445245	ENSG00000001561	ENPP4	465929	0.00806121	0.00821656
cg20464143	ENSG00000039139	DNAH5	-2783566	0.00806121	0.00821656
cg20553124	ENSG00000198663	C6orf89	586487	0.00806121	0.00821656
cg20902817	ENSG00000186399	GOLGA8R	418145	0.00806121	0.00821656
cg21046148	ENSG00000131844	MCCC2	-1777373	0.00806121	0.00821656
cg21100077	ENSG00000125304	TM9SF2	-411105	0.00806121	0.00821656
cg21100077	ENSG00000198542	ITGBL1	1477598	0.00806121	0.00821656
cg21117734	ENSG00000172296	SPTLC3	3499876	0.00806121	0.00821656
cg21117734	ENSG00000101230	ISM1	3712667	0.00806121	0.00821656
cg21195256	ENSG00000168952	STXBP6	-3724774	0.00806121	0.00821656
cg21198550	ENSG00000157111	TMEM171	-169056	0.00806121	0.00821656
cg21385909	ENSG00000186399	GOLGA8R	-915379	0.00806121	0.00821656
cg21385909	ENSG00000206127	GOLGA8O	1115462	0.00806121	0.00821656
cg21385909	ENSG00000232653	GOLGA8N	1263812	0.00806121	0.00821656
cg22044002	ENSG00000138190	EXOC6	-6296	0.00806121	0.00821656
cg22070991	ENSG00000013288	MAN2B2	1719996	0.00806121	0.00821656
cg22183049	ENSG00000120725	SIL1	-514725	0.00806121	0.00821656
cg22244192	ENSG00000161896	IP6K3	-229074	0.00806121	0.00821656
cg22498143	ENSG00000090013	BLVRB	-22243	0.00806121	0.00821656
cg22827250	ENSG00000113621	TXNDC15	-126607	0.00806121	0.00821656
cg23133011	ENSG00000110013	SIAE	1655765	0.00806121	0.00821656
cg23155911	ENSG00000155324	GRAMD3	-372822	0.00806121	0.00821656
cg23155911	ENSG00000164904	ALDH7A1	-273898	0.00806121	0.00821656
cg23517208	ENSG00000157111	TMEM171	-102827	0.00806121	0.00821656
cg23620902	ENSG00000125618	PAX8	-5529804	0.00806121	0.00821656
cg24495585	ENSG00000157404	KIT	-1053103	0.00806121	0.00821656
cg24932585	ENSG00000198342	ZNF442	-189597	0.00806121	0.00821656
cg24932585	ENSG00000188033	ZNF490	22456	0.00806121	0.00821656
cg24932585	ENSG00000173875	ZNF791	55413	0.00806121	0.00821656
cg25356457	ENSG00000107829	FBXW4	387006	0.00806121	0.00821656
cg25363445	ENSG00000121671	CRY2	1542151	0.00806121	0.00821656
cg25394203	ENSG00000197044	ZNF441	93105	0.00806121	0.00821656
cg25568066	ENSG00000155324	GRAMD3	-372858	0.00806121	0.00821656
cg25568066	ENSG00000164904	ALDH7A1	-273934	0.00806121	0.00821656
cg26091021	ENSG00000144306	SCRN3	-1727522	0.00806121	0.00821656
cg26091021	ENSG00000170144	HNRNPA3	1055463	0.00806121	0.00821656
cg26116542	ENSG00000151332	MBIP	-1264414	0.00806121	0.00821656
cg26116542	ENSG00000229415	SFTA3	-1071262	0.00806121	0.00821656
cg26165269	ENSG00000171298	GAA	309839	0.00806121	0.00821656
cg26263263	ENSG00000169129	AFAP1L2	-2728914	0.00806121	0.00821656
cg26345105	ENSG00000116574	RHOU	236557	0.00806121	0.00821656
cg26349275	ENSG00000198680	TUSC1	3686117	0.00806121	0.00821656
cg26349275	ENSG00000120162	MOB3B	5334928	0.00806121	0.00821656
cg26509691	ENSG00000113621	TXNDC15	-126300	0.00806121	0.00821656
cg26627769	ENSG00000176018	LYSMD3	-3113000	0.00806121	0.00821656
cg26755141	ENSG00000014123	UFL1	-3900686	0.00806121	0.00821656
cg26816907	ENSG00000163395	IGFN1	3269139	0.00806121	0.00821656
cg26817546	ENSG00000113621	TXNDC15	-1301488	0.00806121	0.00821656
cg26851153	ENSG00000152642	GPD1L	2664931	0.00806121	0.00821656
cg26967100	ENSG00000027075	PRKCH	550243	0.00806121	0.00821656
cg27143688	ENSG00000151332	MBIP	-1268360	0.00806121	0.00821656
cg27143688	ENSG00000229415	SFTA3	-1075208	0.00806121	0.00821656
cg27521476	ENSG00000166135	HIF1AN	-576620	0.00806121	0.00821656
cg27521476	ENSG00000055950	MRPL43	-149103	0.00806121	0.00821656
cg27642784	ENSG00000169282	KCNAB1	-1557124	0.00806121	0.00821656
cg06708634	ENSG00000112214	FHL5	-3842382	0.00835572	0.00839098
cg08893692	ENSG00000164326	CARTPT	-1578865	0.00835572	0.00839098
cg12505170	ENSG00000164326	CARTPT	-1578809	0.00835572	0.00839098
cg13365524	ENSG00000112214	FHL5	-3837580	0.00835572	0.00839098
cg15522957	ENSG00000175097	RAG2	-7705095	0.00835572	0.00839098
cg16036471	ENSG00000164326	CARTPT	-1699246	0.00835572	0.00839098
cg26755141	ENSG00000112214	FHL5	-3839326	0.00835572	0.00839098
cg11563680	ENSG00000112214	FHL5	-3852884	0.00993148	0.00993148
cg21528204	ENSG00000112214	FHL5	-2985993	0.00993148	0.00993148
