# Supplementary material for: Global RNA Expression and DNA Methylation Patterns in Primary Anaplastic Thyroid Cancer
Source: Cancers (Basel). 2020 Mar 13;12(3):680. doi: 10.3390/cancers12030680 (PMC7140095; doi:10.3390/cancers12030680)
Supplement: Supplementary file 1 [file cancers-12-00680-s001.zip › cancers-724410 - supplementary - proof/Supplementary Table 18.xlsx]

## Sheet: Sheet1
Supplementary Table 18. DAVID pathway analysis of genes displaying decreased expression associated with hypermethylation of a nearby enhancer in anaplastic thyroid cancer
Annotation Cluster 1	Enrichment Score: 2.132468921603994
Category	Term	Count	%	PValue	Genes	List Total	Pop Hits	Pop Total	Fold Enrichment	Bonferroni	Benjamini	FDR
KEGG_PATHWAY	hsa04710:Circadian rhythm	5	1.9305	0.000686181	CRY2, BTRC, PRKAG2, PER2, FBXL3	92	31	6879	12.06	0.119255	0.119255	0.845763
UP_KEYWORDS	Biological rhythms	6	2.3166	0.0207274	CRY2, BTRC, PER2, NKX2-1, FBXL3, SETX	259	125	20581	3.81424	0.997927	0.496684	24.3592
GOTERM_BP_DIRECT	GO:0042752~regulation of circadian rhythm	4	1.5444	0.0281585	CRY2, BTRC, PER2, FBXL3	227	49	16792	6.03866	1	0.978508	37.0128
Annotation Cluster 2	Enrichment Score: 1.5360817290846371
Category	Term	Count	%	PValue	Genes	List Total	Pop Hits	Pop Total	Fold Enrichment	Bonferroni	Benjamini	FDR
UP_KEYWORDS	Pyridoxal phosphate	6	2.3166	0.00115739	SHMT1, SPTLC3, SEPSECS, PNPO, ABAT, THNSL1	259	63	20581	7.56794	0.289388	0.157022	1.53171
INTERPRO	IPR015421:Pyridoxal phosphate-dependent transferase, major region, subdomain 1	4	1.5444	0.0186187	SHMT1, SPTLC3, SEPSECS, ABAT	244	43	18559	7.07549	0.999967	0.999967	23.982
INTERPRO	IPR015424:Pyridoxal phosphate-dependent transferase	4	1.5444	0.0186187	SHMT1, SPTLC3, SEPSECS, ABAT	244	43	18559	7.07549	0.999967	0.999967	23.982
GOTERM_MF_DIRECT	GO:0030170~pyridoxal phosphate binding	4	1.5444	0.0445236	SHMT1, SPTLC3, ABAT, THNSL1	235	57	16881	5.04099	1	0.992693	47.396
INTERPRO	IPR015422:Pyridoxal phosphate-dependent transferase, major region, subdomain 2	3	1.1583	0.0882886	SHMT1, SPTLC3, ABAT	244	38	18559	6.00485	1	0.999788	74.0382
GOTERM_MF_DIRECT	GO:0016740~transferase activity	3	1.1583	0.385154	SHMT1, SPTLC3, SEPSECS	235	96	16881	2.24481	1	0.999287	99.8951
Annotation Cluster 3	Enrichment Score: 1.311989641909903
Category	Term	Count	%	PValue	Genes	List Total	Pop Hits	Pop Total	Fold Enrichment	Bonferroni	Benjamini	FDR
GOTERM_CC_DIRECT	GO:0097542~ciliary tip	5	1.9305	0.0026347	CYLD, TTC30B, DYNC2LI1, WDR60, IFT74	241	44	18224	8.59298	0.509489	0.509489	3.40924
GOTERM_CC_DIRECT	GO:0072372~primary cilium	5	1.9305	0.0195937	TTC30B, DYNC2LI1, WDR60, IFT74, IQCE	241	78	18224	4.84732	0.995218	0.831521	22.9086
GOTERM_BP_DIRECT	GO:0042384~cilium assembly	6	2.3166	0.0262052	NME5, TTC30B, DYNC2LI1, RAB17, DNAH5, IFT74	227	124	16792	3.57937	1	0.981982	34.9325
GOTERM_BP_DIRECT	GO:0030030~cell projection organization	3	1.1583	0.0725199	TAPT1, DYNC2LI1, WDR60	227	33	16792	6.72487	1	0.996632	70.4282
UP_KEYWORDS	Cilium biogenesis/degradation	5	1.9305	0.115853	TAPT1, TTC30B, DYNC2LI1, WDR60, IFT74	259	148	20581	2.68457	1	0.75268	80.6251
UP_KEYWORDS	Cilium	6	2.3166	0.119611	TAPT1, TTC30B, DYNC2LI1, WDR60, DNAH5, IFT74	259	207	20581	2.30328	1	0.738718	81.6944
GOTERM_CC_DIRECT	GO:0005929~cilium	5	1.9305	0.138846	MOK, TTC30B, DYNC2LI1, WDR60, IFT74	241	151	18224	2.50392	1	0.974501	85.9903
GOTERM_BP_DIRECT	GO:0007368~determination of left/right symmetry	3	1.1583	0.169114	DYNC2LI1, DNAH5, IFT74	227	55	16792	4.03492	1	0.999276	95.0122
Annotation Cluster 4	Enrichment Score: 1.0682719564871634
Category	Term	Count	%	PValue	Genes	List Total	Pop Hits	Pop Total	Fold Enrichment	Bonferroni	Benjamini	FDR
SMART	SM00228:PDZ	6	2.3166	0.0402875	PRX, PPP1R9A, MAGI3, GRIP1, RHPN2, LIN7C	128	149	10057	3.16391	0.997206	0.997206	38.5531
INTERPRO	IPR001478:PDZ domain	6	2.3166	0.0533834	PRX, PPP1R9A, MAGI3, GRIP1, RHPN2, LIN7C	244	155	18559	2.94432	1	1	55.0852
UP_KEYWORDS	Cell junction	13	5.01931	0.141338	PRX, PPP1R9A, MAGI3, ANK2, ARHGAP44, GRIP1, SORBS2, CPEB3, PTPRN2, EPB41L5, LIN7C, UNC13C, RHOU	259	675	20581	1.5304	1	0.754572	86.88
UP_SEQ_FEATURE	domain:PDZ	4	1.5444	0.175419	PRX, PPP1R9A, RHPN2, LIN7C	257	113	20063	2.7634	1	0.999625	94.9631
Annotation Cluster 5	Enrichment Score: 1.02773416603832
Category	Term	Count	%	PValue	Genes	List Total	Pop Hits	Pop Total	Fold Enrichment	Bonferroni	Benjamini	FDR
GOTERM_MF_DIRECT	GO:0005244~voltage-gated ion channel activity	4	1.5444	0.00969799	TMEM37, CLIC5, CLIC6, NALCN	235	32	16881	8.97926	0.985153	0.878153	12.8422
UP_KEYWORDS	Voltage-gated channel	6	2.3166	0.0408345	TMEM37, KCNAB1, CLIC5, CLIC6, NALCN, KCNQ1	259	150	20581	3.17853	0.999995	0.584596	42.6329
GOTERM_BP_DIRECT	GO:0034765~regulation of ion transmembrane transport	5	1.9305	0.0629839	TMEM37, CLIC5, CLIC6, NALCN, NEDD4L	227	111	16792	3.33214	1	0.996385	65.1043
GOTERM_BP_DIRECT	GO:0071805~potassium ion transmembrane transport	4	1.5444	0.223008	KCNAB1, NALCN, ABCC8, KCNQ1	227	121	16792	2.44541	1	0.999676	98.3151
UP_KEYWORDS	Ion channel	7	2.7027	0.295374	TMEM37, KCNAB1, CLIC5, LRRC8D, CLIC6, NALCN, KCNQ1	259	359	20581	1.54942	1	0.862767	99.0592
UP_KEYWORDS	Ion transport	10	3.861	0.414919	SLC5A3, TMEM37, ATP2C2, KCNAB1, CLIC5, LRRC8D, CLIC6, SLC38A10, NALCN, KCNQ1	259	642	20581	1.23775	1	0.921946	99.9211
Annotation Cluster 6	Enrichment Score: 0.9524415105005496
Category	Term	Count	%	PValue	Genes	List Total	Pop Hits	Pop Total	Fold Enrichment	Bonferroni	Benjamini	FDR
INTERPRO	IPR000008:C2 calcium-dependent membrane targeting	6	2.3166	0.0668522	PIK3CB, SYT14, PRKCH, NEDD4L, UNC13C, ESYT3	244	165	18559	2.76587	1	0.999925	63.5592
SMART	SM00239:C2	5	1.9305	0.0768692	SYT14, PRKCH, NEDD4L, UNC13C, ESYT3	128	127	10057	3.09332	0.999989	0.977909	61.2192
UP_SEQ_FEATURE	domain:C2 1	3	1.1583	0.173653	SYT14, UNC13C, ESYT3	257	59	20063	3.96947	1	0.999723	94.7934
UP_SEQ_FEATURE	domain:C2 2	3	1.1583	0.173653	SYT14, UNC13C, ESYT3	257	59	20063	3.96947	1	0.999723	94.7934
Annotation Cluster 7	Enrichment Score: 0.9286286626861938
Category	Term	Count	%	PValue	Genes	List Total	Pop Hits	Pop Total	Fold Enrichment	Bonferroni	Benjamini	FDR
UP_SEQ_FEATURE	domain:IQ 1	3	1.1583	0.0661177	IQGAP2, IQCE, MYO5C	257	33	20063	7.09692	1	0.999944	65.3486
UP_SEQ_FEATURE	domain:IQ 2	3	1.1583	0.0661177	IQGAP2, IQCE, MYO5C	257	33	20063	7.09692	1	0.999944	65.3486
SMART	SM00015:IQ	3	1.1583	0.139819	IQGAP2, IQCE, MYO5C	128	52	10057	4.5329	1	0.986533	83.1982
INTERPRO	IPR000048:IQ motif, EF-hand binding site	3	1.1583	0.315707	IQGAP2, IQCE, MYO5C	244	87	18559	2.62281	1	0.999983	99.6053
Annotation Cluster 8	Enrichment Score: 0.8766628572171947
Category	Term	Count	%	PValue	Genes	List Total	Pop Hits	Pop Total	Fold Enrichment	Bonferroni	Benjamini	FDR
UP_KEYWORDS	Flavoprotein	5	1.9305	0.0676165	ACOX2, ACADSB, CRY2, AOX1, PNPO	259	122	20581	3.25669	1	0.70326	60.6692
GOTERM_MF_DIRECT	GO:0009055~electron carrier activity	4	1.5444	0.129344	ACOX2, ACADSB, AOX1, HAAO	235	90	16881	3.19262	1	0.99748	85.8231
UP_KEYWORDS	FAD	4	1.5444	0.160083	ACOX2, ACADSB, CRY2, AOX1	259	110	20581	2.88958	1	0.77989	90.2239
GOTERM_MF_DIRECT	GO:0050660~flavin adenine dinucleotide binding	3	1.1583	0.222435	ACOX2, ACADSB, AOX1	235	64	16881	3.36722	1	0.996721	97.1231
Annotation Cluster 9	Enrichment Score: 0.8647072466926976
Category	Term	Count	%	PValue	Genes	List Total	Pop Hits	Pop Total	Fold Enrichment	Bonferroni	Benjamini	FDR
GOTERM_BP_DIRECT	GO:0031146~SCF-dependent proteasomal ubiquitin-dependent protein catabolic process	3	1.1583	0.0409869	BTRC, FBXW4, FBXL3	227	24	16792	9.2467	1	0.989984	49.2004
GOTERM_CC_DIRECT	GO:0019005~SCF ubiquitin ligase complex	3	1.1583	0.140557	BTRC, FBXW4, FBXL3	241	50	18224	4.5371	1	0.966896	86.3518
UP_SEQ_FEATURE	domain:F-box	3	1.1583	0.238827	BTRC, FBXW4, FBXL3	257	73	20063	3.2082	1	0.999879	98.542
INTERPRO	IPR001810:F-box domain, cyclin-like	3	1.1583	0.252691	BTRC, FBXW4, FBXL3	244	74	18559	3.08357	1	0.999861	98.573
Annotation Cluster 10	Enrichment Score: 0.8111275458064157
Category	Term	Count	%	PValue	Genes	List Total	Pop Hits	Pop Total	Fold Enrichment	Bonferroni	Benjamini	FDR
UP_SEQ_FEATURE	zinc finger region:C2H2-type 5	14	5.40541	0.0248068	IKZF5, ZNF844, ZNF441, ZNF506, ZNF507, ZNF791, ZNF75A, ZNF253, ZNF14, ZSCAN31, SALL1, ZNF680, ZNF442, ZNF490	257	550	20063	1.98714	1	0.999248	32.2395
UP_SEQ_FEATURE	zinc finger region:C2H2-type 8	11	4.2471	0.0479005	ZNF844, ZNF441, ZNF506, ZNF507, ZNF680, SALL1, ZNF442, ZNF791, ZNF490, ZNF253, ZNF14	257	427	20063	2.01107	1	0.999974	53.2572
UP_SEQ_FEATURE	zinc finger region:C2H2-type 6	12	4.6332	0.0577839	ZNF844, ZSCAN31, ZNF441, ZNF506, ZNF507, ZNF680, SALL1, ZNF442, ZNF791, ZNF490, ZNF253, ZNF14	257	501	20063	1.86985	1	0.999964	60.235
SMART	SM00349:KRAB	10	3.861	0.0598615	ZNF844, ZNF441, ZNF506, ZNF680, ZNF442, ZNF791, ZNF75A, ZNF490, ZNF253, ZNF14	128	392	10057	2.00434	0.999853	0.987888	51.8591
GOTERM_BP_DIRECT	GO:0006351~transcription, DNA-templated	35	13.5135	0.0703575	CREBRF, ZNF844, PRR13, TFCP2L1, ERBB2, ZNF75A, ZNF253, ZNF14, EPC1, CRY2, HIF1AN, ZNF680, PAX8, PER2, BRD7, ZNF442, CHD2, NKX2-1, ZNF490, IKZF5, ZNF441, RBL2, ZNF506, ZNF507, SMAD6, ZNF791, SIX5, MYCN, SLTM, HHEX, ZSCAN31, SALL1, PIAS1, KAT6B, SMARCA2	227	1955	16792	1.32433	1	0.997219	69.2924
UP_SEQ_FEATURE	zinc finger region:C2H2-type 7	11	4.2471	0.073517	ZNF844, ZNF441, ZNF506, ZNF507, ZNF680, SALL1, ZNF442, ZNF791, ZNF490, ZNF253, ZNF14	257	463	20063	1.8547	1	0.999915	69.3665
UP_SEQ_FEATURE	domain:KRAB	9	3.4749	0.0737379	ZNF844, ZNF506, ZNF680, ZNF442, ZNF791, ZNF75A, ZNF490, ZNF253, ZNF14	257	343	20063	2.04838	1	0.999732	69.4795
UP_KEYWORDS	Metal-binding	56	21.6216	0.0750404	GNA14, PDE11A, ZNF253, RHOU, CLYBL, ZNF14, MAN2B2, HIF1AN, SMPDL3B, ZNF680, ZNF442, MOB3B, ZNF490, RANBP2, LONRF2, CAPNS2, ZNF441, ZNF506, ZNF507, ZNF791, PRKCH, LPCAT2, ATP2C2, LIMCH1, ABAT, PIAS1, UNC13C, ENPP5, ZNF844, ARHGEF28, ENPP4, FHL5, ZNF75A, PPM1B, KIT, RAG2, ESYT3, CYLD, ZNF428, ARG2, HAAO, PEX12, MT1H, MT1G, IKZF5, SMAD6, FTO, MSL2, ZSCAN31, RPS6KA2, SALL1, AOX1, TRIM58, MCFD2, SUMF1…	259	3640	20581	1.22251	1	0.683546	64.6444
UP_KEYWORDS	Transcription regulation	38	14.6718	0.0787389	CREBRF, ZNF844, PRR13, TFCP2L1, ERBB2, ZNF75A, ZNF253, ZNF14, EPC1, CRY2, HIF1AN, ZNF680, PAX8, PER2, BRD7, ZNF442, CHD2, NKX2-1, ZNF490, IKZF5, SNAPC5, ZNF441, RBL2, ZNF506, TAF8, ZNF507, SMAD6, ZNF791, SIX5, MYCN, SLTM, HHEX, ZSCAN31, SALL1, NFE2L1, PIAS1, KAT6B, SMARCA2	259	2332	20581	1.29486	1	0.650723	66.4829
INTERPRO	IPR001909:Krueppel-associated box	10	3.861	0.0835949	ZNF844, ZNF441, ZNF506, ZNF680, ZNF442, ZNF791, ZNF75A, ZNF490, ZNF253, ZNF14	244	402	18559	1.89208	1	0.999931	72.0185
GOTERM_MF_DIRECT	GO:0046872~metal ion binding	37	14.2857	0.0883914	ENPP5, GNA14, ZNF844, ARHGEF28, ENPP4, PDE11A, ZNF75A, KIT, ZNF253, RHOU, CLYBL, ZNF14, ESYT3, ZNF428, SMPDL3B, SORBS2, ZNF680, ARG2, ZNF442, MOB3B, ZNF490, MT1H, MT1G, IKZF5, ZNF441, ZNF506, ZNF507, SMAD6, ZNF791, PRKCH, ATP2C2, ZSCAN31, SALL1, AOX1, SUMF1, ABAT, UNC13C	235	2069	16881	1.28461	1	0.993245	72.89
INTERPRO	IPR007087:Zinc finger, C2H2	16	6.17761	0.102623	IKZF5, ZNF844, ZNF441, ZNF506, ZNF507, ZNF791, ZNF75A, ZNF253, ZNF14, ZNF428, ZSCAN31, SORBS2, ZNF680, SALL1, ZNF442, ZNF490	244	799	18559	1.52313	1	0.998646	79.3974
UP_KEYWORDS	Transcription	38	14.6718	0.10648	CREBRF, ZNF844, PRR13, TFCP2L1, ERBB2, ZNF75A, ZNF253, ZNF14, EPC1, CRY2, HIF1AN, ZNF680, PAX8, PER2, BRD7, ZNF442, CHD2, NKX2-1, ZNF490, IKZF5, SNAPC5, ZNF441, RBL2, ZNF506, TAF8, ZNF507, SMAD6, ZNF791, SIX5, MYCN, SLTM, HHEX, ZSCAN31, SALL1, NFE2L1, PIAS1, KAT6B, SMARCA2	259	2398	20581	1.25922	1	0.73513	77.7011
UP_SEQ_FEATURE	zinc finger region:C2H2-type 3	13	5.01931	0.1153	IKZF5, ZNF844, ZNF506, ZNF507, ZNF791, ZNF75A, ZNF253, ZNF14, ZSCAN31, SALL1, ZNF680, ZNF442, ZNF490	257	636	20063	1.59569	1	0.999695	85.014
UP_KEYWORDS	Zinc	37	14.2857	0.117675	ENPP5, ZNF844, ARHGEF28, ENPP4, FHL5, ZNF75A, RAG2, ZNF253, ZNF14, CYLD, MAN2B2, ZNF428, SMPDL3B, ZNF680, ZNF442, MOB3B, RANBP2, ZNF490, PEX12, LONRF2, MT1H, MT1G, IKZF5, ZNF441, ZNF506, SMAD6, ZNF507, ZNF791, PRKCH, MSL2, ZSCAN31, LIMCH1, SALL1, TRIM58, PIAS1, UNC13C, KAT6B	259	2348	20581	1.25219	1	0.74535	81.1505
UP_SEQ_FEATURE	zinc finger region:C2H2-type 9	9	3.4749	0.121444	ZNF844, ZNF507, ZNF680, SALL1, ZNF442, ZNF791, ZNF490, ZNF253, ZNF14	257	385	20063	1.82492	1	0.999645	86.5478
UP_SEQ_FEATURE	zinc finger region:C2H2-type 4	12	4.6332	0.133771	IKZF5, ZNF844, ZSCAN31, ZNF506, ZNF507, ZNF680, SALL1, ZNF442, ZNF791, ZNF75A, ZNF490, ZNF253	257	588	20063	1.59319	1	0.999732	89.1927
INTERPRO	IPR013087:Zinc finger C2H2-type/integrase DNA-binding domain	14	5.40541	0.139823	IKZF5, ZNF844, ZNF441, ZNF506, ZNF507, ZNF791, ZNF75A, ZNF253, ZNF14, ZSCAN31, SALL1, ZNF680, ZNF442, ZNF490	244	712	18559	1.49559	1	0.999456	88.8914
UP_SEQ_FEATURE	zinc finger region:C2H2-type 16	4	1.5444	0.144736	ZNF441, ZNF442, ZNF791, ZNF14	257	103	20063	3.0317	1	0.999774	91.1286
GOTERM_CC_DIRECT	GO:0005634~nucleus	80	30.888	0.15346	PRX, MOK, CPEB3, PRR13, BTRC, MBIP, ZNF253, PDHB, ZNF14, CBX5, SETX, EPC1, CRY2, HIF1AN, ZNF680, PAX8, ZNF442, BRD7, ZNF490, IP6K3, SNAPC5, MAGI3, ZNF441, RBL2, PIK3CB, ZNF506, ZNF507, PKIG, ZNF791, COX4I1, SIX5, JMY, MYCN, UFL1, SLTM, HHEX, EAPP, ALDH7A1, IGFN1, CLIC5, EPB41L5, CLIC6, NFE2L1, PIAS1, SMARCA2, FBXL3, IFT74, ZNF844, ERBB2, TFCP2L1, CLU, CALCOCO2, FHL5, ZNF75A, RAG2, TSPYL4, HNRNPA3…	241	5415	18224	1.11717	1	0.959762	88.8133
SMART	SM00355:ZnF_C2H2	14	5.40541	0.164423	IKZF5, ZNF844, ZNF441, ZNF506, ZNF507, ZNF791, ZNF75A, ZNF253, ZNF14, ZSCAN31, SALL1, ZNF680, ZNF442, ZNF490	128	762	10057	1.44355	1	0.986175	88.0849
UP_SEQ_FEATURE	zinc finger region:C2H2-type 1	11	4.2471	0.173098	IKZF5, ZSCAN31, ZNF506, ZNF507, ZNF680, SALL1, ZNF791, ZNF75A, ZNF490, ZNF253, ZNF14	257	554	20063	1.55005	1	0.999815	94.7389
INTERPRO	IPR015880:Zinc finger, C2H2-like	14	5.40541	0.201186	IKZF5, ZNF844, ZNF441, ZNF506, ZNF507, ZNF791, ZNF75A, ZNF253, ZNF14, ZSCAN31, SALL1, ZNF680, ZNF442, ZNF490	244	762	18559	1.39745	1	0.999731	96.2268
UP_SEQ_FEATURE	zinc finger region:C2H2-type 12	6	2.3166	0.230485	ZNF441, ZNF680, ZNF442, ZNF791, ZNF490, ZNF14	257	256	20063	1.82968	1	0.999944	98.2737
UP_KEYWORDS	Zinc-finger	27	10.4247	0.235044	ZNF844, ARHGEF28, ZNF75A, FHL5, RAG2, ZNF253, ZNF14, ZNF428, ZNF680, ZNF442, PEX12, RANBP2, ZNF490, LONRF2, IKZF5, ZNF441, ZNF506, ZNF507, ZNF791, PRKCH, MSL2, ZSCAN31, SALL1, TRIM58, PIAS1, UNC13C, KAT6B	259	1781	20581	1.20467	1	0.840892	97.188
UP_SEQ_FEATURE	zinc finger region:C2H2-type 15	4	1.5444	0.2412	ZNF441, ZNF442, ZNF791, ZNF14	257	133	20063	2.34785	1	0.999846	98.6108
UP_SEQ_FEATURE	zinc finger region:C2H2-type 2	11	4.2471	0.261077	IKZF5, ZSCAN31, ZNF506, ZNF507, ZNF680, SALL1, ZNF442, ZNF791, ZNF75A, ZNF490, ZNF253	257	615	20063	1.39631	1	0.999907	99.0793
UP_SEQ_FEATURE	zinc finger region:C2H2-type 13	5	1.9305	0.264137	ZNF441, ZNF442, ZNF791, ZNF490, ZNF14	257	204	20063	1.91339	1	0.999887	99.1366
UP_SEQ_FEATURE	zinc finger region:C2H2-type 10	7	2.7027	0.26983	ZNF441, ZNF680, ZNF442, ZNF791, ZNF490, ZNF253, ZNF14	257	341	20063	1.60253	1	0.999877	99.2345
UP_SEQ_FEATURE	zinc finger region:C2H2-type 17	3	1.1583	0.281399	ZNF441, ZNF791, ZNF14	257	82	20063	2.85608	1	0.999894	99.4023
UP_SEQ_FEATURE	zinc finger region:C2H2-type 14	4	1.5444	0.321839	ZNF441, ZNF442, ZNF791, ZNF14	257	156	20063	2.0017	1	0.999945	99.7564
UP_SEQ_FEATURE	zinc finger region:C2H2-type 11	6	2.3166	0.339431	ZNF441, ZNF680, ZNF791, ZNF490, ZNF253, ZNF14	257	301	20063	1.55614	1	0.999962	99.8379
UP_KEYWORDS	Nucleus	70	27.027	0.342126	CREBRF, PRX, MOK, CPEB3, PRR13, BTRC, MBIP, ZNF253, ZNF14, CBX5, SETX, EPC1, CRY2, HIF1AN, ZNF680, ANKRD12, PAX8, ZNF442, BRD7, ZNF490, RANBP2, CCDC106, SNAPC5, MAGI3, ZNF441, RBL2, PIK3CB, ZNF506, ZNF507, ZNF791, SIX5, C6ORF89, JMY, MYCN, SLTM, PDIK1L, EAPP, HHEX, ALDH7A1, IGFN1, AKAP6, NFE2L1, PIAS1, SMARCA2, FBXL3, ZNF844, TFCP2L1, ERBB2, CLU, FHL5, ZNF75A, RAG2, HNRNPA3, CHD2, PER2, NKX2-1, I…	259	5244	20581	1.06072	1	0.894176	99.6232
GOTERM_MF_DIRECT	GO:0003676~nucleic acid binding	15	5.79151	0.501043	ZNF844, ZNF441, CPEB3, ZNF506, ZNF507, ZNF791, ZNF75A, ZNF253, SLTM, HNRNPA3, ZSCAN31, POLDIP3, SALL1, ZNF442, ZNF490	235	985	16881	1.09392	1	0.999854	99.9945
GOTERM_BP_DIRECT	GO:0006355~regulation of transcription, DNA-templated	21	8.10811	0.556978	IKZF5, CREBRF, ZNF844, SNAPC5, ZNF441, PRR13, ZNF506, ZNF507, ZNF791, ZNF75A, SIX5, ZNF253, ZNF14, ZSCAN31, ZNF680, PAX8, CHD2, ZNF442, ZNF490, KAT6B, SMARCA2	227	1504	16792	1.03288	1	0.999998	99.9998
UP_KEYWORDS	DNA-binding	26	10.0386	0.588942	ZNF844, TFCP2L1, ZNF75A, ZNF253, ZNF14, ZNF680, PAX8, CHD2, ZNF442, NKX2-1, ZNF490, IKZF5, RBL2, ZNF441, ZNF506, ZNF507, SMAD6, ZNF791, SIX5, MYCN, HHEX, ZSCAN31, SALL1, NFE2L1, PIAS1, SMARCA2	259	2050	20581	1.00783	1	0.957565	99.9993
GOTERM_MF_DIRECT	GO:0003677~DNA binding	21	8.10811	0.790043	ZNF844, ZNF441, RBL2, ZNF507, ZNF791, ZNF75A, RAG2, MYCN, SETX, ZNF14, HHEX, CRY2, SALL1, PAX8, CHD2, ZNF442, NKX2-1, NFE2L1, PIAS1, ZNF490, KAT6B	235	1674	16881	0.901144	1	0.999994	100
Annotation Cluster 11	Enrichment Score: 0.8079919719331179
Category	Term	Count	%	PValue	Genes	List Total	Pop Hits	Pop Total	Fold Enrichment	Bonferroni	Benjamini	FDR
UP_KEYWORDS	Wnt signaling pathway	6	2.3166	0.078119	CYLD, HHEX, BTRC, FBXW4, BRD7, GRK5	259	181	20581	2.63414	1	0.664013	66.1811
GOTERM_BP_DIRECT	GO:0016055~Wnt signaling pathway	6	2.3166	0.108665	CYLD, HHEX, BTRC, FBXW4, BRD7, GRK5	227	187	16792	2.37348	1	0.997646	84.4585
GOTERM_BP_DIRECT	GO:0006511~ubiquitin-dependent protein catabolic process	4	1.5444	0.44379	USP30, CYLD, BTRC, FBXW4	227	182	16792	1.62579	1	0.999987	99.9925
Annotation Cluster 12	Enrichment Score: 0.7414717259985748
Category	Term	Count	%	PValue	Genes	List Total	Pop Hits	Pop Total	Fold Enrichment	Bonferroni	Benjamini	FDR
GOTERM_BP_DIRECT	GO:0045893~positive regulation of transcription, DNA-templated	14	5.40541	0.0224596	EPC1, GRIP1, BTRC, TAF8, SALL1, PAX8, BRD7, NKX2-1, NFE2L1, AFAP1L2, PIAS1, KAT6B, SMARCA2, MYCN	227	515	16792	2.01093	1	0.995902	30.7617
GOTERM_BP_DIRECT	GO:0045944~positive regulation of transcription from RNA polymerase II promoter	15	5.79151	0.450028	SIX5, FHL5, MYCN, SETX, HHEX, EPC1, SALL1, PAX8, CD81, PPP1R12A, NKX2-1, NFE2L1, KAT6B, SMARCA2, IFT74	227	981	16792	1.13109	1	0.999988	99.9937
UP_KEYWORDS	Activator	9	3.4749	0.590125	EPC1, CPEB3, ERBB2, NKX2-1, NFE2L1, SIX5, KAT6B, SMARCA2, MYCN	259	661	20581	1.08195	1	0.956382	99.9993
Annotation Cluster 13	Enrichment Score: 0.740873594972375
Category	Term	Count	%	PValue	Genes	List Total	Pop Hits	Pop Total	Fold Enrichment	Bonferroni	Benjamini	FDR
UP_KEYWORDS	Ligase	9	3.4749	0.0717414	UFL1, MSL2, MCCC2, BTRC, TRIM58, PPCS, NEDD4L, PIAS1, RANBP2	259	347	20581	2.06101	1	0.685212	62.9262
GOTERM_MF_DIRECT	GO:0016874~ligase activity	8	3.0888	0.0819063	UFL1, MSL2, MCCC2, BTRC, TRIM58, NEDD4L, PIAS1, RANBP2	235	270	16881	2.12842	1	0.994876	70.0394
UP_KEYWORDS	Ubl conjugation pathway	11	4.2471	0.344657	UFL1, USP30, MSL2, CYLD, BTRC, TRIM58, FBXW4, NEDD4L, PIAS1, RANBP2, FBXL3	259	680	20581	1.28544	1	0.88776	99.6421
GOTERM_BP_DIRECT	GO:0016567~protein ubiquitination	6	2.3166	0.537071	MSL2, BTRC, TRIM58, NEDD4L, RAG2, FBXL3	227	359	16792	1.23633	1	0.999998	99.9996
Annotation Cluster 14	Enrichment Score: 0.7177161416751072
Category	Term	Count	%	PValue	Genes	List Total	Pop Hits	Pop Total	Fold Enrichment	Bonferroni	Benjamini	FDR
GOTERM_CC_DIRECT	GO:0043005~neuron projection	8	3.0888	0.0384548	HNRNPA3, UFL1, ANK2, GRIP1, CPEB3, ABAT, LIN7C, AHCYL2	241	237	18224	2.55252	0.999975	0.733788	40.2851
UP_KEYWORDS	Synapse	8	3.0888	0.166154	PPP1R9A, ANK2, ARHGAP44, GRIP1, CPEB3, PTPRN2, LIN7C, UNC13C	259	357	20581	1.78069	1	0.774398	91.1249
UP_KEYWORDS	Postsynaptic cell membrane	4	1.5444	0.38978	ANK2, GRIP1, CPEB3, LIN7C	259	179	20581	1.77572	1	0.911832	99.8617
GOTERM_CC_DIRECT	GO:0045211~postsynaptic membrane	4	1.5444	0.540574	ANK2, GRIP1, CPEB3, LIN7C	241	211	18224	1.43352	1	0.983717	99.9964
Annotation Cluster 15	Enrichment Score: 0.6258031197030837
Category	Term	Count	%	PValue	Genes	List Total	Pop Hits	Pop Total	Fold Enrichment	Bonferroni	Benjamini	FDR
UP_KEYWORDS	Cell junction	13	5.01931	0.141338	PRX, PPP1R9A, MAGI3, ANK2, ARHGAP44, GRIP1, SORBS2, CPEB3, PTPRN2, EPB41L5, LIN7C, UNC13C, RHOU	259	675	20581	1.5304	1	0.754572	86.88
UP_KEYWORDS	Synapse	8	3.0888	0.166154	PPP1R9A, ANK2, ARHGAP44, GRIP1, CPEB3, PTPRN2, LIN7C, UNC13C	259	357	20581	1.78069	1	0.774398	91.1249
GOTERM_CC_DIRECT	GO:0030054~cell junction	7	2.7027	0.564705	PRX, PPP1R9A, ARHGAP44, GRIP1, CPEB3, PTPRN2, UNC13C	241	459	18224	1.15322	1	0.985551	99.9982
Annotation Cluster 16	Enrichment Score: 0.5977402299446983
Category	Term	Count	%	PValue	Genes	List Total	Pop Hits	Pop Total	Fold Enrichment	Bonferroni	Benjamini	FDR
KEGG_PATHWAY	hsa04142:Lysosome	5	1.9305	0.0758944	AGA, AP1S3, LAMP1, SUMF1, GAA	92	121	6879	3.08974	1	0.912283	62.3431
GOTERM_CC_DIRECT	GO:0005764~lysosome	6	2.3166	0.181824	AGA, LAMP1, SIAE, GAA, PRSS16, KCNQ1	241	226	18224	2.00756	1	0.958714	92.8535
UP_KEYWORDS	Lysosome	5	1.9305	0.419148	AGA, LAMP1, SIAE, TSPAN1, GAA	259	263	20581	1.51071	1	0.921436	99.9283
GOTERM_CC_DIRECT	GO:0005765~lysosomal membrane	4	1.5444	0.702764	AP1S3, LAMP1, TSPAN1, GAA	241	274	18224	1.10392	1	0.995744	100
Annotation Cluster 17	Enrichment Score: 0.5800924225549933
Category	Term	Count	%	PValue	Genes	List Total	Pop Hits	Pop Total	Fold Enrichment	Bonferroni	Benjamini	FDR
KEGG_PATHWAY	hsa05230:Central carbon metabolism in cancer	4	1.5444	0.0523459	PIK3CB, ERBB2, KIT, PDHB	92	64	6879	4.67323	0.999952	0.916813	48.5874
GOTERM_BP_DIRECT	GO:0010628~positive regulation of gene expression	7	2.7027	0.143928	ANK2, PIK3CB, RPS6KA2, ERBB2, NKX2-1, KIT, MYCN	227	262	16792	1.97639	1	0.998788	91.9129
GOTERM_MF_DIRECT	GO:0046934~phosphatidylinositol-4,5-bisphosphate 3-kinase activity	3	1.1583	0.212241	PIK3CB, ERBB2, KIT	235	62	16881	3.47584	1	0.997671	96.5429
GOTERM_BP_DIRECT	GO:0014066~regulation of phosphatidylinositol 3-kinase signaling	3	1.1583	0.282699	PIK3CB, ERBB2, KIT	227	78	16792	2.84514	1	0.999807	99.5379
GOTERM_BP_DIRECT	GO:0046854~phosphatidylinositol phosphorylation	3	1.1583	0.361666	PIK3CB, ERBB2, KIT	227	94	16792	2.36086	1	0.999957	99.93
GOTERM_BP_DIRECT	GO:0007169~transmembrane receptor protein tyrosine kinase signaling pathway	3	1.1583	0.371341	PIK3CB, ERBB2, KIT	227	96	16792	2.31167	1	0.999963	99.9453
GOTERM_BP_DIRECT	GO:0048015~phosphatidylinositol-mediated signaling	3	1.1583	0.418767	PIK3CB, ERBB2, KIT	227	106	16792	2.09359	1	0.999982	99.9846
KEGG_PATHWAY	hsa05200:Pathways in cancer	4	1.5444	0.899558	PIK3CB, ERBB2, PAX8, KIT	92	393	6879	0.761036	1	1	100
Annotation Cluster 18	Enrichment Score: 0.5787642282945223
Category	Term	Count	%	PValue	Genes	List Total	Pop Hits	Pop Total	Fold Enrichment	Bonferroni	Benjamini	FDR
UP_KEYWORDS	Transit peptide	11	4.2471	0.138131	MCCC2, ALDH7A1, ACADSB, ARG2, PDK4, COX4I1, ABAT, MRPL32, CLYBL, MRPL43, PDHB	259	536	20581	1.63078	1	0.756974	86.2116
UP_SEQ_FEATURE	transit peptide:Mitochondrion	10	3.861	0.164974	MCCC2, ACADSB, ARG2, PDK4, COX4I1, ABAT, MRPL32, CLYBL, MRPL43, PDHB	257	482	20063	1.61963	1	0.999817	93.8785
GOTERM_CC_DIRECT	GO:0005759~mitochondrial matrix	7	2.7027	0.263903	MCCC2, ALDH7A1, ACADSB, ARG2, PDK4, ABAT, PDHB	241	327	18224	1.61874	1	0.963449	98.2199
GOTERM_CC_DIRECT	GO:0005739~mitochondrion	20	7.72201	0.391628	MRPS27, ACOX2, NMNAT3, USP30, SHMT1, ACADSB, CLU, PDK4, COX4I1, CLYBL, PDHB, MCCC2, ALDH7A1, CRY2, ARG2, ABAT, THNSL1, RANBP2, MRPL32, IQCE	241	1331	18224	1.13626	1	0.965075	99.8547
UP_KEYWORDS	Mitochondrion	15	5.79151	0.542194	NMNAT3, MRPS27, USP30, ACADSB, CLU, PDK4, COX4I1, CLYBL, PDHB, MCCC2, ALDH7A1, ARG2, ABAT, MRPL32, MRPL43	259	1119	20581	1.06519	1	0.94988	99.997
Annotation Cluster 19	Enrichment Score: 0.5729141599126433
Category	Term	Count	%	PValue	Genes	List Total	Pop Hits	Pop Total	Fold Enrichment	Bonferroni	Benjamini	FDR
UP_KEYWORDS	Kinase	17	6.56371	0.0234527	MOK, MAGI3, PIK3CB, ERBB2, PDK4, PKIG, PRKAG2, PRKCH, KIT, IDNK, PDIK1L, RPS6KA2, LMTK2, AKAP6, MVK, GRK5, IP6K3	259	735	20581	1.83793	0.999089	0.503462	27.1173
UP_KEYWORDS	Transferase	32	12.3552	0.0237915	MOK, ERBB2, PRKAG2, KIT, CLYBL, METTL24, ST3GAL5, RPN1, LMTK2, SEPSECS, UGT8, NEDD4L, IP6K3, NMNAT3, SHMT1, MAGI3, SPTLC3, PIK3CB, PKIG, PDK4, PRKCH, LPCAT2, IDNK, APRT, PDIK1L, RPS6KA2, PARP8, ABAT, AKAP6, MVK, GRK5, KAT6B	259	1708	20581	1.48877	0.999178	0.475734	27.4536
UP_KEYWORDS	ATP-binding	24	9.26641	0.106208	NMNAT3, MOK, MAGI3, PIK3CB, ERBB2, PRKAG2, PDK4, PRKCH, KIT, IDNK, DNAH5, SETX, PDIK1L, MCCC2, ATP2C2, RPS6KA2, CHD2, LMTK2, MVK, GRK5, ABCC8, SMARCA2, IP6K3, MYO5C	259	1391	20581	1.37104	1	0.748456	77.6107
UP_KEYWORDS	Nucleotide-binding	29	11.1969	0.130268	GNA14, MOK, ERBB2, PRKAG2, KIT, RHOU, DNAH5, SETX, MCCC2, CRY2, CHD2, LMTK2, IP6K3, MYO5C, NMNAT3, MAGI3, PIK3CB, PDK4, PRKCH, IDNK, PDIK1L, ATP2C2, RPS6KA2, RAB17, MVK, GRK5, ABCC8, SMARCA2, GBP1	259	1788	20581	1.28883	1	0.758229	84.4373
SMART	SM00133:S_TK_X	3	1.1583	0.131229	RPS6KA2, PRKCH, GRK5	128	50	10057	4.71422	1	0.993456	81.0998
UP_SEQ_FEATURE	domain:AGC-kinase C-terminal	3	1.1583	0.160081	RPS6KA2, PRKCH, GRK5	257	56	20063	4.18212	1	0.999851	93.2986
INTERPRO	IPR000961:AGC-kinase, C-terminal	3	1.1583	0.166656	RPS6KA2, PRKCH, GRK5	244	56	18559	4.07472	1	0.999547	93.0039
UP_SEQ_FEATURE	nucleotide phosphate-binding region:ATP	17	6.56371	0.201824	NMNAT3, MOK, MAGI3, ERBB2, PDK4, PRKCH, KIT, IDNK, DNAH5, SETX, PDIK1L, RPS6KA2, CHD2, LMTK2, MVK, GRK5, SMARCA2	257	994	20063	1.33514	1	0.99985	96.958
INTERPRO	IPR017441:Protein kinase, ATP binding site	8	3.0888	0.232554	PDIK1L, MOK, RPS6KA2, ERBB2, LMTK2, PRKCH, KIT, GRK5	244	381	18559	1.59709	1	0.999806	97.8967
UP_SEQ_FEATURE	active site:Proton acceptor	12	4.6332	0.238364	GPD1L, PDIK1L, MOK, ALDH7A1, ACADSB, RPS6KA2, ERBB2, SUMF1, LMTK2, PRKCH, KIT, GRK5	257	672	20063	1.39404	1	0.999914	98.5282
GOTERM_MF_DIRECT	GO:0005524~ATP binding	25	9.65251	0.25414	MOK, ERBB2, PRKAG2, KIT, ITM2B, DNAH5, SETX, MCCC2, CHD2, LMTK2, IP6K3, MYO5C, NMNAT3, MAGI3, PIK3CB, PDK4, PRKCH, IDNK, PDIK1L, ATP2C2, RPS6KA2, MVK, GRK5, SMARCA2, ABCC8	235	1495	16881	1.20124	1	0.997599	98.4007
UP_SEQ_FEATURE	binding site:ATP	10	3.861	0.283863	PDIK1L, MOK, RPS6KA2, ERBB2, PDK4, LMTK2, PRKCH, MVK, KIT, GRK5	257	558	20063	1.39903	1	0.999872	99.4333
INTERPRO	IPR008266:Tyrosine-protein kinase, active site	3	1.1583	0.353955	ERBB2, LMTK2, KIT	244	95	18559	2.40194	1	0.999989	99.8295
INTERPRO	IPR011009:Protein kinase-like domain	9	3.4749	0.402994	PDIK1L, MOK, PIK3CB, RPS6KA2, ERBB2, LMTK2, PRKCH, KIT, GRK5	244	531	18559	1.28918	1	0.999997	99.9461
GOTERM_BP_DIRECT	GO:0046777~protein autophosphorylation	4	1.5444	0.414685	ERBB2, LMTK2, KIT, GRK5	227	172	16792	1.72032	1	0.999986	99.9828
GOTERM_BP_DIRECT	GO:0006468~protein phosphorylation	8	3.0888	0.416153	PDIK1L, MOK, ERBB2, PRKAG2, PDK4, LMTK2, PRKCH, IP6K3	227	456	16792	1.29778	1	0.999984	99.9835
INTERPRO	IPR000719:Protein kinase, catalytic domain	8	3.0888	0.441528	PDIK1L, MOK, RPS6KA2, ERBB2, LMTK2, PRKCH, KIT, GRK5	244	487	18559	1.24947	1	0.999999	99.9796
GOTERM_BP_DIRECT	GO:0018105~peptidyl-serine phosphorylation	3	1.1583	0.503487	RPS6KA2, LMTK2, PRKCH	227	125	16792	1.77537	1	0.999995	99.9988
UP_KEYWORDS	Serine/threonine-protein kinase	6	2.3166	0.549277	PDIK1L, MOK, RPS6KA2, LMTK2, PRKCH, GRK5	259	393	20581	1.21318	1	0.948992	99.9976
INTERPRO	IPR001245:Serine-threonine/tyrosine-protein kinase catalytic domain	3	1.1583	0.549457	ERBB2, LMTK2, KIT	244	140	18559	1.62989	1	1	99.9991
UP_SEQ_FEATURE	domain:Protein kinase	7	2.7027	0.573317	PDIK1L, MOK, ERBB2, LMTK2, PRKCH, KIT, GRK5	257	478	20063	1.14323	1	0.999999	99.9998
GOTERM_MF_DIRECT	GO:0004674~protein serine/threonine kinase activity	6	2.3166	0.599587	PDIK1L, MOK, RPS6KA2, LMTK2, PRKCH, GRK5	235	376	16881	1.14629	1	0.999949	99.9998
SMART	SM00220:S_TKc	5	1.9305	0.669583	PDIK1L, MOK, RPS6KA2, PRKCH, GRK5	128	359	10057	1.09429	1	0.999998	99.9998
GOTERM_MF_DIRECT	GO:0004672~protein kinase activity	5	1.9305	0.736594	MOK, RPS6KA2, ERBB2, PDK4, PRKCH	235	359	16881	1.00047	1	0.999994	100
INTERPRO	IPR008271:Serine/threonine-protein kinase, active site	4	1.5444	0.778502	PDIK1L, MOK, RPS6KA2, PRKCH	244	312	18559	0.975147	1	1	100
Annotation Cluster 20	Enrichment Score: 0.5422131801853992
Category	Term	Count	%	PValue	Genes	List Total	Pop Hits	Pop Total	Fold Enrichment	Bonferroni	Benjamini	FDR
INTERPRO	IPR013026:Tetratricopeptide repeat-containing domain	5	1.9305	0.0954878	TTC30B, TTC9, RANBP2, LONRF2, CEP70	244	132	18559	2.88112	1	0.998979	76.8739
INTERPRO	IPR019734:Tetratricopeptide repeat	5	1.9305	0.107817	TTC30B, TTC9, RANBP2, LONRF2, CEP70	244	138	18559	2.75585	1	0.998095	81.0702
UP_KEYWORDS	TPR repeat	5	1.9305	0.158365	TTC30B, TTC9, RANBP2, LONRF2, CEP70	259	167	20581	2.37914	1	0.785882	89.954
SMART	SM00028:TPR	4	1.5444	0.229552	TTC30B, TTC9, RANBP2, LONRF2	128	131	10057	2.39909	1	0.990548	95.4426
INTERPRO	IPR011990:Tetratricopeptide-like helical	4	1.5444	0.555006	TTC30B, TTC9, RANBP2, LONRF2	244	218	18559	1.39562	1	1	99.9993
UP_SEQ_FEATURE	repeat:TPR 3	3	1.1583	0.572826	TTC30B, TTC9, LONRF2	257	150	20063	1.56132	1	0.999999	99.9998
UP_SEQ_FEATURE	repeat:TPR 1	3	1.1583	0.621442	TTC30B, TTC9, LONRF2	257	164	20063	1.42804	1	1	100
UP_SEQ_FEATURE	repeat:TPR 2	3	1.1583	0.621442	TTC30B, TTC9, LONRF2	257	164	20063	1.42804	1	1	100
Annotation Cluster 21	Enrichment Score: 0.3966652101168056
Category	Term	Count	%	PValue	Genes	List Total	Pop Hits	Pop Total	Fold Enrichment	Bonferroni	Benjamini	FDR
UP_KEYWORDS	Ribonucleoprotein	6	2.3166	0.311888	HNRNPA3, MRPS27, RPS6KA2, MRPL32, UTP14C, MRPL43	259	296	20581	1.61074	1	0.875146	99.3142
GOTERM_BP_DIRECT	GO:0070125~mitochondrial translational elongation	3	1.1583	0.317517	MRPS27, MRPL32, MRPL43	227	85	16792	2.61083	1	0.999862	99.7934
GOTERM_BP_DIRECT	GO:0070126~mitochondrial translational termination	3	1.1583	0.322464	MRPS27, MRPL32, MRPL43	227	86	16792	2.58047	1	0.999862	99.8164
GOTERM_CC_DIRECT	GO:0005840~ribosome	4	1.5444	0.380698	MRPS27, RPS6KA2, MRPL32, MRPL43	241	166	18224	1.82213	1	0.972504	99.8164
UP_KEYWORDS	Ribosomal protein	4	1.5444	0.410197	MRPS27, RPS6KA2, MRPL32, MRPL43	259	185	20581	1.71813	1	0.922174	99.9121
GOTERM_CC_DIRECT	GO:0005743~mitochondrial inner membrane	5	1.9305	0.835965	MRPS27, PDK4, COX4I1, MRPL32, MRPL43	241	441	18224	0.85735	1	0.999452	100
Annotation Cluster 22	Enrichment Score: 0.29182434169590993
Category	Term	Count	%	PValue	Genes	List Total	Pop Hits	Pop Total	Fold Enrichment	Bonferroni	Benjamini	FDR
UP_KEYWORDS	Tumor suppressor	5	1.9305	0.183981	UFL1, CYLD, RBL2, RPS6KA2, BRD7	259	177	20581	2.24473	1	0.776751	93.3461
GOTERM_BP_DIRECT	GO:0007049~cell cycle	3	1.1583	0.792666	CYLD, RBL2, BRD7	227	217	16792	1.02268	1	1	100
UP_KEYWORDS	Cell cycle	6	2.3166	0.913406	CYLD, CHMP1B, RBL2, BRD7, MAP9, CEP63	259	650	20581	0.733508	1	0.998965	100
Annotation Cluster 23	Enrichment Score: 0.2863230863549327
Category	Term	Count	%	PValue	Genes	List Total	Pop Hits	Pop Total	Fold Enrichment	Bonferroni	Benjamini	FDR
UP_SEQ_FEATURE	repeat:1	5	1.9305	0.415684	PRX, ANXA7, CLIC6, PIAS1, RANBP2	257	257	20063	1.5188	1	0.999993	99.9758
UP_SEQ_FEATURE	repeat:2	5	1.9305	0.424363	PRX, ANXA7, CLIC6, PIAS1, RANBP2	257	260	20063	1.50127	1	0.999991	99.9808
UP_SEQ_FEATURE	repeat:3	3	1.1583	0.784387	PRX, ANXA7, CLIC6	257	225	20063	1.04088	1	1	100
Annotation Cluster 24	Enrichment Score: 0.28016297019137776
Category	Term	Count	%	PValue	Genes	List Total	Pop Hits	Pop Total	Fold Enrichment	Bonferroni	Benjamini	FDR
UP_SEQ_FEATURE	repeat:ANK 6	3	1.1583	0.360917	EIF4EBP3, ANK2, PPP1R12A	257	99	20063	2.36564	1	0.999977	99.9029
UP_SEQ_FEATURE	repeat:ANK 1	5	1.9305	0.379122	EIF4EBP3, ANK2, ANKRD12, PPP1R12A, ANKRD13A	257	244	20063	1.59972	1	0.999984	99.9379
UP_SEQ_FEATURE	repeat:ANK 2	5	1.9305	0.382481	EIF4EBP3, ANK2, ANKRD12, PPP1R12A, ANKRD13A	257	245	20063	1.59319	1	0.999981	99.9429
UP_SEQ_FEATURE	repeat:ANK 3	4	1.5444	0.495916	EIF4EBP3, ANK2, ANKRD12, PPP1R12A	257	207	20063	1.50852	1	0.999997	99.9975
UP_SEQ_FEATURE	repeat:ANK 5	3	1.1583	0.543081	EIF4EBP3, ANK2, PPP1R12A	257	142	20063	1.64928	1	0.999998	99.9995
SMART	SM00248:ANK	4	1.5444	0.612959	ANK2, ANKRD12, PPP1R12A, ANKRD13A	128	249	10057	1.26217	1	0.999999	99.9987
UP_SEQ_FEATURE	repeat:ANK 4	3	1.1583	0.640938	EIF4EBP3, ANK2, PPP1R12A	257	170	20063	1.37764	1	1	100
UP_KEYWORDS	ANK repeat	4	1.5444	0.645807	ANK2, ANKRD12, PPP1R12A, ANKRD13A	259	264	20581	1.20399	1	0.971569	99.9999
INTERPRO	IPR002110:Ankyrin repeat	4	1.5444	0.651877	ANK2, ANKRD12, PPP1R12A, ANKRD13A	244	255	18559	1.19312	1	1	100
INTERPRO	IPR020683:Ankyrin repeat-containing domain	4	1.5444	0.677308	ANK2, ANKRD12, PPP1R12A, ANKRD13A	244	265	18559	1.1481	1	1	100
Annotation Cluster 25	Enrichment Score: 0.2775146121064696
Category	Term	Count	%	PValue	Genes	List Total	Pop Hits	Pop Total	Fold Enrichment	Bonferroni	Benjamini	FDR
INTERPRO	IPR011993:Pleckstrin homology-like domain	8	3.0888	0.325713	FRMD3, ARHGEF28, EPB41L5, TBC1D4, PSD4, AFAP1L2, RANBP2, PLEKHA1	244	427	18559	1.42504	1	0.99998	99.6816
SMART	SM00233:PH	4	1.5444	0.652497	ARHGEF28, PSD4, AFAP1L2, PLEKHA1	128	264	10057	1.19046	1	0.999999	99.9996
INTERPRO	IPR001849:Pleckstrin homology domain	4	1.5444	0.691898	ARHGEF28, PSD4, AFAP1L2, PLEKHA1	244	271	18559	1.12268	1	1	100
Annotation Cluster 26	Enrichment Score: 0.1669058393775296
Category	Term	Count	%	PValue	Genes	List Total	Pop Hits	Pop Total	Fold Enrichment	Bonferroni	Benjamini	FDR
UP_SEQ_FEATURE	calcium-binding region:2	3	1.1583	0.44564	CAPNS2, MCFD2, LPCAT2	257	118	20063	1.98473	1	0.999994	99.9893
UP_SEQ_FEATURE	calcium-binding region:1	3	1.1583	0.487679	CAPNS2, MCFD2, LPCAT2	257	128	20063	1.82968	1	0.999997	99.9968
UP_SEQ_FEATURE	domain:EF-hand 1	3	1.1583	0.686216	CAPNS2, MCFD2, LPCAT2	257	185	20063	1.26594	1	1	100
UP_SEQ_FEATURE	domain:EF-hand 2	3	1.1583	0.686216	CAPNS2, MCFD2, LPCAT2	257	185	20063	1.26594	1	1	100
INTERPRO	IPR002048:EF-hand domain	3	1.1583	0.802452	CAPNS2, MCFD2, LPCAT2	244	228	18559	1.00081	1	1	100
INTERPRO	IPR011992:EF-hand-like domain	3	1.1583	0.88296	CAPNS2, MCFD2, LPCAT2	244	279	18559	0.817865	1	1	100
GOTERM_MF_DIRECT	GO:0005509~calcium ion binding	7	2.7027	0.935966	ANXA7, CAPNS2, SNED1, LTBP4, MCFD2, SYT14, LPCAT2	235	717	16881	0.701309	1	1	100
Annotation Cluster 27	Enrichment Score: 0.14304488670097407
Category	Term	Count	%	PValue	Genes	List Total	Pop Hits	Pop Total	Fold Enrichment	Bonferroni	Benjamini	FDR
SMART	SM00360:RRM	4	1.5444	0.503576	HNRNPA3, SLTM, CPEB3, POLDIP3	128	212	10057	1.48246	1	0.999985	99.975
INTERPRO	IPR000504:RNA recognition motif domain	4	1.5444	0.585488	HNRNPA3, SLTM, CPEB3, POLDIP3	244	226	18559	1.34622	1	1	99.9997
INTERPRO	IPR012677:Nucleotide-binding, alpha-beta plait	4	1.5444	0.674827	HNRNPA3, SLTM, CPEB3, POLDIP3	244	264	18559	1.15245	1	1	100
UP_KEYWORDS	RNA-binding	7	2.7027	0.843726	HNRNPA3, SLTM, CPEB3, POLDIP3, ARHGEF28, SEPSECS, RANBP2	259	665	20581	0.836456	1	0.996038	100
GOTERM_MF_DIRECT	GO:0000166~nucleotide binding	4	1.5444	0.864267	HNRNPA3, SLTM, CPEB3, POLDIP3	235	348	16881	0.825679	1	1	100
GOTERM_MF_DIRECT	GO:0044822~poly(A) RNA binding	11	4.2471	0.955224	HNRNPA3, SLTM, ANXA7, FLYWCH2, SORBS2, CPEB3, POLDIP3, CHD2, RPN1, MRPL32, MRPL43	235	1129	16881	0.699889	1	1	100
Annotation Cluster 28	Enrichment Score: 0.11936000680205924
Category	Term	Count	%	PValue	Genes	List Total	Pop Hits	Pop Total	Fold Enrichment	Bonferroni	Benjamini	FDR
INTERPRO	IPR009057:Homeodomain-like	5	1.9305	0.644274	HHEX, PAX8, CHD2, NKX2-1, SIX5	244	336	18559	1.13187	1	1	100
UP_SEQ_FEATURE	DNA-binding region:Homeobox	3	1.1583	0.702976	HHEX, NKX2-1, SIX5	257	191	20063	1.22617	1	1	100
INTERPRO	IPR017970:Homeobox, conserved site	3	1.1583	0.713777	HHEX, NKX2-1, SIX5	244	190	18559	1.20097	1	1	100
SMART	SM00389:HOX	3	1.1583	0.828556	HHEX, NKX2-1, SIX5	128	250	10057	0.942844	1	1	100
UP_KEYWORDS	Homeobox	3	1.1583	0.843046	HHEX, NKX2-1, SIX5	259	262	20581	0.909885	1	0.996206	100
INTERPRO	IPR001356:Homeodomain	3	1.1583	0.851321	HHEX, NKX2-1, SIX5	244	256	18559	0.891345	1	1	100
Annotation Cluster 29	Enrichment Score: 0.11633306033532219
Category	Term	Count	%	PValue	Genes	List Total	Pop Hits	Pop Total	Fold Enrichment	Bonferroni	Benjamini	FDR
SMART	SM00181:EGF	3	1.1583	0.69065	SNED1, LTBP4, ITGBL1	128	188	10057	1.25378	1	0.999998	99.9999
UP_KEYWORDS	EGF-like domain	3	1.1583	0.801995	SNED1, LTBP4, ITGBL1	259	238	20581	1.00164	1	0.994444	100
INTERPRO	IPR000742:Epidermal growth factor-like domain	3	1.1583	0.808298	SNED1, LTBP4, ITGBL1	244	231	18559	0.987811	1	1	100
Annotation Cluster 30	Enrichment Score: 0.09471061111819114
Category	Term	Count	%	PValue	Genes	List Total	Pop Hits	Pop Total	Fold Enrichment	Bonferroni	Benjamini	FDR
GOTERM_MF_DIRECT	GO:0003924~GTPase activity	4	1.5444	0.632686	GNA14, RAB17, RHOU, GBP1	235	234	16881	1.22793	1	0.999957	99.9999
UP_SEQ_FEATURE	nucleotide phosphate-binding region:GTP	4	1.5444	0.75946	GNA14, RAB17, RHOU, GBP1	257	310	20063	1.00731	1	1	100
UP_KEYWORDS	GTP-binding	4	1.5444	0.806846	GNA14, RAB17, RHOU, GBP1	259	343	20581	0.926686	1	0.994569	100
GOTERM_MF_DIRECT	GO:0005525~GTP binding	4	1.5444	0.904238	GNA14, RAB17, RHOU, GBP1	235	384	16881	0.748271	1	1	100
UP_KEYWORDS	Lipoprotein	7	2.7027	0.958695	SMPDL3B, CDC42SE2, CLU, RAB17, PPM1B, RHOU, GBP1	259	852	20581	0.652868	1	0.99979	100
Annotation Cluster 31	Enrichment Score: 0.05772571992906788
Category	Term	Count	%	PValue	Genes	List Total	Pop Hits	Pop Total	Fold Enrichment	Bonferroni	Benjamini	FDR
UP_SEQ_FEATURE	repeat:WD 4	3	1.1583	0.839293	BTRC, FBXW4, WDR60	257	255	20063	0.918425	1	1	100
SMART	SM00320:WD40	3	1.1583	0.855301	BTRC, FBXW4, WDR60	128	267	10057	0.882812	1	1	100
UP_SEQ_FEATURE	repeat:WD 3	3	1.1583	0.860322	BTRC, FBXW4, WDR60	257	269	20063	0.870626	1	1	100
INTERPRO	IPR001680:WD40 repeat	3	1.1583	0.86869	BTRC, FBXW4, WDR60	244	268	18559	0.851434	1	1	100
UP_KEYWORDS	WD repeat	3	1.1583	0.869913	BTRC, FBXW4, WDR60	259	281	20581	0.848363	1	0.997257	100
UP_SEQ_FEATURE	repeat:WD 2	3	1.1583	0.872483	BTRC, FBXW4, WDR60	257	278	20063	0.84244	1	1	100
UP_SEQ_FEATURE	repeat:WD 1	3	1.1583	0.872483	BTRC, FBXW4, WDR60	257	278	20063	0.84244	1	1	100
INTERPRO	IPR017986:WD40-repeat-containing domain	3	1.1583	0.912135	BTRC, FBXW4, WDR60	244	306	18559	0.745701	1	1	100
INTERPRO	IPR015943:WD40/YVTN repeat-like-containing domain	3	1.1583	0.932956	BTRC, FBXW4, WDR60	244	331	18559	0.689379	1	1	100
Annotation Cluster 32	Enrichment Score: 0.04484774255081371
Category	Term	Count	%	PValue	Genes	List Total	Pop Hits	Pop Total	Fold Enrichment	Bonferroni	Benjamini	FDR
UP_KEYWORDS	Membrane	92	35.5212	0.671345	SLC5A3, PRX, TSPAN1, CPEB3, KCNAB1, GRIP1, SGPP2, LRRC8D, RHOU, CLYBL, AP1S3, FRMD3, TMEM171, SMPDL3B, ANK2, ST3GAL5, RPN1, NALCN, RANBP2, JPH1, KCNQ1, ITFG1, PGAP3, TM9SF2, CAPNS2, MAGI3, SPTLC3, PTPRN2, COX4I1, PSD4, LPCAT2, OR2W3, ANKRD13A, C6ORF89, MYCN, CWH43, VSIG2, ATP2C2, CHMP1B, STXBP6, KLRG2, CLIC5, CD81, RAB17, CLIC6, GAA, AKAP6, NFE2L1, UNC13C, GBP1, ENPP5, TAPT1, USP30, ARHGEF28, ERB…	259	7494	20581	0.97553	1	0.977019	100
UP_KEYWORDS	Transmembrane helix	62	23.9382	0.924311	SLC5A3, TSPAN1, SGPP2, LRRC8D, CLYBL, FRMD3, TMEM171, ST3GAL5, RPN1, NALCN, JPH1, KCNQ1, ITFG1, PGAP3, TM9SF2, SPTLC3, PTPRN2, COX4I1, LPCAT2, OR2W3, C6ORF89, MYCN, CWH43, ATP2C2, VSIG2, KLRG2, CLIC5, CD81, CLIC6, GAA, NFE2L1, ENPP5, USP30, TAPT1, ERBB2, ENPP4, APH1B, SLC38A10, KIT, RAG2, CX3CL1, GRAMD3, ITM2B, ESYT3, TMEM37, DAPL1, LMTK2, TMEM30B, PRSS16, PEX12, UGT8, OR2T8, TMEM30A, LYSMD3, GPR…	259	5634	20581	0.874463	1	0.999188	100
UP_KEYWORDS	Transmembrane	62	23.9382	0.928425	SLC5A3, TSPAN1, SGPP2, LRRC8D, CLYBL, FRMD3, TMEM171, ST3GAL5, RPN1, NALCN, JPH1, KCNQ1, ITFG1, PGAP3, TM9SF2, SPTLC3, PTPRN2, COX4I1, LPCAT2, OR2W3, C6ORF89, MYCN, CWH43, ATP2C2, VSIG2, KLRG2, CLIC5, CD81, CLIC6, GAA, NFE2L1, ENPP5, USP30, TAPT1, ERBB2, ENPP4, APH1B, SLC38A10, KIT, RAG2, CX3CL1, GRAMD3, ITM2B, ESYT3, TMEM37, DAPL1, LMTK2, TMEM30B, PRSS16, PEX12, UGT8, OR2T8, TMEM30A, LYSMD3, GPR…	259	5651	20581	0.871833	1	0.999256	100
GOTERM_CC_DIRECT	GO:0016021~integral component of membrane	58	22.3938	0.953263	SLC5A3, KCNAB1, SGPP2, LRRC8D, CLYBL, FRMD3, TMEM171, ST3GAL5, RPN1, NALCN, JPH1, KCNQ1, ITFG1, PGAP3, TM9SF2, SPTLC3, PTPRN2, COX4I1, LPCAT2, OR2W3, C6ORF89, MYCN, CWH43, ATP2C2, KLRG2, STXBP6, CD81, GAA, NFE2L1, ENPP5, USP30, TAPT1, ERBB2, ENPP4, APH1B, SLC38A10, KIT, RAG2, CX3CL1, GRAMD3, ESYT3, TMEM37, DAPL1, LMTK2, TMEM30B, PRSS16, UGT8, OR2T8, TMEM30A, LYSMD3, GPR155, SMAD6, PODXL, FTO, LAM…	241	5163	18224	0.849479	1	0.999991	100
UP_SEQ_FEATURE	transmembrane region	52	20.0772	0.980867	SLC5A3, TSPAN1, SGPP2, LRRC8D, FRMD3, TMEM171, ST3GAL5, RPN1, NALCN, KCNQ1, JPH1, ITFG1, PGAP3, TM9SF2, SPTLC3, PTPRN2, LPCAT2, OR2W3, C6ORF89, CWH43, ATP2C2, VSIG2, KLRG2, CLIC5, CLIC6, CD81, ENPP5, USP30, TAPT1, ERBB2, ENPP4, APH1B, SLC38A10, KIT, CX3CL1, ITM2B, ESYT3, TMEM37, LMTK2, TMEM30B, UGT8, PEX12, OR2T8, TMEM30A, LYSMD3, GPR155, PODXL, LAMP1, TXNDC15, SYT14, ABCC8, UTP14C	257	5056	20063	0.802896	1	1	100
UP_SEQ_FEATURE	topological domain:Cytoplasmic	28	10.8108	0.999033	SLC5A3, USP30, TSPAN1, ERBB2, ENPP4, CX3CL1, KIT, ITM2B, ST3GAL5, RPN1, NALCN, OR2T8, PEX12, JPH1, LYSMD3, PGAP3, TM9SF2, PODXL, PTPRN2, LPCAT2, OR2W3, LAMP1, ATP2C2, VSIG2, TXNDC15, CD81, SYT14, ABCC8	257	3456	20063	0.63248	1	1	100
Annotation Cluster 33	Enrichment Score: 0.03492558992404405
Category	Term	Count	%	PValue	Genes	List Total	Pop Hits	Pop Total	Fold Enrichment	Bonferroni	Benjamini	FDR
UP_KEYWORDS	Innate immunity	3	1.1583	0.841502	CYLD, SMPDL3B, CLU	259	261	20581	0.913371	1	0.99631	100
UP_KEYWORDS	Immunity	4	1.5444	0.951875	CYLD, SMPDL3B, CLU, GBP1	259	500	20581	0.635707	1	0.999728	100
GOTERM_BP_DIRECT	GO:0045087~innate immune response	3	1.1583	0.980817	CYLD, SMPDL3B, CLU	227	430	16792	0.516095	1	1	100
Annotation Cluster 34	Enrichment Score: 0.024227380721121444
Category	Term	Count	%	PValue	Genes	List Total	Pop Hits	Pop Total	Fold Enrichment	Bonferroni	Benjamini	FDR
SMART	SM00408:IGc2	3	1.1583	0.828556	VSIG2, IGFN1, KIT	128	250	10057	0.942844	1	1	100
INTERPRO	IPR003598:Immunoglobulin subtype 2	3	1.1583	0.841876	VSIG2, IGFN1, KIT	244	250	18559	0.912738	1	1	100
SMART	SM00409:IG	3	1.1583	0.988183	VSIG2, IGFN1, KIT	128	497	10057	0.474267	1	1	100
INTERPRO	IPR003599:Immunoglobulin subtype	3	1.1583	0.989836	VSIG2, IGFN1, KIT	244	497	18559	0.459124	1	1	100
UP_KEYWORDS	Immunoglobulin domain	3	1.1583	0.992453	VSIG2, IGFN1, KIT	259	546	20581	0.436612	1	0.999996	100
INTERPRO	IPR007110:Immunoglobulin-like domain	3	1.1583	0.999637	VSIG2, IGFN1, KIT	244	771	18559	0.295959	1	1	100
INTERPRO	IPR013783:Immunoglobulin-like fold	4	1.5444	0.999736	VSIG2, IGFN1, SNED1, KIT	244	951	18559	0.319922	1	1	100
Annotation Cluster 35	Enrichment Score: 0.007051370152860234
Category	Term	Count	%	PValue	Genes	List Total	Pop Hits	Pop Total	Fold Enrichment	Bonferroni	Benjamini	FDR
UP_SEQ_FEATURE	glycosylation site:N-linked (GlcNAc...)	44	16.9884	0.96502	SLC5A3, ENPP5, TSPAN1, LTBP4, ERBB2, LRRC8D, ENPP4, CLU, CX3CL1, KIT, ITM2B, ISM1, ITGBL1, SIAE, MAN2B2, SMPDL3B, ST3GAL5, LMTK2, RPN1, TMEM30B, PRSS16, UGT8, OR2T8, KCNQ1, TMEM30A, ITFG1, LYSMD3, PGAP3, AGA, GPR155, CES1, PODXL, PTPRN2, OR2W3, CWH43, LAMP1, VSIG2, SNED1, TXNDC15, GAA, SUMF1, SIL1, ABCC8, UTP14C	257	4234	20063	0.811268	1	1	100
UP_SEQ_FEATURE	signal peptide	33	12.7413	0.974026	ENPP5, ERBB2, LTBP4, ENPP4, CLU, CX3CL1, KIT, ISM1, ITGBL1, METTL24, SIAE, MAN2B2, SMPDL3B, RPN1, LMTK2, PRSS16, UGT8, ITFG1, PGAP3, AGA, TM9SF2, CES1, PODXL, PTPRN2, LAMP1, VSIG2, SNED1, TXNDC15, MCFD2, GAA, SUMF1, SIL1, CARTPT	257	3346	20063	0.769929	1	1	100
UP_KEYWORDS	Signal	40	15.444	0.985791	ENPP5, ERBB2, LTBP4, ENPP4, CLU, CX3CL1, KIT, ISM1, ITGBL1, METTL24, SIAE, MAN2B2, SMPDL3B, RPN1, PRSS16, UGT8, MRPL32, ITFG1, MRPS27, PGAP3, AGA, GPR155, TM9SF2, CES1, PODXL, PTPRN2, FAM45A, LAMP1, VSIG2, SNED1, TXNDC15, CD81, MCFD2, GAA, SUMF1, SIL1, CARTPT, ABAT, AHCYL2, SMARCA2	259	4160	20581	0.76407	1	0.999985	100
UP_KEYWORDS	Glycoprotein	42	16.2162	0.99511	SLC5A3, ENPP5, TSPAN1, LTBP4, ERBB2, ENPP4, CLU, CX3CL1, KIT, ITM2B, ISM1, ITGBL1, SIAE, MAN2B2, SMPDL3B, ST3GAL5, RPN1, TMEM30B, PRSS16, UGT8, OR2T8, KCNQ1, TMEM30A, ITFG1, LYSMD3, AGA, PGAP3, GPR155, CES1, PODXL, PTPRN2, OR2W3, C6ORF89, CWH43, LAMP1, VSIG2, SNED1, TXNDC15, GAA, SUMF1, SIL1, ABCC8	259	4551	20581	0.733346	1	0.999999	100
UP_KEYWORDS	Disulfide bond	23	8.88031	0.999955	AGA, CES1, ERBB2, LTBP4, ENPP4, CLU, CX3CL1, KIT, ITM2B, ISM1, LAMP1, VSIG2, SNED1, KLRG2, SMPDL3B, ST3GAL5, CD81, GAA, SUMF1, CARTPT, ABAT, RANBP2, OR2T8	259	3434	20581	0.532224	1	1	100
