# Supplementary material for: Global RNA Expression and DNA Methylation Patterns in Primary Anaplastic Thyroid Cancer
Source: Cancers (Basel). 2020 Mar 13;12(3):680. doi: 10.3390/cancers12030680 (PMC7140095; doi:10.3390/cancers12030680)
Supplement: Supplementary file 1 [file cancers-12-00680-s001.zip › cancers-724410 - supplementary - proof/Supplementary Table 19.xlsx]

## Sheet: Sheet1
Supplementary Table 19. Enriched motifs in enhancers that were hypermethylated in primary anaplastic thyroid cancer
Motif	Top potential transcription factor family	Top potential transcription factor subfamily	Potential transcription factor families	Potential transcription factor subfamilies	Top 5% transcription factors
HEY2_HUMAN.H11MO.0.D	BHLHE41	BHLHE41	BHLHE41	BHLHE41	BHLHE41;MYCN;ATF1;HLF;TEF;ATMIN;IKZF2;KAT7;PRMT3;SP4;ZBTB14;ZIK1;ZNF134;ZNF136;ZNF14;ZNF253;ZNF441;ZNF480;ZNF615;ZNF689;ZNF737;ZNF791;ZNF836;ZNF91;ZXDB;JRKL;TFCP2L1;BBX;HHEX;MBD2;PROX1;SMAD4;TBX3;TOPORS;ZBED2;L3MBTL4;ZBTB20;ZNF148;ZNF155;ZNF264;ZNF33A;ZNF420;ZNF506;ZNF740;ZNF766;ZNF844;NR3C2;RORC;PAX8;NFATC3;KCNIP3;USF3;CREB3L2;CREBL2
HES1_HUMAN.H11MO.0.D	BHLHE41	BHLHE41	BHLHE41	BHLHE41	BHLHE41;MYCN;ATF1;HLF;TEF;ATMIN;IKZF2;KAT7;PRMT3;SP4;ZBTB14;ZIK1;ZNF134;ZNF136;ZNF14;ZNF253;ZNF441;ZNF480;ZNF615;ZNF689;ZNF737;ZNF791;ZNF836;ZNF91;ZXDB;JRKL;TFCP2L1;BBX;HHEX;MBD2;PROX1;SMAD4;TBX3;TOPORS;ZBED2;L3MBTL4;ZBTB20;ZNF148;ZNF155;ZNF264;ZNF33A;ZNF420;ZNF506;ZNF740;ZNF766;ZNF844;NR3C2;RORC;PAX8;NFATC3;KCNIP3;USF3;CREB3L2;CREBL2
HES7_HUMAN.H11MO.0.D	BHLHE41	BHLHE41	BHLHE41	BHLHE41	BHLHE41;MYCN;ATF1;HLF;TEF;ATMIN;IKZF2;KAT7;PRMT3;SP4;ZBTB14;ZIK1;ZNF134;ZNF136;ZNF14;ZNF253;ZNF441;ZNF480;ZNF615;ZNF689;ZNF737;ZNF791;ZNF836;ZNF91;ZXDB;JRKL;TFCP2L1;BBX;HHEX;MBD2;PROX1;SMAD4;TBX3;TOPORS;ZBED2;L3MBTL4;ZBTB20;ZNF148;ZNF155;ZNF264;ZNF33A;ZNF420;ZNF506;ZNF740;ZNF766;ZNF844;NR3C2;RORC;PAX8;NFATC3;KCNIP3;USF3;CREB3L2;CREBL2
MAZ_HUMAN.H11MO.1.A	IKZF2		IKZF2;ZNF134		BHLHE41;MYCN;ATF1;HLF;TEF;ATMIN;IKZF2;KAT7;PRMT3;SP4;ZBTB14;ZIK1;ZNF134;ZNF136;ZNF14;ZNF253;ZNF441;ZNF480;ZNF615;ZNF689;ZNF737;ZNF791;ZNF836;ZNF91;ZXDB;JRKL;TFCP2L1;BBX;HHEX;MBD2;PROX1;SMAD4;TBX3;TOPORS;ZBED2;L3MBTL4;ZBTB20;ZNF148;ZNF155;ZNF264;ZNF33A;ZNF420;ZNF506;ZNF740;ZNF766;ZNF844;NR3C2;RORC;PAX8;NFATC3;KCNIP3;USF3;CREB3L2;CREBL2
PATZ1_HUMAN.H11MO.0.C	IKZF2		IKZF2;ZNF134		BHLHE41;MYCN;ATF1;HLF;TEF;ATMIN;IKZF2;KAT7;PRMT3;SP4;ZBTB14;ZIK1;ZNF134;ZNF136;ZNF14;ZNF253;ZNF441;ZNF480;ZNF615;ZNF689;ZNF737;ZNF791;ZNF836;ZNF91;ZXDB;JRKL;TFCP2L1;BBX;HHEX;MBD2;PROX1;SMAD4;TBX3;TOPORS;ZBED2;L3MBTL4;ZBTB20;ZNF148;ZNF155;ZNF264;ZNF33A;ZNF420;ZNF506;ZNF740;ZNF766;ZNF844;NR3C2;RORC;PAX8;NFATC3;KCNIP3;USF3;CREB3L2;CREBL2
ZN219_HUMAN.H11MO.0.D	IKZF2		IKZF2;ZNF134		BHLHE41;MYCN;ATF1;HLF;TEF;ATMIN;IKZF2;KAT7;PRMT3;SP4;ZBTB14;ZIK1;ZNF134;ZNF136;ZNF14;ZNF253;ZNF441;ZNF480;ZNF615;ZNF689;ZNF737;ZNF791;ZNF836;ZNF91;ZXDB;JRKL;TFCP2L1;BBX;HHEX;MBD2;PROX1;SMAD4;TBX3;TOPORS;ZBED2;L3MBTL4;ZBTB20;ZNF148;ZNF155;ZNF264;ZNF33A;ZNF420;ZNF506;ZNF740;ZNF766;ZNF844;NR3C2;RORC;PAX8;NFATC3;KCNIP3;USF3;CREB3L2;CREBL2
MECP2_HUMAN.H11MO.0.C					BHLHE41;MYCN;ATF1;HLF;TEF;ATMIN;IKZF2;KAT7;PRMT3;SP4;ZBTB14;ZIK1;ZNF134;ZNF136;ZNF14;ZNF253;ZNF441;ZNF480;ZNF615;ZNF689;ZNF737;ZNF791;ZNF836;ZNF91;ZXDB;JRKL;TFCP2L1;BBX;HHEX;MBD2;PROX1;SMAD4;TBX3;TOPORS;ZBED2;L3MBTL4;ZBTB20;ZNF148;ZNF155;ZNF264;ZNF33A;ZNF420;ZNF506;ZNF740;ZNF766;ZNF844;NR3C2;RORC;PAX8;NFATC3;KCNIP3;USF3;CREB3L2;CREBL2
E2F4_HUMAN.H11MO.0.A					BHLHE41;MYCN;ATF1;HLF;TEF;ATMIN;IKZF2;KAT7;PRMT3;SP4;ZBTB14;ZIK1;ZNF134;ZNF136;ZNF14;ZNF253;ZNF441;ZNF480;ZNF615;ZNF689;ZNF737;ZNF791;ZNF836;ZNF91;ZXDB;JRKL;TFCP2L1;BBX;HHEX;MBD2;PROX1;SMAD4;TBX3;TOPORS;ZBED2;L3MBTL4;ZBTB20;ZNF148;ZNF155;ZNF264;ZNF33A;ZNF420;ZNF506;ZNF740;ZNF766;ZNF844;NR3C2;RORC;PAX8;NFATC3;KCNIP3;USF3;CREB3L2;CREBL2
E2F4_HUMAN.H11MO.1.A					BHLHE41;MYCN;ATF1;HLF;TEF;ATMIN;IKZF2;KAT7;PRMT3;SP4;ZBTB14;ZIK1;ZNF134;ZNF136;ZNF14;ZNF253;ZNF441;ZNF480;ZNF615;ZNF689;ZNF737;ZNF791;ZNF836;ZNF91;ZXDB;JRKL;TFCP2L1;BBX;HHEX;MBD2;PROX1;SMAD4;TBX3;TOPORS;ZBED2;L3MBTL4;ZBTB20;ZNF148;ZNF155;ZNF264;ZNF33A;ZNF420;ZNF506;ZNF740;ZNF766;ZNF844;NR3C2;RORC;PAX8;NFATC3;KCNIP3;USF3;CREB3L2;CREBL2
MAZ_HUMAN.H11MO.0.A	IKZF2		IKZF2;ZNF134		BHLHE41;MYCN;ATF1;HLF;TEF;ATMIN;IKZF2;KAT7;PRMT3;SP4;ZBTB14;ZIK1;ZNF134;ZNF136;ZNF14;ZNF253;ZNF441;ZNF480;ZNF615;ZNF689;ZNF737;ZNF791;ZNF836;ZNF91;ZXDB;JRKL;TFCP2L1;BBX;HHEX;MBD2;PROX1;SMAD4;TBX3;TOPORS;ZBED2;L3MBTL4;ZBTB20;ZNF148;ZNF155;ZNF264;ZNF33A;ZNF420;ZNF506;ZNF740;ZNF766;ZNF844;NR3C2;RORC;PAX8;NFATC3;KCNIP3;USF3;CREB3L2;CREBL2
THAP1_HUMAN.H11MO.0.C					BHLHE41;MYCN;ATF1;HLF;TEF;ATMIN;IKZF2;KAT7;PRMT3;SP4;ZBTB14;ZIK1;ZNF134;ZNF136;ZNF14;ZNF253;ZNF441;ZNF480;ZNF615;ZNF689;ZNF737;ZNF791;ZNF836;ZNF91;ZXDB;JRKL;TFCP2L1;BBX;HHEX;MBD2;PROX1;SMAD4;TBX3;TOPORS;ZBED2;L3MBTL4;ZBTB20;ZNF148;ZNF155;ZNF264;ZNF33A;ZNF420;ZNF506;ZNF740;ZNF766;ZNF844;NR3C2;RORC;PAX8;NFATC3;KCNIP3;USF3;CREB3L2;CREBL2
E2F1_HUMAN.H11MO.0.A					BHLHE41;MYCN;ATF1;HLF;TEF;ATMIN;IKZF2;KAT7;PRMT3;SP4;ZBTB14;ZIK1;ZNF134;ZNF136;ZNF14;ZNF253;ZNF441;ZNF480;ZNF615;ZNF689;ZNF737;ZNF791;ZNF836;ZNF91;ZXDB;JRKL;TFCP2L1;BBX;HHEX;MBD2;PROX1;SMAD4;TBX3;TOPORS;ZBED2;L3MBTL4;ZBTB20;ZNF148;ZNF155;ZNF264;ZNF33A;ZNF420;ZNF506;ZNF740;ZNF766;ZNF844;NR3C2;RORC;PAX8;NFATC3;KCNIP3;USF3;CREB3L2;CREBL2
VEZF1_HUMAN.H11MO.0.C	IKZF2		IKZF2;ZNF134		BHLHE41;MYCN;ATF1;HLF;TEF;ATMIN;IKZF2;KAT7;PRMT3;SP4;ZBTB14;ZIK1;ZNF134;ZNF136;ZNF14;ZNF253;ZNF441;ZNF480;ZNF615;ZNF689;ZNF737;ZNF791;ZNF836;ZNF91;ZXDB;JRKL;TFCP2L1;BBX;HHEX;MBD2;PROX1;SMAD4;TBX3;TOPORS;ZBED2;L3MBTL4;ZBTB20;ZNF148;ZNF155;ZNF264;ZNF33A;ZNF420;ZNF506;ZNF740;ZNF766;ZNF844;NR3C2;RORC;PAX8;NFATC3;KCNIP3;USF3;CREB3L2;CREBL2
VEZF1_HUMAN.H11MO.1.C	IKZF2		IKZF2;ZNF134		BHLHE41;MYCN;ATF1;HLF;TEF;ATMIN;IKZF2;KAT7;PRMT3;SP4;ZBTB14;ZIK1;ZNF134;ZNF136;ZNF14;ZNF253;ZNF441;ZNF480;ZNF615;ZNF689;ZNF737;ZNF791;ZNF836;ZNF91;ZXDB;JRKL;TFCP2L1;BBX;HHEX;MBD2;PROX1;SMAD4;TBX3;TOPORS;ZBED2;L3MBTL4;ZBTB20;ZNF148;ZNF155;ZNF264;ZNF33A;ZNF420;ZNF506;ZNF740;ZNF766;ZNF844;NR3C2;RORC;PAX8;NFATC3;KCNIP3;USF3;CREB3L2;CREBL2
E2F2_HUMAN.H11MO.0.B					BHLHE41;MYCN;ATF1;HLF;TEF;ATMIN;IKZF2;KAT7;PRMT3;SP4;ZBTB14;ZIK1;ZNF134;ZNF136;ZNF14;ZNF253;ZNF441;ZNF480;ZNF615;ZNF689;ZNF737;ZNF791;ZNF836;ZNF91;ZXDB;JRKL;TFCP2L1;BBX;HHEX;MBD2;PROX1;SMAD4;TBX3;TOPORS;ZBED2;L3MBTL4;ZBTB20;ZNF148;ZNF155;ZNF264;ZNF33A;ZNF420;ZNF506;ZNF740;ZNF766;ZNF844;NR3C2;RORC;PAX8;NFATC3;KCNIP3;USF3;CREB3L2;CREBL2
PATZ1_HUMAN.H11MO.1.C	IKZF2		IKZF2;ZNF134		BHLHE41;MYCN;ATF1;HLF;TEF;ATMIN;IKZF2;KAT7;PRMT3;SP4;ZBTB14;ZIK1;ZNF134;ZNF136;ZNF14;ZNF253;ZNF441;ZNF480;ZNF615;ZNF689;ZNF737;ZNF791;ZNF836;ZNF91;ZXDB;JRKL;TFCP2L1;BBX;HHEX;MBD2;PROX1;SMAD4;TBX3;TOPORS;ZBED2;L3MBTL4;ZBTB20;ZNF148;ZNF155;ZNF264;ZNF33A;ZNF420;ZNF506;ZNF740;ZNF766;ZNF844;NR3C2;RORC;PAX8;NFATC3;KCNIP3;USF3;CREB3L2;CREBL2
HINFP_HUMAN.H11MO.0.C	IKZF2		IKZF2;ZNF134		BHLHE41;MYCN;ATF1;HLF;TEF;ATMIN;IKZF2;KAT7;PRMT3;SP4;ZBTB14;ZIK1;ZNF134;ZNF136;ZNF14;ZNF253;ZNF441;ZNF480;ZNF615;ZNF689;ZNF737;ZNF791;ZNF836;ZNF91;ZXDB;JRKL;TFCP2L1;BBX;HHEX;MBD2;PROX1;SMAD4;TBX3;TOPORS;ZBED2;L3MBTL4;ZBTB20;ZNF148;ZNF155;ZNF264;ZNF33A;ZNF420;ZNF506;ZNF740;ZNF766;ZNF844;NR3C2;RORC;PAX8;NFATC3;KCNIP3;USF3;CREB3L2;CREBL2
SALL4_HUMAN.H11MO.0.B	IKZF2		IKZF2;ZNF134		BHLHE41;MYCN;ATF1;HLF;TEF;ATMIN;IKZF2;KAT7;PRMT3;SP4;ZBTB14;ZIK1;ZNF134;ZNF136;ZNF14;ZNF253;ZNF441;ZNF480;ZNF615;ZNF689;ZNF737;ZNF791;ZNF836;ZNF91;ZXDB;JRKL;TFCP2L1;BBX;HHEX;MBD2;PROX1;SMAD4;TBX3;TOPORS;ZBED2;L3MBTL4;ZBTB20;ZNF148;ZNF155;ZNF264;ZNF33A;ZNF420;ZNF506;ZNF740;ZNF766;ZNF844;NR3C2;RORC;PAX8;NFATC3;KCNIP3;USF3;CREB3L2;CREBL2
TBX15_HUMAN.H11MO.0.D					BHLHE41;MYCN;ATF1;HLF;TEF;ATMIN;IKZF2;KAT7;PRMT3;SP4;ZBTB14;ZIK1;ZNF134;ZNF136;ZNF14;ZNF253;ZNF441;ZNF480;ZNF615;ZNF689;ZNF737;ZNF791;ZNF836;ZNF91;ZXDB;JRKL;TFCP2L1;BBX;HHEX;MBD2;PROX1;SMAD4;TBX3;TOPORS;ZBED2;L3MBTL4;ZBTB20;ZNF148;ZNF155;ZNF264;ZNF33A;ZNF420;ZNF506;ZNF740;ZNF766;ZNF844;NR3C2;RORC;PAX8;NFATC3;KCNIP3;USF3;CREB3L2;CREBL2
INSM1_HUMAN.H11MO.0.C	IKZF2		IKZF2;ZNF134		BHLHE41;MYCN;ATF1;HLF;TEF;ATMIN;IKZF2;KAT7;PRMT3;SP4;ZBTB14;ZIK1;ZNF134;ZNF136;ZNF14;ZNF253;ZNF441;ZNF480;ZNF615;ZNF689;ZNF737;ZNF791;ZNF836;ZNF91;ZXDB;JRKL;TFCP2L1;BBX;HHEX;MBD2;PROX1;SMAD4;TBX3;TOPORS;ZBED2;L3MBTL4;ZBTB20;ZNF148;ZNF155;ZNF264;ZNF33A;ZNF420;ZNF506;ZNF740;ZNF766;ZNF844;NR3C2;RORC;PAX8;NFATC3;KCNIP3;USF3;CREB3L2;CREBL2
ZEP2_HUMAN.H11MO.0.D	IKZF2		IKZF2;ZNF134		BHLHE41;MYCN;ATF1;HLF;TEF;ATMIN;IKZF2;KAT7;PRMT3;SP4;ZBTB14;ZIK1;ZNF134;ZNF136;ZNF14;ZNF253;ZNF441;ZNF480;ZNF615;ZNF689;ZNF737;ZNF791;ZNF836;ZNF91;ZXDB;JRKL;TFCP2L1;BBX;HHEX;MBD2;PROX1;SMAD4;TBX3;TOPORS;ZBED2;L3MBTL4;ZBTB20;ZNF148;ZNF155;ZNF264;ZNF33A;ZNF420;ZNF506;ZNF740;ZNF766;ZNF844;NR3C2;RORC;PAX8;NFATC3;KCNIP3;USF3;CREB3L2;CREBL2
HIC1_HUMAN.H11MO.0.C	IKZF2		IKZF2;ZNF134		BHLHE41;MYCN;ATF1;HLF;TEF;ATMIN;IKZF2;KAT7;PRMT3;SP4;ZBTB14;ZIK1;ZNF134;ZNF136;ZNF14;ZNF253;ZNF441;ZNF480;ZNF615;ZNF689;ZNF737;ZNF791;ZNF836;ZNF91;ZXDB;JRKL;TFCP2L1;BBX;HHEX;MBD2;PROX1;SMAD4;TBX3;TOPORS;ZBED2;L3MBTL4;ZBTB20;ZNF148;ZNF155;ZNF264;ZNF33A;ZNF420;ZNF506;ZNF740;ZNF766;ZNF844;NR3C2;RORC;PAX8;NFATC3;KCNIP3;USF3;CREB3L2;CREBL2
MBD2_HUMAN.H11MO.0.B	MBD2	MBD2	MBD2	MBD2	BHLHE41;MYCN;ATF1;HLF;TEF;ATMIN;IKZF2;KAT7;PRMT3;SP4;ZBTB14;ZIK1;ZNF134;ZNF136;ZNF14;ZNF253;ZNF441;ZNF480;ZNF615;ZNF689;ZNF737;ZNF791;ZNF836;ZNF91;ZXDB;JRKL;TFCP2L1;BBX;HHEX;MBD2;PROX1;SMAD4;TBX3;TOPORS;ZBED2;L3MBTL4;ZBTB20;ZNF148;ZNF155;ZNF264;ZNF33A;ZNF420;ZNF506;ZNF740;ZNF766;ZNF844;NR3C2;RORC;PAX8;NFATC3;KCNIP3;USF3;CREB3L2;CREBL2
SRBP2_HUMAN.H11MO.0.B	MYCN		MYCN		BHLHE41;MYCN;ATF1;HLF;TEF;ATMIN;IKZF2;KAT7;PRMT3;SP4;ZBTB14;ZIK1;ZNF134;ZNF136;ZNF14;ZNF253;ZNF441;ZNF480;ZNF615;ZNF689;ZNF737;ZNF791;ZNF836;ZNF91;ZXDB;JRKL;TFCP2L1;BBX;HHEX;MBD2;PROX1;SMAD4;TBX3;TOPORS;ZBED2;L3MBTL4;ZBTB20;ZNF148;ZNF155;ZNF264;ZNF33A;ZNF420;ZNF506;ZNF740;ZNF766;ZNF844;NR3C2;RORC;PAX8;NFATC3;KCNIP3;USF3;CREB3L2;CREBL2
NRF1_HUMAN.H11MO.0.A					BHLHE41;MYCN;ATF1;HLF;TEF;ATMIN;IKZF2;KAT7;PRMT3;SP4;ZBTB14;ZIK1;ZNF134;ZNF136;ZNF14;ZNF253;ZNF441;ZNF480;ZNF615;ZNF689;ZNF737;ZNF791;ZNF836;ZNF91;ZXDB;JRKL;TFCP2L1;BBX;HHEX;MBD2;PROX1;SMAD4;TBX3;TOPORS;ZBED2;L3MBTL4;ZBTB20;ZNF148;ZNF155;ZNF264;ZNF33A;ZNF420;ZNF506;ZNF740;ZNF766;ZNF844;NR3C2;RORC;PAX8;NFATC3;KCNIP3;USF3;CREB3L2;CREBL2
MXI1_HUMAN.H11MO.0.A	MYCN		MYCN		BHLHE41;MYCN;ATF1;HLF;TEF;ATMIN;IKZF2;KAT7;PRMT3;SP4;ZBTB14;ZIK1;ZNF134;ZNF136;ZNF14;ZNF253;ZNF441;ZNF480;ZNF615;ZNF689;ZNF737;ZNF791;ZNF836;ZNF91;ZXDB;JRKL;TFCP2L1;BBX;HHEX;MBD2;PROX1;SMAD4;TBX3;TOPORS;ZBED2;L3MBTL4;ZBTB20;ZNF148;ZNF155;ZNF264;ZNF33A;ZNF420;ZNF506;ZNF740;ZNF766;ZNF844;NR3C2;RORC;PAX8;NFATC3;KCNIP3;USF3;CREB3L2;CREBL2
MYCN_HUMAN.H11MO.0.A	MYCN	MYCN	MYCN	MYCN	BHLHE41;MYCN;ATF1;HLF;TEF;ATMIN;IKZF2;KAT7;PRMT3;SP4;ZBTB14;ZIK1;ZNF134;ZNF136;ZNF14;ZNF253;ZNF441;ZNF480;ZNF615;ZNF689;ZNF737;ZNF791;ZNF836;ZNF91;ZXDB;JRKL;TFCP2L1;BBX;HHEX;MBD2;PROX1;SMAD4;TBX3;TOPORS;ZBED2;L3MBTL4;ZBTB20;ZNF148;ZNF155;ZNF264;ZNF33A;ZNF420;ZNF506;ZNF740;ZNF766;ZNF844;NR3C2;RORC;PAX8;NFATC3;KCNIP3;USF3;CREB3L2;CREBL2
AP2D_HUMAN.H11MO.0.D					BHLHE41;MYCN;ATF1;HLF;TEF;ATMIN;IKZF2;KAT7;PRMT3;SP4;ZBTB14;ZIK1;ZNF134;ZNF136;ZNF14;ZNF253;ZNF441;ZNF480;ZNF615;ZNF689;ZNF737;ZNF791;ZNF836;ZNF91;ZXDB;JRKL;TFCP2L1;BBX;HHEX;MBD2;PROX1;SMAD4;TBX3;TOPORS;ZBED2;L3MBTL4;ZBTB20;ZNF148;ZNF155;ZNF264;ZNF33A;ZNF420;ZNF506;ZNF740;ZNF766;ZNF844;NR3C2;RORC;PAX8;NFATC3;KCNIP3;USF3;CREB3L2;CREBL2
AP2B_HUMAN.H11MO.0.B					BHLHE41;MYCN;ATF1;HLF;TEF;ATMIN;IKZF2;KAT7;PRMT3;SP4;ZBTB14;ZIK1;ZNF134;ZNF136;ZNF14;ZNF253;ZNF441;ZNF480;ZNF615;ZNF689;ZNF737;ZNF791;ZNF836;ZNF91;ZXDB;JRKL;TFCP2L1;BBX;HHEX;MBD2;PROX1;SMAD4;TBX3;TOPORS;ZBED2;L3MBTL4;ZBTB20;ZNF148;ZNF155;ZNF264;ZNF33A;ZNF420;ZNF506;ZNF740;ZNF766;ZNF844;NR3C2;RORC;PAX8;NFATC3;KCNIP3;USF3;CREB3L2;CREBL2
ESR2_HUMAN.H11MO.0.A	NR3C2		NR3C2		BHLHE41;MYCN;ATF1;HLF;TEF;ATMIN;IKZF2;KAT7;PRMT3;SP4;ZBTB14;ZIK1;ZNF134;ZNF136;ZNF14;ZNF253;ZNF441;ZNF480;ZNF615;ZNF689;ZNF737;ZNF791;ZNF836;ZNF91;ZXDB;JRKL;TFCP2L1;BBX;HHEX;MBD2;PROX1;SMAD4;TBX3;TOPORS;ZBED2;L3MBTL4;ZBTB20;ZNF148;ZNF155;ZNF264;ZNF33A;ZNF420;ZNF506;ZNF740;ZNF766;ZNF844;NR3C2;RORC;PAX8;NFATC3;KCNIP3;USF3;CREB3L2;CREBL2
PAX5_HUMAN.H11MO.0.A	PAX8	PAX8	PAX8	PAX8	BHLHE41;MYCN;ATF1;HLF;TEF;ATMIN;IKZF2;KAT7;PRMT3;SP4;ZBTB14;ZIK1;ZNF134;ZNF136;ZNF14;ZNF253;ZNF441;ZNF480;ZNF615;ZNF689;ZNF737;ZNF791;ZNF836;ZNF91;ZXDB;JRKL;TFCP2L1;BBX;HHEX;MBD2;PROX1;SMAD4;TBX3;TOPORS;ZBED2;L3MBTL4;ZBTB20;ZNF148;ZNF155;ZNF264;ZNF33A;ZNF420;ZNF506;ZNF740;ZNF766;ZNF844;NR3C2;RORC;PAX8;NFATC3;KCNIP3;USF3;CREB3L2;CREBL2
PROX1_HUMAN.H11MO.0.D	PROX1	PROX1	PROX1	PROX1	BHLHE41;MYCN;ATF1;HLF;TEF;ATMIN;IKZF2;KAT7;PRMT3;SP4;ZBTB14;ZIK1;ZNF134;ZNF136;ZNF14;ZNF253;ZNF441;ZNF480;ZNF615;ZNF689;ZNF737;ZNF791;ZNF836;ZNF91;ZXDB;JRKL;TFCP2L1;BBX;HHEX;MBD2;PROX1;SMAD4;TBX3;TOPORS;ZBED2;L3MBTL4;ZBTB20;ZNF148;ZNF155;ZNF264;ZNF33A;ZNF420;ZNF506;ZNF740;ZNF766;ZNF844;NR3C2;RORC;PAX8;NFATC3;KCNIP3;USF3;CREB3L2;CREBL2
NR1H4_HUMAN.H11MO.0.B	RORC		RORC		BHLHE41;MYCN;ATF1;HLF;TEF;ATMIN;IKZF2;KAT7;PRMT3;SP4;ZBTB14;ZIK1;ZNF134;ZNF136;ZNF14;ZNF253;ZNF441;ZNF480;ZNF615;ZNF689;ZNF737;ZNF791;ZNF836;ZNF91;ZXDB;JRKL;TFCP2L1;BBX;HHEX;MBD2;PROX1;SMAD4;TBX3;TOPORS;ZBED2;L3MBTL4;ZBTB20;ZNF148;ZNF155;ZNF264;ZNF33A;ZNF420;ZNF506;ZNF740;ZNF766;ZNF844;NR3C2;RORC;PAX8;NFATC3;KCNIP3;USF3;CREB3L2;CREBL2
SP3_HUMAN.H11MO.0.B	SP4	SP4	SP4	SP4	BHLHE41;MYCN;ATF1;HLF;TEF;ATMIN;IKZF2;KAT7;PRMT3;SP4;ZBTB14;ZIK1;ZNF134;ZNF136;ZNF14;ZNF253;ZNF441;ZNF480;ZNF615;ZNF689;ZNF737;ZNF791;ZNF836;ZNF91;ZXDB;JRKL;TFCP2L1;BBX;HHEX;MBD2;PROX1;SMAD4;TBX3;TOPORS;ZBED2;L3MBTL4;ZBTB20;ZNF148;ZNF155;ZNF264;ZNF33A;ZNF420;ZNF506;ZNF740;ZNF766;ZNF844;NR3C2;RORC;PAX8;NFATC3;KCNIP3;USF3;CREB3L2;CREBL2
SP2_HUMAN.H11MO.0.A	SP4	SP4	SP4	SP4	BHLHE41;MYCN;ATF1;HLF;TEF;ATMIN;IKZF2;KAT7;PRMT3;SP4;ZBTB14;ZIK1;ZNF134;ZNF136;ZNF14;ZNF253;ZNF441;ZNF480;ZNF615;ZNF689;ZNF737;ZNF791;ZNF836;ZNF91;ZXDB;JRKL;TFCP2L1;BBX;HHEX;MBD2;PROX1;SMAD4;TBX3;TOPORS;ZBED2;L3MBTL4;ZBTB20;ZNF148;ZNF155;ZNF264;ZNF33A;ZNF420;ZNF506;ZNF740;ZNF766;ZNF844;NR3C2;RORC;PAX8;NFATC3;KCNIP3;USF3;CREB3L2;CREBL2
SP1_HUMAN.H11MO.1.A	SP4	SP4	SP4	SP4	BHLHE41;MYCN;ATF1;HLF;TEF;ATMIN;IKZF2;KAT7;PRMT3;SP4;ZBTB14;ZIK1;ZNF134;ZNF136;ZNF14;ZNF253;ZNF441;ZNF480;ZNF615;ZNF689;ZNF737;ZNF791;ZNF836;ZNF91;ZXDB;JRKL;TFCP2L1;BBX;HHEX;MBD2;PROX1;SMAD4;TBX3;TOPORS;ZBED2;L3MBTL4;ZBTB20;ZNF148;ZNF155;ZNF264;ZNF33A;ZNF420;ZNF506;ZNF740;ZNF766;ZNF844;NR3C2;RORC;PAX8;NFATC3;KCNIP3;USF3;CREB3L2;CREBL2
TFDP1_HUMAN.H11MO.0.C					BHLHE41;MYCN;ATF1;HLF;TEF;ATMIN;IKZF2;KAT7;PRMT3;SP4;ZBTB14;ZIK1;ZNF134;ZNF136;ZNF14;ZNF253;ZNF441;ZNF480;ZNF615;ZNF689;ZNF737;ZNF791;ZNF836;ZNF91;ZXDB;JRKL;TFCP2L1;BBX;HHEX;MBD2;PROX1;SMAD4;TBX3;TOPORS;ZBED2;L3MBTL4;ZBTB20;ZNF148;ZNF155;ZNF264;ZNF33A;ZNF420;ZNF506;ZNF740;ZNF766;ZNF844;NR3C2;RORC;PAX8;NFATC3;KCNIP3;USF3;CREB3L2;CREBL2
SP1_HUMAN.H11MO.0.A	SP4	SP4	SP4	SP4	BHLHE41;MYCN;ATF1;HLF;TEF;ATMIN;IKZF2;KAT7;PRMT3;SP4;ZBTB14;ZIK1;ZNF134;ZNF136;ZNF14;ZNF253;ZNF441;ZNF480;ZNF615;ZNF689;ZNF737;ZNF791;ZNF836;ZNF91;ZXDB;JRKL;TFCP2L1;BBX;HHEX;MBD2;PROX1;SMAD4;TBX3;TOPORS;ZBED2;L3MBTL4;ZBTB20;ZNF148;ZNF155;ZNF264;ZNF33A;ZNF420;ZNF506;ZNF740;ZNF766;ZNF844;NR3C2;RORC;PAX8;NFATC3;KCNIP3;USF3;CREB3L2;CREBL2
KLF3_HUMAN.H11MO.0.B	SP4		SP4		BHLHE41;MYCN;ATF1;HLF;TEF;ATMIN;IKZF2;KAT7;PRMT3;SP4;ZBTB14;ZIK1;ZNF134;ZNF136;ZNF14;ZNF253;ZNF441;ZNF480;ZNF615;ZNF689;ZNF737;ZNF791;ZNF836;ZNF91;ZXDB;JRKL;TFCP2L1;BBX;HHEX;MBD2;PROX1;SMAD4;TBX3;TOPORS;ZBED2;L3MBTL4;ZBTB20;ZNF148;ZNF155;ZNF264;ZNF33A;ZNF420;ZNF506;ZNF740;ZNF766;ZNF844;NR3C2;RORC;PAX8;NFATC3;KCNIP3;USF3;CREB3L2;CREBL2
TBX1_HUMAN.H11MO.0.D					BHLHE41;MYCN;ATF1;HLF;TEF;ATMIN;IKZF2;KAT7;PRMT3;SP4;ZBTB14;ZIK1;ZNF134;ZNF136;ZNF14;ZNF253;ZNF441;ZNF480;ZNF615;ZNF689;ZNF737;ZNF791;ZNF836;ZNF91;ZXDB;JRKL;TFCP2L1;BBX;HHEX;MBD2;PROX1;SMAD4;TBX3;TOPORS;ZBED2;L3MBTL4;ZBTB20;ZNF148;ZNF155;ZNF264;ZNF33A;ZNF420;ZNF506;ZNF740;ZNF766;ZNF844;NR3C2;RORC;PAX8;NFATC3;KCNIP3;USF3;CREB3L2;CREBL2
E2F7_HUMAN.H11MO.0.B					BHLHE41;MYCN;ATF1;HLF;TEF;ATMIN;IKZF2;KAT7;PRMT3;SP4;ZBTB14;ZIK1;ZNF134;ZNF136;ZNF14;ZNF253;ZNF441;ZNF480;ZNF615;ZNF689;ZNF737;ZNF791;ZNF836;ZNF91;ZXDB;JRKL;TFCP2L1;BBX;HHEX;MBD2;PROX1;SMAD4;TBX3;TOPORS;ZBED2;L3MBTL4;ZBTB20;ZNF148;ZNF155;ZNF264;ZNF33A;ZNF420;ZNF506;ZNF740;ZNF766;ZNF844;NR3C2;RORC;PAX8;NFATC3;KCNIP3;USF3;CREB3L2;CREBL2
KLF6_HUMAN.H11MO.0.A	SP4		SP4		BHLHE41;MYCN;ATF1;HLF;TEF;ATMIN;IKZF2;KAT7;PRMT3;SP4;ZBTB14;ZIK1;ZNF134;ZNF136;ZNF14;ZNF253;ZNF441;ZNF480;ZNF615;ZNF689;ZNF737;ZNF791;ZNF836;ZNF91;ZXDB;JRKL;TFCP2L1;BBX;HHEX;MBD2;PROX1;SMAD4;TBX3;TOPORS;ZBED2;L3MBTL4;ZBTB20;ZNF148;ZNF155;ZNF264;ZNF33A;ZNF420;ZNF506;ZNF740;ZNF766;ZNF844;NR3C2;RORC;PAX8;NFATC3;KCNIP3;USF3;CREB3L2;CREBL2
KLF16_HUMAN.H11MO.0.D	SP4		SP4		BHLHE41;MYCN;ATF1;HLF;TEF;ATMIN;IKZF2;KAT7;PRMT3;SP4;ZBTB14;ZIK1;ZNF134;ZNF136;ZNF14;ZNF253;ZNF441;ZNF480;ZNF615;ZNF689;ZNF737;ZNF791;ZNF836;ZNF91;ZXDB;JRKL;TFCP2L1;BBX;HHEX;MBD2;PROX1;SMAD4;TBX3;TOPORS;ZBED2;L3MBTL4;ZBTB20;ZNF148;ZNF155;ZNF264;ZNF33A;ZNF420;ZNF506;ZNF740;ZNF766;ZNF844;NR3C2;RORC;PAX8;NFATC3;KCNIP3;USF3;CREB3L2;CREBL2
E2F5_HUMAN.H11MO.0.B					BHLHE41;MYCN;ATF1;HLF;TEF;ATMIN;IKZF2;KAT7;PRMT3;SP4;ZBTB14;ZIK1;ZNF134;ZNF136;ZNF14;ZNF253;ZNF441;ZNF480;ZNF615;ZNF689;ZNF737;ZNF791;ZNF836;ZNF91;ZXDB;JRKL;TFCP2L1;BBX;HHEX;MBD2;PROX1;SMAD4;TBX3;TOPORS;ZBED2;L3MBTL4;ZBTB20;ZNF148;ZNF155;ZNF264;ZNF33A;ZNF420;ZNF506;ZNF740;ZNF766;ZNF844;NR3C2;RORC;PAX8;NFATC3;KCNIP3;USF3;CREB3L2;CREBL2
KLF12_HUMAN.H11MO.0.C	SP4		SP4		BHLHE41;MYCN;ATF1;HLF;TEF;ATMIN;IKZF2;KAT7;PRMT3;SP4;ZBTB14;ZIK1;ZNF134;ZNF136;ZNF14;ZNF253;ZNF441;ZNF480;ZNF615;ZNF689;ZNF737;ZNF791;ZNF836;ZNF91;ZXDB;JRKL;TFCP2L1;BBX;HHEX;MBD2;PROX1;SMAD4;TBX3;TOPORS;ZBED2;L3MBTL4;ZBTB20;ZNF148;ZNF155;ZNF264;ZNF33A;ZNF420;ZNF506;ZNF740;ZNF766;ZNF844;NR3C2;RORC;PAX8;NFATC3;KCNIP3;USF3;CREB3L2;CREBL2
KLF15_HUMAN.H11MO.0.A	SP4		SP4		BHLHE41;MYCN;ATF1;HLF;TEF;ATMIN;IKZF2;KAT7;PRMT3;SP4;ZBTB14;ZIK1;ZNF134;ZNF136;ZNF14;ZNF253;ZNF441;ZNF480;ZNF615;ZNF689;ZNF737;ZNF791;ZNF836;ZNF91;ZXDB;JRKL;TFCP2L1;BBX;HHEX;MBD2;PROX1;SMAD4;TBX3;TOPORS;ZBED2;L3MBTL4;ZBTB20;ZNF148;ZNF155;ZNF264;ZNF33A;ZNF420;ZNF506;ZNF740;ZNF766;ZNF844;NR3C2;RORC;PAX8;NFATC3;KCNIP3;USF3;CREB3L2;CREBL2
KLF13_HUMAN.H11MO.0.D	SP4		SP4		BHLHE41;MYCN;ATF1;HLF;TEF;ATMIN;IKZF2;KAT7;PRMT3;SP4;ZBTB14;ZIK1;ZNF134;ZNF136;ZNF14;ZNF253;ZNF441;ZNF480;ZNF615;ZNF689;ZNF737;ZNF791;ZNF836;ZNF91;ZXDB;JRKL;TFCP2L1;BBX;HHEX;MBD2;PROX1;SMAD4;TBX3;TOPORS;ZBED2;L3MBTL4;ZBTB20;ZNF148;ZNF155;ZNF264;ZNF33A;ZNF420;ZNF506;ZNF740;ZNF766;ZNF844;NR3C2;RORC;PAX8;NFATC3;KCNIP3;USF3;CREB3L2;CREBL2
EGR4_HUMAN.H11MO.0.D	SP4		SP4		BHLHE41;MYCN;ATF1;HLF;TEF;ATMIN;IKZF2;KAT7;PRMT3;SP4;ZBTB14;ZIK1;ZNF134;ZNF136;ZNF14;ZNF253;ZNF441;ZNF480;ZNF615;ZNF689;ZNF737;ZNF791;ZNF836;ZNF91;ZXDB;JRKL;TFCP2L1;BBX;HHEX;MBD2;PROX1;SMAD4;TBX3;TOPORS;ZBED2;L3MBTL4;ZBTB20;ZNF148;ZNF155;ZNF264;ZNF33A;ZNF420;ZNF506;ZNF740;ZNF766;ZNF844;NR3C2;RORC;PAX8;NFATC3;KCNIP3;USF3;CREB3L2;CREBL2
SP4_HUMAN.H11MO.1.A	SP4	SP4	SP4	SP4	BHLHE41;MYCN;ATF1;HLF;TEF;ATMIN;IKZF2;KAT7;PRMT3;SP4;ZBTB14;ZIK1;ZNF134;ZNF136;ZNF14;ZNF253;ZNF441;ZNF480;ZNF615;ZNF689;ZNF737;ZNF791;ZNF836;ZNF91;ZXDB;JRKL;TFCP2L1;BBX;HHEX;MBD2;PROX1;SMAD4;TBX3;TOPORS;ZBED2;L3MBTL4;ZBTB20;ZNF148;ZNF155;ZNF264;ZNF33A;ZNF420;ZNF506;ZNF740;ZNF766;ZNF844;NR3C2;RORC;PAX8;NFATC3;KCNIP3;USF3;CREB3L2;CREBL2
CENPB_HUMAN.H11MO.0.D					BHLHE41;MYCN;ATF1;HLF;TEF;ATMIN;IKZF2;KAT7;PRMT3;SP4;ZBTB14;ZIK1;ZNF134;ZNF136;ZNF14;ZNF253;ZNF441;ZNF480;ZNF615;ZNF689;ZNF737;ZNF791;ZNF836;ZNF91;ZXDB;JRKL;TFCP2L1;BBX;HHEX;MBD2;PROX1;SMAD4;TBX3;TOPORS;ZBED2;L3MBTL4;ZBTB20;ZNF148;ZNF155;ZNF264;ZNF33A;ZNF420;ZNF506;ZNF740;ZNF766;ZNF844;NR3C2;RORC;PAX8;NFATC3;KCNIP3;USF3;CREB3L2;CREBL2
KLF9_HUMAN.H11MO.0.C	SP4		SP4		BHLHE41;MYCN;ATF1;HLF;TEF;ATMIN;IKZF2;KAT7;PRMT3;SP4;ZBTB14;ZIK1;ZNF134;ZNF136;ZNF14;ZNF253;ZNF441;ZNF480;ZNF615;ZNF689;ZNF737;ZNF791;ZNF836;ZNF91;ZXDB;JRKL;TFCP2L1;BBX;HHEX;MBD2;PROX1;SMAD4;TBX3;TOPORS;ZBED2;L3MBTL4;ZBTB20;ZNF148;ZNF155;ZNF264;ZNF33A;ZNF420;ZNF506;ZNF740;ZNF766;ZNF844;NR3C2;RORC;PAX8;NFATC3;KCNIP3;USF3;CREB3L2;CREBL2
PURA_HUMAN.H11MO.0.D					BHLHE41;MYCN;ATF1;HLF;TEF;ATMIN;IKZF2;KAT7;PRMT3;SP4;ZBTB14;ZIK1;ZNF134;ZNF136;ZNF14;ZNF253;ZNF441;ZNF480;ZNF615;ZNF689;ZNF737;ZNF791;ZNF836;ZNF91;ZXDB;JRKL;TFCP2L1;BBX;HHEX;MBD2;PROX1;SMAD4;TBX3;TOPORS;ZBED2;L3MBTL4;ZBTB20;ZNF148;ZNF155;ZNF264;ZNF33A;ZNF420;ZNF506;ZNF740;ZNF766;ZNF844;NR3C2;RORC;PAX8;NFATC3;KCNIP3;USF3;CREB3L2;CREBL2
SP2_HUMAN.H11MO.1.B	SP4	SP4	SP4	SP4	BHLHE41;MYCN;ATF1;HLF;TEF;ATMIN;IKZF2;KAT7;PRMT3;SP4;ZBTB14;ZIK1;ZNF134;ZNF136;ZNF14;ZNF253;ZNF441;ZNF480;ZNF615;ZNF689;ZNF737;ZNF791;ZNF836;ZNF91;ZXDB;JRKL;TFCP2L1;BBX;HHEX;MBD2;PROX1;SMAD4;TBX3;TOPORS;ZBED2;L3MBTL4;ZBTB20;ZNF148;ZNF155;ZNF264;ZNF33A;ZNF420;ZNF506;ZNF740;ZNF766;ZNF844;NR3C2;RORC;PAX8;NFATC3;KCNIP3;USF3;CREB3L2;CREBL2
TAF1_HUMAN.H11MO.0.A					BHLHE41;MYCN;ATF1;HLF;TEF;ATMIN;IKZF2;KAT7;PRMT3;SP4;ZBTB14;ZIK1;ZNF134;ZNF136;ZNF14;ZNF253;ZNF441;ZNF480;ZNF615;ZNF689;ZNF737;ZNF791;ZNF836;ZNF91;ZXDB;JRKL;TFCP2L1;BBX;HHEX;MBD2;PROX1;SMAD4;TBX3;TOPORS;ZBED2;L3MBTL4;ZBTB20;ZNF148;ZNF155;ZNF264;ZNF33A;ZNF420;ZNF506;ZNF740;ZNF766;ZNF844;NR3C2;RORC;PAX8;NFATC3;KCNIP3;USF3;CREB3L2;CREBL2
SP4_HUMAN.H11MO.0.A	SP4	SP4	SP4	SP4	BHLHE41;MYCN;ATF1;HLF;TEF;ATMIN;IKZF2;KAT7;PRMT3;SP4;ZBTB14;ZIK1;ZNF134;ZNF136;ZNF14;ZNF253;ZNF441;ZNF480;ZNF615;ZNF689;ZNF737;ZNF791;ZNF836;ZNF91;ZXDB;JRKL;TFCP2L1;BBX;HHEX;MBD2;PROX1;SMAD4;TBX3;TOPORS;ZBED2;L3MBTL4;ZBTB20;ZNF148;ZNF155;ZNF264;ZNF33A;ZNF420;ZNF506;ZNF740;ZNF766;ZNF844;NR3C2;RORC;PAX8;NFATC3;KCNIP3;USF3;CREB3L2;CREBL2
EGR1_HUMAN.H11MO.0.A	SP4		SP4		BHLHE41;MYCN;ATF1;HLF;TEF;ATMIN;IKZF2;KAT7;PRMT3;SP4;ZBTB14;ZIK1;ZNF134;ZNF136;ZNF14;ZNF253;ZNF441;ZNF480;ZNF615;ZNF689;ZNF737;ZNF791;ZNF836;ZNF91;ZXDB;JRKL;TFCP2L1;BBX;HHEX;MBD2;PROX1;SMAD4;TBX3;TOPORS;ZBED2;L3MBTL4;ZBTB20;ZNF148;ZNF155;ZNF264;ZNF33A;ZNF420;ZNF506;ZNF740;ZNF766;ZNF844;NR3C2;RORC;PAX8;NFATC3;KCNIP3;USF3;CREB3L2;CREBL2
KLF1_HUMAN.H11MO.0.A	SP4		SP4		BHLHE41;MYCN;ATF1;HLF;TEF;ATMIN;IKZF2;KAT7;PRMT3;SP4;ZBTB14;ZIK1;ZNF134;ZNF136;ZNF14;ZNF253;ZNF441;ZNF480;ZNF615;ZNF689;ZNF737;ZNF791;ZNF836;ZNF91;ZXDB;JRKL;TFCP2L1;BBX;HHEX;MBD2;PROX1;SMAD4;TBX3;TOPORS;ZBED2;L3MBTL4;ZBTB20;ZNF148;ZNF155;ZNF264;ZNF33A;ZNF420;ZNF506;ZNF740;ZNF766;ZNF844;NR3C2;RORC;PAX8;NFATC3;KCNIP3;USF3;CREB3L2;CREBL2
EGR2_HUMAN.H11MO.0.A	SP4		SP4		BHLHE41;MYCN;ATF1;HLF;TEF;ATMIN;IKZF2;KAT7;PRMT3;SP4;ZBTB14;ZIK1;ZNF134;ZNF136;ZNF14;ZNF253;ZNF441;ZNF480;ZNF615;ZNF689;ZNF737;ZNF791;ZNF836;ZNF91;ZXDB;JRKL;TFCP2L1;BBX;HHEX;MBD2;PROX1;SMAD4;TBX3;TOPORS;ZBED2;L3MBTL4;ZBTB20;ZNF148;ZNF155;ZNF264;ZNF33A;ZNF420;ZNF506;ZNF740;ZNF766;ZNF844;NR3C2;RORC;PAX8;NFATC3;KCNIP3;USF3;CREB3L2;CREBL2
EGR2_HUMAN.H11MO.1.A	SP4		SP4		BHLHE41;MYCN;ATF1;HLF;TEF;ATMIN;IKZF2;KAT7;PRMT3;SP4;ZBTB14;ZIK1;ZNF134;ZNF136;ZNF14;ZNF253;ZNF441;ZNF480;ZNF615;ZNF689;ZNF737;ZNF791;ZNF836;ZNF91;ZXDB;JRKL;TFCP2L1;BBX;HHEX;MBD2;PROX1;SMAD4;TBX3;TOPORS;ZBED2;L3MBTL4;ZBTB20;ZNF148;ZNF155;ZNF264;ZNF33A;ZNF420;ZNF506;ZNF740;ZNF766;ZNF844;NR3C2;RORC;PAX8;NFATC3;KCNIP3;USF3;CREB3L2;CREBL2
KLF14_HUMAN.H11MO.0.D	SP4		SP4		BHLHE41;MYCN;ATF1;HLF;TEF;ATMIN;IKZF2;KAT7;PRMT3;SP4;ZBTB14;ZIK1;ZNF134;ZNF136;ZNF14;ZNF253;ZNF441;ZNF480;ZNF615;ZNF689;ZNF737;ZNF791;ZNF836;ZNF91;ZXDB;JRKL;TFCP2L1;BBX;HHEX;MBD2;PROX1;SMAD4;TBX3;TOPORS;ZBED2;L3MBTL4;ZBTB20;ZNF148;ZNF155;ZNF264;ZNF33A;ZNF420;ZNF506;ZNF740;ZNF766;ZNF844;NR3C2;RORC;PAX8;NFATC3;KCNIP3;USF3;CREB3L2;CREBL2
E2F6_HUMAN.H11MO.0.A					BHLHE41;MYCN;ATF1;HLF;TEF;ATMIN;IKZF2;KAT7;PRMT3;SP4;ZBTB14;ZIK1;ZNF134;ZNF136;ZNF14;ZNF253;ZNF441;ZNF480;ZNF615;ZNF689;ZNF737;ZNF791;ZNF836;ZNF91;ZXDB;JRKL;TFCP2L1;BBX;HHEX;MBD2;PROX1;SMAD4;TBX3;TOPORS;ZBED2;L3MBTL4;ZBTB20;ZNF148;ZNF155;ZNF264;ZNF33A;ZNF420;ZNF506;ZNF740;ZNF766;ZNF844;NR3C2;RORC;PAX8;NFATC3;KCNIP3;USF3;CREB3L2;CREBL2
FEV_HUMAN.H11MO.0.B					BHLHE41;MYCN;ATF1;HLF;TEF;ATMIN;IKZF2;KAT7;PRMT3;SP4;ZBTB14;ZIK1;ZNF134;ZNF136;ZNF14;ZNF253;ZNF441;ZNF480;ZNF615;ZNF689;ZNF737;ZNF791;ZNF836;ZNF91;ZXDB;JRKL;TFCP2L1;BBX;HHEX;MBD2;PROX1;SMAD4;TBX3;TOPORS;ZBED2;L3MBTL4;ZBTB20;ZNF148;ZNF155;ZNF264;ZNF33A;ZNF420;ZNF506;ZNF740;ZNF766;ZNF844;NR3C2;RORC;PAX8;NFATC3;KCNIP3;USF3;CREB3L2;CREBL2
KLF5_HUMAN.H11MO.0.A	SP4		SP4		BHLHE41;MYCN;ATF1;HLF;TEF;ATMIN;IKZF2;KAT7;PRMT3;SP4;ZBTB14;ZIK1;ZNF134;ZNF136;ZNF14;ZNF253;ZNF441;ZNF480;ZNF615;ZNF689;ZNF737;ZNF791;ZNF836;ZNF91;ZXDB;JRKL;TFCP2L1;BBX;HHEX;MBD2;PROX1;SMAD4;TBX3;TOPORS;ZBED2;L3MBTL4;ZBTB20;ZNF148;ZNF155;ZNF264;ZNF33A;ZNF420;ZNF506;ZNF740;ZNF766;ZNF844;NR3C2;RORC;PAX8;NFATC3;KCNIP3;USF3;CREB3L2;CREBL2
AHR_HUMAN.H11MO.0.B					BHLHE41;MYCN;ATF1;HLF;TEF;ATMIN;IKZF2;KAT7;PRMT3;SP4;ZBTB14;ZIK1;ZNF134;ZNF136;ZNF14;ZNF253;ZNF441;ZNF480;ZNF615;ZNF689;ZNF737;ZNF791;ZNF836;ZNF91;ZXDB;JRKL;TFCP2L1;BBX;HHEX;MBD2;PROX1;SMAD4;TBX3;TOPORS;ZBED2;L3MBTL4;ZBTB20;ZNF148;ZNF155;ZNF264;ZNF33A;ZNF420;ZNF506;ZNF740;ZNF766;ZNF844;NR3C2;RORC;PAX8;NFATC3;KCNIP3;USF3;CREB3L2;CREBL2
KLF4_HUMAN.H11MO.0.A	SP4		SP4		BHLHE41;MYCN;ATF1;HLF;TEF;ATMIN;IKZF2;KAT7;PRMT3;SP4;ZBTB14;ZIK1;ZNF134;ZNF136;ZNF14;ZNF253;ZNF441;ZNF480;ZNF615;ZNF689;ZNF737;ZNF791;ZNF836;ZNF91;ZXDB;JRKL;TFCP2L1;BBX;HHEX;MBD2;PROX1;SMAD4;TBX3;TOPORS;ZBED2;L3MBTL4;ZBTB20;ZNF148;ZNF155;ZNF264;ZNF33A;ZNF420;ZNF506;ZNF740;ZNF766;ZNF844;NR3C2;RORC;PAX8;NFATC3;KCNIP3;USF3;CREB3L2;CREBL2
KLF8_HUMAN.H11MO.0.C	SP4		SP4		BHLHE41;MYCN;ATF1;HLF;TEF;ATMIN;IKZF2;KAT7;PRMT3;SP4;ZBTB14;ZIK1;ZNF134;ZNF136;ZNF14;ZNF253;ZNF441;ZNF480;ZNF615;ZNF689;ZNF737;ZNF791;ZNF836;ZNF91;ZXDB;JRKL;TFCP2L1;BBX;HHEX;MBD2;PROX1;SMAD4;TBX3;TOPORS;ZBED2;L3MBTL4;ZBTB20;ZNF148;ZNF155;ZNF264;ZNF33A;ZNF420;ZNF506;ZNF740;ZNF766;ZNF844;NR3C2;RORC;PAX8;NFATC3;KCNIP3;USF3;CREB3L2;CREBL2
ZBT14_HUMAN.H11MO.0.C	ZBTB14	ZBTB14	ZBTB14;ZNF136;ZNF148;ZNF264	ZBTB14	BHLHE41;MYCN;ATF1;HLF;TEF;ATMIN;IKZF2;KAT7;PRMT3;SP4;ZBTB14;ZIK1;ZNF134;ZNF136;ZNF14;ZNF253;ZNF441;ZNF480;ZNF615;ZNF689;ZNF737;ZNF791;ZNF836;ZNF91;ZXDB;JRKL;TFCP2L1;BBX;HHEX;MBD2;PROX1;SMAD4;TBX3;TOPORS;ZBED2;L3MBTL4;ZBTB20;ZNF148;ZNF155;ZNF264;ZNF33A;ZNF420;ZNF506;ZNF740;ZNF766;ZNF844;NR3C2;RORC;PAX8;NFATC3;KCNIP3;USF3;CREB3L2;CREBL2
RFX1_HUMAN.H11MO.0.B					BHLHE41;MYCN;ATF1;HLF;TEF;ATMIN;IKZF2;KAT7;PRMT3;SP4;ZBTB14;ZIK1;ZNF134;ZNF136;ZNF14;ZNF253;ZNF441;ZNF480;ZNF615;ZNF689;ZNF737;ZNF791;ZNF836;ZNF91;ZXDB;JRKL;TFCP2L1;BBX;HHEX;MBD2;PROX1;SMAD4;TBX3;TOPORS;ZBED2;L3MBTL4;ZBTB20;ZNF148;ZNF155;ZNF264;ZNF33A;ZNF420;ZNF506;ZNF740;ZNF766;ZNF844;NR3C2;RORC;PAX8;NFATC3;KCNIP3;USF3;CREB3L2;CREBL2
ZN148_HUMAN.H11MO.0.D	ZBTB14	ZNF148	ZBTB14;ZIK1;ZNF136;ZNF14;ZNF615;ZNF689;ZNF836;ZXDB;ZBTB20;ZNF148;ZNF155;ZNF264;ZNF33A;ZNF420;ZNF844	ZNF148	BHLHE41;MYCN;ATF1;HLF;TEF;ATMIN;IKZF2;KAT7;PRMT3;SP4;ZBTB14;ZIK1;ZNF134;ZNF136;ZNF14;ZNF253;ZNF441;ZNF480;ZNF615;ZNF689;ZNF737;ZNF791;ZNF836;ZNF91;ZXDB;JRKL;TFCP2L1;BBX;HHEX;MBD2;PROX1;SMAD4;TBX3;TOPORS;ZBED2;L3MBTL4;ZBTB20;ZNF148;ZNF155;ZNF264;ZNF33A;ZNF420;ZNF506;ZNF740;ZNF766;ZNF844;NR3C2;RORC;PAX8;NFATC3;KCNIP3;USF3;CREB3L2;CREBL2
WT1_HUMAN.H11MO.0.C	ZBTB14	ZBTB14	ZBTB14;ZNF136;ZNF148;ZNF264	ZBTB14	BHLHE41;MYCN;ATF1;HLF;TEF;ATMIN;IKZF2;KAT7;PRMT3;SP4;ZBTB14;ZIK1;ZNF134;ZNF136;ZNF14;ZNF253;ZNF441;ZNF480;ZNF615;ZNF689;ZNF737;ZNF791;ZNF836;ZNF91;ZXDB;JRKL;TFCP2L1;BBX;HHEX;MBD2;PROX1;SMAD4;TBX3;TOPORS;ZBED2;L3MBTL4;ZBTB20;ZNF148;ZNF155;ZNF264;ZNF33A;ZNF420;ZNF506;ZNF740;ZNF766;ZNF844;NR3C2;RORC;PAX8;NFATC3;KCNIP3;USF3;CREB3L2;CREBL2
ZN281_HUMAN.H11MO.0.A	ZBTB14	ZNF148	ZBTB14;ZIK1;ZNF136;ZNF14;ZNF615;ZNF689;ZNF836;ZXDB;ZBTB20;ZNF148;ZNF155;ZNF264;ZNF33A;ZNF420;ZNF844	ZNF148	BHLHE41;MYCN;ATF1;HLF;TEF;ATMIN;IKZF2;KAT7;PRMT3;SP4;ZBTB14;ZIK1;ZNF134;ZNF136;ZNF14;ZNF253;ZNF441;ZNF480;ZNF615;ZNF689;ZNF737;ZNF791;ZNF836;ZNF91;ZXDB;JRKL;TFCP2L1;BBX;HHEX;MBD2;PROX1;SMAD4;TBX3;TOPORS;ZBED2;L3MBTL4;ZBTB20;ZNF148;ZNF155;ZNF264;ZNF33A;ZNF420;ZNF506;ZNF740;ZNF766;ZNF844;NR3C2;RORC;PAX8;NFATC3;KCNIP3;USF3;CREB3L2;CREBL2
GCM2_HUMAN.H11MO.0.D					BHLHE41;MYCN;ATF1;HLF;TEF;ATMIN;IKZF2;KAT7;PRMT3;SP4;ZBTB14;ZIK1;ZNF134;ZNF136;ZNF14;ZNF253;ZNF441;ZNF480;ZNF615;ZNF689;ZNF737;ZNF791;ZNF836;ZNF91;ZXDB;JRKL;TFCP2L1;BBX;HHEX;MBD2;PROX1;SMAD4;TBX3;TOPORS;ZBED2;L3MBTL4;ZBTB20;ZNF148;ZNF155;ZNF264;ZNF33A;ZNF420;ZNF506;ZNF740;ZNF766;ZNF844;NR3C2;RORC;PAX8;NFATC3;KCNIP3;USF3;CREB3L2;CREBL2
ZFX_HUMAN.H11MO.1.A	ZBTB14		ZBTB14;ZIK1;ZNF136;ZNF14;ZNF615;ZNF689;ZNF836;ZXDB;ZBTB20;ZNF148;ZNF155;ZNF264;ZNF33A;ZNF420;ZNF844		BHLHE41;MYCN;ATF1;HLF;TEF;ATMIN;IKZF2;KAT7;PRMT3;SP4;ZBTB14;ZIK1;ZNF134;ZNF136;ZNF14;ZNF253;ZNF441;ZNF480;ZNF615;ZNF689;ZNF737;ZNF791;ZNF836;ZNF91;ZXDB;JRKL;TFCP2L1;BBX;HHEX;MBD2;PROX1;SMAD4;TBX3;TOPORS;ZBED2;L3MBTL4;ZBTB20;ZNF148;ZNF155;ZNF264;ZNF33A;ZNF420;ZNF506;ZNF740;ZNF766;ZNF844;NR3C2;RORC;PAX8;NFATC3;KCNIP3;USF3;CREB3L2;CREBL2
CTCFL_HUMAN.H11MO.0.A	ZBTB14		ZBTB14;ZIK1;ZNF136;ZNF14;ZNF615;ZNF689;ZNF836;ZXDB;ZBTB20;ZNF148;ZNF155;ZNF264;ZNF33A;ZNF420;ZNF844		BHLHE41;MYCN;ATF1;HLF;TEF;ATMIN;IKZF2;KAT7;PRMT3;SP4;ZBTB14;ZIK1;ZNF134;ZNF136;ZNF14;ZNF253;ZNF441;ZNF480;ZNF615;ZNF689;ZNF737;ZNF791;ZNF836;ZNF91;ZXDB;JRKL;TFCP2L1;BBX;HHEX;MBD2;PROX1;SMAD4;TBX3;TOPORS;ZBED2;L3MBTL4;ZBTB20;ZNF148;ZNF155;ZNF264;ZNF33A;ZNF420;ZNF506;ZNF740;ZNF766;ZNF844;NR3C2;RORC;PAX8;NFATC3;KCNIP3;USF3;CREB3L2;CREBL2
ZN263_HUMAN.H11MO.0.A	ZBTB14	ZBTB14	ZBTB14;ZNF136;ZNF148;ZNF264	ZBTB14	BHLHE41;MYCN;ATF1;HLF;TEF;ATMIN;IKZF2;KAT7;PRMT3;SP4;ZBTB14;ZIK1;ZNF134;ZNF136;ZNF14;ZNF253;ZNF441;ZNF480;ZNF615;ZNF689;ZNF737;ZNF791;ZNF836;ZNF91;ZXDB;JRKL;TFCP2L1;BBX;HHEX;MBD2;PROX1;SMAD4;TBX3;TOPORS;ZBED2;L3MBTL4;ZBTB20;ZNF148;ZNF155;ZNF264;ZNF33A;ZNF420;ZNF506;ZNF740;ZNF766;ZNF844;NR3C2;RORC;PAX8;NFATC3;KCNIP3;USF3;CREB3L2;CREBL2
ZF64A_HUMAN.H11MO.0.D	ZBTB14	ZBTB14	ZBTB14;ZNF136;ZNF148;ZNF264	ZBTB14	BHLHE41;MYCN;ATF1;HLF;TEF;ATMIN;IKZF2;KAT7;PRMT3;SP4;ZBTB14;ZIK1;ZNF134;ZNF136;ZNF14;ZNF253;ZNF441;ZNF480;ZNF615;ZNF689;ZNF737;ZNF791;ZNF836;ZNF91;ZXDB;JRKL;TFCP2L1;BBX;HHEX;MBD2;PROX1;SMAD4;TBX3;TOPORS;ZBED2;L3MBTL4;ZBTB20;ZNF148;ZNF155;ZNF264;ZNF33A;ZNF420;ZNF506;ZNF740;ZNF766;ZNF844;NR3C2;RORC;PAX8;NFATC3;KCNIP3;USF3;CREB3L2;CREBL2
ZIC4_HUMAN.H11MO.0.D	ZBTB14		ZBTB14;ZIK1;ZNF136;ZNF14;ZNF615;ZNF689;ZNF836;ZXDB;ZBTB20;ZNF148;ZNF155;ZNF264;ZNF33A;ZNF420;ZNF844		BHLHE41;MYCN;ATF1;HLF;TEF;ATMIN;IKZF2;KAT7;PRMT3;SP4;ZBTB14;ZIK1;ZNF134;ZNF136;ZNF14;ZNF253;ZNF441;ZNF480;ZNF615;ZNF689;ZNF737;ZNF791;ZNF836;ZNF91;ZXDB;JRKL;TFCP2L1;BBX;HHEX;MBD2;PROX1;SMAD4;TBX3;TOPORS;ZBED2;L3MBTL4;ZBTB20;ZNF148;ZNF155;ZNF264;ZNF33A;ZNF420;ZNF506;ZNF740;ZNF766;ZNF844;NR3C2;RORC;PAX8;NFATC3;KCNIP3;USF3;CREB3L2;CREBL2
ZBT7A_HUMAN.H11MO.0.A	ZBTB14		ZBTB14;ZIK1;ZNF136;ZNF14;ZNF615;ZNF689;ZNF836;ZXDB;ZBTB20;ZNF148;ZNF155;ZNF264;ZNF33A;ZNF420;ZNF844		BHLHE41;MYCN;ATF1;HLF;TEF;ATMIN;IKZF2;KAT7;PRMT3;SP4;ZBTB14;ZIK1;ZNF134;ZNF136;ZNF14;ZNF253;ZNF441;ZNF480;ZNF615;ZNF689;ZNF737;ZNF791;ZNF836;ZNF91;ZXDB;JRKL;TFCP2L1;BBX;HHEX;MBD2;PROX1;SMAD4;TBX3;TOPORS;ZBED2;L3MBTL4;ZBTB20;ZNF148;ZNF155;ZNF264;ZNF33A;ZNF420;ZNF506;ZNF740;ZNF766;ZNF844;NR3C2;RORC;PAX8;NFATC3;KCNIP3;USF3;CREB3L2;CREBL2
ZN320_HUMAN.H11MO.0.C	ZBTB14	ZBTB14	ZBTB14;ZNF136;ZNF148;ZNF264	ZBTB14	BHLHE41;MYCN;ATF1;HLF;TEF;ATMIN;IKZF2;KAT7;PRMT3;SP4;ZBTB14;ZIK1;ZNF134;ZNF136;ZNF14;ZNF253;ZNF441;ZNF480;ZNF615;ZNF689;ZNF737;ZNF791;ZNF836;ZNF91;ZXDB;JRKL;TFCP2L1;BBX;HHEX;MBD2;PROX1;SMAD4;TBX3;TOPORS;ZBED2;L3MBTL4;ZBTB20;ZNF148;ZNF155;ZNF264;ZNF33A;ZNF420;ZNF506;ZNF740;ZNF766;ZNF844;NR3C2;RORC;PAX8;NFATC3;KCNIP3;USF3;CREB3L2;CREBL2
NR0B1_HUMAN.H11MO.0.D					BHLHE41;MYCN;ATF1;HLF;TEF;ATMIN;IKZF2;KAT7;PRMT3;SP4;ZBTB14;ZIK1;ZNF134;ZNF136;ZNF14;ZNF253;ZNF441;ZNF480;ZNF615;ZNF689;ZNF737;ZNF791;ZNF836;ZNF91;ZXDB;JRKL;TFCP2L1;BBX;HHEX;MBD2;PROX1;SMAD4;TBX3;TOPORS;ZBED2;L3MBTL4;ZBTB20;ZNF148;ZNF155;ZNF264;ZNF33A;ZNF420;ZNF506;ZNF740;ZNF766;ZNF844;NR3C2;RORC;PAX8;NFATC3;KCNIP3;USF3;CREB3L2;CREBL2
GLIS2_HUMAN.H11MO.0.D	ZBTB14		ZBTB14;ZIK1;ZNF136;ZNF14;ZNF615;ZNF689;ZNF836;ZXDB;ZBTB20;ZNF148;ZNF155;ZNF264;ZNF33A;ZNF420;ZNF844		BHLHE41;MYCN;ATF1;HLF;TEF;ATMIN;IKZF2;KAT7;PRMT3;SP4;ZBTB14;ZIK1;ZNF134;ZNF136;ZNF14;ZNF253;ZNF441;ZNF480;ZNF615;ZNF689;ZNF737;ZNF791;ZNF836;ZNF91;ZXDB;JRKL;TFCP2L1;BBX;HHEX;MBD2;PROX1;SMAD4;TBX3;TOPORS;ZBED2;L3MBTL4;ZBTB20;ZNF148;ZNF155;ZNF264;ZNF33A;ZNF420;ZNF506;ZNF740;ZNF766;ZNF844;NR3C2;RORC;PAX8;NFATC3;KCNIP3;USF3;CREB3L2;CREBL2
PLAG1_HUMAN.H11MO.0.D	ZBTB14		ZBTB14;ZIK1;ZNF136;ZNF14;ZNF615;ZNF689;ZNF836;ZXDB;ZBTB20;ZNF148;ZNF155;ZNF264;ZNF33A;ZNF420;ZNF844		BHLHE41;MYCN;ATF1;HLF;TEF;ATMIN;IKZF2;KAT7;PRMT3;SP4;ZBTB14;ZIK1;ZNF134;ZNF136;ZNF14;ZNF253;ZNF441;ZNF480;ZNF615;ZNF689;ZNF737;ZNF791;ZNF836;ZNF91;ZXDB;JRKL;TFCP2L1;BBX;HHEX;MBD2;PROX1;SMAD4;TBX3;TOPORS;ZBED2;L3MBTL4;ZBTB20;ZNF148;ZNF155;ZNF264;ZNF33A;ZNF420;ZNF506;ZNF740;ZNF766;ZNF844;NR3C2;RORC;PAX8;NFATC3;KCNIP3;USF3;CREB3L2;CREBL2
ZSC22_HUMAN.H11MO.0.C	ZBTB14	ZBTB14	ZBTB14;ZNF136;ZNF148;ZNF264	ZBTB14	BHLHE41;MYCN;ATF1;HLF;TEF;ATMIN;IKZF2;KAT7;PRMT3;SP4;ZBTB14;ZIK1;ZNF134;ZNF136;ZNF14;ZNF253;ZNF441;ZNF480;ZNF615;ZNF689;ZNF737;ZNF791;ZNF836;ZNF91;ZXDB;JRKL;TFCP2L1;BBX;HHEX;MBD2;PROX1;SMAD4;TBX3;TOPORS;ZBED2;L3MBTL4;ZBTB20;ZNF148;ZNF155;ZNF264;ZNF33A;ZNF420;ZNF506;ZNF740;ZNF766;ZNF844;NR3C2;RORC;PAX8;NFATC3;KCNIP3;USF3;CREB3L2;CREBL2
PLAL1_HUMAN.H11MO.0.D	ZBTB14		ZBTB14;ZIK1;ZNF136;ZNF14;ZNF615;ZNF689;ZNF836;ZXDB;ZBTB20;ZNF148;ZNF155;ZNF264;ZNF33A;ZNF420;ZNF844		BHLHE41;MYCN;ATF1;HLF;TEF;ATMIN;IKZF2;KAT7;PRMT3;SP4;ZBTB14;ZIK1;ZNF134;ZNF136;ZNF14;ZNF253;ZNF441;ZNF480;ZNF615;ZNF689;ZNF737;ZNF791;ZNF836;ZNF91;ZXDB;JRKL;TFCP2L1;BBX;HHEX;MBD2;PROX1;SMAD4;TBX3;TOPORS;ZBED2;L3MBTL4;ZBTB20;ZNF148;ZNF155;ZNF264;ZNF33A;ZNF420;ZNF506;ZNF740;ZNF766;ZNF844;NR3C2;RORC;PAX8;NFATC3;KCNIP3;USF3;CREB3L2;CREBL2
ZN524_HUMAN.H11MO.0.D	ZBTB14		ZBTB14;ZIK1;ZNF136;ZNF14;ZNF615;ZNF689;ZNF836;ZXDB;ZBTB20;ZNF148;ZNF155;ZNF264;ZNF33A;ZNF420;ZNF844		BHLHE41;MYCN;ATF1;HLF;TEF;ATMIN;IKZF2;KAT7;PRMT3;SP4;ZBTB14;ZIK1;ZNF134;ZNF136;ZNF14;ZNF253;ZNF441;ZNF480;ZNF615;ZNF689;ZNF737;ZNF791;ZNF836;ZNF91;ZXDB;JRKL;TFCP2L1;BBX;HHEX;MBD2;PROX1;SMAD4;TBX3;TOPORS;ZBED2;L3MBTL4;ZBTB20;ZNF148;ZNF155;ZNF264;ZNF33A;ZNF420;ZNF506;ZNF740;ZNF766;ZNF844;NR3C2;RORC;PAX8;NFATC3;KCNIP3;USF3;CREB3L2;CREBL2
ARNT2_HUMAN.H11MO.0.D					BHLHE41;MYCN;ATF1;HLF;TEF;ATMIN;IKZF2;KAT7;PRMT3;SP4;ZBTB14;ZIK1;ZNF134;ZNF136;ZNF14;ZNF253;ZNF441;ZNF480;ZNF615;ZNF689;ZNF737;ZNF791;ZNF836;ZNF91;ZXDB;JRKL;TFCP2L1;BBX;HHEX;MBD2;PROX1;SMAD4;TBX3;TOPORS;ZBED2;L3MBTL4;ZBTB20;ZNF148;ZNF155;ZNF264;ZNF33A;ZNF420;ZNF506;ZNF740;ZNF766;ZNF844;NR3C2;RORC;PAX8;NFATC3;KCNIP3;USF3;CREB3L2;CREBL2
AP2C_HUMAN.H11MO.0.A					BHLHE41;MYCN;ATF1;HLF;TEF;ATMIN;IKZF2;KAT7;PRMT3;SP4;ZBTB14;ZIK1;ZNF134;ZNF136;ZNF14;ZNF253;ZNF441;ZNF480;ZNF615;ZNF689;ZNF737;ZNF791;ZNF836;ZNF91;ZXDB;JRKL;TFCP2L1;BBX;HHEX;MBD2;PROX1;SMAD4;TBX3;TOPORS;ZBED2;L3MBTL4;ZBTB20;ZNF148;ZNF155;ZNF264;ZNF33A;ZNF420;ZNF506;ZNF740;ZNF766;ZNF844;NR3C2;RORC;PAX8;NFATC3;KCNIP3;USF3;CREB3L2;CREBL2
HAND1_HUMAN.H11MO.1.D					BHLHE41;MYCN;ATF1;HLF;TEF;ATMIN;IKZF2;KAT7;PRMT3;SP4;ZBTB14;ZIK1;ZNF134;ZNF136;ZNF14;ZNF253;ZNF441;ZNF480;ZNF615;ZNF689;ZNF737;ZNF791;ZNF836;ZNF91;ZXDB;JRKL;TFCP2L1;BBX;HHEX;MBD2;PROX1;SMAD4;TBX3;TOPORS;ZBED2;L3MBTL4;ZBTB20;ZNF148;ZNF155;ZNF264;ZNF33A;ZNF420;ZNF506;ZNF740;ZNF766;ZNF844;NR3C2;RORC;PAX8;NFATC3;KCNIP3;USF3;CREB3L2;CREBL2
CTCF_HUMAN.H11MO.0.A	ZBTB14		ZBTB14;ZIK1;ZNF136;ZNF14;ZNF615;ZNF689;ZNF836;ZXDB;ZBTB20;ZNF148;ZNF155;ZNF264;ZNF33A;ZNF420;ZNF844		BHLHE41;MYCN;ATF1;HLF;TEF;ATMIN;IKZF2;KAT7;PRMT3;SP4;ZBTB14;ZIK1;ZNF134;ZNF136;ZNF14;ZNF253;ZNF441;ZNF480;ZNF615;ZNF689;ZNF737;ZNF791;ZNF836;ZNF91;ZXDB;JRKL;TFCP2L1;BBX;HHEX;MBD2;PROX1;SMAD4;TBX3;TOPORS;ZBED2;L3MBTL4;ZBTB20;ZNF148;ZNF155;ZNF264;ZNF33A;ZNF420;ZNF506;ZNF740;ZNF766;ZNF844;NR3C2;RORC;PAX8;NFATC3;KCNIP3;USF3;CREB3L2;CREBL2
ZFX_HUMAN.H11MO.0.A	ZBTB14		ZBTB14;ZIK1;ZNF136;ZNF14;ZNF615;ZNF689;ZNF836;ZXDB;ZBTB20;ZNF148;ZNF155;ZNF264;ZNF33A;ZNF420;ZNF844		BHLHE41;MYCN;ATF1;HLF;TEF;ATMIN;IKZF2;KAT7;PRMT3;SP4;ZBTB14;ZIK1;ZNF134;ZNF136;ZNF14;ZNF253;ZNF441;ZNF480;ZNF615;ZNF689;ZNF737;ZNF791;ZNF836;ZNF91;ZXDB;JRKL;TFCP2L1;BBX;HHEX;MBD2;PROX1;SMAD4;TBX3;TOPORS;ZBED2;L3MBTL4;ZBTB20;ZNF148;ZNF155;ZNF264;ZNF33A;ZNF420;ZNF506;ZNF740;ZNF766;ZNF844;NR3C2;RORC;PAX8;NFATC3;KCNIP3;USF3;CREB3L2;CREBL2
CXXC1_HUMAN.H11MO.0.D					BHLHE41;MYCN;ATF1;HLF;TEF;ATMIN;IKZF2;KAT7;PRMT3;SP4;ZBTB14;ZIK1;ZNF134;ZNF136;ZNF14;ZNF253;ZNF441;ZNF480;ZNF615;ZNF689;ZNF737;ZNF791;ZNF836;ZNF91;ZXDB;JRKL;TFCP2L1;BBX;HHEX;MBD2;PROX1;SMAD4;TBX3;TOPORS;ZBED2;L3MBTL4;ZBTB20;ZNF148;ZNF155;ZNF264;ZNF33A;ZNF420;ZNF506;ZNF740;ZNF766;ZNF844;NR3C2;RORC;PAX8;NFATC3;KCNIP3;USF3;CREB3L2;CREBL2
OVOL2_HUMAN.H11MO.0.D	ZBTB14		ZBTB14;ZIK1;ZNF136;ZNF14;ZNF615;ZNF689;ZNF836;ZXDB;ZBTB20;ZNF148;ZNF155;ZNF264;ZNF33A;ZNF420;ZNF844		BHLHE41;MYCN;ATF1;HLF;TEF;ATMIN;IKZF2;KAT7;PRMT3;SP4;ZBTB14;ZIK1;ZNF134;ZNF136;ZNF14;ZNF253;ZNF441;ZNF480;ZNF615;ZNF689;ZNF737;ZNF791;ZNF836;ZNF91;ZXDB;JRKL;TFCP2L1;BBX;HHEX;MBD2;PROX1;SMAD4;TBX3;TOPORS;ZBED2;L3MBTL4;ZBTB20;ZNF148;ZNF155;ZNF264;ZNF33A;ZNF420;ZNF506;ZNF740;ZNF766;ZNF844;NR3C2;RORC;PAX8;NFATC3;KCNIP3;USF3;CREB3L2;CREBL2
ZIC1_HUMAN.H11MO.0.B	ZBTB14		ZBTB14;ZIK1;ZNF136;ZNF14;ZNF615;ZNF689;ZNF836;ZXDB;ZBTB20;ZNF148;ZNF155;ZNF264;ZNF33A;ZNF420;ZNF844		BHLHE41;MYCN;ATF1;HLF;TEF;ATMIN;IKZF2;KAT7;PRMT3;SP4;ZBTB14;ZIK1;ZNF134;ZNF136;ZNF14;ZNF253;ZNF441;ZNF480;ZNF615;ZNF689;ZNF737;ZNF791;ZNF836;ZNF91;ZXDB;JRKL;TFCP2L1;BBX;HHEX;MBD2;PROX1;SMAD4;TBX3;TOPORS;ZBED2;L3MBTL4;ZBTB20;ZNF148;ZNF155;ZNF264;ZNF33A;ZNF420;ZNF506;ZNF740;ZNF766;ZNF844;NR3C2;RORC;PAX8;NFATC3;KCNIP3;USF3;CREB3L2;CREBL2
FLI1_HUMAN.H11MO.0.A					BHLHE41;MYCN;ATF1;HLF;TEF;ATMIN;IKZF2;KAT7;PRMT3;SP4;ZBTB14;ZIK1;ZNF134;ZNF136;ZNF14;ZNF253;ZNF441;ZNF480;ZNF615;ZNF689;ZNF737;ZNF791;ZNF836;ZNF91;ZXDB;JRKL;TFCP2L1;BBX;HHEX;MBD2;PROX1;SMAD4;TBX3;TOPORS;ZBED2;L3MBTL4;ZBTB20;ZNF148;ZNF155;ZNF264;ZNF33A;ZNF420;ZNF506;ZNF740;ZNF766;ZNF844;NR3C2;RORC;PAX8;NFATC3;KCNIP3;USF3;CREB3L2;CREBL2
WT1_HUMAN.H11MO.1.B	ZBTB14	ZBTB14	ZBTB14;ZNF136;ZNF148;ZNF264	ZBTB14	BHLHE41;MYCN;ATF1;HLF;TEF;ATMIN;IKZF2;KAT7;PRMT3;SP4;ZBTB14;ZIK1;ZNF134;ZNF136;ZNF14;ZNF253;ZNF441;ZNF480;ZNF615;ZNF689;ZNF737;ZNF791;ZNF836;ZNF91;ZXDB;JRKL;TFCP2L1;BBX;HHEX;MBD2;PROX1;SMAD4;TBX3;TOPORS;ZBED2;L3MBTL4;ZBTB20;ZNF148;ZNF155;ZNF264;ZNF33A;ZNF420;ZNF506;ZNF740;ZNF766;ZNF844;NR3C2;RORC;PAX8;NFATC3;KCNIP3;USF3;CREB3L2;CREBL2
ZBT7B_HUMAN.H11MO.0.D	ZBTB14		ZBTB14;ZIK1;ZNF136;ZNF14;ZNF615;ZNF689;ZNF836;ZXDB;ZBTB20;ZNF148;ZNF155;ZNF264;ZNF33A;ZNF420;ZNF844		BHLHE41;MYCN;ATF1;HLF;TEF;ATMIN;IKZF2;KAT7;PRMT3;SP4;ZBTB14;ZIK1;ZNF134;ZNF136;ZNF14;ZNF253;ZNF441;ZNF480;ZNF615;ZNF689;ZNF737;ZNF791;ZNF836;ZNF91;ZXDB;JRKL;TFCP2L1;BBX;HHEX;MBD2;PROX1;SMAD4;TBX3;TOPORS;ZBED2;L3MBTL4;ZBTB20;ZNF148;ZNF155;ZNF264;ZNF33A;ZNF420;ZNF506;ZNF740;ZNF766;ZNF844;NR3C2;RORC;PAX8;NFATC3;KCNIP3;USF3;CREB3L2;CREBL2
GLIS3_HUMAN.H11MO.0.D	ZBTB14		ZBTB14;ZIK1;ZNF136;ZNF14;ZNF615;ZNF689;ZNF836;ZXDB;ZBTB20;ZNF148;ZNF155;ZNF264;ZNF33A;ZNF420;ZNF844		BHLHE41;MYCN;ATF1;HLF;TEF;ATMIN;IKZF2;KAT7;PRMT3;SP4;ZBTB14;ZIK1;ZNF134;ZNF136;ZNF14;ZNF253;ZNF441;ZNF480;ZNF615;ZNF689;ZNF737;ZNF791;ZNF836;ZNF91;ZXDB;JRKL;TFCP2L1;BBX;HHEX;MBD2;PROX1;SMAD4;TBX3;TOPORS;ZBED2;L3MBTL4;ZBTB20;ZNF148;ZNF155;ZNF264;ZNF33A;ZNF420;ZNF506;ZNF740;ZNF766;ZNF844;NR3C2;RORC;PAX8;NFATC3;KCNIP3;USF3;CREB3L2;CREBL2
E2F3_HUMAN.H11MO.0.A					BHLHE41;MYCN;ATF1;HLF;TEF;ATMIN;IKZF2;KAT7;PRMT3;SP4;ZBTB14;ZIK1;ZNF134;ZNF136;ZNF14;ZNF253;ZNF441;ZNF480;ZNF615;ZNF689;ZNF737;ZNF791;ZNF836;ZNF91;ZXDB;JRKL;TFCP2L1;BBX;HHEX;MBD2;PROX1;SMAD4;TBX3;TOPORS;ZBED2;L3MBTL4;ZBTB20;ZNF148;ZNF155;ZNF264;ZNF33A;ZNF420;ZNF506;ZNF740;ZNF766;ZNF844;NR3C2;RORC;PAX8;NFATC3;KCNIP3;USF3;CREB3L2;CREBL2
ZN816_HUMAN.H11MO.0.C	ZBTB14		ZBTB14;ZIK1;ZNF136;ZNF14;ZNF615;ZNF689;ZNF836;ZXDB;ZBTB20;ZNF148;ZNF155;ZNF264;ZNF33A;ZNF420;ZNF844		BHLHE41;MYCN;ATF1;HLF;TEF;ATMIN;IKZF2;KAT7;PRMT3;SP4;ZBTB14;ZIK1;ZNF134;ZNF136;ZNF14;ZNF253;ZNF441;ZNF480;ZNF615;ZNF689;ZNF737;ZNF791;ZNF836;ZNF91;ZXDB;JRKL;TFCP2L1;BBX;HHEX;MBD2;PROX1;SMAD4;TBX3;TOPORS;ZBED2;L3MBTL4;ZBTB20;ZNF148;ZNF155;ZNF264;ZNF33A;ZNF420;ZNF506;ZNF740;ZNF766;ZNF844;NR3C2;RORC;PAX8;NFATC3;KCNIP3;USF3;CREB3L2;CREBL2
ZN263_HUMAN.H11MO.1.A	ZBTB14	ZBTB14	ZBTB14;ZNF136;ZNF148;ZNF264	ZBTB14	BHLHE41;MYCN;ATF1;HLF;TEF;ATMIN;IKZF2;KAT7;PRMT3;SP4;ZBTB14;ZIK1;ZNF134;ZNF136;ZNF14;ZNF253;ZNF441;ZNF480;ZNF615;ZNF689;ZNF737;ZNF791;ZNF836;ZNF91;ZXDB;JRKL;TFCP2L1;BBX;HHEX;MBD2;PROX1;SMAD4;TBX3;TOPORS;ZBED2;L3MBTL4;ZBTB20;ZNF148;ZNF155;ZNF264;ZNF33A;ZNF420;ZNF506;ZNF740;ZNF766;ZNF844;NR3C2;RORC;PAX8;NFATC3;KCNIP3;USF3;CREB3L2;CREBL2
SPZ1_HUMAN.H11MO.0.D					BHLHE41;MYCN;ATF1;HLF;TEF;ATMIN;IKZF2;KAT7;PRMT3;SP4;ZBTB14;ZIK1;ZNF134;ZNF136;ZNF14;ZNF253;ZNF441;ZNF480;ZNF615;ZNF689;ZNF737;ZNF791;ZNF836;ZNF91;ZXDB;JRKL;TFCP2L1;BBX;HHEX;MBD2;PROX1;SMAD4;TBX3;TOPORS;ZBED2;L3MBTL4;ZBTB20;ZNF148;ZNF155;ZNF264;ZNF33A;ZNF420;ZNF506;ZNF740;ZNF766;ZNF844;NR3C2;RORC;PAX8;NFATC3;KCNIP3;USF3;CREB3L2;CREBL2
GLIS1_HUMAN.H11MO.0.D	ZBTB14		ZBTB14;ZIK1;ZNF136;ZNF14;ZNF615;ZNF689;ZNF836;ZXDB;ZBTB20;ZNF148;ZNF155;ZNF264;ZNF33A;ZNF420;ZNF844		BHLHE41;MYCN;ATF1;HLF;TEF;ATMIN;IKZF2;KAT7;PRMT3;SP4;ZBTB14;ZIK1;ZNF134;ZNF136;ZNF14;ZNF253;ZNF441;ZNF480;ZNF615;ZNF689;ZNF737;ZNF791;ZNF836;ZNF91;ZXDB;JRKL;TFCP2L1;BBX;HHEX;MBD2;PROX1;SMAD4;TBX3;TOPORS;ZBED2;L3MBTL4;ZBTB20;ZNF148;ZNF155;ZNF264;ZNF33A;ZNF420;ZNF506;ZNF740;ZNF766;ZNF844;NR3C2;RORC;PAX8;NFATC3;KCNIP3;USF3;CREB3L2;CREBL2
GSC2_HUMAN.H11MO.0.D					BHLHE41;MYCN;ATF1;HLF;TEF;ATMIN;IKZF2;KAT7;PRMT3;SP4;ZBTB14;ZIK1;ZNF134;ZNF136;ZNF14;ZNF253;ZNF441;ZNF480;ZNF615;ZNF689;ZNF737;ZNF791;ZNF836;ZNF91;ZXDB;JRKL;TFCP2L1;BBX;HHEX;MBD2;PROX1;SMAD4;TBX3;TOPORS;ZBED2;L3MBTL4;ZBTB20;ZNF148;ZNF155;ZNF264;ZNF33A;ZNF420;ZNF506;ZNF740;ZNF766;ZNF844;NR3C2;RORC;PAX8;NFATC3;KCNIP3;USF3;CREB3L2;CREBL2
ZN331_HUMAN.H11MO.0.C	ZBTB14	ZBTB14	ZBTB14;ZNF136;ZNF148;ZNF264	ZBTB14	BHLHE41;MYCN;ATF1;HLF;TEF;ATMIN;IKZF2;KAT7;PRMT3;SP4;ZBTB14;ZIK1;ZNF134;ZNF136;ZNF14;ZNF253;ZNF441;ZNF480;ZNF615;ZNF689;ZNF737;ZNF791;ZNF836;ZNF91;ZXDB;JRKL;TFCP2L1;BBX;HHEX;MBD2;PROX1;SMAD4;TBX3;TOPORS;ZBED2;L3MBTL4;ZBTB20;ZNF148;ZNF155;ZNF264;ZNF33A;ZNF420;ZNF506;ZNF740;ZNF766;ZNF844;NR3C2;RORC;PAX8;NFATC3;KCNIP3;USF3;CREB3L2;CREBL2
NR2C2_HUMAN.H11MO.0.B					BHLHE41;MYCN;ATF1;HLF;TEF;ATMIN;IKZF2;KAT7;PRMT3;SP4;ZBTB14;ZIK1;ZNF134;ZNF136;ZNF14;ZNF253;ZNF441;ZNF480;ZNF615;ZNF689;ZNF737;ZNF791;ZNF836;ZNF91;ZXDB;JRKL;TFCP2L1;BBX;HHEX;MBD2;PROX1;SMAD4;TBX3;TOPORS;ZBED2;L3MBTL4;ZBTB20;ZNF148;ZNF155;ZNF264;ZNF33A;ZNF420;ZNF506;ZNF740;ZNF766;ZNF844;NR3C2;RORC;PAX8;NFATC3;KCNIP3;USF3;CREB3L2;CREBL2
GABPA_HUMAN.H11MO.0.A					BHLHE41;MYCN;ATF1;HLF;TEF;ATMIN;IKZF2;KAT7;PRMT3;SP4;ZBTB14;ZIK1;ZNF134;ZNF136;ZNF14;ZNF253;ZNF441;ZNF480;ZNF615;ZNF689;ZNF737;ZNF791;ZNF836;ZNF91;ZXDB;JRKL;TFCP2L1;BBX;HHEX;MBD2;PROX1;SMAD4;TBX3;TOPORS;ZBED2;L3MBTL4;ZBTB20;ZNF148;ZNF155;ZNF264;ZNF33A;ZNF420;ZNF506;ZNF740;ZNF766;ZNF844;NR3C2;RORC;PAX8;NFATC3;KCNIP3;USF3;CREB3L2;CREBL2
ZSC31_HUMAN.H11MO.0.C	ZBTB14		ZBTB14;ZIK1;ZNF136;ZNF14;ZNF615;ZNF689;ZNF836;ZXDB;ZBTB20;ZNF148;ZNF155;ZNF264;ZNF33A;ZNF420;ZNF844		BHLHE41;MYCN;ATF1;HLF;TEF;ATMIN;IKZF2;KAT7;PRMT3;SP4;ZBTB14;ZIK1;ZNF134;ZNF136;ZNF14;ZNF253;ZNF441;ZNF480;ZNF615;ZNF689;ZNF737;ZNF791;ZNF836;ZNF91;ZXDB;JRKL;TFCP2L1;BBX;HHEX;MBD2;PROX1;SMAD4;TBX3;TOPORS;ZBED2;L3MBTL4;ZBTB20;ZNF148;ZNF155;ZNF264;ZNF33A;ZNF420;ZNF506;ZNF740;ZNF766;ZNF844;NR3C2;RORC;PAX8;NFATC3;KCNIP3;USF3;CREB3L2;CREBL2
ZN350_HUMAN.H11MO.1.D	ZBTB14		ZBTB14;ZIK1;ZNF136;ZNF14;ZNF615;ZNF689;ZNF836;ZXDB;ZBTB20;ZNF148;ZNF155;ZNF264;ZNF33A;ZNF420;ZNF844		BHLHE41;MYCN;ATF1;HLF;TEF;ATMIN;IKZF2;KAT7;PRMT3;SP4;ZBTB14;ZIK1;ZNF134;ZNF136;ZNF14;ZNF253;ZNF441;ZNF480;ZNF615;ZNF689;ZNF737;ZNF791;ZNF836;ZNF91;ZXDB;JRKL;TFCP2L1;BBX;HHEX;MBD2;PROX1;SMAD4;TBX3;TOPORS;ZBED2;L3MBTL4;ZBTB20;ZNF148;ZNF155;ZNF264;ZNF33A;ZNF420;ZNF506;ZNF740;ZNF766;ZNF844;NR3C2;RORC;PAX8;NFATC3;KCNIP3;USF3;CREB3L2;CREBL2
ZN563_HUMAN.H11MO.0.C	ZBTB14	ZNF136	ZBTB14;ZIK1;ZNF136;ZNF14;ZNF615;ZNF689;ZNF836;ZXDB;ZBTB20;ZNF148;ZNF155;ZNF264;ZNF33A;ZNF420;ZNF844	ZNF136	BHLHE41;MYCN;ATF1;HLF;TEF;ATMIN;IKZF2;KAT7;PRMT3;SP4;ZBTB14;ZIK1;ZNF134;ZNF136;ZNF14;ZNF253;ZNF441;ZNF480;ZNF615;ZNF689;ZNF737;ZNF791;ZNF836;ZNF91;ZXDB;JRKL;TFCP2L1;BBX;HHEX;MBD2;PROX1;SMAD4;TBX3;TOPORS;ZBED2;L3MBTL4;ZBTB20;ZNF148;ZNF155;ZNF264;ZNF33A;ZNF420;ZNF506;ZNF740;ZNF766;ZNF844;NR3C2;RORC;PAX8;NFATC3;KCNIP3;USF3;CREB3L2;CREBL2
ETS2_HUMAN.H11MO.0.B					BHLHE41;MYCN;ATF1;HLF;TEF;ATMIN;IKZF2;KAT7;PRMT3;SP4;ZBTB14;ZIK1;ZNF134;ZNF136;ZNF14;ZNF253;ZNF441;ZNF480;ZNF615;ZNF689;ZNF737;ZNF791;ZNF836;ZNF91;ZXDB;JRKL;TFCP2L1;BBX;HHEX;MBD2;PROX1;SMAD4;TBX3;TOPORS;ZBED2;L3MBTL4;ZBTB20;ZNF148;ZNF155;ZNF264;ZNF33A;ZNF420;ZNF506;ZNF740;ZNF766;ZNF844;NR3C2;RORC;PAX8;NFATC3;KCNIP3;USF3;CREB3L2;CREBL2
ZNF76_HUMAN.H11MO.0.C	ZBTB14		ZBTB14;ZIK1;ZNF136;ZNF14;ZNF615;ZNF689;ZNF836;ZXDB;ZBTB20;ZNF148;ZNF155;ZNF264;ZNF33A;ZNF420;ZNF844		BHLHE41;MYCN;ATF1;HLF;TEF;ATMIN;IKZF2;KAT7;PRMT3;SP4;ZBTB14;ZIK1;ZNF134;ZNF136;ZNF14;ZNF253;ZNF441;ZNF480;ZNF615;ZNF689;ZNF737;ZNF791;ZNF836;ZNF91;ZXDB;JRKL;TFCP2L1;BBX;HHEX;MBD2;PROX1;SMAD4;TBX3;TOPORS;ZBED2;L3MBTL4;ZBTB20;ZNF148;ZNF155;ZNF264;ZNF33A;ZNF420;ZNF506;ZNF740;ZNF766;ZNF844;NR3C2;RORC;PAX8;NFATC3;KCNIP3;USF3;CREB3L2;CREBL2
ELK4_HUMAN.H11MO.0.A					BHLHE41;MYCN;ATF1;HLF;TEF;ATMIN;IKZF2;KAT7;PRMT3;SP4;ZBTB14;ZIK1;ZNF134;ZNF136;ZNF14;ZNF253;ZNF441;ZNF480;ZNF615;ZNF689;ZNF737;ZNF791;ZNF836;ZNF91;ZXDB;JRKL;TFCP2L1;BBX;HHEX;MBD2;PROX1;SMAD4;TBX3;TOPORS;ZBED2;L3MBTL4;ZBTB20;ZNF148;ZNF155;ZNF264;ZNF33A;ZNF420;ZNF506;ZNF740;ZNF766;ZNF844;NR3C2;RORC;PAX8;NFATC3;KCNIP3;USF3;CREB3L2;CREBL2
HEN1_HUMAN.H11MO.0.C					BHLHE41;MYCN;ATF1;HLF;TEF;ATMIN;IKZF2;KAT7;PRMT3;SP4;ZBTB14;ZIK1;ZNF134;ZNF136;ZNF14;ZNF253;ZNF441;ZNF480;ZNF615;ZNF689;ZNF737;ZNF791;ZNF836;ZNF91;ZXDB;JRKL;TFCP2L1;BBX;HHEX;MBD2;PROX1;SMAD4;TBX3;TOPORS;ZBED2;L3MBTL4;ZBTB20;ZNF148;ZNF155;ZNF264;ZNF33A;ZNF420;ZNF506;ZNF740;ZNF766;ZNF844;NR3C2;RORC;PAX8;NFATC3;KCNIP3;USF3;CREB3L2;CREBL2
SPIC_HUMAN.H11MO.0.D					BHLHE41;MYCN;ATF1;HLF;TEF;ATMIN;IKZF2;KAT7;PRMT3;SP4;ZBTB14;ZIK1;ZNF134;ZNF136;ZNF14;ZNF253;ZNF441;ZNF480;ZNF615;ZNF689;ZNF737;ZNF791;ZNF836;ZNF91;ZXDB;JRKL;TFCP2L1;BBX;HHEX;MBD2;PROX1;SMAD4;TBX3;TOPORS;ZBED2;L3MBTL4;ZBTB20;ZNF148;ZNF155;ZNF264;ZNF33A;ZNF420;ZNF506;ZNF740;ZNF766;ZNF844;NR3C2;RORC;PAX8;NFATC3;KCNIP3;USF3;CREB3L2;CREBL2
MTF1_HUMAN.H11MO.0.C	ZBTB14		ZBTB14;ZIK1;ZNF136;ZNF14;ZNF615;ZNF689;ZNF836;ZXDB;ZBTB20;ZNF148;ZNF155;ZNF264;ZNF33A;ZNF420;ZNF844		BHLHE41;MYCN;ATF1;HLF;TEF;ATMIN;IKZF2;KAT7;PRMT3;SP4;ZBTB14;ZIK1;ZNF134;ZNF136;ZNF14;ZNF253;ZNF441;ZNF480;ZNF615;ZNF689;ZNF737;ZNF791;ZNF836;ZNF91;ZXDB;JRKL;TFCP2L1;BBX;HHEX;MBD2;PROX1;SMAD4;TBX3;TOPORS;ZBED2;L3MBTL4;ZBTB20;ZNF148;ZNF155;ZNF264;ZNF33A;ZNF420;ZNF506;ZNF740;ZNF766;ZNF844;NR3C2;RORC;PAX8;NFATC3;KCNIP3;USF3;CREB3L2;CREBL2
ELF2_HUMAN.H11MO.0.C					BHLHE41;MYCN;ATF1;HLF;TEF;ATMIN;IKZF2;KAT7;PRMT3;SP4;ZBTB14;ZIK1;ZNF134;ZNF136;ZNF14;ZNF253;ZNF441;ZNF480;ZNF615;ZNF689;ZNF737;ZNF791;ZNF836;ZNF91;ZXDB;JRKL;TFCP2L1;BBX;HHEX;MBD2;PROX1;SMAD4;TBX3;TOPORS;ZBED2;L3MBTL4;ZBTB20;ZNF148;ZNF155;ZNF264;ZNF33A;ZNF420;ZNF506;ZNF740;ZNF766;ZNF844;NR3C2;RORC;PAX8;NFATC3;KCNIP3;USF3;CREB3L2;CREBL2
ETV1_HUMAN.H11MO.0.A					BHLHE41;MYCN;ATF1;HLF;TEF;ATMIN;IKZF2;KAT7;PRMT3;SP4;ZBTB14;ZIK1;ZNF134;ZNF136;ZNF14;ZNF253;ZNF441;ZNF480;ZNF615;ZNF689;ZNF737;ZNF791;ZNF836;ZNF91;ZXDB;JRKL;TFCP2L1;BBX;HHEX;MBD2;PROX1;SMAD4;TBX3;TOPORS;ZBED2;L3MBTL4;ZBTB20;ZNF148;ZNF155;ZNF264;ZNF33A;ZNF420;ZNF506;ZNF740;ZNF766;ZNF844;NR3C2;RORC;PAX8;NFATC3;KCNIP3;USF3;CREB3L2;CREBL2
ZBTB6_HUMAN.H11MO.0.C	ZBTB14		ZBTB14;ZIK1;ZNF136;ZNF14;ZNF615;ZNF689;ZNF836;ZXDB;ZBTB20;ZNF148;ZNF155;ZNF264;ZNF33A;ZNF420;ZNF844		BHLHE41;MYCN;ATF1;HLF;TEF;ATMIN;IKZF2;KAT7;PRMT3;SP4;ZBTB14;ZIK1;ZNF134;ZNF136;ZNF14;ZNF253;ZNF441;ZNF480;ZNF615;ZNF689;ZNF737;ZNF791;ZNF836;ZNF91;ZXDB;JRKL;TFCP2L1;BBX;HHEX;MBD2;PROX1;SMAD4;TBX3;TOPORS;ZBED2;L3MBTL4;ZBTB20;ZNF148;ZNF155;ZNF264;ZNF33A;ZNF420;ZNF506;ZNF740;ZNF766;ZNF844;NR3C2;RORC;PAX8;NFATC3;KCNIP3;USF3;CREB3L2;CREBL2
ZN436_HUMAN.H11MO.0.C	ZBTB14		ZBTB14;ZIK1;ZNF136;ZNF14;ZNF615;ZNF689;ZNF836;ZXDB;ZBTB20;ZNF148;ZNF155;ZNF264;ZNF33A;ZNF420;ZNF844		BHLHE41;MYCN;ATF1;HLF;TEF;ATMIN;IKZF2;KAT7;PRMT3;SP4;ZBTB14;ZIK1;ZNF134;ZNF136;ZNF14;ZNF253;ZNF441;ZNF480;ZNF615;ZNF689;ZNF737;ZNF791;ZNF836;ZNF91;ZXDB;JRKL;TFCP2L1;BBX;HHEX;MBD2;PROX1;SMAD4;TBX3;TOPORS;ZBED2;L3MBTL4;ZBTB20;ZNF148;ZNF155;ZNF264;ZNF33A;ZNF420;ZNF506;ZNF740;ZNF766;ZNF844;NR3C2;RORC;PAX8;NFATC3;KCNIP3;USF3;CREB3L2;CREBL2
XBP1_HUMAN.H11MO.0.D					BHLHE41;MYCN;ATF1;HLF;TEF;ATMIN;IKZF2;KAT7;PRMT3;SP4;ZBTB14;ZIK1;ZNF134;ZNF136;ZNF14;ZNF253;ZNF441;ZNF480;ZNF615;ZNF689;ZNF737;ZNF791;ZNF836;ZNF91;ZXDB;JRKL;TFCP2L1;BBX;HHEX;MBD2;PROX1;SMAD4;TBX3;TOPORS;ZBED2;L3MBTL4;ZBTB20;ZNF148;ZNF155;ZNF264;ZNF33A;ZNF420;ZNF506;ZNF740;ZNF766;ZNF844;NR3C2;RORC;PAX8;NFATC3;KCNIP3;USF3;CREB3L2;CREBL2
COT1_HUMAN.H11MO.0.C					BHLHE41;MYCN;ATF1;HLF;TEF;ATMIN;IKZF2;KAT7;PRMT3;SP4;ZBTB14;ZIK1;ZNF134;ZNF136;ZNF14;ZNF253;ZNF441;ZNF480;ZNF615;ZNF689;ZNF737;ZNF791;ZNF836;ZNF91;ZXDB;JRKL;TFCP2L1;BBX;HHEX;MBD2;PROX1;SMAD4;TBX3;TOPORS;ZBED2;L3MBTL4;ZBTB20;ZNF148;ZNF155;ZNF264;ZNF33A;ZNF420;ZNF506;ZNF740;ZNF766;ZNF844;NR3C2;RORC;PAX8;NFATC3;KCNIP3;USF3;CREB3L2;CREBL2
ZN667_HUMAN.H11MO.0.C	ZBTB14	ZBTB14	ZBTB14;ZNF136;ZNF148;ZNF264	ZBTB14	BHLHE41;MYCN;ATF1;HLF;TEF;ATMIN;IKZF2;KAT7;PRMT3;SP4;ZBTB14;ZIK1;ZNF134;ZNF136;ZNF14;ZNF253;ZNF441;ZNF480;ZNF615;ZNF689;ZNF737;ZNF791;ZNF836;ZNF91;ZXDB;JRKL;TFCP2L1;BBX;HHEX;MBD2;PROX1;SMAD4;TBX3;TOPORS;ZBED2;L3MBTL4;ZBTB20;ZNF148;ZNF155;ZNF264;ZNF33A;ZNF420;ZNF506;ZNF740;ZNF766;ZNF844;NR3C2;RORC;PAX8;NFATC3;KCNIP3;USF3;CREB3L2;CREBL2
ZN467_HUMAN.H11MO.0.C	ZNF134		ZNF134		BHLHE41;MYCN;ATF1;HLF;TEF;ATMIN;IKZF2;KAT7;PRMT3;SP4;ZBTB14;ZIK1;ZNF134;ZNF136;ZNF14;ZNF253;ZNF441;ZNF480;ZNF615;ZNF689;ZNF737;ZNF791;ZNF836;ZNF91;ZXDB;JRKL;TFCP2L1;BBX;HHEX;MBD2;PROX1;SMAD4;TBX3;TOPORS;ZBED2;L3MBTL4;ZBTB20;ZNF148;ZNF155;ZNF264;ZNF33A;ZNF420;ZNF506;ZNF740;ZNF766;ZNF844;NR3C2;RORC;PAX8;NFATC3;KCNIP3;USF3;CREB3L2;CREBL2
ZBT17_HUMAN.H11MO.0.A	ZNF134		ZNF134		BHLHE41;MYCN;ATF1;HLF;TEF;ATMIN;IKZF2;KAT7;PRMT3;SP4;ZBTB14;ZIK1;ZNF134;ZNF136;ZNF14;ZNF253;ZNF441;ZNF480;ZNF615;ZNF689;ZNF737;ZNF791;ZNF836;ZNF91;ZXDB;JRKL;TFCP2L1;BBX;HHEX;MBD2;PROX1;SMAD4;TBX3;TOPORS;ZBED2;L3MBTL4;ZBTB20;ZNF148;ZNF155;ZNF264;ZNF33A;ZNF420;ZNF506;ZNF740;ZNF766;ZNF844;NR3C2;RORC;PAX8;NFATC3;KCNIP3;USF3;CREB3L2;CREBL2
ZN341_HUMAN.H11MO.0.C	ZNF134		ZNF134		BHLHE41;MYCN;ATF1;HLF;TEF;ATMIN;IKZF2;KAT7;PRMT3;SP4;ZBTB14;ZIK1;ZNF134;ZNF136;ZNF14;ZNF253;ZNF441;ZNF480;ZNF615;ZNF689;ZNF737;ZNF791;ZNF836;ZNF91;ZXDB;JRKL;TFCP2L1;BBX;HHEX;MBD2;PROX1;SMAD4;TBX3;TOPORS;ZBED2;L3MBTL4;ZBTB20;ZNF148;ZNF155;ZNF264;ZNF33A;ZNF420;ZNF506;ZNF740;ZNF766;ZNF844;NR3C2;RORC;PAX8;NFATC3;KCNIP3;USF3;CREB3L2;CREBL2
ZN770_HUMAN.H11MO.0.C	ZNF134		ZNF134		BHLHE41;MYCN;ATF1;HLF;TEF;ATMIN;IKZF2;KAT7;PRMT3;SP4;ZBTB14;ZIK1;ZNF134;ZNF136;ZNF14;ZNF253;ZNF441;ZNF480;ZNF615;ZNF689;ZNF737;ZNF791;ZNF836;ZNF91;ZXDB;JRKL;TFCP2L1;BBX;HHEX;MBD2;PROX1;SMAD4;TBX3;TOPORS;ZBED2;L3MBTL4;ZBTB20;ZNF148;ZNF155;ZNF264;ZNF33A;ZNF420;ZNF506;ZNF740;ZNF766;ZNF844;NR3C2;RORC;PAX8;NFATC3;KCNIP3;USF3;CREB3L2;CREBL2
RXRA_HUMAN.H11MO.0.A					BHLHE41;MYCN;ATF1;HLF;TEF;ATMIN;IKZF2;KAT7;PRMT3;SP4;ZBTB14;ZIK1;ZNF134;ZNF136;ZNF14;ZNF253;ZNF441;ZNF480;ZNF615;ZNF689;ZNF737;ZNF791;ZNF836;ZNF91;ZXDB;JRKL;TFCP2L1;BBX;HHEX;MBD2;PROX1;SMAD4;TBX3;TOPORS;ZBED2;L3MBTL4;ZBTB20;ZNF148;ZNF155;ZNF264;ZNF33A;ZNF420;ZNF506;ZNF740;ZNF766;ZNF844;NR3C2;RORC;PAX8;NFATC3;KCNIP3;USF3;CREB3L2;CREBL2
ZBTB4_HUMAN.H11MO.0.D	ZNF134		ZNF134		BHLHE41;MYCN;ATF1;HLF;TEF;ATMIN;IKZF2;KAT7;PRMT3;SP4;ZBTB14;ZIK1;ZNF134;ZNF136;ZNF14;ZNF253;ZNF441;ZNF480;ZNF615;ZNF689;ZNF737;ZNF791;ZNF836;ZNF91;ZXDB;JRKL;TFCP2L1;BBX;HHEX;MBD2;PROX1;SMAD4;TBX3;TOPORS;ZBED2;L3MBTL4;ZBTB20;ZNF148;ZNF155;ZNF264;ZNF33A;ZNF420;ZNF506;ZNF740;ZNF766;ZNF844;NR3C2;RORC;PAX8;NFATC3;KCNIP3;USF3;CREB3L2;CREBL2
RREB1_HUMAN.H11MO.0.D	ZNF134		ZNF134		BHLHE41;MYCN;ATF1;HLF;TEF;ATMIN;IKZF2;KAT7;PRMT3;SP4;ZBTB14;ZIK1;ZNF134;ZNF136;ZNF14;ZNF253;ZNF441;ZNF480;ZNF615;ZNF689;ZNF737;ZNF791;ZNF836;ZNF91;ZXDB;JRKL;TFCP2L1;BBX;HHEX;MBD2;PROX1;SMAD4;TBX3;TOPORS;ZBED2;L3MBTL4;ZBTB20;ZNF148;ZNF155;ZNF264;ZNF33A;ZNF420;ZNF506;ZNF740;ZNF766;ZNF844;NR3C2;RORC;PAX8;NFATC3;KCNIP3;USF3;CREB3L2;CREBL2
ZN770_HUMAN.H11MO.1.C	ZNF134		ZNF134		BHLHE41;MYCN;ATF1;HLF;TEF;ATMIN;IKZF2;KAT7;PRMT3;SP4;ZBTB14;ZIK1;ZNF134;ZNF136;ZNF14;ZNF253;ZNF441;ZNF480;ZNF615;ZNF689;ZNF737;ZNF791;ZNF836;ZNF91;ZXDB;JRKL;TFCP2L1;BBX;HHEX;MBD2;PROX1;SMAD4;TBX3;TOPORS;ZBED2;L3MBTL4;ZBTB20;ZNF148;ZNF155;ZNF264;ZNF33A;ZNF420;ZNF506;ZNF740;ZNF766;ZNF844;NR3C2;RORC;PAX8;NFATC3;KCNIP3;USF3;CREB3L2;CREBL2
REST_HUMAN.H11MO.0.A	ZNF134		ZNF134		BHLHE41;MYCN;ATF1;HLF;TEF;ATMIN;IKZF2;KAT7;PRMT3;SP4;ZBTB14;ZIK1;ZNF134;ZNF136;ZNF14;ZNF253;ZNF441;ZNF480;ZNF615;ZNF689;ZNF737;ZNF791;ZNF836;ZNF91;ZXDB;JRKL;TFCP2L1;BBX;HHEX;MBD2;PROX1;SMAD4;TBX3;TOPORS;ZBED2;L3MBTL4;ZBTB20;ZNF148;ZNF155;ZNF264;ZNF33A;ZNF420;ZNF506;ZNF740;ZNF766;ZNF844;NR3C2;RORC;PAX8;NFATC3;KCNIP3;USF3;CREB3L2;CREBL2
KAISO_HUMAN.H11MO.0.A	ZNF740		ZNF740		BHLHE41;MYCN;ATF1;HLF;TEF;ATMIN;IKZF2;KAT7;PRMT3;SP4;ZBTB14;ZIK1;ZNF134;ZNF136;ZNF14;ZNF253;ZNF441;ZNF480;ZNF615;ZNF689;ZNF737;ZNF791;ZNF836;ZNF91;ZXDB;JRKL;TFCP2L1;BBX;HHEX;MBD2;PROX1;SMAD4;TBX3;TOPORS;ZBED2;L3MBTL4;ZBTB20;ZNF148;ZNF155;ZNF264;ZNF33A;ZNF420;ZNF506;ZNF740;ZNF766;ZNF844;NR3C2;RORC;PAX8;NFATC3;KCNIP3;USF3;CREB3L2;CREBL2
KAISO_HUMAN.H11MO.1.A	ZNF740		ZNF740		BHLHE41;MYCN;ATF1;HLF;TEF;ATMIN;IKZF2;KAT7;PRMT3;SP4;ZBTB14;ZIK1;ZNF134;ZNF136;ZNF14;ZNF253;ZNF441;ZNF480;ZNF615;ZNF689;ZNF737;ZNF791;ZNF836;ZNF91;ZXDB;JRKL;TFCP2L1;BBX;HHEX;MBD2;PROX1;SMAD4;TBX3;TOPORS;ZBED2;L3MBTL4;ZBTB20;ZNF148;ZNF155;ZNF264;ZNF33A;ZNF420;ZNF506;ZNF740;ZNF766;ZNF844;NR3C2;RORC;PAX8;NFATC3;KCNIP3;USF3;CREB3L2;CREBL2
SUH_HUMAN.H11MO.0.A					BHLHE41;MYCN;ATF1;HLF;TEF;ATMIN;IKZF2;KAT7;PRMT3;SP4;ZBTB14;ZIK1;ZNF134;ZNF136;ZNF14;ZNF253;ZNF441;ZNF480;ZNF615;ZNF689;ZNF737;ZNF791;ZNF836;ZNF91;ZXDB;JRKL;TFCP2L1;BBX;HHEX;MBD2;PROX1;SMAD4;TBX3;TOPORS;ZBED2;L3MBTL4;ZBTB20;ZNF148;ZNF155;ZNF264;ZNF33A;ZNF420;ZNF506;ZNF740;ZNF766;ZNF844;NR3C2;RORC;PAX8;NFATC3;KCNIP3;USF3;CREB3L2;CREBL2
NFKB2_HUMAN.H11MO.0.B					BHLHE41;MYCN;ATF1;HLF;TEF;ATMIN;IKZF2;KAT7;PRMT3;SP4;ZBTB14;ZIK1;ZNF134;ZNF136;ZNF14;ZNF253;ZNF441;ZNF480;ZNF615;ZNF689;ZNF737;ZNF791;ZNF836;ZNF91;ZXDB;JRKL;TFCP2L1;BBX;HHEX;MBD2;PROX1;SMAD4;TBX3;TOPORS;ZBED2;L3MBTL4;ZBTB20;ZNF148;ZNF155;ZNF264;ZNF33A;ZNF420;ZNF506;ZNF740;ZNF766;ZNF844;NR3C2;RORC;PAX8;NFATC3;KCNIP3;USF3;CREB3L2;CREBL2
AP2A_HUMAN.H11MO.0.A					BHLHE41;MYCN;ATF1;HLF;TEF;ATMIN;IKZF2;KAT7;PRMT3;SP4;ZBTB14;ZIK1;ZNF134;ZNF136;ZNF14;ZNF253;ZNF441;ZNF480;ZNF615;ZNF689;ZNF737;ZNF791;ZNF836;ZNF91;ZXDB;JRKL;TFCP2L1;BBX;HHEX;MBD2;PROX1;SMAD4;TBX3;TOPORS;ZBED2;L3MBTL4;ZBTB20;ZNF148;ZNF155;ZNF264;ZNF33A;ZNF420;ZNF506;ZNF740;ZNF766;ZNF844;NR3C2;RORC;PAX8;NFATC3;KCNIP3;USF3;CREB3L2;CREBL2
ZN740_HUMAN.H11MO.0.D	ZNF740	ZNF740	ZNF740	ZNF740	BHLHE41;MYCN;ATF1;HLF;TEF;ATMIN;IKZF2;KAT7;PRMT3;SP4;ZBTB14;ZIK1;ZNF134;ZNF136;ZNF14;ZNF253;ZNF441;ZNF480;ZNF615;ZNF689;ZNF737;ZNF791;ZNF836;ZNF91;ZXDB;JRKL;TFCP2L1;BBX;HHEX;MBD2;PROX1;SMAD4;TBX3;TOPORS;ZBED2;L3MBTL4;ZBTB20;ZNF148;ZNF155;ZNF264;ZNF33A;ZNF420;ZNF506;ZNF740;ZNF766;ZNF844;NR3C2;RORC;PAX8;NFATC3;KCNIP3;USF3;CREB3L2;CREBL2
COE1_HUMAN.H11MO.0.A					BHLHE41;MYCN;ATF1;HLF;TEF;ATMIN;IKZF2;KAT7;PRMT3;SP4;ZBTB14;ZIK1;ZNF134;ZNF136;ZNF14;ZNF253;ZNF441;ZNF480;ZNF615;ZNF689;ZNF737;ZNF791;ZNF836;ZNF91;ZXDB;JRKL;TFCP2L1;BBX;HHEX;MBD2;PROX1;SMAD4;TBX3;TOPORS;ZBED2;L3MBTL4;ZBTB20;ZNF148;ZNF155;ZNF264;ZNF33A;ZNF420;ZNF506;ZNF740;ZNF766;ZNF844;NR3C2;RORC;PAX8;NFATC3;KCNIP3;USF3;CREB3L2;CREBL2
