# Supplementary material for: Global RNA Expression and DNA Methylation Patterns in Primary Anaplastic Thyroid Cancer
Source: Cancers (Basel). 2020 Mar 13;12(3):680. doi: 10.3390/cancers12030680 (PMC7140095; doi:10.3390/cancers12030680)
Supplement: Supplementary file 1 [file cancers-12-00680-s001.zip › cancers-724410 - supplementary - proof/Supplementary Table 2.xlsx]

## Sheet: Sheet1
Supplementary Table 2: Upregulated pathways in anaplastic thyroid cancer in gene set enrichment analysis
NAME	SIZE	ES	NES	NOM p-val	FDR q-val	FWER p-val	RANK AT MAX
KEGG_NEUROACTIVE_LIGAND_RECEPTOR_INTERACTION	141	0.29312974	4.2174883	0.0	0.0	0.0	3419
KEGG_CYTOKINE_CYTOKINE_RECEPTOR_INTERACTION	186	0.18419144	2.903412	0.0	0.0	0.0	6725
REACTOME_CELL_CYCLE	383	0.21907717	4.8913713	0.0	0.0	0.0	9513
REACTOME_CELL_CYCLE_MITOTIC	301	0.23266694	4.6679564	0.0	0.0	0.0	9513
REACTOME_DNA_REPLICATION	182	0.27958572	4.4822907	0.0	0.0	0.0	9234
REACTOME_MITOTIC_M_M_G1_PHASES	162	0.2717356	4.0012116	0.0	0.0	0.0	9234
REACTOME_EXTRACELLULAR_MATRIX_ORGANIZATION	74	0.35336363	3.559552	0.0	0.0	0.0	2231
REACTOME_MITOTIC_PROMETAPHASE	81	0.32612988	3.4402566	0.0	0.0	0.0	8491
REACTOME_CLASS_A1_RHODOPSIN_LIKE_RECEPTORS	141	0.25017393	3.4338186	0.0	0.0	0.0	3419
REACTOME_SIGNALING_BY_GPCR	389	0.15390113	3.4164557	0.0	0.0	0.0	6174
REACTOME_GPCR_LIGAND_BINDING	200	0.20582126	3.4058926	0.0	0.0	0.0	4992
REACTOME_GPCR_DOWNSTREAM_SIGNALING	308	0.16350216	3.3116794	0.0	0.0	0.0	6430
REACTOME_STRIATED_MUSCLE_CONTRACTION	26	0.5206177	3.1920516	0.0	0.0	0.0	4331
REACTOME_MITOTIC_G1_G1_S_PHASES	130	0.23501901	3.1287754	0.0	0.0	0.0	9570
GO_SISTER_CHROMATID_COHESION	102	0.34892935	4.1220307	0.0	0.0	0.0	7174
GO_G_PROTEIN_COUPLED_RECEPTOR_SIGNALING_PATHWAY	485	0.1656242	4.0374904	0.0	0.0	0.0	5404
GO_ORGANELLE_FISSION	429	0.16944715	3.9434974	0.0	0.0	0.0	10041
GO_MITOTIC_NUCLEAR_DIVISION	337	0.18453982	3.862515	0.0	0.0	0.0	10498
GO_ACTIN_MYOSIN_FILAMENT_SLIDING	36	0.5256473	3.8270214	0.0	0.0	0.0	2975
GO_EXTRACELLULAR_STRUCTURE_ORGANIZATION	265	0.19876054	3.8184106	0.0	0.0	0.0	1603
GO_DNA_REPAIR	434	0.15641813	3.6937377	0.0	0.0	0.0	9880
GO_CHROMOSOME_SEGREGATION	239	0.20408536	3.6910715	0.0	0.0	0.0	8496
GO_SISTER_CHROMATID_SEGREGATION	164	0.2498631	3.6816137	0.0	0.0	0.0	2060
GO_NUCLEAR_CHROMOSOME_SEGREGATION	197	0.22650787	3.6451056	0.0	0.0	0.0	7174
GO_INFLAMMATORY_RESPONSE	351	0.16344745	3.5221536	0.0	0.0	0.0	6512
GO_SKELETAL_SYSTEM_MORPHOGENESIS	163	0.23465101	3.5104418	0.0	0.0	0.0	2783
GO_RESPONSE_TO_MOLECULE_OF_BACTERIAL_ORIGIN	275	0.17907195	3.4600823	0.0	0.0	0.0	4411
GO_EMBRYONIC_SKELETAL_SYSTEM_MORPHOGENESIS	77	0.32699573	3.4017823	0.0	0.0	0.0	2529
GO_EXTRACELLULAR_MATRIX	340	0.21670888	4.526006	0.0	0.0	0.0	2299
GO_PROTEINACEOUS_EXTRACELLULAR_MATRIX	286	0.23621124	4.4580083	0.0	0.0	0.0	2299
GO_CONDENSED_CHROMOSOME	168	0.24819887	3.6854272	0.0	0.0	0.0	5888
GO_CHROMOSOMAL_REGION	301	0.17663498	3.5580955	0.0	0.0	0.0	10389
GO_CHROMOSOME_CENTROMERIC_REGION	161	0.23051773	3.4596457	0.0	0.0	0.0	9369
GO_CONDENSED_CHROMOSOME_CENTROMERIC_REGION	90	0.31203103	3.3895717	0.0	0.0	0.0	4359
GO_NUCLEAR_CHROMOSOME	463	0.13387075	3.2603095	0.0	0.0	0.0	10296
GO_CONTRACTILE_FIBER	187	0.1951897	3.1576014	0.0	0.0	0.0	2489
GO_KINETOCHORE	108	0.24849412	3.012142	0.0	0.0	0.0	8545
GO_G_PROTEIN_COUPLED_RECEPTOR_ACTIVITY	269	0.21516097	4.061772	0.0	0.0	0.0	3419
GO_ACTIN_BINDING	358	0.146701	3.2312837	0.0	0.0	0.0	4946
46_CHROMATIN_CORE_HISTONE_PROTEIN_COMPLEX_COMPLEX	57	0.32019007	2.8360233	0.0	0.0	0.0	3118
REACTOME_COLLAGEN_FORMATION	53	0.34673682	3.0214527	0.0	9.1819296E-5	0.001	2181
REACTOME_ANTIGEN_PROCESSING_UBIQUITINATION_PROTEASOME_DEGRADATION	186	0.19030346	2.9598384	0.0	8.526078E-5	0.001	10031
GO_MULTICELLULAR_ORGANISMAL_MACROMOLECULE_METABOLIC_PROCESS	64	0.34685537	3.3216982	0.0	7.652321E-5	0.001	2560
GO_CELL_DIVISION	419	0.13820583	3.258012	0.0	7.1740506E-5	0.001	10041
GO_PROTEIN_POLYUBIQUITINATION	237	0.18034248	3.2474961	0.0	6.752048E-5	0.001	9706
GO_COLLAGEN_FIBRIL_ORGANIZATION	35	0.4469616	3.2305174	0.0	6.376934E-5	0.001	4036
GO_CELL_CYCLE_G1_S_PHASE_TRANSITION	105	0.2600661	3.1539469	0.0	6.0413055E-5	0.001	5713
GO_AMINOGLYCAN_BIOSYNTHETIC_PROCESS	90	0.28797492	3.145137	0.0	5.73924E-5	0.001	5053
GO_NEGATIVE_REGULATION_OF_PROTEIN_COMPLEX_DISASSEMBLY	153	0.22205716	3.1432462	0.0	5.4659435E-5	0.001	8491
GO_MULTICELLULAR_ORGANISM_METABOLIC_PROCESS	73	0.31071457	3.121149	0.0	5.2174917E-5	0.001	2560
GO_HOMOPHILIC_CELL_ADHESION_VIA_PLASMA_MEMBRANE_ADHESION_MOLECULES	136	0.2299073	3.102332	0.0	4.990644E-5	0.001	3319
GO_RESPONSE_TO_VIRUS	211	0.18253607	3.0887926	0.0	4.7827005E-5	0.001	6845
GO_EMBRYONIC_SKELETAL_SYSTEM_DEVELOPMENT	95	0.2646466	3.0701282	0.0	4.5913926E-5	0.001	2852
GO_CONDENSED_CHROMOSOME_OUTER_KINETOCHORE	11	0.73762035	2.9638867	0.0	8.75E-5	0.001	1219
GO_BANDED_COLLAGEN_FIBRIL	11	0.7321714	2.954662	0.0	7.9545454E-5	0.001	4036
CHR8Q24	114	0.23513167	2.9605463	0.0	0.0019523426	0.002	4670
CHR17P13	171	0.18858078	2.8051877	0.0	9.761713E-4	0.002	4496
REACTOME_G1_S_TRANSITION	106	0.24631947	2.9519117	0.0	1.6426141E-4	0.002	9234
REACTOME_S_PHASE	105	0.23535506	2.9312944	0.0	1.5399508E-4	0.002	9234
REACTOME_CLASS_I_MHC_MEDIATED_ANTIGEN_PROCESSING_PRESENTATION	222	0.16893822	2.9237006	0.0	1.4493654E-4	0.002	10031
REACTOME_CELL_CYCLE_CHECKPOINTS	109	0.24105084	2.9130795	0.0	1.368845E-4	0.002	9234
GO_DNA_PACKAGING_COMPLEX	85	0.26726207	2.9279556	0.0	1.5521266E-4	0.002	5735
GO_EXTRACELLULAR_MATRIX_COMPONENT	113	0.22935884	2.8734982	0.0	1.4327324E-4	0.002	2299
GO_SPINDLE	263	0.15261811	2.8475952	0.0	1.3303943E-4	0.002	10384
406_CBX1-CBX3-CBX5-HIST1H2BN-MKI67-SP100_COMPLEX	13	0.58872515	2.5682275	0.0	0.0010414566	0.002	2722
KEGG_CELL_CYCLE	123	0.2128261	2.7183335	0.0	0.0011290984	0.003	6730
GO_DETECTION_OF_STIMULUS	197	0.18925503	3.046679	0.0	1.7442745E-4	0.004	4749
GO_REGULATION_OF_PROTEIN_COMPLEX_DISASSEMBLY	198	0.18539995	3.0411592	0.0	1.6796717E-4	0.004	8491
GO_CONDENSED_NUCLEAR_CHROMOSOME_CENTROMERIC_REGION	16	0.5659438	2.730835	0.0	2.418317E-4	0.004	3717
GO_TASTE_RECEPTOR_ACTIVITY	18	0.55294514	2.8188872	0.0	0.0017830619	0.005	6734
GO_MEIOTIC_CELL_CYCLE_PROCESS	111	0.24429306	2.963237	0.0	2.8435656E-4	0.007	4076
GO_DNA_DEPENDENT_DNA_REPLICATION	91	0.2646932	2.9605432	0.0	2.7455116E-4	0.007	8770
GO_RESPONSE_TO_BACTERIUM	378	0.13333836	2.9506073	0.0	2.6539946E-4	0.007	4411
GO_MUSCLE_MYOSIN_COMPLEX	18	0.5331078	2.693824	0.0	3.9413813E-4	0.007	1182
GO_NUCLEAR_PORE	73	0.26754236	2.684926	0.0	3.7095352E-4	0.007	8358
GO_DNA_RECOMBINATION	182	0.18695036	2.937632	0.0	3.315359E-4	0.009	10528
CHR20Q13	122	0.20165543	2.6151903	0.0	0.0032132103	0.01	8334
REACTOME_SYNTHESIS_OF_DNA	89	0.2528939	2.7492132	0.0	6.486722E-4	0.01	9570
REACTOME_CHROMOSOME_MAINTENANCE	109	0.22611417	2.748838	0.0	6.162386E-4	0.01	8491
GO_TAXIS	371	0.12928233	2.9136834	0.0	3.5575018E-4	0.01	4833
GO_NUCLEAR_PERIPHERY	115	0.21163264	2.6329186	0.0	5.5926817E-4	0.01	9659
GO_PASSIVE_TRANSMEMBRANE_TRANSPORTER_ACTIVITY	315	0.13411793	2.7569275	0.0	0.0026430031	0.01	2656
GO_RAN_GTPASE_BINDING	31	0.41291907	2.7311962	0.0	0.0023296697	0.011	8358
175_NDC80_COMPLEX	4	0.96861494	2.423487	0.0	0.00381706	0.011	475
REACTOME_CYTOKINE_SIGNALING_IN_IMMUNE_SYSTEM	240	0.1481589	2.7237923	0.0	7.659429E-4	0.013	7145
GO_CONDENSED_NUCLEAR_CHROMOSOME	69	0.26736587	2.6105866	0.0	6.729005E-4	0.013	4062
KEGG_SYSTEMIC_LUPUS_ERYTHEMATOSUS	113	0.20125246	2.514802	0.0018796993	0.0037128173	0.014	3118
GO_DNA_CONFORMATION_CHANGE	231	0.1637616	2.8679895	0.0	4.8321736E-4	0.014	10272
KEGG_ECM_RECEPTOR_INTERACTION	77	0.24155357	2.4822645	0.0	0.0031660874	0.015	3417
GO_MITOTIC_SISTER_CHROMATID_SEGREGATION	86	0.2592416	2.8656416	0.0	5.0231E-4	0.015	1544
GO_STRUCTURAL_CONSTITUENT_OF_MUSCLE	38	0.36365423	2.6961412	0.0	0.0026350436	0.015	1668
GO_METALLOENDOPEPTIDASE_ACTIVITY	91	0.2406316	2.6880255	0.0	0.0022586086	0.015	5493
GO_DETECTION_OF_ABIOTIC_STIMULUS	78	0.27201077	2.8402205	0.0	5.205723E-4	0.016	3257
GO_CHROMATIN	393	0.1125887	2.5891862	0.0	7.7781116E-4	0.016	10139
REACTOME_DNA_STRAND_ELONGATION	30	0.4189414	2.6714857	0.0	9.524813E-4	0.017	8251
REACTOME_DEPOSITION_OF_NEW_CENPA_CONTAINING_NUCLEOSOMES_AT_THE_CENTROMERE	57	0.29884267	2.6693144	0.0	9.1106904E-4	0.017	3174
GO_DNA_PACKAGING	155	0.19480464	2.8267133	0.0	5.68353E-4	0.018	3213
GO_ACTIN_MEDIATED_CELL_CONTRACTION	65	0.3001777	2.8264737	0.0	5.529921E-4	0.018	1983
GO_REGULATION_OF_INTERLEUKIN_1_PRODUCTION	50	0.33301005	2.8264537	0.0	5.3843966E-4	0.018	6138
GO_ACTIN_CYTOSKELETON	408	0.10997175	2.5570982	0.0	8.3273E-4	0.018	4510
GO_BITTER_TASTE_RECEPTOR_ACTIVITY	16	0.55287147	2.67134	0.0	0.002361857	0.018	6734
REACTOME_G1_S_SPECIFIC_TRANSCRIPTION	17	0.54709095	2.6615384	0.0	9.763817E-4	0.019	2397
GO_DEFENSE_RESPONSE_TO_VIRUS	136	0.20636281	2.819308	0.0	5.536685E-4	0.019	8205
GO_ACTIN_FILAMENT_BASED_MOVEMENT	84	0.25957063	2.817349	0.0	5.3982675E-4	0.019	4533
GO_SUPRAMOLECULAR_FIBER	487	0.101824544	2.5518448	0.0	8.336535E-4	0.019	4880
GO_ACTIN_FILAMENT_BASED_PROCESS	413	0.12036679	2.792036	0.0	5.8238505E-4	0.021	4940
GO_ANION_TRANSMEMBRANE_TRANSPORTER_ACTIVITY	209	0.15770635	2.6575198	0.0	0.002441667	0.021	5433
GO_ANION_TRANSPORT	382	0.12448955	2.7874098	0.0	5.954262E-4	0.022	3687
GO_COLLAGEN_TRIMER	73	0.25316018	2.547626	0.0	9.1012946E-4	0.022	4658
GO_SYNAPSE_PART	470	0.10258492	2.5453074	0.0	8.722074E-4	0.022	3369
GO_SPINDLE_POLE	112	0.20419347	2.5374267	0.0	8.373191E-4	0.022	8904
GO_CELL_CYCLE_PHASE_TRANSITION	245	0.15535879	2.7859576	0.0	6.0761406E-4	0.023	9366
GO_SYNAPTIC_MEMBRANE	199	0.1568754	2.5315685	0.0020408162	8.735641E-4	0.024	3491
REACTOME_PREFOLDIN_MEDIATED_TRANSFER_OF_SUBSTRATE_TO_CCT_TRIC	26	0.4335164	2.6150882	0.001980198	0.0013332373	0.027	5639
REACTOME_G2_M_CHECKPOINTS	40	0.35287443	2.6015086	0.0	0.001281959	0.027	5611
REACTOME_M_G1_TRANSITION	77	0.24995442	2.5983162	0.0019569471	0.001234479	0.027	10129
GO_CYTOKINE_ACTIVITY	125	0.2068524	2.6124673	0.0	0.0028303522	0.027	2449
REACTOME_FORMATION_OF_TUBULIN_FOLDING_INTERMEDIATES_BY_CCT_TRIC	20	0.47570726	2.589291	0.0	0.0013269251	0.03	5639
REACTOME_MEIOTIC_RECOMBINATION	74	0.2533669	2.585279	0.0	0.0013653829	0.031	3118
GO_MEIOTIC_CELL_CYCLE	138	0.20475376	2.7753606	0.0	8.0077164E-4	0.031	9810
GO_MYOSIN_II_COMPLEX	24	0.42784974	2.5175078	0.0	0.0010784487	0.031	2975
GO_SINGLE_STRANDED_DNA_DEPENDENT_ATPASE_ACTIVITY	13	0.59100777	2.5894344	0.0	0.002954237	0.031	5002
REACTOME_E2F_MEDIATED_REGULATION_OF_DNA_REPLICATION	33	0.37568086	2.5770197	0.0	0.0014043472	0.033	3477
GO_DNA_REPLICATION	191	0.18028176	2.767496	0.0	8.325568E-4	0.033	6300
GO_MYOSIN_FILAMENT	22	0.4535166	2.5090103	0.0	0.0011032476	0.033	1392
REACTOME_GASTRIN_CREB_SIGNALLING_PATHWAY_VIA_PKC_AND_MAPK	135	0.18900315	2.5647583	0.0	0.0014412224	0.034	6430
GO_CELL_CELL_ADHESION_VIA_PLASMA_MEMBRANE_ADHESION_MOLECULES	170	0.18134876	2.7635589	0.0	8.6433534E-4	0.035	3319
GO_SKELETAL_SYSTEM_DEVELOPMENT	367	0.12678841	2.7586784	0.0	8.7028125E-4	0.036	2852
GO_REGULATION_OF_CELL_DIVISION	233	0.15180065	2.7461874	0.0	9.2394894E-4	0.038	2593
GO_NEUROTRANSMITTER_RECEPTOR_ACTIVITY	33	0.368952	2.572864	0.0	0.0033241098	0.038	3578
GO_PROTEIN_SERINE_THREONINE_KINASE_ACTIVITY	408	0.11019416	2.5724986	0.0	0.003068409	0.038	10111
CHR1P36	246	0.13418669	2.4656537	0.0	0.009704326	0.039	7186
GO_MUSCLE_CONTRACTION	194	0.17147946	2.740063	0.0	9.5149525E-4	0.04	3656
GO_ANCHORED_COMPONENT_OF_MEMBRANE	96	0.2160976	2.4930146	0.0	0.0012802937	0.04	3507
GO_GATED_CHANNEL_ACTIVITY	213	0.1541948	2.5573635	0.0	0.003150857	0.042	2656
GO_STRAND_DISPLACEMENT	25	0.45226526	2.7148497	0.0	0.0011593215	0.049	5843
127_NDC80_KINETOCHORE_COMPLEX	4	0.96861494	2.4046962	0.0	0.063778244	0.058	475
