# Supplementary material for: Global RNA Expression and DNA Methylation Patterns in Primary Anaplastic Thyroid Cancer
Source: Cancers (Basel). 2020 Mar 13;12(3):680. doi: 10.3390/cancers12030680 (PMC7140095; doi:10.3390/cancers12030680)
Supplement: Supplementary file 1 [file cancers-12-00680-s001.zip › cancers-724410 - supplementary - proof/Supplementary Table 3.xlsx]

## Sheet: Sheet1
Supplementary Table 3. Downregulated pathways in anaplastic thyroid cancer in gene set enrichment analysis
NAME	SIZE	ES	NES	NOM p-val	FDR q-val	FWER p-val	RANK AT MAX
KEGG_VALINE_LEUCINE_AND_ISOLEUCINE_DEGRADATION	42	-0.47410172	-3.6549497	0.0	0.0	0.0	5783
KEGG_RIBOSOME	85	-0.33060175	-3.605559	0.0	0.0	0.0	9037
KEGG_OXIDATIVE_PHOSPHORYLATION	106	-0.27608976	-3.27396	0.0	0.0	0.0	7656
KEGG_PARKINSONS_DISEASE	103	-0.2598952	-3.0660954	0.0	0.0	0.0	7656
KEGG_SPLICEOSOME	124	-0.22541511	-2.9324815	0.0	0.0	0.0	9740
REACTOME_INFLUENZA_VIRAL_RNA_TRANSCRIPTION_AND_REPLICATION	99	-0.33240798	-3.983168	0.0	0.0	0.0	8557
REACTOME_SRP_DEPENDENT_COTRANSLATIONAL_PROTEIN_TARGETING_TO_MEMBRANE	107	-0.31746793	-3.8853781	0.0	0.0	0.0	9037
REACTOME_PEPTIDE_CHAIN_ELONGATION	84	-0.35367784	-3.8113663	0.0	0.0	0.0	9037
REACTOME_TRANSLATION	143	-0.26901206	-3.7443545	0.0	0.0	0.0	9037
REACTOME_INFLUENZA_LIFE_CYCLE	133	-0.2689223	-3.650793	0.0	0.0	0.0	9564
REACTOME_3_UTR_MEDIATED_TRANSLATIONAL_REGULATION	104	-0.30527863	-3.6436875	0.0	0.0	0.0	9037
REACTOME_NONSENSE_MEDIATED_DECAY_ENHANCED_BY_THE_EXON_JUNCTION_COMPLEX	105	-0.28719595	-3.4519725	0.0	0.0	0.0	9751
REACTOME_TCA_CYCLE_AND_RESPIRATORY_ELECTRON_TRANSPORT	113	-0.27171046	-3.3842032	0.0	0.0	0.0	9523
REACTOME_GENERIC_TRANSCRIPTION_PATHWAY	319	-0.15545537	-3.165804	0.0	0.0	0.0	11529
REACTOME_MRNA_SPLICING	104	-0.26892632	-3.1381884	0.0	0.0	0.0	10014
REACTOME_RESPIRATORY_ELECTRON_TRANSPORT_ATP_SYNTHESIS_BY_CHEMIOSMOTIC_COUPLING_AND_HEAT_PRODUCTION_BY_UNCOUPLING_PROTEINS_	78	-0.31737813	-3.1364992	0.0	0.0	0.0	9523
REACTOME_RESPIRATORY_ELECTRON_TRANSPORT	63	-0.33616674	-3.055043	0.0	0.0	0.0	8098
REACTOME_MRNA_PROCESSING	150	-0.21156515	-3.02577	0.0	0.0	0.0	10088
GO_RNA_SPLICING_VIA_TRANSESTERIFICATION_REACTIONS	253	-0.22632936	-4.1062922	0.0	0.0	0.0	9675
GO_ESTABLISHMENT_OF_PROTEIN_LOCALIZATION_TO_ENDOPLASMIC_RETICULUM	103	-0.34342092	-4.066979	0.0	0.0	0.0	9037
GO_PROTEIN_TARGETING	377	-0.17787221	-3.9809182	0.0	0.0	0.0	9722
GO_MRNA_PROCESSING	388	-0.17655757	-3.9556136	0.0	0.0	0.0	10014
GO_PROTEIN_LOCALIZATION_TO_ENDOPLASMIC_RETICULUM	121	-0.30258223	-3.920684	0.0	0.0	0.0	9037
GO_PROTEIN_ACTIVATION_CASCADE	58	-0.42565212	-3.884809	0.0	0.0	0.0	3219
GO_ORGANIC_ACID_CATABOLIC_PROCESS	179	-0.2467211	-3.8118427	0.0	0.0	0.0	5494
GO_RNA_SPLICING	338	-0.178625	-3.8030767	0.0	0.0	0.0	10014
GO_SMALL_MOLECULE_CATABOLIC_PROCESS	278	-0.19156788	-3.7294147	0.0	0.0	0.0	4694
GO_ESTABLISHMENT_OF_PROTEIN_LOCALIZATION_TO_MEMBRANE	253	-0.19308315	-3.714629	0.0	0.0	0.0	9037
GO_OXIDATIVE_PHOSPHORYLATION	78	-0.35192457	-3.588113	0.0	0.0	0.0	7656
GO_PROTEIN_TARGETING_TO_MEMBRANE	149	-0.24760343	-3.5610857	0.0	0.0	0.0	9337
GO_TRANSLATIONAL_INITIATION	141	-0.2527549	-3.5421486	0.0	0.0	0.0	9037
GO_COMPLEMENT_ACTIVATION	47	-0.44770524	-3.5328908	0.0	0.0	0.0	2249
GO_MULTI_ORGANISM_METABOLIC_PROCESS	136	-0.25934222	-3.5049927	0.0	0.0	0.0	9187
GO_NUCLEAR_TRANSCRIBED_MRNA_CATABOLIC_PROCESS_NONSENSE_MEDIATED_DECAY	117	-0.26847604	-3.4258466	0.0	0.0	0.0	9751
GO_CELLULAR_RESPIRATION	132	-0.2507687	-3.4110763	0.0	0.0	0.0	7658
GO_ELECTRON_TRANSPORT_CHAIN	89	-0.30190036	-3.3964963	0.0	0.0	0.0	7656
GO_ESTABLISHMENT_OF_PROTEIN_LOCALIZATION_TO_ORGANELLE	339	-0.15672776	-3.3666213	0.0	0.0	0.0	9722
GO_RIBONUCLEOPROTEIN_COMPLEX_BIOGENESIS	417	-0.14251222	-3.3423905	0.0	0.0	0.0	9749
GO_AMIDE_BIOSYNTHETIC_PROCESS	457	-0.13421999	-3.2983968	0.0	0.0	0.0	10025
GO_NCRNA_METABOLIC_PROCESS	488	-0.12936108	-3.290809	0.0	0.0	0.0	10356
GO_CELLULAR_AMINO_ACID_CATABOLIC_PROCESS	97	-0.2783153	-3.244022	0.0	0.0	0.0	4681
GO_MONOCARBOXYLIC_ACID_CATABOLIC_PROCESS	83	-0.30466387	-3.2426345	0.0	0.0	0.0	5049
GO_MITOCHONDRIAL_RESPIRATORY_CHAIN_COMPLEX_ASSEMBLY	61	-0.35917416	-3.2089114	0.0	0.0	0.0	7690
GO_THYROID_HORMONE_GENERATION	10	-0.82829106	-3.177379	0.0	0.0	0.0	1088
GO_MITOCHONDRIAL_RESPIRATORY_CHAIN_COMPLEX_I_BIOGENESIS	50	-0.37663177	-3.1114907	0.0	0.0	0.0	7592
GO_GLUTATHIONE_DERIVATIVE_METABOLIC_PROCESS	18	-0.61163616	-3.1091087	0.0	0.0	0.0	3347
GO_ENERGY_DERIVATION_BY_OXIDATION_OF_ORGANIC_COMPOUNDS	191	-0.18778403	-3.107843	0.0	0.0	0.0	7687
GO_REGULATION_OF_HORMONE_LEVELS	340	-0.1454727	-3.0809095	0.0	0.0	0.0	4366
GO_RIBOSOME	209	-0.25321212	-4.323535	0.0	0.0	0.0	7833
GO_RIBOSOMAL_SUBUNIT	155	-0.2627113	-3.8236065	0.0	0.0	0.0	7833
GO_ORGANELLE_INNER_MEMBRANE	459	-0.15124734	-3.753868	0.0	0.0	0.0	9397
GO_CYTOSOLIC_RIBOSOME	106	-0.2976457	-3.5598545	0.0	0.0	0.0	9037
GO_IMMUNOGLOBULIN_COMPLEX	14	-0.76778233	-3.5399733	0.0	0.0	0.0	1356
GO_RESPIRATORY_CHAIN	73	-0.34210065	-3.4525132	0.0	0.0	0.0	7656
GO_MITOCHONDRIAL_MATRIX	374	-0.15650706	-3.4352338	0.0	0.0	0.0	9450
GO_OXIDOREDUCTASE_COMPLEX	87	-0.30900452	-3.2835937	0.0	0.0	0.0	7656
GO_NADH_DEHYDROGENASE_COMPLEX	41	-0.39890614	-3.0650725	0.0	0.0	0.0	7592
GO_MITOCHONDRIAL_PROTEIN_COMPLEX	124	-0.23542725	-3.0545738	0.0	0.0	0.0	9348
GO_STRUCTURAL_CONSTITUENT_OF_RIBOSOME	189	-0.22825876	-3.6571615	0.0	0.0	0.0	7833
GO_OXIDOREDUCTASE_ACTIVITY_ACTING_ON_NAD_P_H_QUINONE_OR_SIMILAR_COMPOUND_AS_ACCEPTOR	49	-0.41509935	-3.414429	0.0	0.0	0.0	7592
306_RIBOSOME,_CYTOPLASMIC	81	-0.33942118	-3.5528362	0.0	0.0	0.0	9037
178_RESPIRATORY_CHAIN_COMPLEX_I_(HOLOENZYME),_MITOCHONDRIAL	43	-0.4035101	-3.138272	0.0	0.0	0.0	7592
351_SPLICEOSOME	126	-0.22751075	-2.9918022	0.0	0.0	0.0	9740
308_60S_RIBOSOMAL_SUBUNIT,_CYTOPLASMIC	47	-0.35948735	-2.937736	0.0	0.0	0.0	9013
1181_C_COMPLEX_SPLICEOSOME	75	-0.28735527	-2.895958	0.0	0.0	0.0	9740
3055_NOP56P-ASSOCIATED_PRE-RRNA_COMPLEX	100	-0.23085661	-2.7501988	0.0	0.0	0.0	9037
KEGG_PROPANOATE_METABOLISM	31	-0.42730334	-2.8240173	0.0	1.5750916E-4	0.001	4262
REACTOME_PROCESSING_OF_CAPPED_INTRON_CONTAINING_PRE_MRNA	133	-0.21860637	-2.919505	0.0	5.1052393E-5	0.001	10088
GO_MITOCHONDRIAL_MEMBRANE_PART	150	-0.20738243	-2.9577465	0.0	1.0662177E-4	0.001	9348
GO_INNER_MITOCHONDRIAL_MEMBRANE_PROTEIN_COMPLEX	97	-0.25659108	-2.952098	0.0	9.7736614E-5	0.001	9348
GO_SMALL_RIBOSOMAL_SUBUNIT	67	-0.3078747	-2.947216	0.0	9.021842E-5	0.001	7739
GO_SPLICEOSOMAL_COMPLEX	162	-0.2015027	-2.9382844	0.0	8.377425E-5	0.001	11024
REACTOME_METABOLISM_OF_PROTEINS	397	-0.12451626	-2.8306284	0.0	9.699955E-5	0.002	10189
GO_CATALYTIC_STEP_2_SPLICEOSOME	85	-0.26121217	-2.8668716	0.0	1.5299243E-4	0.002	9544
GO_OXIDOREDUCTASE_ACTIVITY_ACTING_ON_NAD_P_H	84	-0.29107895	-3.1250525	0.0	6.246404E-4	0.002	6929
GO_COENZYME_BINDING	166	-0.20664954	-3.0811203	0.0	4.684803E-4	0.002	5445
GO_COFACTOR_BINDING	234	-0.1706735	-3.0512059	0.0	3.7478426E-4	0.002	5445
GO_SULFUR_COMPOUND_BINDING	194	-0.1890478	-3.0350666	0.0	3.123202E-4	0.002	4095
GO_GLUTATHIONE_TRANSFERASE_ACTIVITY	27	-0.4812077	-3.020864	0.0	2.6770303E-4	0.002	3361
GO_CELLULAR_MODIFIED_AMINO_ACID_METABOLIC_PROCESS	190	-0.18466371	-3.0036662	0.0	8.280752E-5	0.003	2642
GO_OXIDOREDUCTASE_ACTIVITY_ACTING_ON_PEROXIDE_AS_ACCEPTOR	36	-0.40113318	-2.8870788	0.0	3.5267766E-4	0.003	3592
GO_NCRNA_PROCESSING	366	-0.13513859	-2.9664178	0.0	1.3476124E-4	0.005	10389
GO_HUMORAL_IMMUNE_RESPONSE	111	-0.23971792	-2.9644704	0.0	1.3067757E-4	0.005	2249
GO_GENERATION_OF_PRECURSOR_METABOLITES_AND_ENERGY	249	-0.16027339	-2.9624171	0.0	1.268341E-4	0.005	5967
GO_RIBONUCLEOPROTEIN_COMPLEX_SUBUNIT_ORGANIZATION	181	-0.18352677	-2.9548037	0.0	1.2321027E-4	0.005	9740
GO_APICAL_PART_OF_CELL	283	-0.14030948	-2.7614985	0.0	3.5234122E-4	0.005	4415
GO_EXTERNAL_SIDE_OF_PLASMA_MEMBRANE	191	-0.17197394	-2.7515733	0.0	3.9634388E-4	0.006	5244
320_55S_RIBOSOME,_MITOCHONDRIAL	77	-0.24685653	-2.5785048	0.0	7.908964E-4	0.006	7833
GO_NUCLEAR_BODY	327	-0.12672594	-2.6763663	0.0	4.340732E-4	0.007	11661
GO_LARGE_RIBOSOMAL_SUBUNIT	88	-0.24466503	-2.6754236	0.0	4.1122723E-4	0.007	8479
REACTOME_BRANCHED_CHAIN_AMINO_ACID_CATABOLISM	17	-0.55744165	-2.750328	0.0	3.7988715E-4	0.008	5783
GO_VIRION_ASSEMBLY	36	-0.40928492	-2.9251466	0.0	1.9156747E-4	0.008	8484
KEGG_FATTY_ACID_METABOLISM	40	-0.34999835	-2.633561	0.0	0.0012556528	0.009	4904
REACTOME_METABOLISM_OF_MRNA	207	-0.16083446	-2.7201407	0.0	4.006655E-4	0.009	9751
GO_LIPID_OXIDATION	65	-0.30925047	-2.9075963	0.0	2.7995787E-4	0.012	5552
GO_HUMORAL_IMMUNE_RESPONSE_MEDIATED_BY_CIRCULATING_IMMUNOGLOBULIN	41	-0.39035118	-2.9017603	0.0	2.954842E-4	0.013	1483
GO_HYDROGEN_PEROXIDE_METABOLIC_PROCESS	24	-0.49710646	-2.88696	0.0	3.5478562E-4	0.016	4444
GO_APICAL_PLASMA_MEMBRANE	224	-0.14625223	-2.595263	0.0	9.893302E-4	0.018	4415
CHR4Q35	21	-0.45877156	-2.5062733	0.0	0.02004294	0.019	5287
GO_CILIUM_MOVEMENT	30	-0.44026288	-2.8393135	0.0	4.3204767E-4	0.02	3420
GO_IMMUNOGLOBULIN_RECEPTOR_BINDING	15	-0.57716703	-2.682366	0.0	0.00218915	0.021	1356
GO_CYTOSOLIC_LARGE_RIBOSOMAL_SUBUNIT	56	-0.29487222	-2.5812163	0.0	0.0011500757	0.022	9013
GO_THYROID_HORMONE_METABOLIC_PROCESS	14	-0.6339743	-2.7987883	0.0	5.4825784E-4	0.026	1218
GO_ALPHA_AMINO_ACID_CATABOLIC_PROCESS	80	-0.26630524	-2.7930906	0.0	5.352041E-4	0.026	4666
REACTOME_METABOLISM_OF_RNA	251	-0.13903847	-2.568192	0.0	0.0012555707	0.03	9751
GO_CILIUM	363	-0.11707147	-2.5537915	0.0	0.001494206	0.03	5203
KEGG_BUTANOATE_METABOLISM	28	-0.3986513	-2.446219	0.002118644	0.0039015443	0.031	4223
GO_GLUTATHIONE_METABOLIC_PROCESS	48	-0.34022588	-2.7749465	0.0	6.446254E-4	0.031	3361
GO_ORGANIC_HYDROXY_COMPOUND_METABOLIC_PROCESS	378	-0.12499025	-2.771081	0.0	6.7022996E-4	0.033	4814
GO_DETOXIFICATION	64	-0.29365075	-2.7700663	0.0	6.5533596E-4	0.033	3594
GO_TRANSLATIONAL_TERMINATION	91	-0.25010288	-2.763449	0.0	6.7859935E-4	0.035	7833
GO_HORMONE_METABOLIC_PROCESS	113	-0.22288674	-2.7490363	0.0	7.5699977E-4	0.04	2797
GO_T_CELL_RECEPTOR_COMPLEX	19	-0.488422	-2.5219326	0.0	0.0018960106	0.04	4539
GO_PHAGOCYTOSIS_RECOGNITION	21	-0.48202634	-2.7449198	0.0	7.7795493E-4	0.042	1356
GO_SECRETORY_GRANULE_MEMBRANE	65	-0.26428914	-2.4949117	0.0	0.0020874646	0.045	5994
GO_CYTOSOLIC_SMALL_RIBOSOMAL_SUBUNIT	43	-0.32374263	-2.4894736	0.0	0.0020039661	0.045	7739
GO_SERINE_HYDROLASE_ACTIVITY	146	-0.18108635	-2.5662389	0.0	0.004345488	0.045	2249
KEGG_HUNTINGTONS_DISEASE	159	-0.16380727	-2.3618824	0.0	0.005116596	0.047	7970
315_28S_RIBOSOMAL_SUBUNIT,_MITOCHONDRIAL	30	-0.3670419	-2.4034395	0.0	0.0055987127	0.048	6525
7_NFAT-FOS-JUN_COMPLEX	5	-0.8092167	-2.1849527	0.0	0.07780617	0.079	2875
