# Supplementary material for: Global RNA Expression and DNA Methylation Patterns in Primary Anaplastic Thyroid Cancer
Source: Cancers (Basel). 2020 Mar 13;12(3):680. doi: 10.3390/cancers12030680 (PMC7140095; doi:10.3390/cancers12030680)
Supplement: Supplementary file 1 [file cancers-12-00680-s001.zip › cancers-724410 - supplementary - proof/Supplementary Table 4.xlsx]

## Sheet: Sheet1
Supplementary Table 4. List of hypermethylated probes (beta values) in 10 cases of primary anaplastic thyroid cancer
CpG	Case1	Case 2	Case 3	Case 4	Case 7	Case 8	Case 9	Case 12	Case 13	Case 14	N1	N2	N3	N4	Median Δβ
cg03361164	0.502429	0.568265	0.77875	0.08909	0.329425	0.785511	0.113762	0.525975	0.591616	0.637522	0.109535	0.0913589	0.0782293	0.0228195	0.462326
cg20431224	0.809087	0.694263	0.836648	0.426758	0.38587	0.754514	0.733245	0.318297	0.588253	0.506654	0.156015	0.408613	0.478624	0.0232595	0.358944
cg26623004	0.961781	0.970013	0.970019	0.754636	0.791512	0.976496	0.979016	0.877482	0.971902	0.982359	0.603994	0.631073	0.889712	0.0665274	0.352483
cg19335787	0.868953	0.84762	0.842531	0.822037	0.440678	0.935887	0.797584	0.848686	0.908998	0.888931	0.339486	0.603759	0.763848	0.0587228	0.37653
cg12547839	0.972498	0.729769	0.962058	0.873187	0.747586	0.980807	0.918396	0.908498	0.931216	0.749882	0.530431	0.574966	0.863941	0.127159	0.360749
cg13776620	0.929216	0.850463	0.939344	0.871192	0.678574	0.899825	0.785442	0.754962	0.935199	0.953329	0.513454	0.623232	0.901584	0.223112	0.317166
cg15209695	0.82016	0.815592	0.747129	0.661037	0.407666	0.857577	0.642319	0.794544	0.671831	0.528368	0.2746	0.492389	0.57299	0.0632552	0.325986
cg11840035	0.98272	0.950917	0.94664	0.792519	0.788284	0.95676	0.94589	0.822047	0.82039	0.928543	0.625009	0.615461	0.88479	0.262918	0.316981
cg15731815	0.631481	0.637362	0.729998	0.140915	0.572689	0.713731	0.555087	0.450074	0.678661	0.646774	0.255298	0.192636	0.197302	0.544785	0.408122
cg15234730	0.934772	0.128276	0.958542	0.711603	0.780008	0.97569	0.960093	0.580821	0.598761	0.221706	0.342978	0.458573	0.577177	0.388866	0.322086
cg01749296	0.891815	0.907778	0.906764	0.729971	0.77097	0.955145	0.709238	0.904297	0.969064	0.948622	0.513041	0.614604	0.926896	0.159445	0.341708
cg04860664	0.975745	0.948244	0.966656	0.704919	0.496381	0.978553	0.700005	0.935946	0.981243	0.981362	0.575284	0.668686	0.982764	0.241533	0.335464
cg04685747	0.890306	0.898467	0.909778	0.670928	0.517414	0.941348	0.877753	0.909246	0.972584	0.868549	0.420135	0.521905	0.68504	0.224832	0.423366
cg10357060	0.976174	0.755714	0.850133	0.945176	0.794064	0.963623	0.882877	0.481095	0.930008	0.750704	0.502766	0.601226	0.697433	0.196027	0.314509
cg16940534	0.608847	0.628004	0.692137	0.0299718	0.174962	0.755237	0.529713	0.543654	0.425578	0.605088	0.069509	0.0350158	0.032547	0.0449616	0.534382
cg24946795	0.553174	0.663948	0.771702	0.2752	0.312117	0.660301	0.361865	0.111642	0.440488	0.42782	0.129827	0.103628	0.185553	0.0663478	0.317427
cg21946667	0.921269	0.920812	0.949241	0.824935	0.645588	0.931774	0.889592	0.761185	0.954148	0.843747	0.530219	0.596431	0.807037	0.295408	0.341877
cg02642017	0.645741	0.91072	0.843242	0.063171	0.345577	0.880356	0.568233	0.514364	0.515806	0.863318	0.180091	0.183863	0.256385	0.0297723	0.425011
cg23256675	0.968781	0.448402	0.416951	0.745393	0.350953	0.722259	0.799463	0.329669	0.880761	0.642839	0.152543	0.442082	0.583541	0.0360714	0.385236
cg12865615	0.792348	0.856296	0.867756	0.812994	0.787056	0.897314	0.571246	0.797872	0.739131	0.86372	0.413735	0.52495	0.674614	0.109483	0.336091
cg17477946	0.983284	0.963756	0.964521	0.818965	0.762618	0.981563	0.935073	0.836732	0.977993	0.914899	0.642989	0.613189	0.941572	0.1248	0.321326
cg21480333	0.584544	0.944056	0.960976	0.952475	0.813309	0.952842	0.923021	0.791822	0.952763	0.274022	0.653037	0.599688	0.688591	0.310485	0.307176
cg09767658	0.982578	0.951225	0.965868	0.803069	0.633909	0.977205	0.910762	0.902698	0.971498	0.929361	0.448459	0.626544	0.941099	0.148333	0.402792
cg07974511	0.656768	0.838432	0.834333	0.469013	0.467349	0.798569	0.691123	0.529559	0.606208	0.829558	0.36012	0.303882	0.0731998	0.187182	0.428414
cg06776703	0.578528	0.67378	0.8386	0.422582	0.292744	0.43059	0.52078	0.142696	0.583545	0.340068	0.0345775	0.0266465	0.0234146	0.0813929	0.445073
cg03565674	0.865931	0.81517	0.898463	0.908514	0.563756	0.930109	0.63546	0.750702	0.959234	0.868232	0.431665	0.487084	0.6581	0.0914333	0.407707
cg07547765	0.950774	0.915768	0.760782	0.968495	0.54099	0.981228	0.68227	0.752347	0.832993	0.927829	0.378974	0.494108	0.603781	0.206297	0.437839
cg10901441	0.983411	0.955302	0.939916	0.719719	0.600562	0.973155	0.898896	0.911515	0.980574	0.975035	0.552246	0.649062	0.936404	0.152605	0.346955
cg02297168	0.989037	0.937874	0.963213	0.768523	0.64838	0.978383	0.975507	0.936862	0.982963	0.977834	0.529662	0.302735	0.984056	0.0634197	0.553161
cg17330251	0.550278	0.713893	0.797867	0.528967	0.622933	0.972789	0.388977	0.424113	0.687121	0.743183	0.217983	0.322584	0.543153	0.161946	0.384744
cg11470256	0.980396	0.774682	0.957375	0.750965	0.642537	0.969893	0.908192	0.779051	0.830752	0.549768	0.457698	0.509872	0.625679	0.053411	0.321117
cg04015907	0.643797	0.837215	0.832683	0.493211	0.307055	0.713907	0.59369	0.47076	0.540189	0.770343	0.0473018	0.0986417	0.0503448	0.933914	0.54425
cg25288420	0.62129	0.466971	0.643518	0.1988	0.28795	0.679524	0.602326	0.422109	0.502331	0.722359	0.103544	0.0623974	0.195207	0.112721	0.444196
cg01879805	0.734954	0.945968	0.236544	0.502353	0.638764	0.464175	0.599435	0.622536	0.106165	0.884987	0.0971004	0.177351	0.179995	0.0258802	0.473759
cg18906360	0.832003	0.519215	0.594222	0.384382	0.189485	0.885688	0.551857	0.401562	0.638534	0.4598	0.178357	0.283789	0.449285	0.0189293	0.304463
cg16495212	0.839421	0.838567	0.854799	0.748757	0.783693	0.695224	0.87206	0.281317	0.735237	0.901612	0.428346	0.496666	0.513967	0.549926	0.305813
cg27457655	0.890812	0.532575	0.607966	0.781765	0.483885	0.941904	0.512833	0.807843	0.914434	0.484678	0.292827	0.46277	0.540987	0.0542657	0.317067
cg16440561	0.805059	0.911232	0.900824	0.210951	0.702262	0.887603	0.586263	0.669222	0.714234	0.906703	0.151212	0.193756	0.335175	0.0356855	0.587163
cg23631321	0.971811	0.953298	0.918589	0.781738	0.698117	0.965557	0.848117	0.869325	0.937503	0.798058	0.521033	0.573716	0.710317	0.114579	0.346582
cg04066190	0.577154	0.89513	0.758072	0.899905	0.746217	0.832245	0.84526	0.663148	0.780166	0.818919	0.483615	0.491521	0.628836	0.0727048	0.311975
cg14455319	0.765551	0.572942	0.775098	0.514363	0.683839	0.64945	0.524596	0.390185	0.651982	0.798329	0.355393	0.286277	0.34599	0.030114	0.334583
cg09162333	0.589324	0.936001	0.374409	0.108853	0.253306	0.811061	0.575131	0.411367	0.567552	0.358477	0.058564	0.0757015	0.11877	0.0266422	0.422327
cg25756406	0.710385	0.961118	0.889443	0.293859	0.73712	0.897066	0.823118	0.883917	0.447944	0.895621	0.424673	0.400026	0.341478	0.564059	0.441168
cg01887578	0.959949	0.926222	0.907026	0.866152	0.8105	0.944132	0.86714	0.900393	0.945119	0.950557	0.572016	0.580353	0.944813	0.275017	0.34044
cg22167515	0.635384	0.67931	0.437815	0.193836	0.336802	0.710188	0.496877	0.50149	0.600127	0.674806	0.148614	0.196606	0.147891	0.079459	0.402556
cg23870876	0.600636	0.882784	0.969486	0.813058	0.814538	0.937809	0.956081	0.827551	0.951031	0.914705	0.53034	0.633924	0.878028	0.0441727	0.316613
cg15496665	0.697883	0.947481	0.905654	0.834272	0.713318	0.968555	0.928499	0.878696	0.863563	0.96835	0.562497	0.616451	0.944593	0.243275	0.302701
cg22754610	0.965803	0.909598	0.951526	0.750273	0.456787	0.977839	0.861972	0.928934	0.983925	0.866703	0.354178	0.481164	0.654029	0.164448	0.501595
cg21506509	0.952238	0.910667	0.934227	0.855765	0.479221	0.914129	0.521485	0.686663	0.871853	0.89623	0.345661	0.509047	0.621513	0.0589933	0.456687
cg04559888	0.965385	0.952867	0.836378	0.709234	0.577184	0.954638	0.943739	0.945857	0.975046	0.903781	0.420198	0.58431	0.77061	0.157922	0.442544
cg08370178	0.884263	0.948802	0.836673	0.748866	0.64799	0.974444	0.675025	0.897751	0.962297	0.830592	0.418945	0.554529	0.64986	0.078587	0.373731
cg00579868	0.426659	0.854455	0.746436	0.111846	0.425951	0.663409	0.402279	0.590297	0.242522	0.759277	0.24301	0.15582	0.23544	0.145078	0.312848
cg07173635	0.656017	0.712812	0.53594	0.208393	0.436602	0.814992	0.661413	0.3356	0.381619	0.725866	0.151521	0.183019	0.221718	0.791392	0.39361
cg03483713	0.952252	0.964953	0.863686	0.824316	0.699922	0.972432	0.892548	0.885164	0.937917	0.815316	0.473931	0.673635	0.762999	0.0351097	0.315072
cg02729344	0.655871	0.866478	0.808281	0.807599	0.555877	0.730205	0.693473	0.375527	0.675641	0.576341	0.267906	0.429505	0.526281	0.104229	0.335852
cg00026412	0.963302	0.863715	0.898238	0.56852	0.88259	0.965836	0.878923	0.914974	0.858333	0.809069	0.48038	0.678047	0.659728	0.166328	0.310702
cg20572186	0.985236	0.98098	0.967128	0.833208	0.441107	0.981659	0.706706	0.732985	0.970972	0.96357	0.487845	0.566	0.814515	0.0417164	0.438427
cg16937168	0.836084	0.659718	0.810487	0.618739	0.483831	0.86163	0.475708	0.636477	0.845475	0.862577	0.161943	0.438725	0.595596	0.0217149	0.434769
cg02589501	0.954098	0.927742	0.876807	0.938177	0.841845	0.921808	0.937437	0.609314	0.742362	0.932863	0.48306	0.527342	0.747401	0.226379	0.419573
cg23558235	0.959469	0.890651	0.946268	0.786299	0.605552	0.963865	0.705636	0.845215	0.913849	0.967731	0.512491	0.587279	0.940313	0.234915	0.352365
cg14962509	0.944676	0.73264	0.891916	0.840863	0.560598	0.712525	0.613301	0.626398	0.79104	0.892122	0.29238	0.457131	0.679406	0.21169	0.387084
cg03701779	0.348153	0.660885	0.572633	0.636579	0.663351	0.613437	0.479442	0.83251	0.599139	0.391461	0.250574	0.285981	0.276674	0.247404	0.342664
cg14184817	0.991061	0.914459	0.748858	0.921644	0.78294	0.992799	0.630692	0.912325	0.99173	0.993006	0.564527	0.633814	0.934762	0.123684	0.318882
cg10682299	0.395691	0.96124	0.966267	0.075432	0.367168	0.700426	0.188617	0.300331	0.736123	0.653425	0.180183	0.104288	0.116199	0.0391813	0.414315
cg14556592	0.99201	0.963243	0.965775	0.833001	0.718094	0.988486	0.905248	0.924803	0.974508	0.966933	0.599679	0.696858	0.973851	0.229911	0.31624
cg18449189	0.564885	0.886444	0.715718	0.313865	0.31303	0.67606	0.618727	0.374436	0.579248	0.734446	0.0809885	0.0841314	0.0656948	0.621355	0.516428
cg04860561	0.855073	0.95872	0.948569	0.906113	0.822052	0.967954	0.944928	0.781125	0.930373	0.974084	0.503955	0.675587	0.862712	0.14872	0.347879
cg01530101	0.700126	0.781202	0.742541	0.117563	0.346686	0.633711	0.440393	0.659227	0.567233	0.712863	0.168972	0.347207	0.159512	0.0771114	0.482227
cg06756211	0.552279	0.776492	0.723599	0.326394	0.522997	0.662229	0.58996	0.507781	0.33961	0.760614	0.13145	0.138777	0.128702	0.864886	0.436006
cg10734164	0.707801	0.63013	0.703285	0.517384	0.581235	0.607457	0.0963048	0.470451	0.60366	0.721925	0.167033	0.211814	0.207536	0.845666	0.395883
cg16284430	0.970913	0.640844	0.871152	0.633991	0.311495	0.939204	0.519128	0.59374	0.874366	0.612279	0.171006	0.400806	0.550778	0.0201699	0.351511
cg25927444	0.871448	0.64504	0.851125	0.752721	0.411925	0.719035	0.805949	0.488679	0.815309	0.380541	0.24063	0.551981	0.633145	0.0318897	0.339572
cg01202976	0.975036	0.959452	0.969306	0.761835	0.549889	0.983859	0.818961	0.808385	0.969243	0.98227	0.624137	0.748397	0.660816	0.131736	0.321871
cg21075378	0.980611	0.835576	0.910791	0.960251	0.791173	0.970683	0.939097	0.715169	0.933038	0.888489	0.480507	0.661193	0.861364	0.112245	0.351065
cg18784314	0.966485	0.93868	0.957056	0.733293	0.810502	0.972217	0.927582	0.905286	0.956026	0.901466	0.555233	0.687748	0.678684	0.217719	0.316173
cg03239552	0.669174	0.514855	0.446631	0.404512	0.469281	0.475681	0.343558	0.459192	0.320868	0.414481	0.158	0.132165	0.0816483	0.74619	0.307829
cg13577628	0.183657	0.865347	0.85984	0.228212	0.40549	0.81321	0.230007	0.783839	0.740742	0.83465	0.41833	0.3642	0.5332	0.0315485	0.371026
cg18208558	0.744251	0.889455	0.437867	0.113257	0.388712	0.617345	0.622719	0.447747	0.44196	0.62828	0.130976	0.0808494	0.212212	0.108602	0.412757
cg07152216	0.300542	0.812774	0.674945	0.367662	0.339267	0.720931	0.494547	0.11313	0.584293	0.538785	0.0945954	0.153374	0.110217	0.0599961	0.41426
cg16880216	0.625489	0.751268	0.847671	0.326798	0.316512	0.839158	0.778469	0.724319	0.16124	0.226283	0.207641	0.280069	0.248219	0.173453	0.446974
cg18449964	0.592012	0.737954	0.664329	0.324776	0.279676	0.734476	0.608593	0.43046	0.464537	0.608485	0.209265	0.230113	0.240732	0.35685	0.364826
cg19945693	0.957601	0.836461	0.927887	0.700602	0.674294	0.980892	0.829553	0.809178	0.97637	0.743458	0.486328	0.562886	0.810336	0.199271	0.3084
cg17701798	0.785757	0.961563	0.862553	0.615498	0.438751	0.922106	0.74545	0.741444	0.926605	0.916713	0.561639	0.355901	0.682603	0.163194	0.365385
cg06294470	0.962778	0.686004	0.852509	0.712896	0.561202	0.938168	0.744962	0.63624	0.94297	0.807251	0.346674	0.587193	0.669498	0.0260086	0.309173
cg09527904	0.96892	0.679262	0.922038	0.765218	0.702959	0.948468	0.919741	0.875027	0.945396	0.914287	0.408174	0.553088	0.6105	0.137459	0.436383
cg04908308	0.666966	0.76157	0.43221	0.104109	0.396438	0.83432	0.586246	0.583737	0.622172	0.272202	0.159843	0.191915	0.188601	0.0403433	0.410769
cg27007937	0.635152	0.950164	0.95094	0.851871	0.724612	0.348137	0.404019	0.738966	0.887733	0.899999	0.42759	0.425711	0.501698	0.165863	0.368768
cg14942588	0.90218	0.77431	0.721873	0.829401	0.444534	0.942622	0.822485	0.655031	0.843676	0.723959	0.411895	0.281337	0.507918	0.413687	0.385606
cg26153054	0.777572	0.572227	0.771092	0.733743	0.599078	0.723494	0.756618	0.672204	0.613201	0.547411	0.261583	0.519715	0.555033	0.111068	0.3072
cg22070991	0.477701	0.893658	0.41805	0.0702637	0.345158	0.728956	0.624316	0.554344	0.448237	0.798204	0.11805	0.194906	0.330471	0.0305697	0.359545
cg16389081	0.819688	0.945759	0.971489	0.700753	0.710853	0.953384	0.78133	0.94182	0.968317	0.962782	0.550046	0.642026	0.905736	0.061687	0.347754
cg02669225	0.983995	0.937476	0.904909	0.731137	0.632542	0.977916	0.781107	0.865394	0.929903	0.930597	0.54951	0.657682	0.982637	0.0884232	0.31381
cg25907642	0.93717	0.450831	0.73554	0.798595	0.701222	0.945501	0.872642	0.826413	0.887995	0.413123	0.304697	0.696598	0.687009	0.26725	0.316651
cg19416832	0.69554	0.941992	0.949887	0.766253	0.843689	0.952289	0.822538	0.957217	0.946351	0.885989	0.548317	0.553533	0.789203	0.188835	0.363065
cg00400226	0.944839	0.923134	0.937691	0.956932	0.672899	0.903129	0.888972	0.834591	0.963292	0.965539	0.589177	0.628765	0.937502	0.185261	0.321441
cg06814048	0.975344	0.963226	0.962856	0.820622	0.768264	0.972771	0.807596	0.76725	0.979065	0.972071	0.640488	0.6695	0.951985	0.155719	0.308047
cg11472521	0.617281	0.587845	0.309977	0.10885	0.42171	0.63407	0.610359	0.41912	0.481386	0.766088	0.22965	0.193218	0.184717	0.0437614	0.345648
cg21757440	0.945498	0.978951	0.928154	0.734146	0.699703	0.989164	0.976982	0.947511	0.990246	0.957165	0.52219	0.562936	0.956467	0.259103	0.409775
cg03559389	0.948899	0.907825	0.870141	0.718398	0.591859	0.958407	0.785972	0.827857	0.954785	0.96308	0.535741	0.626367	0.957943	0.165959	0.307929
cg27636914	0.9124	0.764485	0.960231	0.957181	0.827369	0.958765	0.950378	0.817312	0.945888	0.697868	0.518059	0.619137	0.683524	0.230494	0.360545
cg11081316	0.751016	0.935729	0.938631	0.73626	0.597043	0.939427	0.956019	0.890542	0.925535	0.933989	0.51848	0.581113	0.840844	0.0480183	0.379965
cg12472022	0.968074	0.738857	0.94266	0.734343	0.577901	0.967642	0.615393	0.876598	0.974962	0.886487	0.440061	0.53036	0.694666	0.130506	0.396332
cg08774694	0.883229	0.707625	0.858197	0.800421	0.336692	0.434405	0.523571	0.759414	0.906372	0.692148	0.257156	0.458938	0.598899	0.0553838	0.375473
cg22485298	0.462199	0.571153	0.548925	0.584935	0.365548	0.534634	0.476242	0.855431	0.633687	0.590537	0.275903	0.222853	0.400062	0.024358	0.310662
cg08555653	0.617062	0.541131	0.752896	0.22327	0.330456	0.676601	0.561588	0.354093	0.319604	0.537516	0.22119	0.192958	0.251233	0.261978	0.303112
cg13718539	0.594666	0.939144	0.678922	0.382692	0.504051	0.484336	0.655066	0.628741	0.465914	0.684612	0.294088	0.19505	0.263682	0.933702	0.332819
cg05877497	0.667171	0.881368	0.810997	0.746528	0.62039	0.814283	0.727299	0.717868	0.679515	0.809325	0.492045	0.381198	0.157244	0.0509168	0.467693
cg17020492	0.842618	0.834357	0.9271	0.733341	0.662535	0.880773	0.700975	0.936121	0.928686	0.878824	0.473993	0.537742	0.808548	0.0689994	0.354854
cg24148368	0.993375	0.70375	0.982563	0.965461	0.567024	0.582112	0.83046	0.914637	0.926737	0.931608	0.427556	0.583679	0.675925	0.201101	0.41507
cg14034325	0.666753	0.566758	0.862354	0.449652	0.181689	0.732673	0.310274	0.347492	0.597982	0.526263	0.170395	0.244665	0.35694	0.0261344	0.33898
cg18868182	0.82196	0.913002	0.828603	0.808957	0.574286	0.751328	0.854972	0.916425	0.95966	0.835372	0.440394	0.560743	0.599547	0.155666	0.331419
cg24824686	0.87654	0.739629	0.824143	0.410717	0.738716	0.958728	0.718797	0.65754	0.667139	0.756773	0.326406	0.487264	0.592733	0.0559477	0.332338
cg08104642	0.966011	0.978669	0.941081	0.777259	0.630768	0.979594	0.985788	0.926331	0.987496	0.980831	0.53055	0.607048	0.944856	0.142138	0.403541
cg00371226	0.927576	0.735179	0.934177	0.94789	0.729714	0.962252	0.83767	0.745463	0.948306	0.640611	0.477734	0.538584	0.74244	0.100768	0.374464
cg15127270	0.990606	0.924053	0.981088	0.897154	0.603129	0.982641	0.830728	0.856443	0.977691	0.864143	0.532146	0.672822	0.667694	0.0481802	0.310684
cg09632273	0.964279	0.893124	0.936296	0.623464	0.626465	0.929251	0.767899	0.703746	0.94383	0.898319	0.219043	0.399581	0.535865	0.134424	0.58641
cg24686902	0.530106	0.912051	0.905685	0.722526	0.83809	0.815608	0.383817	0.945511	0.993711	0.590936	0.232947	0.549977	0.564843	0.28963	0.407045
cg11812233	0.965284	0.918152	0.882557	0.711097	0.689328	0.932828	0.933374	0.842566	0.878035	0.964175	0.46282	0.629429	0.932868	0.0226741	0.35423
cg16646073	0.97693	0.954204	0.97483	0.874455	0.566648	0.968746	0.787212	0.82163	0.973924	0.960956	0.520733	0.57657	0.926444	0.0494189	0.408928
cg16997642	0.902202	0.965771	0.882532	0.92199	0.810124	0.932327	0.914384	0.845216	0.938793	0.921655	0.51436	0.592411	0.856799	0.144379	0.364634
cg08254822	0.979643	0.948991	0.957206	0.814557	0.760573	0.986692	0.823192	0.920973	0.979665	0.946028	0.516952	0.637234	0.900342	0.12805	0.370416
cg07357279	0.993396	0.862196	0.951967	0.946521	0.489094	0.974215	0.576167	0.898922	0.961575	0.909431	0.33644	0.565394	0.670526	0.045243	0.477059
cg00044107	0.735968	0.92772	0.872672	0.287344	0.336478	0.847451	0.335941	0.58536	0.751011	0.881143	0.170216	0.121612	0.186403	0.0479726	0.597576
cg12860635	0.956262	0.948158	0.838364	0.874792	0.732419	0.929881	0.862287	0.828131	0.936577	0.977499	0.441613	0.69947	0.762542	0.0525212	0.331795
cg06422471	0.967518	0.693434	0.962938	0.956905	0.647186	0.926573	0.784948	0.638604	0.94471	0.762543	0.258786	0.365083	0.471814	0.0311013	0.543826
cg00078517	0.841107	0.865409	0.924651	0.955606	0.534642	0.834189	0.742472	0.661711	0.93761	0.621878	0.321252	0.524078	0.645638	0.0611132	0.414983
cg14498592	0.758654	0.315723	0.5667	0.92153	0.5762	0.897451	0.797747	0.677978	0.834231	0.492476	0.22663	0.599375	0.680882	0.0475258	0.305313
cg03054080	0.94842	0.919764	0.949166	0.953203	0.698236	0.947447	0.722455	0.894471	0.933227	0.646323	0.411063	0.498432	0.622802	0.0752624	0.471748
cg09367901	0.982007	0.795208	0.952261	0.896688	0.914565	0.978489	0.619263	0.821688	0.976913	0.855997	0.468367	0.667812	0.791834	0.233906	0.337537
cg15032314	0.047828	0.81203	0.710092	0.46331	0.407206	0.746307	0.335966	0.451971	0.476056	0.748758	0.0743156	0.054759	0.0486605	0.580041	0.405146
cg14410589	0.356437	0.886937	0.627832	0.688735	0.481195	0.858592	0.531646	0.499075	0.156434	0.619773	0.226662	0.19002	0.14503	0.0248882	0.408185
cg06103624	0.982233	0.93358	0.957124	0.739617	0.617001	0.977034	0.717513	0.810314	0.982009	0.971144	0.578739	0.670126	0.865295	0.260408	0.32092
cg02892368	0.682975	0.796714	0.819901	0.830298	0.601296	0.911585	0.576775	0.566726	0.962654	0.731072	0.296926	0.527074	0.646379	0.214421	0.351893
cg10332898	0.856414	0.84045	0.846379	0.579831	0.448345	0.922687	0.797538	0.785526	0.96863	0.911327	0.343674	0.477478	0.631384	0.10257	0.432839
cg26132097	0.942925	0.698753	0.924125	0.933701	0.505189	0.590621	0.841603	0.919362	0.87629	0.845649	0.424394	0.555649	0.663591	0.204415	0.370948
cg16297435	0.931438	0.889344	0.948717	0.799601	0.752016	0.947552	0.785699	0.918261	0.978012	0.939871	0.505225	0.672695	0.830664	0.079176	0.335889
cg27289128	0.836723	0.927332	0.944718	0.797298	0.808946	0.934606	0.665447	0.543612	0.862004	0.825014	0.472807	0.56287	0.649654	0.0634789	0.313031
cg22381068	0.708023	0.319316	0.709095	0.413753	0.442674	0.848301	0.719252	0.435011	0.166373	0.762899	0.252844	0.275784	0.326246	0.0353128	0.311035
cg11693925	0.54708	0.781766	0.73732	0.650041	0.414673	0.790287	0.592892	0.703699	0.862016	0.714401	0.149721	0.481832	0.668566	0.0222693	0.393274
cg10501093	0.64218	0.96058	0.971464	0.946603	0.67752	0.969135	0.578845	0.867944	0.966994	0.929118	0.501561	0.612801	0.67977	0.123125	0.38068
cg01176363	0.637162	0.807483	0.801216	0.515746	0.526805	0.690846	0.590257	0.516772	0.56168	0.752545	0.313452	0.212657	0.0475672	0.745923	0.350655
cg01202519	0.706023	0.580049	0.701053	0.307997	0.436778	0.683309	0.586636	0.490585	0.482232	0.550485	0.209862	0.182119	0.243296	0.89326	0.338688
cg09581581	0.941551	0.298522	0.83483	0.927766	0.488552	0.929955	0.91984	0.734308	0.744222	0.260609	0.369898	0.534968	0.637825	0.310065	0.337093
cg18701481	0.316812	0.761524	0.57266	0.610781	0.571294	0.635916	0.404887	0.948435	0.600821	0.327675	0.280222	0.251129	0.280696	0.241266	0.321065
cg20522726	0.969656	0.862384	0.948292	0.785303	0.636308	0.963506	0.709593	0.742752	0.958752	0.901217	0.51868	0.459825	0.775642	0.0618884	0.392548
cg15331500	0.900676	0.895232	0.906891	0.703055	0.571437	0.956469	0.768669	0.766322	0.876074	0.853224	0.468305	0.61912	0.796496	0.0479722	0.320936
cg14853772	0.783202	0.96862	0.92678	0.756638	0.839758	0.977559	0.767658	0.966135	0.974978	0.908786	0.57285	0.555441	0.731212	0.271136	0.353637
cg12205270	0.859416	0.851028	0.807772	0.579863	0.423621	0.918217	0.61822	0.495346	0.775604	0.764918	0.444316	0.289408	0.495184	0.149004	0.403399
cg25023596	0.981699	0.477009	0.740982	0.628509	0.667973	0.939211	0.852499	0.912046	0.975053	0.819376	0.426073	0.59399	0.668185	0.245303	0.325906
cg26330304	0.976384	0.876121	0.943566	0.800091	0.874416	0.981527	0.978304	0.906734	0.941912	0.87127	0.540196	0.58611	0.891682	0.103731	0.36117
cg23567142	0.973057	0.876349	0.955334	0.778724	0.594352	0.970951	0.678901	0.480968	0.933309	0.888414	0.311698	0.516665	0.694083	0.0253289	0.4682
cg11213574	0.716165	0.740162	0.802775	0.480601	0.390255	0.546081	0.493171	0.453994	0.107442	0.758578	0.0709941	0.0581129	0.0298426	0.599537	0.455073
cg15823461	0.909999	0.834705	0.808423	0.660663	0.627957	0.896235	0.914788	0.708559	0.888937	0.855811	0.494406	0.521786	0.662593	0.152946	0.337162
cg12840847	0.9821	0.973067	0.975197	0.821657	0.617574	0.984725	0.98958	0.906858	0.989234	0.980665	0.578488	0.576922	0.911841	0.253101	0.400226
cg02254551	0.580186	0.636465	0.513303	0.485332	0.530378	0.327328	0.293918	0.587047	0.228371	0.767562	0.237403	0.196458	0.252917	0.0588569	0.30491
cg12891590	0.919032	0.942639	0.931972	0.780983	0.623647	0.935434	0.926889	0.852821	0.93843	0.91601	0.566929	0.594685	0.84422	0.284874	0.342153
cg03535099	0.948164	0.959455	0.937474	0.702267	0.703653	0.967363	0.955668	0.794906	0.952119	0.963926	0.579699	0.633431	0.980481	0.0725655	0.343577
cg03727561	0.913094	0.896113	0.913588	0.718619	0.568712	0.976354	0.972088	0.956488	0.985644	0.961725	0.578429	0.642622	0.958697	0.129499	0.324513
cg15911506	0.968973	0.882997	0.786271	0.880091	0.538297	0.877523	0.804879	0.713264	0.882384	0.956944	0.446074	0.605901	0.928008	0.0722354	0.352819
cg22134476	0.824429	0.830081	0.921807	0.70154	0.616166	0.950269	0.78593	0.849715	0.954574	0.933269	0.408449	0.539619	0.716914	0.12609	0.365864
cg05522011	0.978164	0.945031	0.924534	0.754711	0.624937	0.960203	0.83979	0.831761	0.958381	0.941144	0.391759	0.54533	0.766264	0.0827953	0.464294
cg21730858	0.912193	0.415902	0.873176	0.569679	0.561943	0.975357	0.685691	0.836145	0.802779	0.444673	0.295542	0.498191	0.656871	0.0329876	0.347368
cg09218334	0.984362	0.907191	0.967396	0.88528	0.740512	0.983821	0.654303	0.935009	0.981248	0.958566	0.442653	0.558148	0.734765	0.0692548	0.446387
cg18627821	0.992579	0.953924	0.940292	0.830929	0.659702	0.964682	0.968026	0.799532	0.992121	0.983451	0.541142	0.611138	0.974855	0.0434066	0.383163
cg19476303	0.940336	0.789528	0.889323	0.719652	0.610021	0.944072	0.893001	0.784525	0.953357	0.822308	0.429224	0.559162	0.653443	0.288358	0.361623
cg11538641	0.570881	0.546973	0.505117	0.208861	0.314604	0.714787	0.279717	0.412388	0.310049	0.71902	0.0508043	0.0886132	0.0775659	0.0922403	0.375663
cg20963852	0.966393	0.979018	0.960385	0.910522	0.754038	0.988423	0.983112	0.583428	0.968992	0.976068	0.571959	0.682015	0.944768	0.202678	0.340706
cg14696458	0.425725	0.835902	0.754127	0.592559	0.591486	0.468582	0.606586	0.324807	0.608293	0.710147	0.155133	0.194283	0.238238	0.0254956	0.424864
cg27067781	0.603596	0.626025	0.796106	0.358814	0.419584	0.745655	0.60908	0.660677	0.435534	0.71318	0.261523	0.320026	0.466469	0.170203	0.326778
cg07067532	0.820838	0.930515	0.952277	0.734203	0.592186	0.954758	0.78089	0.93414	0.973237	0.963249	0.552076	0.61923	0.962772	0.0438026	0.346675
cg18146737	0.980383	0.763086	0.823885	0.742492	0.517934	0.817042	0.496625	0.611034	0.809881	0.742104	0.302715	0.477952	0.528121	0.0793549	0.362455
cg26179477	0.815921	0.830925	0.787753	0.546882	0.448589	0.835566	0.50941	0.862614	0.825	0.8071	0.41798	0.5311	0.687536	0.120639	0.336971
cg27569446	0.603109	0.796973	0.662774	0.47184	0.516919	0.659169	0.572574	0.404952	0.510484	0.611684	0.0752001	0.323119	0.0152394	0.829079	0.388682
cg01588656	0.965205	0.877418	0.972472	0.818198	0.858666	0.963804	0.908595	0.678267	0.943151	0.929554	0.531267	0.613495	0.921194	0.146039	0.346693
cg20902817	0.656379	0.408173	0.904472	0.688753	0.497546	0.826878	0.633418	0.274527	0.331405	0.621989	0.328216	0.2952	0.259269	0.119491	0.350469
cg13449430	0.979148	0.750394	0.953673	0.725185	0.384411	0.952019	0.932566	0.731528	0.894472	0.903996	0.297594	0.5011	0.633806	0.0578973	0.499887
cg19264599	0.972745	0.739048	0.896774	0.495108	0.393379	0.966179	0.672671	0.634675	0.707273	0.617943	0.243801	0.514553	0.680535	0.0777202	0.310795
cg11729823	0.988543	0.917814	0.93236	0.759102	0.715056	0.966707	0.962247	0.916278	0.977427	0.969249	0.538287	0.638578	0.965551	0.100966	0.358871
cg00963378	0.739573	0.326165	0.697506	0.100728	0.41833	0.747107	0.693379	0.583557	0.0935486	0.391825	0.0464863	0.160244	0.0971054	0.17584	0.372268
cg25288034	0.730309	0.650063	0.757389	0.583992	0.400961	0.700698	0.49444	0.413616	0.818303	0.433554	0.292467	0.230884	0.399079	0.103715	0.355352
cg16802855	0.674165	0.964281	0.859429	0.850761	0.90032	0.928018	0.744979	0.94684	0.942634	0.762196	0.564514	0.579355	0.853203	0.0816607	0.30794
cg09517190	0.980526	0.957026	0.954823	0.769017	0.802373	0.969203	0.900917	0.911519	0.983554	0.977663	0.609259	0.660436	0.97689	0.0753933	0.321078
cg11655243	0.604597	0.880266	0.914335	0.700297	0.515651	0.889982	0.732781	0.596303	0.548541	0.932369	0.238849	0.13792	0.293569	0.274652	0.459789
cg19205041	0.989697	0.96904	0.926454	0.728202	0.61515	0.989225	0.917869	0.90726	0.909576	0.963419	0.555027	0.678297	0.983001	0.106187	0.305499
cg23881119	0.936634	0.742424	0.891884	0.398717	0.407132	0.853936	0.723419	0.604185	0.735176	0.753017	0.304293	0.499011	0.6784	0.0674925	0.337148
cg22604316	0.36929	0.839296	0.607691	0.305263	0.408409	0.758544	0.6346	0.384493	0.251051	0.787803	0.216147	0.173571	0.0836458	0.110083	0.366223
cg25714018	0.823041	0.468204	0.456615	0.420911	0.471565	0.497541	0.487379	0.464701	0.460474	0.410736	0.123833	0.0949807	0.0982248	0.0821519	0.36985
cg13344095	0.608324	0.93548	0.870533	0.546984	0.587114	0.737037	0.357425	0.80765	0.510089	0.887276	0.276027	0.323801	0.262455	0.0666535	0.403439
cg10134833	0.609746	0.802133	0.550402	0.0778811	0.302613	0.378156	0.306681	0.546011	0.4913	0.812689	0.140558	0.175123	0.254837	0.0383673	0.360815
cg05961022	0.804958	0.844252	0.53016	0.843693	0.376854	0.780428	0.59295	0.609533	0.831309	0.551238	0.314966	0.268599	0.397573	0.051016	0.403198
cg26601317	0.624877	0.726337	0.49154	0.141752	0.195761	0.670249	0.507727	0.355054	0.357165	0.838773	0.14993	0.21111	0.154894	0.0368755	0.347221
cg05127548	0.924497	0.800184	0.868077	0.953384	0.718999	0.94661	0.56149	0.921331	0.93748	0.778066	0.537984	0.619025	0.670938	0.193321	0.3162
cg17319605	0.72887	0.73592	0.904665	0.64666	0.341552	0.859124	0.758659	0.708708	0.938374	0.460298	0.316656	0.46188	0.606232	0.0874854	0.343127
cg01665320	0.983732	0.892765	0.946585	0.779584	0.461544	0.978643	0.800985	0.929539	0.936327	0.853467	0.563044	0.644166	0.975578	0.0613557	0.307547
cg27553955	0.556111	0.803418	0.512801	0.369636	0.235655	0.605811	0.475794	0.268065	0.562242	0.549667	0.220563	0.206999	0.238625	0.173076	0.317453
cg17657214	0.965665	0.964994	0.968996	0.893304	0.603744	0.978833	0.892748	0.820148	0.896891	0.94396	0.505945	0.644847	0.968447	0.0308056	0.345029
cg19581258	0.915354	0.864958	0.904928	0.719119	0.510306	0.954243	0.670883	0.715212	0.911359	0.7803	0.418864	0.55231	0.639596	0.226532	0.337042
cg26143452	0.698154	0.763147	0.760395	0.319853	0.645337	0.820378	0.706461	0.508658	0.683498	0.774105	0.239437	0.233451	0.323696	0.203827	0.465864
cg09350395	0.989496	0.951477	0.932681	0.876459	0.767499	0.958553	0.953888	0.646079	0.976166	0.984104	0.527914	0.643491	0.991145	0.0363139	0.36698
cg17873048	0.988017	0.957174	0.705218	0.829325	0.489157	0.985939	0.768491	0.861992	0.961405	0.899169	0.389429	0.50587	0.692756	0.0520008	0.432931
cg20998791	0.740546	0.818062	0.845077	0.719896	0.500344	0.811188	0.473469	0.458088	0.872217	0.846739	0.361767	0.372831	0.581242	0.18817	0.408568
cg06670039	0.974351	0.949415	0.942797	0.848223	0.629248	0.962806	0.953336	0.898997	0.94927	0.962084	0.426694	0.536252	0.963957	0.0708813	0.46787
cg17526770	0.947117	0.924137	0.809877	0.804768	0.578393	0.936362	0.703241	0.825293	0.876458	0.863464	0.370099	0.453813	0.769306	0.10208	0.432422
cg01439230	0.901879	0.975014	0.973259	0.90805	0.841348	0.948891	0.936121	0.871595	0.96364	0.93687	0.407688	0.572027	0.793695	0.0382799	0.446638
cg08872148	0.986512	0.891155	0.872883	0.887822	0.739544	0.951533	0.809517	0.609307	0.952235	0.932084	0.452432	0.639273	0.90794	0.0545348	0.343636
cg21723184	0.647185	0.805084	0.603104	0.661482	0.474963	0.807976	0.463577	0.537727	0.742751	0.76276	0.256407	0.406104	0.414103	0.0467411	0.323078
cg05882699	0.587914	0.771866	0.727615	0.126228	0.25852	0.628391	0.350629	0.41318	0.351223	0.634399	0.219333	0.122296	0.245556	0.105424	0.329733
cg15946590	0.634644	0.912259	0.781983	0.742134	0.403735	0.818956	0.677557	0.636923	0.347831	0.834124	0.317138	0.130321	0.367636	0.133522	0.484515
cg08610563	0.943122	0.930676	0.884757	0.819148	0.657209	0.974956	0.81442	0.90271	0.97274	0.959987	0.475463	0.614435	0.886874	0.261428	0.371744
cg24972947	0.977197	0.918354	0.964746	0.716236	0.718948	0.976228	0.849503	0.764985	0.981369	0.956931	0.422203	0.6344	0.795711	0.0430993	0.409341
cg27079614	0.977864	0.796086	0.794196	0.537883	0.386346	0.911222	0.880243	0.607082	0.949693	0.811982	0.62325	0.222935	0.843435	0.182599	0.380941
cg12910797	0.925904	0.925954	0.747787	0.841944	0.759671	0.976714	0.570591	0.901894	0.948392	0.720674	0.471633	0.612097	0.802495	0.0424618	0.330054
cg16090620	0.966644	0.93311	0.960857	0.797733	0.580393	0.973854	0.80598	0.884477	0.96984	0.973952	0.477578	0.613945	0.949795	0.0564741	0.401222
cg11351809	0.717198	0.929831	0.941005	0.633475	0.683586	0.945738	0.800499	0.602285	0.908659	0.833198	0.415959	0.573058	0.677764	0.206362	0.32234
cg06833110	0.717995	0.92715	0.618192	0.17424	0.338758	0.823352	0.668274	0.559708	0.583393	0.874193	0.157696	0.177227	0.0731187	0.0587668	0.527826
cg07166190	0.967473	0.957072	0.835795	0.859607	0.683068	0.911305	0.859045	0.939993	0.966944	0.927958	0.524289	0.596552	0.886062	0.199962	0.359211
cg11549437	0.976395	0.935064	0.962379	0.820987	0.712738	0.980678	0.92836	0.950153	0.978308	0.968261	0.601106	0.681824	0.972763	0.131001	0.314801
cg11452043	0.987677	0.933093	0.977895	0.866587	0.778252	0.973845	0.907245	0.914387	0.988564	0.964897	0.501075	0.635703	0.869099	0.146776	0.380606
cg05290058	0.578148	0.875508	0.734627	0.327236	0.42962	0.484388	0.527773	0.650936	0.592255	0.726222	0.160456	0.267461	0.149468	0.0172658	0.430239
cg24211976	0.971871	0.44072	0.897318	0.959936	0.49951	0.921175	0.76722	0.431668	0.766718	0.841365	0.202876	0.437222	0.455683	0.0314377	0.484244
cg05745631	0.862638	0.829518	0.497492	0.646336	0.608551	0.892704	0.619472	0.683746	0.718434	0.869469	0.253709	0.492884	0.526725	0.0415032	0.327794
cg09709600	0.972342	0.976377	0.960565	0.846401	0.838721	0.967982	0.961988	0.943037	0.833364	0.974389	0.507575	0.675997	0.864026	0.129516	0.36949
cg15916160	0.585977	0.799908	0.732631	0.0617832	0.234963	0.348061	0.414193	0.335904	0.657511	0.810876	0.120539	0.0938356	0.140157	0.0938829	0.392874
cg25977797	0.681876	0.963484	0.971071	0.794138	0.791203	0.966287	0.880658	0.942078	0.986143	0.978049	0.595531	0.69376	0.987468	0.278013	0.308136
cg10316525	0.954197	0.94163	0.913077	0.947707	0.817817	0.94619	0.797332	0.899684	0.878404	0.916309	0.453147	0.65444	0.731347	0.117576	0.360899
cg00941576	0.926867	0.938547	0.91928	0.747656	0.721618	0.966225	0.854301	0.887575	0.9585	0.93618	0.511322	0.608246	0.783956	0.136709	0.36329
cg00445518	0.643882	0.586077	0.725149	0.563077	0.504355	0.691887	0.585158	0.539931	0.742181	0.762176	0.230904	0.252486	0.284742	0.18387	0.373284
cg04800503	0.942808	0.945889	0.95434	0.947701	0.806166	0.966672	0.786314	0.904432	0.948653	0.634251	0.486127	0.598469	0.670819	0.205781	0.402051
cg27446570	0.93012	0.965198	0.972141	0.906426	0.809469	0.985237	0.970763	0.957282	0.984474	0.97634	0.580303	0.637075	0.846192	0.12117	0.359291
cg00138041	0.747166	0.770039	0.888897	0.742819	0.661642	0.793174	0.589181	0.941479	0.639615	0.846433	0.402221	0.512458	0.67133	0.0839023	0.301263
cg19475870	0.889994	0.843941	0.899078	0.557758	0.70232	0.981735	0.674894	0.711568	0.846144	0.958566	0.393572	0.586562	0.659968	0.0600584	0.354975
cg00736008	0.822544	0.942423	0.93623	0.886523	0.875257	0.948718	0.959273	0.91783	0.969016	0.967954	0.584466	0.650703	0.949191	0.20003	0.321742
cg27232494	0.918145	0.734746	0.806708	0.611711	0.375297	0.933267	0.532266	0.557977	0.93147	0.73668	0.281042	0.493355	0.694677	0.0413745	0.348515
cg23864752	0.76456	0.856414	0.809898	0.976478	0.718286	0.876639	0.701085	0.658327	0.799046	0.743628	0.374601	0.53441	0.663968	0.267078	0.327298
cg25422780	0.986527	0.92289	0.949041	0.92075	0.617632	0.963085	0.842505	0.852127	0.933915	0.978073	0.482442	0.631361	0.841057	0.0701503	0.371501
cg13181164	0.539235	0.712524	0.748423	0.177059	0.505309	0.638058	0.687664	0.449331	0.610661	0.705461	0.181456	0.22924	0.287886	0.962394	0.365796
cg24961795	0.959753	0.486418	0.855983	0.933294	0.598605	0.798735	0.765921	0.284136	0.752389	0.279246	0.359007	0.340638	0.43181	0.586211	0.363747
cg13488034	0.875255	0.551309	0.916658	0.870164	0.717837	0.847375	0.799782	0.604854	0.886829	0.847405	0.381851	0.571969	0.678121	0.200558	0.37048
cg06716084	0.882149	0.846329	0.867338	0.650781	0.589845	0.911237	0.875276	0.832133	0.709554	0.873974	0.438072	0.473687	0.645453	0.298844	0.400954
cg24496237	0.904522	0.908038	0.958273	0.741738	0.566837	0.938663	0.71422	0.92619	0.959703	0.895636	0.506049	0.551894	0.859679	0.100573	0.377308
cg26837962	0.693665	0.908812	0.922014	0.881857	0.865544	0.909278	0.889627	0.888195	0.96114	0.970226	0.489848	0.652945	0.873067	0.189854	0.327823
cg26548185	0.679653	0.85308	0.378585	0.714135	0.324416	0.547266	0.747134	0.64514	0.123847	0.540321	0.298199	0.267351	0.404548	0.0545059	0.313428
cg05158615	0.508032	0.32821	0.568777	0.300412	0.184159	0.794247	0.534756	0.415035	0.239975	0.341611	0.072823	0.0667088	0.0569737	0.0856397	0.308557
cg06174454	0.965483	0.858124	0.943897	0.745496	0.77729	0.956896	0.688111	0.93304	0.970498	0.841164	0.506422	0.659376	0.792665	0.106885	0.312683
cg09480047	0.793049	0.957112	0.771167	0.26792	0.791231	0.867445	0.42553	0.550165	0.573214	0.915707	0.230733	0.172576	0.271625	0.693582	0.53002
cg11370496	0.534669	0.515113	0.872373	0.618028	0.360013	0.759406	0.409988	0.700841	0.772867	0.677627	0.230481	0.419126	0.515383	0.0277274	0.323024
cg00010900	0.976538	0.925586	0.928882	0.826807	0.746698	0.91398	0.94929	0.69543	0.965809	0.952261	0.56851	0.67248	0.97936	0.0454011	0.306739
cg14767360	0.831553	0.956387	0.976476	0.715596	0.582977	0.939057	0.950904	0.881955	0.978595	0.846098	0.615554	0.534827	0.771475	0.247566	0.335315
cg20250981	0.587766	0.854061	0.651228	0.150027	0.358559	0.415615	0.444096	0.593068	0.562893	0.75851	0.193542	0.271888	0.243976	0.208789	0.348948
cg09093485	0.924461	0.966858	0.977771	0.943492	0.888201	0.948796	0.902527	0.939968	0.974426	0.833587	0.545611	0.639343	0.705704	0.26027	0.349253
cg17618327	0.572392	0.902905	0.603622	0.391678	0.177316	0.545236	0.357795	0.470629	0.270535	0.74561	0.0482718	0.0916964	0.197148	0.142843	0.390663
cg20816770	0.682231	0.79125	0.697614	0.0939624	0.323261	0.763088	0.339228	0.551059	0.164872	0.616292	0.195716	0.227505	0.223382	0.0387082	0.374127
cg21171453	0.962911	0.947049	0.967092	0.809389	0.658568	0.986684	0.948982	0.935934	0.984995	0.897353	0.595552	0.644344	0.977428	0.127691	0.328068
cg18207741	0.820714	0.311707	0.538176	0.227829	0.332274	0.632053	0.489703	0.231996	0.413321	0.546295	0.118496	0.0914271	0.112008	0.0713882	0.349794
cg24929896	0.980217	0.965341	0.967212	0.731469	0.682323	0.982743	0.982843	0.934488	0.984182	0.986427	0.554241	0.650408	0.981717	0.0482679	0.37139
cg03575641	0.30751	0.902663	0.771892	0.674732	0.71781	0.705054	0.598248	0.465186	0.257114	0.752684	0.261327	0.112818	0.0322642	0.862329	0.502821
cg26376706	0.771017	0.96628	0.901739	0.873619	0.50171	0.905637	0.767746	0.902484	0.930192	0.968846	0.502907	0.379049	0.636874	0.0671156	0.461133
cg18316974	0.982419	0.918995	0.956496	0.819064	0.562466	0.975059	0.819078	0.544576	0.891998	0.930786	0.406815	0.5554	0.652335	0.107792	0.424389
cg14605874	0.628636	0.883212	0.818237	0.197517	0.140581	0.754092	0.550203	0.332522	0.686068	0.793466	0.10876	0.123043	0.149185	0.0449052	0.541451
cg18840355	0.83292	0.85071	0.781073	0.761938	0.570825	0.894098	0.905482	0.404331	0.771437	0.834092	0.306525	0.447559	0.54771	0.188347	0.429955
cg02319972	0.819815	0.363349	0.475769	0.551648	0.231823	0.461991	0.597163	0.215532	0.666948	0.399608	0.170271	0.146669	0.24359	0.055728	0.31041
cg24360099	0.961226	0.941343	0.86656	0.578562	0.799776	0.973371	0.808836	0.856032	0.976307	0.958877	0.497241	0.642778	0.977979	0.0988456	0.333942
cg21864349	0.982274	0.947767	0.930962	0.871307	0.908048	0.9622	0.969449	0.686267	0.950986	0.873688	0.567687	0.668793	0.866579	0.0497231	0.321125
cg16177732	0.546072	0.769919	0.652	0.0767301	0.248286	0.633946	0.50966	0.381757	0.427103	0.612843	0.181168	0.127857	0.138958	0.211685	0.367803
cg26451411	0.931904	0.886641	0.937685	0.754409	0.55529	0.959594	0.927741	0.820384	0.955312	0.964465	0.572652	0.634156	0.904708	0.240844	0.326418
cg23629935	0.889181	0.76865	0.87708	0.663631	0.46347	0.899153	0.38405	0.582025	0.638781	0.670409	0.235081	0.462502	0.652977	0.0470437	0.318228
cg24857809	0.953152	0.815816	0.892471	0.827321	0.566657	0.906704	0.721739	0.30852	0.95845	0.913553	0.314399	0.430383	0.656262	0.0251364	0.487504
cg14366619	0.581994	0.873642	0.800745	0.0835907	0.301496	0.749842	0.731663	0.521195	0.396552	0.786074	0.19643	0.286851	0.378753	0.0599345	0.415188
cg01059432	0.394	0.828077	0.733345	0.496625	0.351668	0.644397	0.630734	0.21962	0.343068	0.628102	0.152899	0.199787	0.175849	0.779704	0.374546
cg06048354	0.621856	0.680799	0.74712	0.102304	0.383657	0.607874	0.481462	0.495514	0.814519	0.845794	0.230095	0.205688	0.295954	0.0288308	0.396974
cg06708634	0.588055	0.880145	0.71854	0.296762	0.37513	0.75303	0.5891	0.328047	0.53792	0.706709	0.192176	0.249041	0.274525	0.142307	0.367969
cg25001102	0.782901	0.940441	0.940651	0.837168	0.782559	0.967549	0.846939	0.858246	0.974456	0.964894	0.500035	0.646032	0.861724	0.253036	0.326309
cg16681526	0.734175	0.892068	0.943637	0.906762	0.888476	0.908201	0.834427	0.737552	0.661741	0.89413	0.694465	0.492223	0.610801	0.228887	0.33876
cg06908618	0.932245	0.956524	0.977075	0.81899	0.605316	0.983064	0.789066	0.945015	0.939761	0.915607	0.373518	0.52751	0.69541	0.0635344	0.485489
cg14251691	0.973469	0.809304	0.955468	0.565954	0.372248	0.96459	0.732859	0.874317	0.98144	0.866491	0.426284	0.394963	0.672077	0.0423367	0.459781
cg11011512	0.633441	0.893765	0.842845	0.7056	0.424595	0.888634	0.516846	0.757038	0.843302	0.740886	0.264228	0.170137	0.577198	0.191486	0.521105
cg07775147	0.560417	0.957575	0.976525	0.798218	0.844012	0.981564	0.807374	0.944654	0.988183	0.988828	0.587572	0.613164	0.965212	0.288312	0.350746
cg14665781	0.96443	0.765691	0.875858	0.644282	0.508947	0.940567	0.828119	0.791287	0.969829	0.92698	0.264832	0.584262	0.960438	0.0449275	0.427441
cg18216572	0.928091	0.422268	0.736807	0.589634	0.412293	0.941276	0.865882	0.371842	0.692126	0.747359	0.287024	0.527891	0.640606	0.0363046	0.307009
cg20445245	0.607902	0.725066	0.764549	0.187106	0.374297	0.661694	0.453504	0.521334	0.597548	0.676146	0.278146	0.35308	0.291217	0.175037	0.318044
cg10787596	0.816778	0.64485	0.428362	0.513884	0.0747126	0.380149	0.408242	0.146656	0.708299	0.58265	0.150682	0.132274	0.291783	0.020004	0.329645
cg15572484	0.969143	0.963007	0.93794	0.820354	0.834225	0.967246	0.941491	0.719519	0.984893	0.97994	0.568839	0.691919	0.887142	0.119376	0.32187
cg23902969	0.630472	0.770719	0.748678	0.757016	0.447429	0.857377	0.423556	0.456751	0.359571	0.61402	0.176074	0.377399	0.500432	0.05664	0.34551
cg16355633	0.960327	0.751484	0.807179	0.716069	0.335195	0.881757	0.802373	0.374433	0.94527	0.843607	0.296878	0.541678	0.80213	0.0325419	0.385498
cg05154234	0.957368	0.936914	0.933208	0.62506	0.76698	0.928769	0.859171	0.888479	0.898344	0.913028	0.646642	0.531526	0.757151	0.214341	0.316602
cg26537478	0.546847	0.866499	0.674949	0.580712	0.447313	0.703836	0.574371	0.627781	0.469643	0.714997	0.396153	0.329145	0.126048	0.0380597	0.37665
cg08552167	0.975584	0.891787	0.944554	0.783432	0.504148	0.958878	0.901952	0.775596	0.938953	0.939842	0.409827	0.542038	0.95568	0.0369362	0.44452
cg26047066	0.92534	0.976842	0.973784	0.959855	0.794062	0.976732	0.9682	0.833506	0.980528	0.979707	0.515161	0.684364	0.870276	0.0948272	0.371229
cg14711690	0.677526	0.524716	0.71431	0.296627	0.49557	0.614246	0.327084	0.555129	0.486715	0.710171	0.161216	0.141799	0.108535	0.623879	0.388415
cg01581084	0.721515	0.935171	0.880729	0.515476	0.519648	0.881839	0.314305	0.549922	0.5425	0.909854	0.320336	0.194418	0.398498	0.0864828	0.378341
cg21415530	0.723209	0.443594	0.583634	0.413619	0.362478	0.740123	0.686458	0.204493	0.271438	0.453103	0.2359	0.166902	0.0888035	0.0827522	0.320496
cg03552388	0.970646	0.892185	0.937735	0.852379	0.451805	0.917283	0.889545	0.784188	0.948272	0.867692	0.350926	0.476252	0.644902	0.0328633	0.477276
cg15317815	0.611123	0.91516	0.431818	0.073928	0.124328	0.672268	0.354299	0.362027	0.439754	0.578263	0.177708	0.102121	0.132609	0.038669	0.318421
cg19466160	0.771595	0.72248	0.939282	0.58044	0.31145	0.875622	0.695361	0.524395	0.538677	0.906458	0.184832	0.339031	0.386452	0.0293215	0.446989
cg26642667	0.304812	0.531607	0.527728	0.511731	0.639391	0.481378	0.392379	0.875383	0.566423	0.360433	0.225836	0.212275	0.211877	0.219741	0.303722
cg11404750	0.974839	0.871853	0.864625	0.814452	0.719164	0.908478	0.925924	0.730622	0.94354	0.960163	0.50854	0.661515	0.981317	0.14084	0.305138
cg07462756	0.496369	0.740541	0.446318	0.102917	0.246095	0.641589	0.484234	0.549173	0.588098	0.56751	0.173332	0.218298	0.259498	0.0417033	0.326956
cg25399277	0.855262	0.945065	0.96777	0.805122	0.64743	0.836654	0.725986	0.945585	0.853965	0.979142	0.5212	0.563385	0.880589	0.217208	0.312321
cg06396119	0.872374	0.92186	0.901043	0.879564	0.810608	0.938148	0.845554	0.721392	0.88982	0.915709	0.348858	0.53942	0.585228	0.237609	0.440554
cg19374458	0.88106	0.954287	0.944212	0.809737	0.717079	0.946419	0.742333	0.963755	0.950275	0.956251	0.586287	0.673932	0.923723	0.17525	0.315206
cg20689034	0.975542	0.573548	0.83438	0.896601	0.37075	0.937305	0.922168	0.768993	0.806803	0.537527	0.33433	0.492078	0.626025	0.0827498	0.407387
cg24359583	0.99286	0.964136	0.980342	0.871811	0.717688	0.988117	0.851025	0.95139	0.981746	0.979153	0.577211	0.695416	0.967793	0.117702	0.335331
cg16278107	0.938523	0.742907	0.757676	0.691687	0.465755	0.904835	0.517087	0.579233	0.82905	0.836151	0.208667	0.464976	0.513829	0.071452	0.41347
cg22129005	0.985303	0.950136	0.97393	0.670216	0.711539	0.983802	0.865732	0.846902	0.988353	0.944847	0.533793	0.672318	0.944544	0.0698161	0.344436
cg01632764	0.951786	0.932034	0.968188	0.817147	0.690348	0.964275	0.848916	0.924141	0.955481	0.954751	0.465707	0.622735	0.97244	0.0293563	0.397689
cg01571001	0.977199	0.885353	0.956437	0.941551	0.716139	0.966327	0.742061	0.741293	0.954639	0.961212	0.507093	0.611427	0.647439	0.0809263	0.388835
cg04347708	0.92664	0.94539	0.684238	0.829011	0.759577	0.973622	0.72333	0.889336	0.950896	0.950849	0.485284	0.56746	0.76643	0.175491	0.381616
cg17577862	0.555565	0.494332	0.366161	0.527554	0.224103	0.208435	0.623926	0.492427	0.100523	0.629275	0.215484	0.0738919	0.0688621	0.913039	0.348692
cg15079481	0.94393	0.945634	0.941852	0.825048	0.712916	0.911082	0.878851	0.825433	0.918143	0.860918	0.392943	0.57174	0.814494	0.0393633	0.412625
cg01161616	0.8762	0.89371	0.939105	0.865619	0.711744	0.962837	0.945093	0.868254	0.946348	0.949674	0.5534	0.664199	0.909134	0.151265	0.307608
cg27642784	0.64994	0.833013	0.87338	0.350318	0.247546	0.795922	0.497681	0.498735	0.461967	0.743118	0.264682	0.180927	0.30488	0.149131	0.351533
cg17685863	0.940447	0.91793	0.886252	0.860699	0.563683	0.956757	0.823388	0.72194	0.953421	0.785776	0.473754	0.652891	0.860773	0.0639703	0.310153
cg02694427	0.547687	0.918727	0.848593	0.0964713	0.352243	0.813662	0.525307	0.309332	0.5991	0.764201	0.130442	0.157998	0.123476	0.740778	0.429174
cg23863342	0.988469	0.964299	0.961098	0.844392	0.677705	0.960158	0.816129	0.923884	0.957139	0.959209	0.558829	0.652084	0.926566	0.0666338	0.352717
cg01915367	0.96635	0.967414	0.954425	0.873875	0.610485	0.956988	0.944702	0.858115	0.986152	0.955503	0.595476	0.63894	0.914315	0.0538282	0.337757
cg27004291	0.983593	0.926968	0.861262	0.773909	0.549048	0.96443	0.963116	0.741854	0.937969	0.867557	0.504985	0.535847	0.861045	0.298807	0.376846
cg08364561	0.632295	0.753577	0.733988	0.150579	0.463289	0.821759	0.645767	0.546078	0.342981	0.853035	0.0492061	0.142592	0.113321	0.0196335	0.557767
cg21683069	0.955513	0.768508	0.788903	0.885413	0.691493	0.947742	0.909245	0.901084	0.957882	0.413014	0.338968	0.548865	0.649336	0.0334543	0.449332
cg05799319	0.953557	0.953159	0.960668	0.853702	0.807762	0.966672	0.964104	0.795984	0.972705	0.981913	0.517415	0.663035	0.933415	0.265654	0.366887
cg16617372	0.839071	0.728646	0.769501	0.512636	0.461687	0.926594	0.709544	0.635819	0.912512	0.811325	0.354841	0.527433	0.642989	0.11388	0.307936
cg02586212	0.913873	0.957785	0.834669	0.539355	0.373885	0.877883	0.910182	0.44628	0.857072	0.922184	0.56178	0.315577	0.675048	0.130131	0.428798
cg27652350	0.564062	0.878623	0.301398	0.0870687	0.311208	0.755408	0.553572	0.47346	0.670363	0.841584	0.16848	0.147543	0.201156	0.047744	0.400805
cg08351536	0.868236	0.833458	0.804009	0.494167	0.466899	0.735654	0.397238	0.781974	0.729488	0.851431	0.350866	0.4649	0.659129	0.0577529	0.350931
cg02656580	0.905756	0.395531	0.70899	0.73683	0.482972	0.968386	0.7999	0.883554	0.908943	0.458961	0.358505	0.53354	0.616399	0.0978555	0.322343
cg11511777	0.606179	0.839096	0.7364	0.362224	0.575228	0.306885	0.566152	0.384475	0.162422	0.668731	0.259936	0.23296	0.267498	0.558663	0.306973
cg10444683	0.844652	0.856613	0.725196	0.700715	0.320909	0.794805	0.615776	0.395097	0.712065	0.747898	0.395876	0.292073	0.487923	0.183189	0.374656
cg25019989	0.490126	0.772635	0.553835	0.030308	0.136668	0.6795	0.443046	0.308388	0.425984	0.573847	0.107754	0.0993712	0.159764	0.0558931	0.363024
cg09799983	0.748191	0.929622	0.921594	0.0778768	0.323059	0.875831	0.567281	0.615709	0.748067	0.868777	0.0684179	0.114314	0.111862	0.0261012	0.657989
cg05322344	0.891085	0.882573	0.809566	0.718139	0.534869	0.896914	0.529339	0.878657	0.747624	0.891801	0.433199	0.519627	0.664059	0.0651528	0.367699
cg15963463	0.890187	0.868305	0.794627	0.642781	0.459837	0.713198	0.420633	0.500751	0.78327	0.804401	0.225202	0.383181	0.544837	0.0994276	0.444042
cg08863953	0.65125	0.75415	0.508018	0.042374	0.317284	0.649752	0.581806	0.44233	0.562775	0.710884	0.29377	0.234419	0.332693	0.145564	0.308195
cg17027335	0.977789	0.918931	0.954201	0.809801	0.736518	0.950078	0.94521	0.851747	0.923747	0.75509	0.41651	0.670526	0.873074	0.20692	0.377821
cg17802213	0.598468	0.683525	0.352345	0.638316	0.261774	0.752509	0.507682	0.410004	0.776283	0.59769	0.255838	0.265925	0.389798	0.0632132	0.337197
cg07885635	0.94892	0.777728	0.948814	0.771111	0.572833	0.976817	0.933908	0.799831	0.910762	0.489355	0.434172	0.596793	0.670952	0.204616	0.339814
cg21398551	0.918415	0.799879	0.820052	0.705882	0.319919	0.876978	0.577237	0.6358	0.710254	0.511118	0.2902	0.443675	0.532973	0.0240352	0.34113
cg24032815	0.894366	0.89495	0.982649	0.913507	0.813701	0.992022	0.658306	0.766637	0.990135	0.777801	0.566195	0.605466	0.889578	0.27857	0.308828
cg22720790	0.945693	0.955824	0.951656	0.741574	0.751069	0.961115	0.943327	0.586188	0.854011	0.951459	0.421186	0.492399	0.507853	0.0578563	0.487718
cg01597399	0.979595	0.951352	0.916312	0.778106	0.668952	0.9679	0.887982	0.905308	0.971618	0.964335	0.504629	0.627615	0.971322	0.0675907	0.36771
cg19894382	0.982171	0.956733	0.948096	0.943055	0.849143	0.876233	0.894558	0.951884	0.986037	0.965762	0.506254	0.635813	0.759623	0.152812	0.378957
cg00262621	0.61937	0.870098	0.781154	0.491063	0.534194	0.667117	0.492231	0.203801	0.762407	0.67917	0.203305	0.201617	0.19753	0.557473	0.440782
cg00210249	0.808632	0.813226	0.903779	0.601816	0.520616	0.850967	0.605232	0.760131	0.701612	0.784492	0.313902	0.435595	0.51656	0.0347289	0.397563
cg04756727	0.651676	0.970193	0.968469	0.854449	0.79938	0.981287	0.789417	0.820455	0.98054	0.927019	0.441729	0.528138	0.829518	0.282005	0.405801
cg16419441	0.723984	0.283288	0.403402	0.260789	0.478083	0.588127	0.336223	0.526348	0.317211	0.616811	0.0935849	0.181625	0.170854	0.0534821	0.308523
cg05048976	0.602635	0.775438	0.758201	0.117399	0.603488	0.617402	0.355189	0.678744	0.470606	0.611373	0.49682	0.283074	0.105319	0.0219022	0.413234
cg14717557	0.697095	0.871884	0.782077	0.127493	0.472711	0.842851	0.485069	0.47248	0.708325	0.885533	0.164502	0.206946	0.137842	0.66689	0.516986
cg07613945	0.550662	0.716634	0.827579	0.173664	0.387151	0.650488	0.684829	0.562481	0.681651	0.795321	0.270043	0.139668	0.219144	0.711043	0.421476
cg10124993	0.814843	0.912165	0.874407	0.624039	0.708978	0.92747	0.739305	0.899613	0.758054	0.911669	0.48772	0.59558	0.798814	0.202848	0.302975
cg14027652	0.86025	0.910948	0.890098	0.593122	0.368941	0.890084	0.866706	0.692179	0.956646	0.847632	0.34556	0.47839	0.62623	0.0928486	0.451503
cg19138043	0.972264	0.947647	0.971283	0.837082	0.702321	0.942587	0.856318	0.79115	0.935286	0.949893	0.583794	0.603265	0.72197	0.299748	0.345407
cg10122267	0.835009	0.854626	0.924277	0.926336	0.785902	0.943591	0.899562	0.822436	0.747469	0.908535	0.571387	0.604321	0.581735	0.193708	0.300533
cg18029222	0.717203	0.809485	0.516814	0.665372	0.381095	0.930223	0.657225	0.790671	0.815951	0.571355	0.294575	0.478718	0.571398	0.050755	0.304641
cg05132222	0.961134	0.872093	0.92085	0.73083	0.611601	0.914881	0.93267	0.754986	0.855416	0.942691	0.524148	0.647609	0.858291	0.065211	0.307609
cg12573892	0.985669	0.93947	0.629626	0.961949	0.661366	0.975273	0.714096	0.758189	0.938726	0.944163	0.265619	0.510549	0.665729	0.063675	0.551014
cg22987868	0.964979	0.893534	0.974001	0.90043	0.698509	0.965495	0.772528	0.916317	0.965935	0.979489	0.53969	0.628232	0.93277	0.246255	0.356687
cg12758687	0.589635	0.632814	0.249938	0.12181	0.370516	0.705093	0.596276	0.337617	0.329778	0.562039	0.141574	0.177766	0.159745	0.102283	0.315618
cg18362448	0.555939	0.734318	0.373323	0.611829	0.661788	0.637753	0.811663	0.869555	0.57102	0.732054	0.304746	0.280406	0.348174	0.294483	0.350156
cg04569855	0.973964	0.823698	0.847908	0.902564	0.529207	0.94199	0.939955	0.790239	0.931015	0.8816	0.409886	0.670581	0.875444	0.0379153	0.351848
cg27466845	0.928213	0.817298	0.563144	0.846417	0.427855	0.790165	0.548439	0.432193	0.785677	0.838664	0.294733	0.515913	0.59168	0.0847092	0.382598
cg08880849	0.85305	0.857381	0.941065	0.629629	0.622413	0.927568	0.789431	0.574131	0.887185	0.820132	0.278335	0.447392	0.567791	0.379329	0.42323
cg14255337	0.828246	0.874197	0.840926	0.520585	0.401337	0.923961	0.649838	0.674024	0.952956	0.914827	0.492069	0.254572	0.691211	0.0892205	0.461266
cg15040252	0.949953	0.787913	0.895595	0.755448	0.491159	0.759963	0.687952	0.725122	0.956627	0.844697	0.384615	0.395011	0.603989	0.0573428	0.384125
cg15827405	0.972726	0.977126	0.987129	0.966748	0.827079	0.985678	0.987397	0.950819	0.992196	0.984179	0.583193	0.668003	0.969216	0.181265	0.355055
cg26087052	0.941527	0.893961	0.95752	0.922705	0.728174	0.931454	0.573703	0.69355	0.950801	0.727132	0.597484	0.626923	0.557888	0.264182	0.330647
cg15721044	0.971185	0.49711	0.913855	0.846791	0.676102	0.914214	0.589049	0.616572	0.936267	0.517074	0.25352	0.654463	0.690632	0.0299915	0.307455
cg25376116	0.979452	0.916396	0.974942	0.723638	0.749631	0.976583	0.961526	0.771436	0.890929	0.921685	0.594892	0.628724	0.767371	0.264751	0.307232
cg11419882	0.86706	0.835893	0.812492	0.6544	0.352422	0.885689	0.78805	0.553199	0.856803	0.770751	0.388578	0.506873	0.637416	0.0748753	0.352545
cg06736444	0.899326	0.874589	0.91641	0.946339	0.589792	0.475378	0.921083	0.665078	0.914138	0.796634	0.532677	0.544791	0.629966	0.279761	0.348223
cg05715492	0.699864	0.854739	0.804207	0.330938	0.554823	0.81321	0.78823	0.490689	0.722833	0.808585	0.13781	0.343082	0.396403	0.0426674	0.515085
cg07786960	0.858324	0.968917	0.957666	0.776594	0.799584	0.983181	0.669355	0.908968	0.98876	0.986532	0.581774	0.681434	0.983346	0.0939315	0.301713
cg02391713	0.67887	0.426698	0.682091	0.0625274	0.339845	0.81699	0.703089	0.346408	0.375826	0.472357	0.0844114	0.110727	0.0609836	0.602023	0.351958
cg27079118	0.621191	0.853809	0.876167	0.780836	0.525372	0.674549	0.490033	0.465813	0.614012	0.764649	0.281857	0.124383	0.0673895	0.980709	0.44475
cg11578213	0.99103	0.94127	0.949941	0.758128	0.683647	0.989963	0.931663	0.920353	0.980544	0.908287	0.448389	0.579132	0.900143	0.0257845	0.422706
cg03947814	0.711239	0.911336	0.897193	0.226628	0.326669	0.305833	0.610731	0.499598	0.516159	0.799843	0.208767	0.364925	0.24696	0.117114	0.335581
cg21773048	0.971594	0.946072	0.969361	0.820705	0.710128	0.983465	0.838909	0.884229	0.985228	0.981889	0.533713	0.680416	0.985498	0.0586833	0.350652
cg10030684	0.982552	0.94937	0.945431	0.829787	0.761297	0.975327	0.94396	0.708979	0.974123	0.964141	0.560332	0.614618	0.821584	0.131404	0.359925
cg24035043	0.891527	0.97532	0.959981	0.851416	0.760025	0.989603	0.965747	0.955001	0.983993	0.901469	0.614165	0.680658	0.919116	0.257242	0.310079
cg09363617	0.830614	0.814277	0.897016	0.724505	0.592295	0.872506	0.713638	0.871239	0.831318	0.879264	0.471049	0.565789	0.711792	0.191787	0.312547
cg22994041	0.114778	0.470725	0.623919	0.497967	0.54904	0.398357	0.286158	0.711455	0.366247	0.30139	0.0854921	0.0910876	0.0794626	0.109211	0.346251
cg23155911	0.618825	0.775305	0.712241	0.117319	0.37665	0.690277	0.578128	0.246749	0.454769	0.663187	0.211125	0.183084	0.156587	0.103595	0.428642
cg01847718	0.663523	0.919723	0.69049	0.378648	0.564892	0.898382	0.636697	0.807035	0.539392	0.598312	0.284855	0.249958	0.401202	0.0519473	0.382704
cg22059717	0.949314	0.942129	0.954667	0.775424	0.499091	0.969061	0.93203	0.877166	0.974751	0.927594	0.565172	0.543206	0.849212	0.0365184	0.38289
cg00767010	0.537493	0.847929	0.828	0.195483	0.291154	0.688765	0.328593	0.334642	0.606673	0.850497	0.0673814	0.0965675	0.0486554	0.0531269	0.511829
cg08315366	0.93987	0.971648	0.974597	0.760254	0.856148	0.942128	0.872994	0.911737	0.930303	0.905474	0.560032	0.631347	0.784725	0.144539	0.325331
cg25509871	0.569081	0.848651	0.83961	0.170153	0.356304	0.785539	0.424158	0.420019	0.19417	0.667454	0.0844642	0.151012	0.158698	0.231177	0.341764
cg01770654	0.601965	0.920204	0.629664	0.317767	0.380708	0.581963	0.616919	0.517811	0.470744	0.692749	0.231191	0.199177	0.304093	0.275547	0.338595
cg26676848	0.931359	0.774504	0.891786	0.736417	0.484403	0.872865	0.896716	0.844271	0.947917	0.806398	0.416788	0.581667	0.77026	0.111025	0.35934
cg22445940	0.63391	0.927696	0.313976	0.10243	0.321827	0.863628	0.679834	0.558432	0.546634	0.820188	0.184937	0.0951286	0.343512	0.0783755	0.456138
cg10403753	0.773858	0.562917	0.573738	0.506583	0.466607	0.56502	0.605265	0.414886	0.356518	0.611455	0.18804	0.147138	0.173431	0.258414	0.383233
cg00619976	0.899349	0.85391	0.757454	0.536115	0.482385	0.917078	0.714058	0.683936	0.967683	0.795349	0.363768	0.461124	0.563075	0.228229	0.363956
cg08133486	0.641545	0.935709	0.792785	0.185255	0.33967	0.882238	0.115254	0.486885	0.573902	0.898465	0.167611	0.113359	0.130029	0.0297235	0.486029
cg09317554	0.975335	0.929097	0.573779	0.902671	0.675078	0.974922	0.846332	0.93661	0.928376	0.817439	0.46252	0.647713	0.697598	0.173325	0.360407
cg02256049	0.661359	0.799443	0.587434	0.134626	0.3841	0.811591	0.549008	0.487863	0.395168	0.673581	0.166256	0.136706	0.123821	0.093997	0.437957
cg15324639	0.948826	0.957138	0.958582	0.758435	0.853874	0.975592	0.852073	0.945706	0.988205	0.954667	0.57288	0.617576	0.903816	0.169945	0.356519
cg15666214	0.526169	0.806278	0.571995	0.483111	0.145973	0.688622	0.447393	0.531849	0.0731327	0.719577	0.196754	0.197069	0.126354	0.140943	0.360161
cg08895618	0.937194	0.912477	0.823706	0.641724	0.406123	0.955164	0.53492	0.807531	0.925176	0.825561	0.337207	0.500446	0.616531	0.0382348	0.405807
cg21097354	0.993792	0.973041	0.963498	0.898572	0.80259	0.967499	0.968557	0.815411	0.97604	0.822519	0.555426	0.648941	0.844535	0.200354	0.363315
cg15265733	0.888314	0.887773	0.9085	0.818813	0.717365	0.974215	0.719381	0.870168	0.9754	0.949528	0.469761	0.561493	0.849406	0.0646944	0.372417
cg16877498	0.581718	0.731517	0.832915	0.509154	0.385961	0.957458	0.833164	0.735296	0.801081	0.784575	0.318404	0.54655	0.605718	0.0466354	0.327459
cg23546474	0.582031	0.753071	0.571865	0.396111	0.490425	0.743554	0.670354	0.629906	0.298695	0.621225	0.261249	0.284215	0.215832	0.610575	0.328896
cg00702719	0.660134	0.812667	0.901665	0.75521	0.631402	0.88836	0.904885	0.337061	0.767531	0.91052	0.38051	0.369131	0.366349	0.110458	0.42236
cg11359133	0.623674	0.898717	0.54179	0.260398	0.444567	0.654828	0.506806	0.458005	0.402538	0.431466	0.106267	0.227673	0.151199	0.162444	0.325584
cg17222014	0.715991	0.941513	0.939619	0.770407	0.596041	0.943444	0.71943	0.869999	0.925555	0.762924	0.485716	0.498178	0.938017	0.0602946	0.328256
cg07692489	0.505873	0.725656	0.736208	0.545387	0.350516	0.88118	0.347144	0.640472	0.647661	0.740195	0.204012	0.375137	0.418478	0.0525455	0.354492
cg18187408	0.88242	0.926989	0.943818	0.729819	0.741196	0.784626	0.959899	0.908309	0.883275	0.903689	0.55012	0.590071	0.849227	0.139705	0.323387
cg26700277	0.895683	0.893598	0.955891	0.89327	0.734942	0.933113	0.745791	0.807782	0.919439	0.715511	0.527518	0.621965	0.764642	0.168402	0.318692
cg10996039	0.986353	0.952456	0.844873	0.688444	0.720829	0.977899	0.828214	0.94981	0.966099	0.978072	0.538474	0.59547	0.881226	0.0559673	0.384161
cg05992079	0.793883	0.887641	0.88175	0.711681	0.401205	0.835596	0.505686	0.577686	0.903783	0.737958	0.408873	0.25404	0.468671	0.0566117	0.434464
cg14622790	0.575782	0.896789	0.874182	0.148882	0.728384	0.684912	0.683722	0.424171	0.317341	0.701092	0.235331	0.26517	0.239792	0.628104	0.431836
cg24402165	0.96554	0.927051	0.956325	0.673367	0.854286	0.972641	0.833017	0.805525	0.972706	0.982591	0.485904	0.616095	0.87402	0.167255	0.390689
cg11012484	0.956225	0.91804	0.938489	0.898992	0.813063	0.953923	0.958012	0.733207	0.972871	0.958829	0.595705	0.671784	0.917025	0.244579	0.312461
cg18255813	0.987038	0.917008	0.96278	0.981107	0.806898	0.964176	0.934145	0.85956	0.981282	0.955444	0.463941	0.648365	0.730637	0.167709	0.402959
cg16822666	0.905761	0.911699	0.905838	0.63174	0.700157	0.961836	0.824015	0.795026	0.759958	0.803393	0.406377	0.631204	0.561563	0.291065	0.329734
cg11019047	0.896902	0.846276	0.845223	0.493121	0.423629	0.821084	0.736431	0.665165	0.886168	0.881265	0.525256	0.40999	0.694915	0.262819	0.36553
cg15949044	0.676428	0.922189	0.794184	0.230824	0.316284	0.75191	0.183262	0.50133	0.615729	0.837734	0.15533	0.137708	0.187956	0.0942523	0.499559
cg20860112	0.913389	0.920248	0.944735	0.714987	0.618704	0.935196	0.723768	0.862163	0.924471	0.941479	0.503529	0.603204	0.930625	0.065997	0.363452
cg11359720	0.905067	0.875641	0.675521	0.713789	0.569197	0.832029	0.604272	0.760228	0.87825	0.949337	0.444576	0.511923	0.693238	0.204732	0.317879
cg15613420	0.766498	0.937861	0.896767	0.734814	0.719629	0.893352	0.619994	0.780979	0.724014	0.91791	0.370324	0.393845	0.172913	0.475985	0.391654
cg14371731	0.68547	0.826767	0.818194	0.515542	0.725628	0.693438	0.623015	0.321601	0.0369119	0.74446	0.244967	0.052373	0.0963198	0.916146	0.518811
cg04556126	0.617948	0.938086	0.859381	0.265443	0.50389	0.859059	0.573625	0.133527	0.68228	0.84408	0.136931	0.159178	0.187448	0.104084	0.502059
cg02084087	0.776773	0.578522	0.631092	0.268046	0.323344	0.717909	0.487409	0.327176	0.368736	0.669024	0.269838	0.16056	0.198879	0.0839075	0.353246
cg09511741	0.892019	0.558051	0.572951	0.525088	0.441422	0.652376	0.537883	0.500154	0.588017	0.547104	0.173458	0.278	0.6798	0.0767539	0.326848
cg27517356	0.846499	0.467028	0.587397	0.693853	0.3314	0.684936	0.721478	0.362793	0.78283	0.434074	0.229576	0.419601	0.5748	0.0859697	0.311578
cg01407254	0.980177	0.96174	0.963057	0.947505	0.804563	0.97042	0.953802	0.914035	0.967989	0.972968	0.586006	0.688524	0.800928	0.190278	0.325134
cg12749588	0.648879	0.745959	0.795122	0.63234	0.62066	0.8616	0.83487	0.825176	0.860938	0.759892	0.442671	0.503377	0.660701	0.207208	0.304483
cg02247178	0.849746	0.903331	0.871905	0.811405	0.394749	0.80748	0.797442	0.565738	0.848358	0.884248	0.356306	0.515441	0.580195	0.0961626	0.394008
cg23302649	0.550461	0.820308	0.397716	0.123685	0.432555	0.846417	0.679096	0.420907	0.766093	0.158477	0.0711773	0.188768	0.1206	0.0363004	0.395619
cg03434972	0.939453	0.934052	0.930903	0.782736	0.75575	0.975736	0.601603	0.796504	0.98437	0.886915	0.484824	0.547607	0.902374	0.170914	0.392693
cg14237266	0.932173	0.82349	0.947228	0.755858	0.760094	0.950084	0.857545	0.821952	0.90224	0.785113	0.342387	0.550087	0.677045	0.0900146	0.39428
cg15331332	0.934433	0.407781	0.857754	0.701136	0.211754	0.678171	0.500325	0.420831	0.60389	0.640273	0.274109	0.275942	0.424271	0.100099	0.347056
cg13029545	0.576097	0.975697	0.974702	0.951936	0.805197	0.981793	0.833796	0.949224	0.975561	0.962406	0.592584	0.63209	0.857645	0.210463	0.344834
cg24035107	0.969761	0.672719	0.945987	0.650931	0.370693	0.911991	0.778693	0.496911	0.927062	0.715787	0.270336	0.379758	0.648362	0.0149892	0.422193
cg22002034	0.632955	0.890722	0.774505	0.155656	0.397869	0.739469	0.369117	0.302339	0.631154	0.839352	0.266253	0.196054	0.363303	0.0838898	0.400901
cg17484733	0.550033	0.90419	0.819949	0.535527	0.523104	0.650419	0.5152	0.727415	0.549584	0.742305	0.267291	0.2461	0.243322	0.42329	0.34353
cg03431846	0.623965	0.840981	0.731083	0.178802	0.524548	0.647051	0.618387	0.459098	0.482306	0.707288	0.114162	0.168134	0.158567	0.256336	0.457826
cg17367844	0.924329	0.976041	0.976208	0.911947	0.817839	0.985644	0.959184	0.861537	0.981358	0.947736	0.560925	0.615287	0.82415	0.13886	0.365354
cg10338830	0.620336	0.86574	0.726432	0.0824876	0.32635	0.691704	0.471292	0.523148	0.409497	0.676761	0.239344	0.152313	0.316552	0.103495	0.375913
cg08966261	0.782738	0.848124	0.928105	0.722629	0.441139	0.853479	0.836715	0.733893	0.961962	0.845088	0.286588	0.414057	0.576078	0.0549479	0.490579
cg18023339	0.949543	0.724622	0.885762	0.820207	0.459069	0.76491	0.719979	0.72785	0.904914	0.843751	0.417601	0.507736	0.734929	0.0634502	0.32989
cg12384932	0.873444	0.47304	0.730253	0.507957	0.426321	0.846067	0.643538	0.428498	0.870603	0.694573	0.298816	0.418846	0.435518	0.19196	0.310224
cg00209129	0.777921	0.936464	0.915547	0.523274	0.38179	0.815539	0.632516	0.742733	0.47345	0.712553	0.294759	0.427289	0.655594	0.014633	0.366619
cg17072519	0.910624	0.818741	0.854403	0.856916	0.528718	0.786332	0.818665	0.547155	0.683662	0.793594	0.367929	0.521463	0.617878	0.176778	0.361434
cg13213810	0.948746	0.885782	0.910624	0.833529	0.571489	0.672466	0.63672	0.866224	0.89536	0.929751	0.32689	0.467823	0.56178	0.0873354	0.478647
cg20948486	0.408607	0.914404	0.838415	0.607665	0.293928	0.0326946	0.59549	0.469823	0.338047	0.791406	0.189819	0.253049	0.201124	0.180411	0.337185
cg11427164	0.540414	0.853239	0.824109	0.713075	0.375552	0.581914	0.421993	0.432859	0.765542	0.866664	0.346966	0.138245	0.46719	0.111344	0.404889
cg04907595	0.824748	0.937663	0.838198	0.651015	0.72484	0.793876	0.529432	0.773282	0.742011	0.945037	0.321969	0.514019	0.560039	0.0620945	0.365585
cg04745662	0.88532	0.920357	0.82067	0.808183	0.838167	0.928423	0.892687	0.90866	0.940651	0.78232	0.457176	0.620985	0.760935	0.0451991	0.349923
cg09163005	0.732782	0.823296	0.885346	0.337819	0.389433	0.864639	0.184876	0.714542	0.475505	0.653486	0.223481	0.160167	0.378487	0.0512349	0.49219
cg13318256	0.891399	0.881582	0.823217	0.754107	0.715338	0.94288	0.694554	0.901444	0.948172	0.9013	0.486702	0.635302	0.915392	0.081897	0.325488
cg05296991	0.70227	0.811703	0.598549	0.50211	0.360038	0.81477	0.44278	0.769725	0.721972	0.687803	0.284261	0.462677	0.518884	0.0556015	0.321568
cg05059632	0.814712	0.890091	0.928156	0.84355	0.730895	0.961437	0.875667	0.588487	0.973147	0.941132	0.40657	0.628239	0.785809	0.0416635	0.365474
cg13916459	0.389063	0.751416	0.668367	0.181774	0.429289	0.729846	0.721971	0.445816	0.351388	0.870379	0.0823899	0.0679116	0.101065	0.0443827	0.481941
cg15064151	0.834549	0.911283	0.906378	0.450749	0.605387	0.807563	0.760323	0.824788	0.695958	0.74759	0.334643	0.44361	0.429302	0.0258969	0.40197
cg26188825	0.466764	0.926354	0.930895	0.789496	0.76609	0.979085	0.833478	0.82286	0.930379	0.942114	0.54142	0.550555	0.721709	0.279149	0.333928
cg06043208	0.789649	0.681565	0.737574	0.800662	0.375232	0.894708	0.585239	0.309855	0.922526	0.563455	0.36719	0.143444	0.52832	0.0261748	0.454253
cg11183935	0.945366	0.922692	0.914673	0.783521	0.656405	0.953982	0.805668	0.844723	0.958904	0.937166	0.52904	0.565594	0.781598	0.193884	0.371366
cg22084642	0.513351	0.760483	0.662517	0.410727	0.196068	0.691146	0.612892	0.219646	0.382979	0.629248	0.0951981	0.064581	0.0820725	0.239961	0.474486
cg10599130	0.976479	0.763435	0.827837	0.809257	0.472215	0.918484	0.841328	0.770171	0.959723	0.815982	0.473048	0.437015	0.814292	0.0803326	0.366878
cg11281961	0.963521	0.946309	0.8473	0.686899	0.744887	0.975494	0.975213	0.759288	0.966228	0.925845	0.460869	0.558061	0.66199	0.290673	0.426612
cg21836358	0.713007	0.613768	0.744552	0.0608109	0.351255	0.596082	0.385664	0.824692	0.447147	0.140112	0.142461	0.174538	0.134246	0.0277271	0.383261
cg23137165	0.338324	0.723648	0.565291	0.108303	0.386544	0.499286	0.267034	0.487317	0.549249	0.473846	0.189715	0.133489	0.293139	0.051959	0.31898
cg24213954	0.979378	0.932862	0.930205	0.879133	0.769416	0.963601	0.705037	0.744153	0.980606	0.933981	0.562775	0.635111	0.981267	0.298603	0.33259
cg14055970	0.963672	0.937193	0.896567	0.790407	0.729438	0.946035	0.704661	0.859009	0.93616	0.960549	0.549216	0.605232	0.961464	0.16799	0.33914
cg11322715	0.861767	0.709662	0.804629	0.713092	0.377797	0.933136	0.552401	0.575944	0.949868	0.866337	0.35339	0.472891	0.646456	0.0388289	0.34572
cg06893296	0.952135	0.937124	0.719262	0.785539	0.685849	0.826333	0.726347	0.789207	0.830953	0.962189	0.344553	0.62858	0.62975	0.0349361	0.321204
cg03569412	0.756647	0.868182	0.931556	0.740337	0.548564	0.93888	0.89811	0.47495	0.839631	0.785116	0.349578	0.493937	0.607708	0.1772	0.390616
cg08883054	0.827353	0.970074	0.963436	0.817182	0.733153	0.95288	0.949752	0.895242	0.955349	0.94773	0.480988	0.61858	0.832112	0.18141	0.398957
cg25931138	0.961462	0.956794	0.940711	0.808621	0.725029	0.963894	0.917444	0.92998	0.968549	0.907283	0.495361	0.676183	0.958663	0.126622	0.349574
cg12601909	0.961277	0.929291	0.972797	0.78336	0.645869	0.969839	0.955161	0.914629	0.980522	0.963089	0.485201	0.473799	0.81096	0.294222	0.478719
cg01417537	0.859588	0.746373	0.781939	0.68578	0.629493	0.86435	0.864996	0.452279	0.85186	0.782536	0.330708	0.526888	0.682895	0.107191	0.35344
cg18741833	0.554959	0.773016	0.712013	0.593018	0.532116	0.824902	0.578296	0.751278	0.628099	0.712191	0.278863	0.417693	0.392212	0.248836	0.334519
cg05843596	0.982035	0.976721	0.960199	0.754583	0.660081	0.971126	0.938199	0.943066	0.985036	0.970496	0.590339	0.673636	0.978208	0.0646436	0.33336
cg26687072	0.944838	0.948336	0.985441	0.970662	0.627298	0.966407	0.951607	0.91232	0.976652	0.9765	0.507934	0.566002	0.883945	0.0932598	0.422039
cg26551092	0.973316	0.731001	0.779128	0.78947	0.33838	0.813417	0.649582	0.650492	0.87736	0.772652	0.374242	0.446437	0.625779	0.0548585	0.365551
cg04109543	0.663344	0.751945	0.169243	0.426329	0.40219	0.806979	0.445875	0.219677	0.699487	0.849387	0.137297	0.194745	0.297315	0.0729229	0.388588
cg10242602	0.689242	0.92011	0.458078	0.353448	0.635943	0.0770869	0.482949	0.430539	0.388224	0.0641106	0.135084	0.188578	0.152515	0.0429569	0.300509
cg00930263	0.986105	0.94557	0.357827	0.725428	0.353603	0.845989	0.763239	0.798022	0.761357	0.789612	0.367573	0.515755	0.628171	0.0228386	0.334762
cg08258506	0.78611	0.816835	0.861606	0.684153	0.388626	0.876394	0.852679	0.617284	0.817053	0.856299	0.32293	0.409277	0.685491	0.0307439	0.450841
cg14539806	0.886343	0.862657	0.938597	0.737994	0.768925	0.931899	0.799452	0.856735	0.819959	0.623976	0.478188	0.571558	0.735066	0.22172	0.313474
cg17346974	0.857299	0.876089	0.952363	0.780429	0.564526	0.840358	0.867692	0.343953	0.936845	0.907413	0.434474	0.548939	0.60557	0.191367	0.370789
cg03404272	0.880513	0.818914	0.878576	0.762472	0.593561	0.88508	0.734884	0.836192	0.835541	0.841412	0.374155	0.450663	0.63413	0.157409	0.423457
cg26003222	0.987815	0.888166	0.955534	0.83641	0.61676	0.955116	0.789497	0.765399	0.903024	0.719389	0.412936	0.632214	0.78453	0.0329384	0.339713
cg15353501	0.645839	0.621461	0.700082	0.0752145	0.302995	0.566097	0.627549	0.670794	0.674196	0.533716	0.171554	0.186332	0.166789	0.296407	0.445562
cg09252461	0.832765	0.750778	0.813769	0.783574	0.524245	0.902158	0.745797	0.627935	0.746677	0.820931	0.343961	0.513057	0.681079	0.0374027	0.338667
cg06571387	0.612118	0.915432	0.539253	0.178938	0.455276	0.781432	0.588052	0.520993	0.697929	0.762531	0.269731	0.230434	0.273207	0.072569	0.350003
cg08757831	0.975414	0.91774	0.888319	0.803589	0.732026	0.968702	0.776632	0.931757	0.969729	0.973234	0.461194	0.598384	0.976012	0.050467	0.394959
cg07405182	0.736119	0.416567	0.447944	0.793587	0.343961	0.509411	0.671314	0.45384	0.767367	0.723868	0.189861	0.370734	0.3588	0.035166	0.316032
cg09241117	0.953143	0.804383	0.939365	0.766058	0.66294	0.895125	0.928232	0.948807	0.955231	0.836911	0.44555	0.549357	0.892523	0.0581243	0.414225
cg01908133	0.704273	0.875717	0.886363	0.736602	0.403303	0.950059	0.772523	0.467254	0.693591	0.877699	0.39542	0.457455	0.560564	0.0333432	0.328125
cg11272491	0.521485	0.955062	0.706905	0.18994	0.248325	0.701907	0.380729	0.568666	0.351338	0.592439	0.227278	0.174597	0.254984	0.0178951	0.344138
cg23229261	0.513488	0.853122	0.742847	0.106576	0.173505	0.510541	0.44639	0.450225	0.34819	0.63984	0.100711	0.106663	0.0518304	0.0536737	0.403191
cg16410524	0.979584	0.844585	0.541744	0.856937	0.522025	0.958484	0.724394	0.488533	0.963117	0.827608	0.38253	0.500438	0.560395	0.155865	0.394613
cg17441401	0.0827775	0.672104	0.422585	0.470684	0.475357	0.375495	0.252761	0.497048	0.410209	0.830375	0.166032	0.0976619	0.0770418	0.248267	0.314788
cg24010336	0.875462	0.936912	0.709054	0.957121	0.64749	0.755683	0.865208	0.946574	0.783569	0.826256	0.473811	0.591141	0.627388	0.076091	0.313256
cg22272282	0.645439	0.694767	0.839093	0.66226	0.38527	0.828136	0.57279	0.346666	0.464655	0.871532	0.15941	0.092852	0.0651248	0.833658	0.527718
cg06955459	0.855462	0.828475	0.904346	0.695695	0.390064	0.7224	0.82385	0.388489	0.892664	0.785904	0.446488	0.404532	0.614241	0.0393724	0.379367
cg04547137	0.733287	0.95073	0.924704	0.490051	0.755439	0.982373	0.826058	0.935103	0.958497	0.92869	0.56784	0.654365	0.975332	0.0923027	0.315594
cg03238075	0.977453	0.948998	0.967661	0.81404	0.739131	0.969135	0.907071	0.927923	0.97053	0.966755	0.503717	0.569785	0.953641	0.0758337	0.421126
cg16785556	0.941063	0.424553	0.896777	0.768574	0.331132	0.969092	0.842584	0.795303	0.84812	0.43743	0.394556	0.529369	0.650802	0.054149	0.35698
cg04362586	0.657058	0.855217	0.933272	0.543611	0.380459	0.784936	0.378504	0.761251	0.624378	0.876968	0.389103	0.225039	0.529684	0.0291168	0.402083
cg11431144	0.968776	0.8764	0.174953	0.889352	0.725314	0.927205	0.857838	0.648439	0.92955	0.847787	0.316595	0.553132	0.642525	0.0618293	0.432256
cg09806134	0.834985	0.842838	0.831622	0.663431	0.464169	0.891071	0.556525	0.721049	0.807766	0.804566	0.382928	0.494992	0.690398	0.148057	0.367206
cg05700528	0.884461	0.851643	0.918593	0.613193	0.395888	0.773238	0.529301	0.778429	0.965186	0.824393	0.409504	0.492805	0.680562	0.0600254	0.350257
cg13047217	0.922722	0.943816	0.671293	0.952345	0.514381	0.969707	0.649755	0.746996	0.978202	0.932528	0.372722	0.522372	0.670062	0.0650996	0.480078
cg23689080	0.7823	0.855986	0.722662	0.493624	0.482729	0.876481	0.652466	0.801807	0.893324	0.822586	0.430613	0.520491	0.681366	0.127504	0.316501
cg03928961	0.920196	0.957821	0.957885	0.889118	0.889004	0.968191	0.947177	0.920035	0.939276	0.97349	0.535439	0.617728	0.84621	0.194159	0.366643
cg02282631	0.917859	0.937059	0.850874	0.741214	0.578551	0.939964	0.885322	0.519739	0.669505	0.864117	0.395424	0.6031	0.627682	0.10031	0.358234
cg02810737	0.955998	0.948143	0.928241	0.708267	0.718015	0.964456	0.792229	0.85384	0.943241	0.950415	0.490586	0.625287	0.855468	0.0783897	0.377804
cg24151207	0.746069	0.538516	0.838645	0.680042	0.448329	0.809141	0.69301	0.385912	0.596975	0.436754	0.273104	0.276268	0.317694	0.64149	0.341527
cg03895593	0.963489	0.500695	0.840923	0.847987	0.838482	0.91172	0.909583	0.469327	0.768798	0.341297	0.366109	0.523506	0.6777	0.139591	0.394896
cg09706122	0.604704	0.840111	0.750768	0.386117	0.448444	0.807945	0.563955	0.421159	0.363134	0.685511	0.249858	0.289853	0.216736	0.535555	0.314475
cg07832006	0.627498	0.074659	0.756919	0.871864	0.437164	0.741213	0.530728	0.541345	0.687201	0.407914	0.287044	0.218945	0.292545	0.200899	0.331427
cg14548272	0.634111	0.946733	0.856641	0.162514	0.479557	0.745011	0.436788	0.795481	0.632854	0.79091	0.287969	0.225958	0.354008	0.0317679	0.432598
cg04205744	0.907117	0.904941	0.939013	0.976728	0.803278	0.937941	0.654241	0.912188	0.964351	0.968615	0.509326	0.661751	0.796012	0.150937	0.339526
cg00164949	0.59742	0.805476	0.649333	0.374911	0.566246	0.627309	0.491361	0.343009	0.0202413	0.681264	0.074358	0.0915328	0.0234008	0.930939	0.498888
cg06007387	0.84709	0.817254	0.866439	0.453731	0.379413	0.93918	0.461728	0.753398	0.658932	0.729346	0.275347	0.517311	0.588667	0.0386512	0.345043
cg17449416	0.844918	0.815955	0.848645	0.781706	0.70735	0.959202	0.787795	0.840588	0.851773	0.798455	0.422866	0.574207	0.635493	0.128048	0.329735
cg09462924	0.660212	0.702014	0.822042	0.605321	0.328871	0.728695	0.602838	0.43842	0.496835	0.73198	0.405981	0.264041	0.0385689	0.26175	0.369871
cg14160422	0.9496	0.827923	0.910226	0.836903	0.696256	0.89844	0.583899	0.851359	0.927682	0.875986	0.54183	0.489444	0.678604	0.247891	0.348035
cg26643142	0.779676	0.88356	0.575643	0.319954	0.492533	0.824837	0.653545	0.544392	0.687944	0.712589	0.370143	0.297327	0.405411	0.0801141	0.33701
cg15847926	0.567295	0.841726	0.573048	0.35528	0.172693	0.715139	0.308466	0.371892	0.576025	0.70574	0.227762	0.166746	0.206644	0.0901843	0.383477
cg11126410	0.837436	0.623161	0.523776	0.456304	0.387309	0.339495	0.372371	0.454454	0.453003	0.589853	0.0911126	0.0919413	0.11251	0.0595707	0.363852
cg04212812	0.903301	0.777334	0.876413	0.307435	0.342595	0.952452	0.515	0.82212	0.647894	0.895378	0.296379	0.482957	0.677486	0.0397311	0.410059
cg06521878	0.962398	0.676058	0.907694	0.889198	0.703788	0.869635	0.872133	0.500153	0.866637	0.572901	0.488751	0.634145	0.693565	0.127694	0.306688
cg05604800	0.991179	0.971888	0.968973	0.879701	0.839536	0.988978	0.910017	0.949063	0.98042	0.985917	0.628876	0.682473	0.975677	0.192716	0.314756
cg14456982	0.985148	0.976718	0.978786	0.949691	0.64181	0.985049	0.976031	0.961343	0.985809	0.979099	0.56976	0.616717	0.931531	0.195336	0.384513
cg08903069	0.872291	0.865291	0.88007	0.732627	0.609922	0.916782	0.643175	0.72515	0.808043	0.804172	0.450165	0.421668	0.683974	0.15328	0.370191
cg17922296	0.834972	0.949349	0.977779	0.717108	0.434337	0.926424	0.715841	0.881278	0.969942	0.918106	0.524398	0.460197	0.688852	0.104574	0.407395
cg04250451	0.978443	0.846742	0.953261	0.929163	0.572054	0.965075	0.716996	0.710922	0.975906	0.835849	0.440324	0.57099	0.611699	0.158768	0.382296
cg20459849	0.985734	0.906441	0.92525	0.607924	0.742258	0.837597	0.738954	0.944831	0.973656	0.971504	0.511073	0.653402	0.876718	0.110505	0.333608
cg23698960	0.962356	0.903599	0.878096	0.605279	0.434058	0.963336	0.737903	0.786715	0.941185	0.771283	0.390072	0.447824	0.633456	0.0322451	0.413458
cg01175550	0.863586	0.735757	0.739101	0.587973	0.474164	0.578475	0.580673	0.335299	0.946351	0.640727	0.202135	0.345415	0.537328	0.0192549	0.340575
cg18556834	0.498524	0.702898	0.590477	0.0918591	0.503007	0.509439	0.484866	0.363465	0.308569	0.546902	0.166464	0.193363	0.176436	0.294312	0.315866
cg27344587	0.563958	0.689843	0.751924	0.0466984	0.348923	0.623605	0.608102	0.0751117	0.482306	0.589667	0.0722731	0.0680499	0.0858347	0.0304502	0.506651
cg07823492	0.934419	0.943928	0.974062	0.852877	0.652801	0.983299	0.700043	0.87338	0.974855	0.964761	0.517663	0.640162	0.947431	0.0817922	0.360261
cg06447424	0.774014	0.660173	0.761203	0.192158	0.494201	0.748687	0.674993	0.300397	0.555772	0.816166	0.0841694	0.267869	0.163601	0.94019	0.451848
cg05674949	0.629352	0.931839	0.945494	0.817294	0.626379	0.963861	0.772363	0.829406	0.975824	0.848406	0.454354	0.579765	0.683143	0.0890427	0.321847
cg00085965	0.926709	0.880715	0.929414	0.71059	0.363489	0.912705	0.771458	0.780878	0.934393	0.810421	0.452231	0.459053	0.822889	0.0679955	0.389926
cg04573398	0.95226	0.732247	0.944307	0.782195	0.653448	0.966221	0.458632	0.401049	0.933427	0.830445	0.378874	0.580446	0.631283	0.0547422	0.32666
cg04009799	0.892539	0.767649	0.942699	0.757043	0.826158	0.947709	0.843115	0.871835	0.946438	0.813399	0.248203	0.867517	0.636844	0.372907	0.3526
cg04483460	0.988051	0.949428	0.959739	0.932649	0.808761	0.982641	0.98458	0.898734	0.979951	0.978919	0.580828	0.637153	0.988665	0.163761	0.360338
cg16324422	0.9159	0.830912	0.713736	0.623226	0.673951	0.935607	0.631515	0.740176	0.941992	0.782405	0.454051	0.448952	0.651668	0.187428	0.309789
cg06130683	0.909005	0.870409	0.895586	0.727575	0.629892	0.924328	0.751894	0.799575	0.919442	0.940429	0.295067	0.527135	0.646215	0.0294779	0.471897
cg06466796	0.867495	0.899289	0.938692	0.725928	0.421746	0.940864	0.748302	0.884294	0.969612	0.808054	0.352002	0.520197	0.583469	0.0467245	0.439795
cg08946713	0.596293	0.941042	0.885165	0.197779	0.780388	0.143426	0.76515	0.809506	0.274141	0.736296	0.324893	0.454859	0.464434	0.0287587	0.360848
cg08244360	0.813061	0.927386	0.929029	0.339441	0.635158	0.922207	0.825244	0.542841	0.627256	0.855605	0.181055	0.221372	0.174046	0.722478	0.617939
cg26099012	0.972992	0.885644	0.962133	0.598531	0.762947	0.94235	0.75415	0.922021	0.989792	0.916258	0.553481	0.631108	0.963741	0.1479	0.326845
cg27361370	0.583509	0.94404	0.900434	0.140861	0.375856	0.745305	0.435806	0.628998	0.572883	0.770286	0.211633	0.173909	0.258436	0.553626	0.371219
cg07785960	0.934552	0.908046	0.872314	0.708504	0.484452	0.746444	0.740836	0.701657	0.949395	0.904874	0.274184	0.489041	0.689894	0.0366823	0.427767
cg11079097	0.951382	0.935746	0.895656	0.796833	0.561257	0.939153	0.700791	0.800376	0.954986	0.921559	0.496466	0.619298	0.941735	0.0590788	0.350725
cg14557202	0.905105	0.933228	0.935708	0.751892	0.816884	0.94055	0.864921	0.48645	0.859622	0.487123	0.433146	0.55899	0.651179	0.229698	0.366203
cg06495055	0.988177	0.961822	0.503189	0.811535	0.693705	0.960533	0.939991	0.856108	0.942835	0.963917	0.308417	0.512061	0.68648	0.0703132	0.531174
cg03954144	0.848041	0.924278	0.919244	0.802172	0.577597	0.653653	0.693822	0.783548	0.907793	0.830269	0.558347	0.486232	0.525062	0.281144	0.310573
cg11269491	0.8387	0.91716	0.912528	0.769447	0.510613	0.855286	0.789287	0.672012	0.947714	0.809212	0.508705	0.496204	0.646265	0.29448	0.321501
cg27336611	0.91718	0.774071	0.969051	0.754826	0.595716	0.844807	0.769538	0.861981	0.953796	0.936837	0.501535	0.502945	0.769308	0.102081	0.351154
cg20549997	0.909261	0.967261	0.971224	0.936932	0.569979	0.992113	0.869558	0.953075	0.960943	0.955908	0.537197	0.580418	0.821492	0.108703	0.395684
cg10573018	0.703978	0.261122	0.409286	0.437275	0.410233	0.388981	0.210923	0.447209	0.341553	0.34115	0.0578376	0.0963094	0.116088	0.0336345	0.32206
cg18161327	0.672305	0.839634	0.572394	0.111532	0.342549	0.771711	0.597298	0.397107	0.224456	0.753928	0.108396	0.16698	0.203408	0.0373565	0.447158
cg05022020	0.893578	0.915227	0.96077	0.91609	0.590528	0.962594	0.580247	0.652288	0.928761	0.867592	0.391677	0.406057	0.549867	0.221692	0.505536
cg10555609	0.976181	0.804079	0.9415	0.637981	0.682877	0.966584	0.901431	0.726375	0.974783	0.844684	0.344716	0.596656	0.667789	0.0469767	0.402372
cg19694909	0.616988	0.799506	0.839479	0.940805	0.687144	0.906572	0.887723	0.761214	0.934605	0.747935	0.365032	0.557841	0.622718	0.0493867	0.358056
cg06080068	0.837955	0.804667	0.802432	0.661441	0.447547	0.658824	0.74949	0.491252	0.640115	0.314182	0.166839	0.368287	0.374019	0.0278604	0.39257
cg02761419	0.980962	0.791181	0.94931	0.895293	0.587868	0.972632	0.958923	0.718878	0.964779	0.95043	0.565553	0.656787	0.964502	0.222503	0.3387
cg18322569	0.812743	0.648458	0.876511	0.275833	0.534929	0.929777	0.825948	0.737401	0.20256	0.927886	0.0504711	0.133276	0.10646	0.29645	0.655204
cg10278046	0.983151	0.973666	0.968379	0.770615	0.758223	0.974091	0.973082	0.941276	0.986832	0.96316	0.508604	0.535328	0.835814	0.0762977	0.448765
cg13857947	0.932052	0.805805	0.957752	0.708549	0.531275	0.869225	0.761952	0.929803	0.890169	0.770843	0.501454	0.570647	0.796395	0.0909278	0.301464
cg03169021	0.622856	0.828679	0.842314	0.782694	0.755349	0.443159	0.937616	0.867435	0.755862	0.80171	0.440903	0.481572	0.483331	0.236465	0.330965
cg04092003	0.960175	0.977956	0.966771	0.833428	0.763231	0.977012	0.980311	0.940705	0.980626	0.983855	0.456111	0.596689	0.857979	0.247987	0.445492
cg20615910	0.844808	0.840349	0.748001	0.727732	0.476728	0.953392	0.667208	0.583445	0.856498	0.71701	0.351442	0.453052	0.560962	0.292989	0.33562
cg18279094	0.682109	0.865304	0.803148	0.220593	0.331981	0.806031	0.642081	0.59594	0.545362	0.0319982	0.0703542	0.180586	0.0746893	0.026249	0.546489
cg26132320	0.622851	0.527869	0.494333	0.13546	0.291331	0.796701	0.466256	0.552271	0.425517	0.793705	0.122319	0.292356	0.27339	0.0599644	0.313246
cg00904060	0.93151	0.967534	0.971762	0.764393	0.495273	0.989741	0.959681	0.867788	0.982708	0.936901	0.532484	0.604982	0.815273	0.104048	0.379559
cg04566159	0.618873	0.714009	0.694951	0.238819	0.384394	0.601376	0.433789	0.408235	0.124364	0.59782	0.215964	0.149561	0.17726	0.195747	0.329301
cg24653772	0.967484	0.818293	0.890637	0.607322	0.503814	0.937817	0.801275	0.593633	0.910966	0.780949	0.4082	0.532132	0.582523	0.117271	0.339619
cg25875280	0.8915	0.982471	0.976347	0.858593	0.862808	0.983969	0.935694	0.959661	0.983031	0.961092	0.576028	0.623403	0.89851	0.143126	0.360661
cg26620747	0.976274	0.822407	0.92514	0.747958	0.553248	0.948287	0.842032	0.858361	0.80552	0.869818	0.503682	0.593794	0.779308	0.128375	0.301458
cg00126638	0.736424	0.549928	0.647488	0.527919	0.524208	0.572595	0.553345	0.379096	0.435227	0.688805	0.206869	0.273736	0.3658	0.0763243	0.311334
cg02004851	0.716557	0.357181	0.801737	0.393255	0.495398	0.483627	0.351444	0.384268	0.543524	0.109122	0.07376	0.187083	0.251992	0.0883776	0.300711
cg07483266	0.812828	0.94958	0.931341	0.949329	0.775728	0.744506	0.801915	0.947999	0.980337	0.97126	0.602197	0.645404	0.926545	0.183419	0.31587
cg20480274	0.957214	0.931705	0.930138	0.893872	0.87826	0.966316	0.841374	0.841376	0.840359	0.901329	0.507332	0.557801	0.69039	0.14863	0.365034
cg15635962	0.783027	0.882411	0.858651	0.680129	0.492337	0.929604	0.877348	0.804825	0.970395	0.92269	0.409512	0.43098	0.622391	0.12983	0.447754
cg26298722	0.539667	0.842413	0.785789	0.436383	0.334682	0.716052	0.390598	0.343407	0.399667	0.716223	0.0811141	0.0881451	0.0366593	0.770925	0.403396
cg26080296	0.963571	0.928986	0.986184	0.719643	0.850227	0.965631	0.888857	0.759267	0.929969	0.846216	0.605586	0.602923	0.711421	0.282627	0.304667
cg05423425	0.974649	0.973245	0.947726	0.790893	0.659253	0.977486	0.978562	0.888197	0.947127	0.97499	0.441631	0.592862	0.850973	0.0620564	0.443239
cg08559141	0.898405	0.699154	0.961993	0.715564	0.382693	0.947304	0.866872	0.702572	0.942259	0.650111	0.237638	0.449824	0.548086	0.0197227	0.447487
cg19058865	0.721255	0.165162	0.929242	0.669745	0.694755	0.547201	0.677373	0.37305	0.172568	0.72373	0.0568408	0.0592131	0.0492279	0.102613	0.615532
cg26987660	0.648434	0.861891	0.925211	0.0670161	0.371023	0.79662	0.572439	0.548172	0.410694	0.798148	0.285286	0.215405	0.323727	0.0884565	0.360091
cg21856256	0.640338	0.730921	0.750927	0.346869	0.503261	0.658898	0.630292	0.491635	0.518628	0.697845	0.216546	0.255271	0.243539	0.402036	0.38591
cg16551513	0.739396	0.903156	0.832763	0.399366	0.363698	0.708123	0.479778	0.778678	0.387223	0.699267	0.230303	0.409207	0.603951	0.0285537	0.38394
cg00107097	0.924784	0.896974	0.954047	0.750725	0.620402	0.965482	0.85743	0.735215	0.915936	0.856616	0.502938	0.540777	0.783771	0.0918629	0.355344
cg00334063	0.760876	0.88465	0.926021	0.113161	0.302476	0.914873	0.694869	0.378673	0.716365	0.920816	0.124807	0.123179	0.134848	0.054759	0.614627
cg20891558	0.346304	0.845211	0.666125	0.464137	0.225571	0.974921	0.655727	0.237359	0.344078	0.561364	0.120159	0.158676	0.144544	0.0755958	0.380399
cg18063312	0.576558	0.875985	0.783048	0.179916	0.530062	0.821332	0.536717	0.610908	0.711291	0.824714	0.172482	0.101101	0.198617	0.224791	0.47555
cg26433955	0.968786	0.941916	0.931733	0.757128	0.721048	0.931885	0.808829	0.806158	0.939728	0.714383	0.482522	0.561372	0.750002	0.113325	0.348334
cg06759993	0.949797	0.746736	0.971733	0.600725	0.600963	0.949217	0.7994	0.636589	0.799496	0.727945	0.339397	0.562861	0.620808	0.0284767	0.321939
cg08042123	0.914535	0.816304	0.890482	0.94101	0.843554	0.870695	0.885562	0.658652	0.757786	0.537607	0.538073	0.627976	0.566375	0.205658	0.304901
cg10273135	0.93937	0.960325	0.907348	0.696626	0.546515	0.942509	0.553177	0.795519	0.846081	0.782507	0.41102	0.58151	0.668277	0.114067	0.324535
cg23244910	0.595341	0.89675	0.807353	0.127728	0.433784	0.771446	0.553479	0.505597	0.590156	0.718294	0.115214	0.0849298	0.0363269	0.285372	0.492677
cg14811011	0.975311	0.795879	0.918358	0.667378	0.740951	0.987246	0.974489	0.914864	0.913164	0.812912	0.498245	0.655755	0.958393	0.0873509	0.337014
cg12503836	0.984511	0.941271	0.951205	0.797247	0.807095	0.968268	0.954444	0.892194	0.955502	0.936692	0.582446	0.69039	0.947015	0.218047	0.30982
cg02719245	0.386399	0.714116	0.555609	0.872135	0.703861	0.82649	0.704964	0.835192	0.743091	0.613739	0.308713	0.38524	0.275065	0.407557	0.362563
cg13472192	0.599584	0.702422	0.603092	0.24492	0.409829	0.678807	0.636464	0.514482	0.556807	0.702853	0.233563	0.290879	0.200532	0.17667	0.384291
cg19558029	0.0773478	0.532548	0.670474	0.260381	0.320462	0.644853	0.444776	0.191785	0.49505	0.603841	0.18889	0.0532866	0.052671	0.929516	0.348825
cg02244234	0.93711	0.918827	0.865198	0.513367	0.7633	0.95796	0.920247	0.860196	0.941552	0.899865	0.533161	0.668561	0.94193	0.0988443	0.308485
cg20774490	0.0802551	0.527784	0.430622	0.498915	0.655493	0.394242	0.334745	0.805796	0.470356	0.309638	0.0841488	0.062186	0.0366364	0.0952181	0.377322
cg04588602	0.955716	0.607494	0.88121	0.895787	0.702067	0.949461	0.840986	0.810319	0.966481	0.503855	0.408441	0.662581	0.691947	0.0537579	0.325587
cg10752158	0.571323	0.886562	0.611644	0.434974	0.31813	0.851433	0.410122	0.257679	0.609922	0.759502	0.0491215	0.106862	0.171599	0.0259897	0.512631
cg03199260	0.993512	0.969613	0.975915	0.906607	0.60543	0.990166	0.953859	0.927521	0.987089	0.977183	0.611389	0.679213	0.986463	0.143126	0.327463
cg01153199	0.957607	0.963027	0.832733	0.714798	0.615782	0.985987	0.910139	0.929306	0.976431	0.938518	0.4547	0.552928	0.750937	0.167025	0.430098
cg11775181	0.937966	0.576954	0.804927	0.749839	0.576472	0.855628	0.581817	0.334617	0.748285	0.837262	0.289727	0.44828	0.610052	0.159574	0.380058
cg17015239	0.973959	0.829989	0.940821	0.76584	0.65942	0.968792	0.893214	0.782738	0.963621	0.86606	0.481559	0.590428	0.941818	0.0409056	0.343643
cg25032595	0.622074	0.647489	0.385269	0.0748584	0.40076	0.759999	0.530473	0.359423	0.0490121	0.678347	0.0968541	0.0999769	0.0326671	0.0532862	0.390546
cg26531879	0.941653	0.95601	0.95577	0.769388	0.635258	0.981536	0.954879	0.818059	0.875818	0.861549	0.453354	0.559742	0.745664	0.227013	0.402188
cg25942198	0.951134	0.780738	0.971445	0.611286	0.440764	0.988664	0.562405	0.870752	0.921322	0.93027	0.383022	0.529264	0.63953	0.0545831	0.439894
cg05152432	0.97113	0.881185	0.925602	0.718011	0.60752	0.962938	0.885732	0.724175	0.955835	0.963002	0.482048	0.588266	0.947806	0.066264	0.37051
cg18394340	0.633233	0.896424	0.729564	0.180128	0.454447	0.678825	0.309612	0.631745	0.49902	0.718105	0.244436	0.24881	0.162602	0.135119	0.42897
cg15452970	0.67453	0.556171	0.73603	0.216584	0.327041	0.610739	0.614829	0.399863	0.0409105	0.632317	0.155087	0.256732	0.175298	0.050431	0.418263
cg06679694	0.505488	0.643336	0.65554	0.187614	0.458037	0.592867	0.548323	0.12619	0.0781125	0.621666	0.232744	0.0884341	0.12331	0.942758	0.348878
cg05373339	0.873618	0.591399	0.924653	0.914076	0.791811	0.944835	0.67077	0.897167	0.805994	0.402375	0.400929	0.566822	0.692545	0.0326593	0.35593
cg00431187	0.719894	0.968056	0.876583	0.797286	0.709977	0.977242	0.797257	0.903478	0.985177	0.932988	0.481266	0.633262	0.746911	0.0487362	0.332767
cg10510478	0.979402	0.961211	0.94629	0.853594	0.675492	0.97079	0.940999	0.828861	0.979705	0.832195	0.54906	0.588278	0.950728	0.150733	0.374976
cg20579673	0.971057	0.942493	0.943904	0.7287	0.610043	0.981688	0.706374	0.811295	0.946921	0.945467	0.486367	0.575288	0.910111	0.0533216	0.412371
cg05638493	0.657975	0.754931	0.686019	0.447419	0.340211	0.676354	0.558794	0.411669	0.529643	0.75914	0.261754	0.344048	0.375368	0.131796	0.305484
cg11296826	0.650689	0.923491	0.966705	0.56688	0.787154	0.931751	0.419323	0.732447	0.799002	0.795725	0.568955	0.394507	0.240719	0.666176	0.309708
cg11511314	0.925936	0.871089	0.806121	0.664038	0.147544	0.572158	0.660729	0.529871	0.89755	0.846486	0.250132	0.244015	0.48629	0.0252902	0.488006
cg02037307	0.661801	0.83	0.482598	0.217547	0.331743	0.833211	0.650533	0.509528	0.116254	0.793598	0.0965369	0.0800319	0.178793	0.0366198	0.491746
cg05597836	0.533784	0.936427	0.831738	0.497998	0.445977	0.679442	0.593013	0.601406	0.502229	0.738146	0.276383	0.242172	0.434143	0.0450528	0.337932
cg03190219	0.714928	0.917698	0.77611	0.394518	0.633776	0.861475	0.683031	0.805552	0.770283	0.771589	0.483504	0.426342	0.591899	0.114964	0.316013
cg09478995	0.756958	0.924274	0.974327	0.939449	0.721992	0.975316	0.912227	0.866925	0.964803	0.793351	0.475264	0.614398	0.776205	0.200682	0.373419
cg13836098	0.736777	0.335802	0.685362	0.457105	0.463467	0.638871	0.478033	0.781786	0.58993	0.65786	0.174624	0.384696	0.430087	0.086242	0.334741
cg27256468	0.69864	0.962153	0.41775	0.094805	0.448686	0.703829	0.726134	0.428179	0.636254	0.0548581	0.0308696	0.0469486	0.0373105	0.178755	0.50034
cg26698460	0.906012	0.957015	0.939369	0.590449	0.749588	0.949932	0.905815	0.615408	0.834658	0.956248	0.43146	0.614548	0.576876	0.181501	0.401745
cg12305431	0.977899	0.91447	0.735376	0.817836	0.503014	0.95282	0.572025	0.806582	0.974245	0.586485	0.40096	0.618439	0.678672	0.281584	0.30251
cg06769296	0.650813	0.53753	0.494	0.291374	0.340765	0.605867	0.708397	0.164755	0.663352	0.601235	0.140036	0.0900494	0.0855001	0.277627	0.45434
cg07871971	0.963256	0.935621	0.873453	0.780589	0.839696	0.979597	0.829474	0.972734	0.980432	0.969052	0.57906	0.658488	0.906437	0.250873	0.330664
cg24167422	0.480397	0.662502	0.808546	0.253338	0.307741	0.497378	0.418549	0.321775	0.460732	0.605222	0.157672	0.192201	0.133824	0.141938	0.32076
cg16260696	0.567969	0.814509	0.731831	0.0524578	0.114814	0.662513	0.319735	0.78392	0.319351	0.593559	0.23973	0.116787	0.299213	0.0269328	0.402506
cg19598416	0.695961	0.870341	0.862273	0.519711	0.658926	0.792638	0.678485	0.650189	0.563198	0.821493	0.159456	0.209319	0.200461	0.747763	0.482333
cg12847194	0.823411	0.759068	0.868324	0.548063	0.51991	0.972662	0.80232	0.850898	0.923312	0.859723	0.364298	0.538662	0.678649	0.0610859	0.385674
cg20745513	0.877524	0.802884	0.913907	0.929883	0.68024	0.556979	0.719492	0.815931	0.854429	0.870469	0.568949	0.476463	0.530895	0.0450613	0.331501
cg14403852	0.847882	0.937064	0.929774	0.643889	0.706897	0.935773	0.949169	0.907794	0.799759	0.966877	0.471364	0.633386	0.916495	0.0654312	0.366409
cg10406696	0.72104	0.962366	0.656767	0.857748	0.855662	0.975398	0.810371	0.966267	0.958634	0.925973	0.531723	0.634124	0.890223	0.132266	0.308937
cg13169132	0.706569	0.827655	0.636546	0.307731	0.422718	0.580748	0.516201	0.477441	0.241436	0.859305	0.279006	0.194537	0.293914	0.0794293	0.311703
cg17881600	0.853559	0.885227	0.944862	0.838358	0.725452	0.95863	0.888796	0.701257	0.927178	0.93828	0.475014	0.658554	0.666869	0.0616624	0.320227
cg21385909	0.63956	0.700742	0.766095	0.501093	0.323807	0.693465	0.440898	0.271413	0.762762	0.629304	0.249717	0.296477	0.404438	0.282573	0.344907
cg03769939	0.984204	0.949919	0.97649	0.884031	0.700838	0.95453	0.822516	0.792838	0.982419	0.925225	0.600839	0.614734	0.712112	0.092422	0.329785
cg11950994	0.499776	0.957738	0.356891	0.0381284	0.238305	0.818278	0.34712	0.335022	0.628644	0.49174	0.0452696	0.0420908	0.0644909	0.0145035	0.380635
cg20548433	0.798444	0.472116	0.750961	0.711099	0.421387	0.90075	0.700437	0.549497	0.901648	0.44529	0.215349	0.531921	0.608869	0.0391295	0.332132
cg16209517	0.976197	0.82259	0.912666	0.584902	0.449564	0.921999	0.857678	0.557406	0.935673	0.841236	0.356906	0.502867	0.68955	0.0639549	0.419571
cg08217163	0.639222	0.899299	0.815091	0.159903	0.478685	0.72426	0.769023	0.490023	0.572562	0.870669	0.334924	0.14999	0.29114	0.0491685	0.461176
cg11899535	0.663317	0.920582	0.66015	0.169345	0.506118	0.729815	0.440479	0.593925	0.612112	0.875175	0.219574	0.177273	0.116994	0.170424	0.462283
cg16737700	0.915882	0.925619	0.954607	0.870204	0.730132	0.972447	0.953902	0.964801	0.968533	0.960342	0.498449	0.568792	0.930737	0.118689	0.420634
cg03133735	0.633986	0.813155	0.720488	0.329746	0.277039	0.746928	0.596454	0.262186	0.83714	0.512647	0.246752	0.244344	0.275744	0.0394088	0.369672
cg25871851	0.966489	0.954659	0.938817	0.702238	0.651934	0.976836	0.788437	0.89185	0.978865	0.976161	0.452314	0.604129	0.933154	0.295682	0.418517
cg09574178	0.958343	0.687557	0.859145	0.865765	0.522925	0.887591	0.636829	0.41923	0.943	0.687821	0.232984	0.435508	0.625488	0.0333765	0.439237
cg13318129	0.785496	0.942594	0.946313	0.573132	0.504689	0.881577	0.416489	0.62729	0.749421	0.734217	0.325065	0.248318	0.5645	0.0499163	0.455128
cg18211066	0.664109	0.863939	0.881179	0.694621	0.402892	0.858644	0.575219	0.309654	0.706931	0.538749	0.223685	0.125778	0.100473	0.667307	0.504633
cg00979661	0.802789	0.722414	0.783704	0.864458	0.374311	0.941843	0.766199	0.648426	0.885929	0.936261	0.3298	0.590898	0.69663	0.133127	0.332898
cg26093429	0.843742	0.888907	0.884363	0.901364	0.702573	0.844873	0.824025	0.743174	0.936909	0.895551	0.479856	0.617352	0.795814	0.130986	0.316014
cg04145235	0.831949	0.792433	0.812017	0.588918	0.414697	0.917453	0.841351	0.528326	0.816487	0.852382	0.435998	0.397179	0.672851	0.039746	0.397663
cg19416570	0.716301	0.799322	0.784567	0.373666	0.49508	0.83704	0.648749	0.45236	0.548581	0.80243	0.281393	0.390474	0.335985	0.273032	0.373837
cg23014759	0.875901	0.867475	0.639482	0.763673	0.448907	0.947383	0.700919	0.534033	0.832271	0.803059	0.47529	0.487112	0.645782	0.0629963	0.302165
cg00889473	0.825793	0.766933	0.856862	0.814111	0.485399	0.949649	0.610302	0.81375	0.756546	0.65836	0.348375	0.451447	0.519236	0.203052	0.390431
cg16712828	0.985084	0.973207	0.983128	0.755347	0.654798	0.98402	0.958661	0.945093	0.981777	0.984634	0.600961	0.650216	0.972086	0.11295	0.351904
cg04523597	0.968347	0.753031	0.839904	0.748189	0.470556	0.952109	0.661348	0.701954	0.917272	0.63879	0.278136	0.534125	0.60498	0.0227669	0.344479
cg09055357	0.506684	0.849376	0.873627	0.653808	0.533679	0.822814	0.811711	0.733693	0.898193	0.775627	0.438981	0.493462	0.697004	0.0653524	0.327447
cg18712514	0.952862	0.834017	0.933393	0.781668	0.464368	0.789483	0.882958	0.593414	0.912919	0.722517	0.382999	0.431739	0.508608	0.148706	0.404381
cg25933511	0.990613	0.922627	0.920716	0.809021	0.691846	0.959353	0.894224	0.805996	0.988428	0.973528	0.509384	0.539301	0.885963	0.121741	0.397329
cg04751276	0.774593	0.93715	0.952771	0.660512	0.843353	0.849901	0.824863	0.90109	0.918759	0.51109	0.385323	0.491397	0.594827	0.121356	0.408267
cg24897408	0.868373	0.837749	0.850214	0.690491	0.424423	0.93239	0.565554	0.785362	0.773258	0.784404	0.461646	0.406494	0.608116	0.246292	0.350813
cg26354493	0.930172	0.869213	0.904853	0.770122	0.520862	0.843575	0.624962	0.585084	0.83728	0.931673	0.245444	0.518119	0.601449	0.0344428	0.458646
cg03477240	0.984453	0.938444	0.965498	0.757444	0.625669	0.980771	0.956589	0.884192	0.974407	0.976637	0.524033	0.602726	0.806883	0.0578282	0.397664
cg19177627	0.819334	0.898571	0.862808	0.222302	0.429302	0.858387	0.850677	0.318831	0.684738	0.896802	0.159967	0.164402	0.389671	0.118072	0.672821
cg03287339	0.36685	0.762846	0.735168	0.511474	0.54187	0.492195	0.548738	0.55835	0.631025	0.687935	0.193219	0.312589	0.401423	0.154925	0.30064
cg10591636	0.968428	0.876608	0.877924	0.762015	0.637082	0.930269	0.765073	0.789649	0.916931	0.880601	0.553459	0.581129	0.732807	0.0411585	0.309972
cg00805619	0.811705	0.668617	0.809756	0.691198	0.328928	0.836658	0.447563	0.383479	0.742741	0.623928	0.237354	0.434456	0.576671	0.0941388	0.344002
cg16067929	0.991369	0.483108	0.731664	0.761633	0.486822	0.978303	0.755836	0.701901	0.897456	0.607691	0.248207	0.46605	0.661891	0.0288498	0.386621
cg23184226	0.871227	0.782253	0.857421	0.711429	0.718496	0.946605	0.818672	0.75538	0.857309	0.902447	0.559723	0.44006	0.488652	0.295863	0.373634
cg07516252	0.566104	0.716292	0.605564	0.108289	0.579307	0.5976	0.649512	0.632692	0.410763	0.608092	0.117993	0.142462	0.136121	0.146543	0.462291
cg04984818	0.988154	0.954199	0.977473	0.895559	0.766008	0.986567	0.929311	0.950474	0.976943	0.978515	0.56802	0.651793	0.954649	0.054295	0.355665
cg22821981	0.631413	0.900219	0.590477	0.657756	0.531294	0.84483	0.642845	0.727064	0.371889	0.644892	0.353641	0.270608	0.110846	0.562211	0.331744
cg10951975	0.637796	0.611641	0.634429	0.331999	0.342092	0.596653	0.701053	0.314227	0.774524	0.512952	0.171484	0.185009	0.303606	0.0947204	0.425901
cg26349275	0.516272	0.758782	0.784674	0.285777	0.41413	0.731778	0.529885	0.503249	0.385753	0.623249	0.191728	0.203879	0.220132	0.0320959	0.325275
cg02658730	0.715716	0.955048	0.950521	0.30365	0.759708	0.809765	0.73052	0.363752	0.910611	0.847153	0.387806	0.437883	0.461344	0.252894	0.371892
cg00806239	0.867666	0.792364	0.828087	0.908792	0.648595	0.907204	0.88644	0.390414	0.840614	0.682176	0.506704	0.53884	0.548015	0.151419	0.311578
cg15924102	0.993233	0.965419	0.964506	0.608289	0.744155	0.987445	0.912811	0.946163	0.990115	0.964285	0.540671	0.680133	0.87098	0.0667185	0.353993
cg12719001	0.879153	0.971928	0.962851	0.983878	0.882145	0.973527	0.961221	0.906436	0.988664	0.982962	0.583997	0.642243	0.895747	0.155143	0.35427
cg15319402	0.696095	0.768147	0.647373	0.330698	0.30382	0.677441	0.566407	0.678463	0.949696	0.559128	0.29505	0.386036	0.608971	0.0165929	0.321864
cg04547740	0.983867	0.911312	0.973409	0.709155	0.673237	0.982886	0.733335	0.901612	0.98457	0.828073	0.504837	0.579492	0.937735	0.0934396	0.364297
cg14274357	0.954785	0.930354	0.955184	0.723796	0.64851	0.961786	0.94681	0.863425	0.93285	0.927834	0.456633	0.566414	0.948586	0.157819	0.420079
cg20415053	0.747371	0.834745	0.729369	0.268955	0.763815	0.74821	0.513896	0.233817	0.0879891	0.739447	0.330116	0.441733	0.389959	0.935272	0.318562
cg04074004	0.935988	0.947381	0.958364	0.731363	0.690918	0.966391	0.846525	0.799137	0.951222	0.965102	0.415129	0.562781	0.72244	0.109243	0.45273
cg10609239	0.97919	0.949979	0.959023	0.708435	0.778673	0.975128	0.770019	0.956995	0.973078	0.974228	0.53662	0.691728	0.977802	0.051952	0.343834
cg16516763	0.408888	0.879243	0.699448	0.0765709	0.272692	0.645054	0.603087	0.338218	0.609553	0.635363	0.21711	0.176755	0.279151	0.0351079	0.409387
cg12311970	0.951061	0.862217	0.805529	0.893499	0.618919	0.853685	0.693431	0.538124	0.872157	0.872045	0.565959	0.539883	0.662407	0.0178382	0.30503
cg23435915	0.88404	0.826368	0.915026	0.454224	0.604756	0.895536	0.620997	0.737701	0.864537	0.780638	0.34534	0.520753	0.648986	0.125197	0.370456
cg17107572	0.626689	0.880066	0.784822	0.371713	0.228283	0.816552	0.626332	0.364157	0.489198	0.781423	0.296372	0.133358	0.027016	0.0401167	0.539773
cg26189066	0.784833	0.742044	0.843709	0.743209	0.530085	0.745291	0.832534	0.507473	0.797868	0.778495	0.350264	0.515573	0.589562	0.0782098	0.328974
cg10204058	0.914647	0.694786	0.842811	0.493869	0.393503	0.862667	0.847953	0.477299	0.80866	0.845175	0.197357	0.41446	0.541793	0.0280535	0.519827
cg17386213	0.599101	0.867646	0.405589	0.1836	0.416398	0.728995	0.263006	0.460445	0.37236	0.854312	0.133342	0.0904473	0.101094	0.0465241	0.34265
cg17192147	0.704507	0.864034	0.958872	0.78362	0.605408	0.737604	0.675409	0.907308	0.906545	0.877569	0.283321	0.604093	0.883303	0.0585417	0.38012
cg20225999	0.533729	0.912891	0.516197	0.776121	0.54938	0.690589	0.69577	0.773617	0.931822	0.878413	0.240716	0.378994	0.54577	0.0506621	0.424839
cg12018098	0.651	0.791935	0.738542	0.137304	0.435506	0.604441	0.605448	0.370001	0.251966	0.696396	0.0959059	0.122679	0.13455	0.137315	0.47633
cg13885561	0.722544	0.947618	0.86723	0.511586	0.348689	0.74204	0.676079	0.662946	0.54603	0.809929	0.235182	0.36966	0.283336	0.0899539	0.440053
cg03577139	0.969849	0.803486	0.488391	0.907699	0.607208	0.747987	0.593219	0.695452	0.762577	0.505831	0.292086	0.49675	0.634844	0.0221248	0.327302
cg03921156	0.974563	0.941764	0.96703	0.916686	0.630455	0.976132	0.780491	0.894687	0.979877	0.984328	0.519902	0.593885	0.96084	0.0530503	0.397504
cg23357168	0.805867	0.977411	0.974072	0.93789	0.720773	0.98681	0.975072	0.953181	0.877194	0.9732	0.621387	0.659272	0.961357	0.286886	0.322861
cg17486025	0.921827	0.86692	0.949793	0.724079	0.801572	0.962112	0.774616	0.693109	0.921402	0.966621	0.525821	0.601752	0.88258	0.0608873	0.330374
cg13425960	0.847393	0.816786	0.87425	0.747945	0.617917	0.911267	0.786543	0.764221	0.83044	0.619478	0.260666	0.479842	0.606319	0.0955981	0.431411
cg19277521	0.982978	0.976997	0.946266	0.753238	0.727671	0.985852	0.950829	0.939011	0.974423	0.902221	0.53834	0.675208	0.828711	0.192634	0.341773
cg13944632	0.949413	0.899069	0.926471	0.910521	0.570564	0.957069	0.894978	0.78151	0.880884	0.843317	0.562318	0.609117	0.745786	0.2911	0.311305
cg25788857	0.973518	0.82837	0.902999	0.817781	0.661079	0.930141	0.806617	0.505961	0.890547	0.307387	0.279756	0.541751	0.558571	0.242031	0.412322
cg19442201	0.813698	0.865117	0.785175	0.726115	0.726967	0.915518	0.890734	0.874274	0.885708	0.749756	0.393659	0.529513	0.596003	0.0918993	0.377821
cg08624648	0.590527	0.750637	0.674092	0.195606	0.346847	0.800154	0.706121	0.40323	0.201604	0.721539	0.0600461	0.23062	0.235556	0.0832883	0.475355
cg18034295	0.681993	0.813472	0.759007	0.496261	0.467086	0.825628	0.638091	0.601617	0.656101	0.672247	0.270958	0.415986	0.489801	0.174569	0.320702
cg14239515	0.650838	0.484302	0.775864	0.067469	0.262275	0.678592	0.608601	0.386564	0.347654	0.620826	0.0549458	0.0785364	0.0836738	0.0485152	0.47971
cg01815567	0.603509	0.804081	0.746129	0.336759	0.412992	0.730009	0.715694	0.391795	0.713008	0.675837	0.342542	0.228112	0.670895	0.0963413	0.409096
cg06005199	0.963926	0.923838	0.940037	0.758501	0.659041	0.90887	0.881831	0.848449	0.941283	0.933625	0.536249	0.656782	0.971452	0.0633062	0.319838
cg17063127	0.98651	0.942211	0.954583	0.859284	0.726673	0.973091	0.818219	0.927628	0.974397	0.971281	0.603723	0.631516	0.908887	0.103897	0.330778
cg26504422	0.90305	0.963121	0.967502	0.977784	0.922253	0.851299	0.97295	0.90095	0.908971	0.953353	0.586704	0.685374	0.806342	0.0649435	0.301764
cg07178969	0.66121	0.910222	0.838069	0.560008	0.410071	0.848676	0.609686	0.388228	0.106255	0.418331	0.278759	0.282785	0.22171	0.583626	0.304075
cg09903698	0.913939	0.880845	0.965262	0.868591	0.636635	0.968795	0.833095	0.649591	0.968135	0.773419	0.307709	0.54	0.670345	0.0318599	0.450864
cg24954895	0.57949	0.774102	0.666407	0.202625	0.422808	0.61332	0.669193	0.610818	0.733392	0.750289	0.150131	0.131674	0.156433	0.139626	0.494985
cg05112834	0.946153	0.940138	0.922426	0.801216	0.552399	0.799731	0.594747	0.841053	0.861254	0.62118	0.420704	0.486197	0.664185	0.0806969	0.367684
cg16853770	0.727578	0.625993	0.714734	0.369851	0.395014	0.865491	0.766531	0.669907	0.594698	0.839333	0.264429	0.447369	0.557674	0.0620447	0.336422
cg23796357	0.659765	0.879295	0.827868	0.535178	0.530777	0.814336	0.464206	0.72095	0.492681	0.855134	0.279835	0.452377	0.612022	0.0554272	0.324251
cg26634219	0.664044	0.927293	0.957791	0.966854	0.810176	0.967406	0.864476	0.875549	0.979131	0.982577	0.596396	0.674962	0.923373	0.0555649	0.306863
cg07625529	0.595484	0.767343	0.357784	0.0722371	0.318058	0.744771	0.572559	0.295591	0.515554	0.468993	0.127203	0.217857	0.106606	0.0522539	0.375369
cg08189652	0.957491	0.936214	0.920064	0.733462	0.521457	0.930312	0.76397	0.8703	0.955479	0.962821	0.515046	0.627171	0.954603	0.13043	0.35408
cg14644846	0.890943	0.919376	0.934663	0.821108	0.707617	0.950003	0.767601	0.883719	0.836942	0.889246	0.440626	0.571995	0.748698	0.155676	0.380172
cg07441518	0.561186	0.643975	0.718404	0.148017	0.32764	0.694976	0.518248	0.437279	0.214653	0.770178	0.0776442	0.158699	0.105368	0.0431498	0.448211
cg18740583	0.894189	0.226774	0.706415	0.820753	0.735495	0.957589	0.799225	0.814065	0.125968	0.386708	0.414902	0.461253	0.378771	0.58151	0.329283
cg22296585	0.792422	0.73532	0.779182	0.766373	0.719016	0.91935	0.715578	0.773011	0.802458	0.641457	0.370484	0.518358	0.656733	0.199675	0.325271
cg20919425	0.967233	0.931463	0.912465	0.747018	0.779832	0.982218	0.963652	0.778091	0.938519	0.95189	0.514905	0.662162	0.945928	0.109525	0.346458
cg16689318	0.98433	0.886128	0.947629	0.726624	0.500961	0.949527	0.824009	0.702426	0.968372	0.89148	0.346582	0.563121	0.732213	0.0611048	0.433952
cg03352106	0.557197	0.85824	0.752866	0.551032	0.370016	0.829496	0.530618	0.148025	0.488518	0.662949	0.105144	0.105786	0.0733786	0.0452458	0.464853
cg03738025	0.642855	0.806251	0.709822	0.090489	0.415145	0.778569	0.620669	0.30576	0.446001	0.671372	0.137971	0.256367	0.150841	0.414496	0.428158
cg11412288	0.832301	0.853643	0.876949	0.77976	0.612005	0.887662	0.873835	0.43539	0.539927	0.756411	0.403874	0.281221	0.32438	0.692886	0.441903
cg12145907	0.569982	0.873488	0.6034	0.316425	0.317792	0.678798	0.274019	0.492419	0.555931	0.738953	0.145569	0.100192	0.190006	0.0446149	0.440076
cg18140268	0.842591	0.812811	0.547698	0.724987	0.658629	0.915858	0.798594	0.62767	0.521846	0.336322	0.178231	0.404601	0.452376	0.0253736	0.400392
cg15437027	0.896426	0.82854	0.78562	0.816585	0.549566	0.83377	0.736604	0.505187	0.730435	0.544972	0.326914	0.519331	0.641165	0.038089	0.337989
cg26277606	0.771756	0.771419	0.78932	0.422674	0.472911	0.904165	0.816874	0.716031	0.57385	0.70719	0.340484	0.445591	0.612571	0.0442235	0.350687
cg13315923	0.956938	0.785647	0.965485	0.501495	0.368531	0.969254	0.443666	0.756209	0.86857	0.806672	0.309679	0.488927	0.643488	0.0558363	0.396856
cg24724232	0.874404	0.910948	0.93192	0.65345	0.716828	0.949435	0.948944	0.787243	0.940594	0.953138	0.550099	0.668583	0.859461	0.181423	0.312093
cg25393376	0.811889	0.891186	0.85737	0.601703	0.402916	0.943463	0.672484	0.793411	0.887621	0.79613	0.476457	0.357037	0.564477	0.102447	0.387262
cg26236507	0.698871	0.7599	0.872503	0.572262	0.333052	0.733313	0.733102	0.570528	0.652554	0.449813	0.210138	0.496592	0.649085	0.0264698	0.322348
cg18739345	0.98042	0.958479	0.772947	0.752475	0.681168	0.9749	0.78367	0.930062	0.934626	0.946525	0.525668	0.654856	0.903181	0.101633	0.342082
cg10141942	0.977172	0.944909	0.989354	0.719938	0.624326	0.982131	0.910157	0.941072	0.950746	0.956884	0.544584	0.627687	0.972828	0.139559	0.361692
cg21240898	0.757548	0.940149	0.89921	0.713333	0.641987	0.960647	0.744103	0.86479	0.823574	0.944471	0.528226	0.527184	0.686429	0.103647	0.316477
cg02022808	0.324607	0.74943	0.763201	0.473581	0.301446	0.148164	0.5786	0.263004	0.331054	0.753888	0.106072	0.073164	0.181892	0.0514747	0.312699
cg14343733	0.86548	0.956348	0.951541	0.742041	0.627115	0.941284	0.919881	0.857122	0.96254	0.889248	0.462857	0.59703	0.694415	0.0768341	0.37462
cg05771324	0.750566	0.758941	0.504383	0.620799	0.452569	0.715649	0.577408	0.309704	0.303398	0.557934	0.265621	0.211468	0.479015	0.205914	0.329127
cg17890928	0.603463	0.689174	0.780449	0.601126	0.329777	0.765198	0.363398	0.393773	0.684305	0.642737	0.306778	0.227809	0.0781457	0.576547	0.355807
cg09374293	0.797178	0.482302	0.845469	0.678996	0.526749	0.506154	0.621985	0.295903	0.559455	0.756555	0.272041	0.285688	0.280282	0.0710511	0.314559
cg12313892	0.933531	0.584471	0.512549	0.742207	0.506261	0.889667	0.899737	0.497177	0.877992	0.778337	0.2977	0.494489	0.68361	0.0394193	0.364177
cg14458068	0.403878	0.755194	0.842682	0.514745	0.495267	0.843156	0.582052	0.501322	0.525523	0.690456	0.103329	0.19894	0.252603	0.180836	0.363899
cg03918304	0.472285	0.934943	0.521081	0.541975	0.348985	0.734748	0.32017	0.413451	0.518419	0.49382	0.3837	0.122138	0.188277	0.0296641	0.350912
cg10029377	0.560069	0.854996	0.766749	0.126616	0.36008	0.770821	0.479313	0.363338	0.290879	0.837083	0.20282	0.0746464	0.171553	0.0173923	0.396591
cg06088745	0.49976	0.719964	0.705592	0.491681	0.63097	0.597198	0.447716	0.344331	0.155592	0.16517	0.204634	0.151628	0.169005	0.106137	0.335404
cg21167643	0.750547	0.868495	0.788241	0.681078	0.704308	0.778596	0.737681	0.387114	0.666756	0.90078	0.429204	0.271703	0.424053	0.559911	0.317486
cg23525438	0.671846	0.794874	0.681629	0.772408	0.385168	0.0809462	0.487431	0.513682	0.67079	0.576824	0.288646	0.235581	0.309044	0.111786	0.361694
cg27001899	0.979068	0.832034	0.969567	0.833577	0.766884	0.986921	0.952276	0.916892	0.980552	0.92292	0.524257	0.627709	0.839969	0.290351	0.361615
cg01484487	0.64343	0.663132	0.790102	0.245984	0.697254	0.706334	0.658155	0.534468	0.358988	0.635472	0.212643	0.300057	0.187814	0.172119	0.450564
cg20110851	0.967544	0.603085	0.868769	0.736452	0.283267	0.63501	0.577292	0.32295	0.927835	0.50087	0.287802	0.270366	0.46811	0.0531662	0.339963
cg20718640	0.715529	0.966195	0.940861	0.803088	0.60293	0.760119	0.906669	0.758235	0.844828	0.980743	0.352348	0.6127	0.656618	0.140632	0.341434
cg12744994	0.805148	0.86912	0.912221	0.743314	0.430779	0.964065	0.730805	0.787691	0.937803	0.907326	0.475827	0.474618	0.86548	0.0412315	0.361911
cg06606111	0.849192	0.894669	0.747239	0.84012	0.92033	0.981471	0.782474	0.834755	0.909106	0.974234	0.526328	0.581532	0.661163	0.121564	0.318
cg18143296	0.561664	0.885583	0.452171	0.0892853	0.178651	0.688962	0.590575	0.375623	0.458573	0.592088	0.176926	0.145451	0.19596	0.0762358	0.34893
cg03201748	0.98924	0.881915	0.973445	0.751834	0.831182	0.979101	0.983516	0.877496	0.986216	0.954276	0.608704	0.692236	0.981707	0.184059	0.313391
cg08825645	0.651491	0.814123	0.83893	0.248789	0.53165	0.775537	0.553008	0.486479	0.517622	0.724109	0.224873	0.190591	0.261106	0.152873	0.394518
cg15704219	0.568963	0.806785	0.798012	0.0729674	0.367636	0.836475	0.30974	0.445654	0.630757	0.698515	0.238836	0.271441	0.413282	0.0330321	0.344722
cg25971402	0.725895	0.748575	0.88743	0.757141	0.585268	0.95761	0.860494	0.534302	0.6525	0.764696	0.259307	0.506137	0.614548	0.0382755	0.370136
cg06787789	0.87948	0.703825	0.692615	0.734815	0.359513	0.855156	0.874192	0.629559	0.737313	0.777066	0.489678	0.289359	0.704039	0.0377729	0.346546
cg01331461	0.661962	0.947356	0.893464	0.702866	0.619817	0.903343	0.861107	0.917141	0.737632	0.834656	0.411768	0.547126	0.685988	0.203295	0.368434
cg06450563	0.981911	0.937955	0.975156	0.874128	0.647799	0.936993	0.930654	0.839969	0.98308	0.949688	0.436153	0.613257	0.828735	0.0623771	0.412769
cg11793699	0.676322	0.880321	0.878513	0.152665	0.330978	0.751688	0.340656	0.481965	0.308616	0.921032	0.104726	0.189649	0.256305	0.0336602	0.431956
cg06649306	0.892695	0.850542	0.892915	0.806489	0.584122	0.906459	0.812053	0.79594	0.942371	0.918587	0.523505	0.578764	0.858936	0.0591987	0.320484
cg22305826	0.96425	0.817757	0.932023	0.765601	0.342265	0.909917	0.802905	0.597925	0.974268	0.845417	0.286096	0.528726	0.721158	0.0258901	0.424176
cg24157892	0.661081	0.773135	0.694213	0.0450799	0.330076	0.305662	0.0863598	0.534389	0.358421	0.715087	0.118986	0.149731	0.166364	0.0251049	0.312047
cg15212364	0.953907	0.925994	0.757496	0.954235	0.756141	0.967434	0.922429	0.880096	0.947889	0.777539	0.555384	0.652892	0.796149	0.22969	0.320074
cg04217218	0.953867	0.952112	0.96293	0.974982	0.720534	0.969491	0.975145	0.89875	0.913405	0.983049	0.597276	0.643677	0.908833	0.183869	0.337923
cg08332594	0.584051	0.894132	0.847456	0.451584	0.372099	0.690579	0.57494	0.637497	0.595903	0.67478	0.123886	0.106442	0.0700807	0.413425	0.501536
cg23262459	0.746422	0.931935	0.585763	0.816865	0.580471	0.730929	0.659321	0.804988	0.972792	0.81495	0.297061	0.449193	0.622649	0.0214078	0.402578
cg22799571	0.727981	0.934666	0.946674	0.899348	0.834706	0.98025	0.916115	0.813576	0.955454	0.974154	0.595081	0.632093	0.962273	0.185114	0.311803
cg21863229	0.902543	0.920826	0.936144	0.70359	0.577816	0.958322	0.952239	0.844715	0.967015	0.954604	0.40753	0.603909	0.821244	0.0651117	0.422766
cg18897177	0.984748	0.943053	0.960404	0.889374	0.801295	0.967494	0.845676	0.796425	0.982804	0.979228	0.49539	0.597503	0.979496	0.0570034	0.405282
cg06295974	0.82506	0.797635	0.849963	0.616236	0.525736	0.934225	0.629607	0.730707	0.959438	0.872943	0.449717	0.528047	0.699769	0.15958	0.322466
cg24368031	0.895679	0.445513	0.506417	0.503271	0.433809	0.517426	0.496081	0.468603	0.574779	0.386454	0.0926023	0.260096	0.214717	0.0403584	0.346016
cg01715572	0.901317	0.904516	0.967159	0.658559	0.564387	0.955565	0.760736	0.789912	0.899615	0.949296	0.503786	0.432972	0.68742	0.181484	0.432087
cg26289436	0.938117	0.878275	0.898605	0.830352	0.743802	0.798778	0.77082	0.860873	0.867219	0.852446	0.431188	0.633227	0.742827	0.129703	0.324452
cg23369632	0.981474	0.89468	0.827307	0.636466	0.491732	0.809915	0.893322	0.652908	0.908057	0.850006	0.331309	0.453924	0.572578	0.0648	0.44604
cg09248054	0.786055	0.885243	0.889938	0.355601	0.410745	0.880573	0.755222	0.576991	0.688317	0.913354	0.370237	0.25474	0.255497	0.191749	0.51552
cg09305161	0.789575	0.748654	0.796196	0.497231	0.488418	0.775524	0.424789	0.558589	0.752228	0.820053	0.247563	0.395017	0.523864	0.043235	0.429151
cg24448113	0.783306	0.876197	0.952192	0.799945	0.734609	0.629868	0.906655	0.73171	0.864077	0.918928	0.53481	0.373331	0.59229	0.137589	0.37794
cg00481627	0.824212	0.500261	0.956214	0.90462	0.717645	0.960521	0.808763	0.932248	0.963625	0.754129	0.479418	0.584858	0.689899	0.137431	0.332278
cg04977376	0.993894	0.956974	0.92181	0.791753	0.595637	0.979752	0.796411	0.767299	0.986697	0.956513	0.504823	0.572156	0.98632	0.0666658	0.400672
cg11749828	0.307505	0.913246	0.749782	0.0713195	0.486471	0.749586	0.634979	0.515412	0.385705	0.69239	0.17569	0.198968	0.137485	0.517749	0.387867
cg26425321	0.742814	0.907939	0.730494	0.054778	0.714769	0.759791	0.62131	0.866731	0.71958	0.738011	0.471647	0.455818	0.313164	0.0681723	0.349761
cg06430772	0.810593	0.84864	0.819505	0.655814	0.522056	0.863517	0.458788	0.753159	0.814289	0.836287	0.395347	0.385493	0.69317	0.100335	0.422021
cg00202369	0.541776	0.882206	0.940825	0.904097	0.543836	0.880971	0.601425	0.840272	0.871688	0.782809	0.451613	0.502091	0.584275	0.284512	0.379128
cg02366931	0.971723	0.948307	0.966804	0.829818	0.686366	0.983649	0.703654	0.903678	0.918548	0.915141	0.421319	0.617262	0.770228	0.117815	0.397554
cg26755141	0.449983	0.733913	0.7293	0.0726341	0.356545	0.713773	0.399044	0.180245	0.515262	0.657185	0.103183	0.134939	0.124001	0.0950365	0.36903
cg11229543	0.644082	0.718674	0.220321	0.0149876	0.414377	0.624135	0.456476	0.505193	0.494897	0.732256	0.192658	0.283539	0.198949	0.0239389	0.304241
cg06936564	0.754445	0.848835	0.753759	0.498773	0.442521	0.699476	0.518658	0.587441	0.506517	0.0917217	0.100528	0.071167	0.0627446	0.255694	0.467202
cg08402365	0.324682	0.611561	0.479244	0.297296	0.476324	0.810284	0.453627	0.473356	0.323283	0.499112	0.189835	0.0904362	0.184537	0.0546211	0.337353
cg23823660	0.952822	0.818171	0.916936	0.815137	0.485239	0.884646	0.703975	0.410132	0.730168	0.931445	0.216204	0.480106	0.701795	0.0174308	0.468499
cg06856155	0.782143	0.905805	0.948243	0.863529	0.779575	0.887268	0.793005	0.919817	0.97306	0.942757	0.546417	0.630728	0.960687	0.0366449	0.307964
cg05728281	0.790233	0.82809	0.90453	0.807151	0.590345	0.87468	0.712611	0.77792	0.954763	0.65349	0.495588	0.38423	0.69604	0.22078	0.358783
cg15205208	0.827529	0.739837	0.73543	0.60711	0.367273	0.885081	0.533442	0.711725	0.908444	0.84509	0.351169	0.446586	0.617255	0.0401784	0.338756
cg05045981	0.635691	0.864477	0.882636	0.514067	0.622143	0.925857	0.620772	0.502475	0.53268	0.834905	0.360719	0.310124	0.19423	0.177078	0.37674
cg21614993	0.976478	0.917728	0.920707	0.927432	0.892792	0.981334	0.969332	0.88816	0.958882	0.553093	0.576506	0.651486	0.821745	0.0617358	0.310074
cg02695677	0.936051	0.839109	0.795846	0.399485	0.63583	0.902432	0.586526	0.36698	0.954911	0.829381	0.287331	0.436028	0.591011	0.0387622	0.450934
cg00965748	0.562577	0.890604	0.788269	0.148458	0.400896	0.688836	0.46232	0.786849	0.491778	0.390666	0.208947	0.226184	0.207499	0.297797	0.309613
cg14197071	0.92207	0.894022	0.912239	0.846097	0.634412	0.917228	0.735439	0.794878	0.959989	0.897792	0.394774	0.522778	0.745785	0.0234094	0.437131
cg13995599	0.975079	0.932384	0.9369	0.952938	0.856085	0.949034	0.949484	0.864963	0.920153	0.958565	0.582775	0.683959	0.973138	0.0705818	0.309601
cg16621749	0.674306	0.824776	0.737634	0.402428	0.369296	0.85616	0.38262	0.525745	0.540189	0.280833	0.171373	0.214558	0.372859	0.0448313	0.340002
cg17341879	0.842085	0.84923	0.934939	0.642447	0.645318	0.940099	0.717578	0.539118	0.974982	0.74141	0.347744	0.539774	0.683466	0.0308106	0.347989
cg24683041	0.569654	0.90217	0.805709	0.233702	0.373933	0.700357	0.478021	0.571678	0.513775	0.715278	0.272479	0.254666	0.277752	0.0733805	0.307094
cg17478810	0.975582	0.979592	0.975178	0.933777	0.862499	0.974476	0.974129	0.929259	0.984683	0.958558	0.596904	0.664402	0.939275	0.193414	0.34365
cg22316093	0.976597	0.968461	0.805343	0.95651	0.836225	0.972836	0.859947	0.938842	0.92577	0.943203	0.523802	0.500647	0.824922	0.281074	0.428798
cg15002250	0.995195	0.981379	0.972173	0.939088	0.868123	0.989582	0.881321	0.959359	0.985935	0.984129	0.608535	0.683869	0.971253	0.264314	0.330574
cg12968041	0.989109	0.824	0.966144	0.88406	0.795288	0.974531	0.736891	0.768951	0.962096	0.978652	0.558808	0.646784	0.854974	0.229338	0.320282
cg25983622	0.881778	0.535321	0.739128	0.855143	0.565003	0.868067	0.887474	0.641556	0.914367	0.801325	0.386102	0.56206	0.654437	0.264906	0.354153
cg08344080	0.852952	0.695909	0.939537	0.457805	0.408852	0.904461	0.499444	0.585855	0.707276	0.585092	0.242456	0.427814	0.488542	0.0407028	0.305747
cg01602621	0.701558	0.837132	0.580118	0.387128	0.395594	0.772188	0.633476	0.600011	0.434097	0.709945	0.156101	0.142137	0.158771	0.225618	0.459308
cg24408646	0.641071	0.893214	0.772522	0.16934	0.287797	0.85824	0.426196	0.635047	0.553258	0.523518	0.178078	0.146897	0.176556	0.0652364	0.432426
cg07824824	0.845451	0.794037	0.713567	0.728252	0.511302	0.807893	0.700542	0.514399	0.330079	0.798511	0.30035	0.394892	0.542816	0.111968	0.373289
cg14880340	0.682345	0.757755	0.840884	0.707328	0.524258	0.939837	0.489435	0.588084	0.925588	0.70325	0.292195	0.480013	0.642088	0.112004	0.319184
cg26182780	0.967247	0.898877	0.923082	0.864779	0.636051	0.942949	0.767531	0.875078	0.971952	0.889225	0.530538	0.608375	0.84925	0.280905	0.324594
cg05082466	0.872359	0.725586	0.946845	0.787953	0.679055	0.785525	0.654306	0.706116	0.875285	0.957222	0.311284	0.293546	0.698987	0.212485	0.484324
cg18700133	0.360544	0.829519	0.616306	0.60986	0.488823	0.860623	0.316999	0.639064	0.41704	0.58154	0.135057	0.435206	0.558349	0.0685648	0.310568
cg03835061	0.567105	0.749221	0.364029	0.120062	0.23408	0.627177	0.490141	0.50574	0.359561	0.7284	0.131608	0.140426	0.179491	0.0727635	0.361924
cg04509221	0.535529	0.799067	0.915161	0.863057	0.594853	0.96129	0.703041	0.677341	0.776159	0.931193	0.380195	0.466787	0.610493	0.0707272	0.364122
cg02173161	0.985161	0.978705	0.947346	0.432727	0.812913	0.987816	0.99001	0.952813	0.980507	0.979237	0.581777	0.681618	0.971251	0.140229	0.347273
cg07722657	0.742299	0.921856	0.904965	0.963256	0.575201	0.97355	0.87831	0.918634	0.988753	0.830314	0.552825	0.59654	0.819073	0.113585	0.337117
cg26673516	0.510293	0.932141	0.944266	0.875742	0.717817	0.971344	0.749067	0.736243	0.930708	0.970245	0.515828	0.640193	0.914546	0.0557015	0.325215
cg03227167	0.963309	0.91569	0.75052	0.715358	0.629359	0.972432	0.932877	0.860495	0.900296	0.967716	0.384203	0.644274	0.90139	0.0322143	0.393755
cg01978237	0.630931	0.854171	0.833581	0.187813	0.303286	0.798452	0.36765	0.32359	0.514541	0.882941	0.123577	0.190903	0.197853	0.0564616	0.415496
cg16606671	0.595468	0.882774	0.823918	0.147271	0.424219	0.706503	0.507781	0.466653	0.441791	0.533252	0.159794	0.175283	0.146214	0.0481583	0.367512
cg04455666	0.918008	0.929458	0.939699	0.906466	0.627969	0.96512	0.932572	0.792635	0.976349	0.921671	0.528557	0.643975	0.890603	0.25726	0.339299
cg05598831	0.753182	0.822492	0.827389	0.679262	0.546862	0.857512	0.816252	0.496401	0.895786	0.852157	0.528813	0.297777	0.776561	0.0264645	0.406077
cg27582366	0.938142	0.867227	0.863522	0.671181	0.53694	0.923361	0.802301	0.564134	0.954092	0.856682	0.400786	0.527333	0.638001	0.265315	0.396043
cg02696067	0.654565	0.657652	0.741679	0.747687	0.250744	0.7269	0.653925	0.47294	0.743389	0.761926	0.277312	0.258699	0.554191	0.0438909	0.42427
cg05830220	0.93419	0.757132	0.970526	0.765696	0.636939	0.914315	0.714523	0.776269	0.845013	0.949567	0.442048	0.449381	0.65979	0.0376392	0.364926
cg06120000	0.919444	0.638495	0.84939	0.729117	0.571174	0.888278	0.789445	0.554243	0.784869	0.811131	0.354728	0.502768	0.625	0.26152	0.358409
cg26569309	0.584584	0.56824	0.806864	0.357938	0.376941	0.610769	0.697849	0.43224	0.490894	0.800246	0.190903	0.227128	0.274565	0.055431	0.367396
cg23533513	0.724718	0.968672	0.859332	0.422694	0.634887	0.81113	0.812517	0.723401	0.828664	0.793624	0.438035	0.559481	0.523598	0.227704	0.321561
cg01850269	0.633926	0.847338	0.55966	0.265911	0.380475	0.725393	0.472243	0.490136	0.566493	0.603196	0.175094	0.184436	0.216551	0.554997	0.362583
cg17485838	0.849943	0.606306	0.801095	0.444069	0.370734	0.909827	0.812804	0.374706	0.812832	0.921444	0.270633	0.492084	0.651506	0.109966	0.425591
cg23121787	0.933815	0.851481	0.977143	0.941929	0.872964	0.982195	0.941446	0.96308	0.982011	0.885326	0.649194	0.60604	0.860259	0.257531	0.314071
cg21760070	0.693727	0.870199	0.845066	0.831793	0.20512	0.805945	0.795239	0.708886	0.943914	0.771896	0.337561	0.323729	0.597635	0.0172694	0.469947
cg12298582	0.519715	0.95153	0.933783	0.963783	0.851912	0.965411	0.945526	0.756904	0.769654	0.815392	0.471772	0.664847	0.819888	0.150237	0.324538
cg20014398	0.708735	0.500421	0.835643	0.260668	0.331287	0.850271	0.536053	0.435094	0.349066	0.827307	0.100613	0.0793751	0.0859299	0.480812	0.424966
cg02865068	0.771818	0.695125	0.75948	0.346239	0.441124	0.714574	0.600839	0.482576	0.492382	0.820516	0.265998	0.334312	0.359863	0.0558217	0.347827
cg10989214	0.884911	0.637731	0.895343	0.832061	0.608743	0.897159	0.807264	0.706452	0.824528	0.689635	0.445576	0.585109	0.689408	0.28831	0.300554
cg06881115	0.975644	0.920661	0.947147	0.852831	0.599702	0.97001	0.689834	0.389414	0.983224	0.977301	0.399244	0.517686	0.626919	0.160025	0.475439
cg26260402	0.838107	0.716867	0.9433	0.394977	0.456656	0.835309	0.60878	0.865027	0.710828	0.838764	0.356486	0.400944	0.635153	0.0688571	0.397373
cg04429341	0.945595	0.868898	0.948822	0.891643	0.633246	0.960835	0.957227	0.892251	0.955735	0.886313	0.540015	0.656834	0.800993	0.246831	0.320498
cg01817364	0.937431	0.579336	0.968769	0.872214	0.71682	0.965708	0.964624	0.874239	0.932653	0.64352	0.275203	0.561646	0.796702	0.208825	0.485022
cg10604476	0.895145	0.480356	0.414742	0.674851	0.445665	0.90857	0.800739	0.65829	0.690091	0.533631	0.200235	0.22795	0.386184	0.0243262	0.452478
cg19761803	0.517337	0.842148	0.678604	0.241521	0.379086	0.691731	0.126583	0.302715	0.330808	0.685625	0.151835	0.140428	0.241474	0.0333857	0.30208
cg27355761	0.98265	0.952162	0.962747	0.907439	0.856892	0.96508	0.939974	0.697881	0.965432	0.96889	0.582968	0.641061	0.943531	0.207475	0.34544
cg04109655	0.728203	0.938306	0.974842	0.826858	0.612931	0.887967	0.819244	0.737662	0.861227	0.955683	0.49156	0.529723	0.795683	0.170571	0.333401
cg13661519	0.976747	0.917842	0.792262	0.746094	0.544654	0.950536	0.725055	0.564449	0.674139	0.834546	0.336762	0.542291	0.62692	0.0701395	0.329652
cg05434674	0.858507	0.853122	0.887416	0.867362	0.552587	0.911542	0.914404	0.378523	0.926431	0.716407	0.310543	0.459786	0.595145	0.109705	0.47777
cg16887521	0.975208	0.907247	0.955735	0.720819	0.524275	0.932955	0.806642	0.730042	0.88839	0.953105	0.424377	0.570436	0.824089	0.0663203	0.400412
cg01645179	0.944172	0.908859	0.917799	0.704776	0.825661	0.951644	0.765431	0.697099	0.97027	0.729392	0.472772	0.657866	0.853972	0.169027	0.301941
cg08844745	0.833327	0.900584	0.76716	0.80034	0.554577	0.657761	0.631082	0.78056	0.761508	0.839998	0.34344	0.538276	0.496324	0.124876	0.353978
cg11957400	0.478418	0.750132	0.718552	0.58392	0.492254	0.718213	0.835181	0.318356	0.35199	0.439287	0.253988	0.250804	0.223327	0.0678171	0.301022
cg10888620	0.976391	0.794254	0.872648	0.755509	0.705336	0.919874	0.717305	0.548479	0.957556	0.860445	0.276031	0.551774	0.6199	0.0243881	0.413447
cg05905598	0.88963	0.399923	0.545419	0.659018	0.335772	0.75348	0.790002	0.304103	0.759394	0.73717	0.281527	0.396527	0.688582	0.0440584	0.359067
cg23591302	0.736547	0.637899	0.746565	0.565504	0.590234	0.925891	0.615414	0.787892	0.819185	0.917033	0.245043	0.526048	0.658474	0.264813	0.346125
cg26115667	0.795393	0.736085	0.838815	0.537988	0.375182	0.920753	0.456381	0.415414	0.839074	0.700903	0.213485	0.3012	0.640215	0.0229079	0.461152
cg17737621	0.717991	0.95819	0.893197	0.22925	0.713427	0.8907	0.810332	0.358381	0.641234	0.892887	0.463197	0.36692	0.351726	0.307458	0.404838
cg15174905	0.669499	0.464003	0.927278	0.168095	0.303466	0.6328	0.354433	0.492355	0.48546	0.771477	0.100845	0.0644116	0.0746436	0.0846317	0.40927
cg19225438	0.99253	0.970509	0.937147	0.71668	0.555755	0.977428	0.895419	0.916254	0.992929	0.959735	0.521366	0.583386	0.957748	0.141261	0.396065
cg00492979	0.675095	0.758718	0.870861	0.608941	0.365369	0.574992	0.313785	0.533233	0.718447	0.50196	0.19463	0.262056	0.429593	0.0506576	0.363623
cg15827870	0.944272	0.804551	0.89326	0.93042	0.591528	0.825464	0.639728	0.851652	0.788697	0.477458	0.498442	0.495062	0.692418	0.288013	0.318255
cg24014202	0.597009	0.913439	0.692658	0.0925917	0.417859	0.810046	0.598691	0.458127	0.484578	0.7933	0.250786	0.217673	0.350405	0.0293692	0.36362
cg13674125	0.959377	0.920447	0.880331	0.720971	0.634973	0.969708	0.761687	0.732821	0.938322	0.923042	0.503752	0.673149	0.927811	0.0553503	0.311939
cg17941572	0.698053	0.868753	0.785702	0.148456	0.379262	0.681515	0.661299	0.497569	0.263637	0.708064	0.133919	0.226515	0.19902	0.0446553	0.504937
cg21649089	0.820255	0.914721	0.92996	0.313733	0.479393	0.942313	0.76416	0.72582	0.393915	0.759851	0.154555	0.507488	0.218571	0.0590465	0.575442
cg12821804	0.59685	0.744554	0.705487	0.131043	0.322557	0.519984	0.431849	0.656432	0.3461	0.753219	0.0690369	0.176271	0.183592	0.0269612	0.435763
cg00382859	0.905583	0.921444	0.83931	0.618806	0.586547	0.890723	0.777234	0.70617	0.804636	0.870574	0.409298	0.601526	0.670696	0.0429662	0.316561
cg11234339	0.724554	0.393332	0.672704	0.674927	0.452746	0.893149	0.643793	0.462801	0.86492	0.447948	0.234621	0.443343	0.526194	0.0177458	0.319267
cg05094817	0.954056	0.906002	0.95171	0.844862	0.744729	0.95204	0.946168	0.719324	0.955172	0.915652	0.601406	0.613863	0.803595	0.105198	0.323275
cg01653532	0.841666	0.871969	0.915924	0.680621	0.560702	0.860633	0.752634	0.664707	0.935895	0.908434	0.311396	0.460377	0.654853	0.0249458	0.465263
cg02646491	0.72731	0.839262	0.83237	0.166284	0.429593	0.730309	0.665369	0.676283	0.60839	0.798446	0.147707	0.19386	0.190869	0.0569068	0.532508
cg06487870	0.791697	0.813857	0.921215	0.788951	0.574223	0.76334	0.698085	0.665183	0.755067	0.908178	0.212699	0.499129	0.700576	0.0253276	0.420232
cg26906273	0.698667	0.762198	0.448694	0.380556	0.347562	0.452231	0.113776	0.452124	0.330853	0.522228	0.0917335	0.173529	0.147479	0.11141	0.320964
cg13924715	0.974568	0.864373	0.951972	0.745046	0.576402	0.963395	0.724353	0.683521	0.831194	0.869721	0.330349	0.435009	0.495318	0.0566747	0.465105
cg12337525	0.543548	0.914866	0.597721	0.164954	0.234286	0.651607	0.542519	0.361707	0.556494	0.802079	0.154624	0.187508	0.163978	0.0633231	0.39072
cg26381514	0.872781	0.706716	0.857762	0.702543	0.617243	0.928777	0.894554	0.703251	0.881944	0.838258	0.405868	0.639795	0.685595	0.048221	0.325178
cg11895835	0.970368	0.337333	0.497454	0.644859	0.306177	0.698652	0.729088	0.39292	0.784754	0.404997	0.213037	0.220645	0.391137	0.0447235	0.354315
cg22186771	0.943197	0.791194	0.875124	0.650264	0.438746	0.903397	0.564956	0.791233	0.9488	0.860687	0.375133	0.461495	0.690233	0.0201659	0.407646
cg14868764	0.828352	0.581374	0.546022	0.569397	0.621993	0.637418	0.478783	0.637674	0.708596	0.478908	0.353127	0.250119	0.201857	0.230087	0.36158
cg08529825	0.891398	0.836919	0.905772	0.566298	0.681346	0.878729	0.791136	0.789476	0.843349	0.754198	0.497523	0.469499	0.572236	0.17789	0.330516
cg01055824	0.963676	0.852915	0.830304	0.856154	0.629068	0.949237	0.709261	0.70054	0.869135	0.868643	0.460547	0.565717	0.642958	0.100071	0.341403
cg22144875	0.639273	0.839031	0.776559	0.0917758	0.396092	0.78573	0.427441	0.826642	0.725437	0.754739	0.236053	0.305744	0.250756	0.0512837	0.496684
cg26811372	0.402362	0.663794	0.91488	0.695101	0.572071	0.693311	0.524085	0.309339	0.585614	0.797649	0.242195	0.205705	0.348256	0.312687	0.347263
cg04299389	0.427027	0.856455	0.822102	0.40151	0.605299	0.697442	0.477638	0.314084	0.130216	0.55684	0.262987	0.152804	0.0340854	0.920047	0.309344
cg27246321	0.748314	0.298989	0.557375	0.710339	0.340204	0.720281	0.743201	0.548058	0.795343	0.358339	0.169322	0.292096	0.398614	0.0243273	0.403148
cg10471574	0.874324	0.713125	0.398529	0.629948	0.454564	0.674703	0.53592	0.516833	0.627742	0.45666	0.200975	0.17893	0.674554	0.163265	0.391879
cg12966367	0.568993	0.751516	0.704556	0.252909	0.298801	0.716997	0.558406	0.444009	0.583825	0.606188	0.0626359	0.129272	0.0157331	0.270672	0.480455
cg03020554	0.676316	0.936687	0.0752857	0.0615304	0.410315	0.783203	0.480429	0.33786	0.355273	0.581662	0.151487	0.0834185	0.203949	0.0408832	0.327919
cg08647476	0.987898	0.920948	0.859695	0.796096	0.51737	0.968618	0.970566	0.74552	0.948274	0.96031	0.491541	0.627718	0.934722	0.0490781	0.374982
cg22223748	0.942734	0.896347	0.879494	0.717491	0.615478	0.932671	0.814808	0.829945	0.94592	0.96727	0.489387	0.648468	0.849814	0.0269566	0.318993
cg07945618	0.991185	0.897618	0.920453	0.766502	0.588881	0.948633	0.699168	0.818427	0.983978	0.809578	0.322357	0.550142	0.660089	0.142991	0.421773
cg17176016	0.599118	0.882927	0.540339	0.228518	0.384592	0.718479	0.304538	0.415008	0.629426	0.744471	0.275943	0.218826	0.272993	0.0679787	0.323819
cg14487926	0.976484	0.9225	0.912072	0.752159	0.695439	0.946256	0.822782	0.924529	0.957485	0.97256	0.530173	0.590285	0.973558	0.0608644	0.363285
cg18223541	0.877137	0.966192	0.976755	0.788721	0.576341	0.960714	0.963373	0.920928	0.934499	0.954487	0.42275	0.51719	0.846827	0.0482735	0.474523
cg22614239	0.35223	0.591453	0.702661	0.200439	0.354434	0.712995	0.323212	0.432375	0.483821	0.606027	0.0998755	0.0928524	0.0910463	0.0488855	0.366149
cg02654411	0.982111	0.915225	0.942837	0.810119	0.750838	0.975945	0.949438	0.90961	0.957831	0.972911	0.54652	0.617824	0.979123	0.132588	0.363966
cg22867893	0.707907	0.92576	0.138903	0.939758	0.874852	0.0332818	0.721815	0.798029	0.834558	0.84851	0.38697	0.462148	0.59384	0.0986185	0.391734
cg13001289	0.497651	0.664398	0.742443	0.744804	0.463239	0.732586	0.476248	0.723539	0.773284	0.324893	0.271218	0.475737	0.561967	0.0281994	0.320491
cg21538389	0.897741	0.940884	0.92403	0.754712	0.63093	0.918315	0.598925	0.852574	0.834043	0.863565	0.4116	0.519399	0.678945	0.0646698	0.39257
cg08862320	0.846865	0.808427	0.910653	0.554631	0.328533	0.965153	0.610622	0.82347	0.966831	0.792846	0.444558	0.460427	0.687887	0.0667779	0.363456
cg19651931	0.97664	0.970039	0.765105	0.762993	0.775182	0.982359	0.749796	0.95977	0.968777	0.987201	0.581317	0.643045	0.943275	0.187724	0.352093
cg22985963	0.955147	0.937979	0.943516	0.579615	0.752684	0.954332	0.940741	0.891807	0.966477	0.874728	0.495024	0.596307	0.841731	0.0694842	0.393695
cg01957585	0.954527	0.934178	0.97828	0.874243	0.744648	0.968559	0.968786	0.608636	0.97312	0.953161	0.559659	0.593924	0.932114	0.13654	0.377052
cg19931178	0.358948	0.666672	0.536334	0.494847	0.664958	0.563486	0.402277	0.821973	0.629612	0.320851	0.169892	0.161421	0.181313	0.170116	0.379906
cg27635267	0.661031	0.755992	0.623999	0.116646	0.173739	0.461255	0.307752	0.330512	0.350134	0.77027	0.072371	0.0674994	0.0790124	0.0454512	0.335759
cg12600174	0.634448	0.955778	0.749005	0.0688674	0.358259	0.83515	0.430327	0.534318	0.420747	0.670359	0.0532318	0.0350924	0.0351038	0.760901	0.540215
cg15122439	0.77437	0.65871	0.642836	0.942691	0.733496	0.971454	0.744804	0.752003	0.930671	0.394162	0.279626	0.533543	0.805937	0.0267056	0.341819
cg20822719	0.977346	0.926774	0.934493	0.876462	0.71851	0.957636	0.633987	0.884199	0.963619	0.927947	0.423588	0.604058	0.782052	0.0676948	0.413537
cg26394257	0.579825	0.861558	0.496649	0.223634	0.528384	0.828041	0.566286	0.315408	0.24275	0.84949	0.240353	0.221704	0.188213	0.147951	0.342377
cg07636225	0.880847	0.917567	0.965195	0.529833	0.401241	0.941915	0.660755	0.892929	0.868002	0.855508	0.359222	0.538832	0.625589	0.055983	0.425397
cg16523839	0.488567	0.655234	0.754155	0.167339	0.272765	0.720345	0.394186	0.317232	0.483214	0.667245	0.197133	0.167373	0.262375	0.0189068	0.303637
cg06219343	0.988414	0.904335	0.901506	0.619	0.719064	0.892267	0.973875	0.854063	0.943353	0.954313	0.483906	0.592341	0.881117	0.247762	0.364796
cg10526277	0.43939	0.830603	0.834229	0.154456	0.11558	0.554436	0.447384	0.467729	0.541956	0.78672	0.0842986	0.0712324	0.124876	0.0385576	0.427077
cg12503797	0.980869	0.94613	0.976331	0.824524	0.747522	0.970448	0.961309	0.828755	0.975776	0.964658	0.462534	0.626869	0.718949	0.1957	0.418282
cg06679334	0.87877	0.596587	0.45573	0.725451	0.513031	0.851176	0.688308	0.49949	0.731078	0.330352	0.142492	0.384135	0.390541	0.0350476	0.379134
cg23014425	0.915775	0.965901	0.968436	0.923472	0.793179	0.973195	0.782429	0.861118	0.98006	0.681816	0.508135	0.589728	0.707098	0.0844026	0.370692
cg14459668	0.81404	0.91272	0.931449	0.702427	0.608976	0.857688	0.949142	0.82687	0.809489	0.954347	0.387638	0.464872	0.825736	0.0433274	0.416023
cg04242898	0.730146	0.738108	0.736627	0.556124	0.405689	0.774056	0.655125	0.617579	0.758295	0.655254	0.276487	0.441276	0.508892	0.0591462	0.333818
cg19280206	0.830145	0.93471	0.84729	0.886428	0.690604	0.953553	0.830984	0.804088	0.881847	0.920186	0.50702	0.602523	0.749078	0.114654	0.309797
cg06383135	0.973617	0.774436	0.852992	0.849257	0.784818	0.942623	0.878421	0.601681	0.881296	0.740488	0.401274	0.563949	0.732885	0.111401	0.368513
cg09065714	0.992069	0.579391	0.953858	0.914507	0.88407	0.964131	0.91399	0.830339	0.938224	0.883374	0.363602	0.624197	0.69882	0.216804	0.420349
cg05345154	0.680733	0.569959	0.364726	0.559434	0.257875	0.372183	0.481942	0.528498	0.325337	0.701849	0.103803	0.214079	0.188858	0.036983	0.358889
cg02423318	0.874862	0.824027	0.635463	0.351784	0.407871	0.606348	0.233714	0.535734	0.363574	0.879227	0.139554	0.145087	0.142778	0.14649	0.427109
cg02904657	0.759774	0.902196	0.569529	0.862068	0.639714	0.818518	0.874419	0.758336	0.822688	0.647941	0.257041	0.394318	0.441596	0.462727	0.371189
cg08190928	0.560299	0.870186	0.887986	0.165622	0.237431	0.774247	0.578249	0.324404	0.561234	0.699827	0.255647	0.166743	0.0863336	0.062767	0.443203
cg20232986	0.62102	0.833274	0.667074	0.0960523	0.334655	0.847012	0.707712	0.335388	0.63921	0.804458	0.0777308	0.0604583	0.0504894	0.0354322	0.597668
cg08015762	0.97807	0.953252	0.843226	0.783034	0.744446	0.984333	0.985314	0.900767	0.923327	0.97342	0.561678	0.612202	0.950481	0.172976	0.351349
cg13930892	0.35608	0.840731	0.316268	0.119875	0.143908	0.622264	0.62628	0.317407	0.450323	0.71519	0.044767	0.0906093	0.0640007	0.0350315	0.348818
cg27111250	0.872766	0.814454	0.917459	0.82286	0.578209	0.931839	0.72201	0.731798	0.73959	0.66276	0.303462	0.488865	0.623071	0.0578147	0.380858
cg04998634	0.595947	0.646455	0.662152	0.473384	0.444048	0.551672	0.451543	0.356362	0.394359	0.575	0.245867	0.0931312	0.0179688	0.810486	0.343028
cg00014998	0.72604	0.952276	0.910508	0.683821	0.742571	0.887843	0.782286	0.753437	0.730181	0.937753	0.48539	0.378608	0.702865	0.0466251	0.335862
cg16659284	0.985574	0.89004	0.896808	0.748524	0.567376	0.974997	0.907338	0.777232	0.939659	0.860616	0.39913	0.608696	0.68857	0.102298	0.389511
cg03009240	0.979809	0.87362	0.90584	0.887652	0.72461	0.972632	0.754525	0.835323	0.962964	0.949159	0.430978	0.577916	0.714806	0.179581	0.392299
cg04813119	0.951487	0.913395	0.898888	0.737825	0.689978	0.941027	0.540371	0.739366	0.967451	0.854964	0.299526	0.464131	0.670385	0.0977206	0.495098
cg19811337	0.632001	0.918039	0.932769	0.878492	0.586568	0.949236	0.820232	0.544821	0.938093	0.910346	0.257722	0.574419	0.576823	0.570064	0.322177
cg07242524	0.646659	0.581286	0.776618	0.511178	0.343313	0.878487	0.576955	0.662708	0.733018	0.434141	0.225626	0.384169	0.554908	0.0231368	0.309075
cg04208124	0.903127	0.975881	0.857837	0.773698	0.809461	0.969593	0.862427	0.848897	0.950029	0.700681	0.492566	0.627581	0.779106	0.213654	0.300058
cg00030047	0.715182	0.534514	0.836197	0.561942	0.693928	0.669945	0.589169	0.330698	0.504886	0.74447	0.312059	0.292316	0.273119	0.947556	0.32737
cg16626760	0.836553	0.73084	0.909603	0.918152	0.715511	0.932827	0.665093	0.904697	0.856477	0.753365	0.474197	0.545484	0.676604	0.212705	0.336674
cg26256263	0.985772	0.921048	0.921701	0.725181	0.308135	0.950303	0.827114	0.394073	0.967319	0.865843	0.218002	0.343552	0.45582	0.0221647	0.612669
cg00720845	0.672225	0.847448	0.74319	0.71777	0.614479	0.755456	0.349344	0.443966	0.795454	0.812595	0.299915	0.427596	0.66503	0.0545268	0.366724
cg24215531	0.808442	0.868188	0.889965	0.767918	0.58367	0.95622	0.772572	0.832567	0.887501	0.804198	0.498035	0.522396	0.692176	0.240864	0.310289
cg15468589	0.923531	0.748233	0.887806	0.582755	0.464156	0.94442	0.503892	0.746693	0.958061	0.756419	0.369561	0.463198	0.599923	0.0640844	0.335946
cg16160471	0.929527	0.961443	0.953304	0.770669	0.678954	0.970215	0.964805	0.944359	0.977555	0.960201	0.503148	0.56469	0.841499	0.253167	0.422833
cg09027861	0.988857	0.939257	0.973706	0.759568	0.705431	0.978976	0.804823	0.906581	0.98599	0.971046	0.53611	0.670094	0.972629	0.0866136	0.352049
cg26883974	0.24326	0.785433	0.924782	0.569433	0.503971	0.654789	0.736433	0.383644	0.444142	0.668407	0.278747	0.179505	0.135053	0.527967	0.382985
cg02787087	0.554018	0.782352	0.786915	0.700173	0.603489	0.733608	0.543026	0.158052	0.342025	0.80857	0.309365	0.19106	0.273829	0.249355	0.39024
cg12468774	0.94424	0.276431	0.344563	0.550378	0.600341	0.798748	0.821183	0.728348	0.488465	0.8618	0.26742	0.259319	0.169233	0.0544788	0.450069
cg07188335	0.970715	0.945821	0.906451	0.888548	0.634041	0.948665	0.972723	0.843748	0.963882	0.934636	0.516177	0.617385	0.965769	0.0634942	0.373448
cg07040834	0.527641	0.325866	0.555088	0.78094	0.621016	0.846534	0.822482	0.450422	0.120904	0.896348	0.279578	0.258886	0.0661444	0.484585	0.31882
cg01710114	0.989045	0.960261	0.98188	0.565652	0.722306	0.98913	0.837238	0.936332	0.989702	0.925316	0.549954	0.659072	0.990142	0.0672826	0.343784
cg09690040	0.96369	0.933587	0.914948	0.796766	0.614783	0.860703	0.933797	0.742409	0.893273	0.95238	0.43137	0.564254	0.784088	0.106539	0.406299
cg12450135	0.935028	0.867652	0.935342	0.784897	0.747032	0.956853	0.651889	0.707973	0.962104	0.952164	0.512644	0.629506	0.879504	0.094485	0.330265
cg26635451	0.680135	0.942156	0.89362	0.979296	0.767577	0.978098	0.801017	0.75865	0.981767	0.970671	0.456159	0.507628	0.750917	0.203227	0.435995
cg23141355	0.463603	0.632795	0.676521	0.604348	0.531647	0.734158	0.613291	0.473753	0.385691	0.697887	0.086582	0.102056	0.0226644	0.194487	0.5145
cg06590856	0.872165	0.446882	0.92699	0.767475	0.321962	0.947088	0.664677	0.760722	0.95898	0.610208	0.2546	0.519763	0.605959	0.0335156	0.376917
cg22710065	0.723893	0.31332	0.471632	0.0730489	0.316636	0.897687	0.867212	0.607398	0.376796	0.887603	0.258209	0.119255	0.158171	0.510555	0.331325
cg22900415	0.625608	0.801564	0.783465	0.413479	0.473742	0.734593	0.643985	0.415075	0.268521	0.678294	0.195002	0.159815	0.0740063	0.698675	0.457388
cg20453763	0.97134	0.950299	0.934183	0.791613	0.67002	0.970791	0.97225	0.877568	0.982332	0.964123	0.480134	0.647586	0.885735	0.0697579	0.393351
cg22270027	0.939736	0.893188	0.934652	0.922771	0.596981	0.897818	0.860727	0.484389	0.6758	0.83972	0.386048	0.664001	0.675724	0.105056	0.351933
cg16312002	0.522247	0.857339	0.576042	0.168716	0.576704	0.70995	0.71825	0.494021	0.343055	0.834803	0.229688	0.201551	0.183112	0.369724	0.360753
cg07014673	0.728036	0.956257	0.511553	0.0727828	0.296221	0.871597	0.687619	0.388156	0.651622	0.376386	0.139024	0.166636	0.151458	0.0346662	0.436347
cg11538788	0.772679	0.880154	0.965973	0.925407	0.822329	0.965284	0.893701	0.945186	0.953918	0.891329	0.536418	0.615659	0.778639	0.256182	0.333516
cg13853761	0.955277	0.964335	0.961051	0.788255	0.906838	0.853023	0.725944	0.938958	0.990265	0.985549	0.563783	0.697755	0.748732	0.166438	0.316349
cg26345916	0.814016	0.797401	0.824164	0.725782	0.63431	0.891237	0.538203	0.737706	0.8762	0.760569	0.425003	0.532906	0.660641	0.159409	0.300031
cg03161803	0.762309	0.565022	0.498935	0.412532	0.506519	0.546109	0.532018	0.501075	0.354045	0.47617	0.210413	0.184712	0.232387	0.108449	0.306235
cg23539125	0.337343	0.632716	0.759404	0.32594	0.388035	0.718878	0.339912	0.507568	0.58591	0.807434	0.163924	0.21413	0.30457	0.015774	0.357712
cg19582557	0.983135	0.931026	0.932095	0.767224	0.646032	0.894325	0.825839	0.863036	0.791935	0.905381	0.521148	0.625227	0.846847	0.120595	0.305493
cg25183658	0.978502	0.912436	0.929309	0.716649	0.7992	0.965432	0.957238	0.797106	0.925514	0.912751	0.571886	0.650129	0.941142	0.103412	0.308125
cg10993442	0.952774	0.912005	0.98223	0.967302	0.739361	0.934291	0.784224	0.911688	0.989754	0.926589	0.440844	0.530897	0.665825	0.122562	0.44457
cg10596483	0.539648	0.648341	0.446741	0.0259985	0.395402	0.471095	0.457272	0.616178	0.351853	0.221607	0.017755	0.017284	0.242127	0.72215	0.322066
cg10472919	0.830402	0.8327	0.693688	0.378596	0.596869	0.721665	0.756848	0.339758	0.411237	0.897792	0.191342	0.253191	0.268859	0.36095	0.446652
cg25756780	0.618938	0.816329	0.65157	0.117796	0.543404	0.64628	0.607188	0.45572	0.312559	0.748744	0.236798	0.188467	0.139292	0.148029	0.444815
cg24096902	0.591953	0.868326	0.843568	0.0585152	0.357654	0.809676	0.674032	0.522649	0.464946	0.560808	0.101537	0.210033	0.237982	0.0193167	0.420596
cg07456470	0.980021	0.894239	0.583258	0.873883	0.809925	0.965479	0.876042	0.902087	0.920098	0.91511	0.477529	0.479572	0.822812	0.100774	0.419613
cg08108655	0.548853	0.957584	0.953319	0.958305	0.772058	0.908363	0.733053	0.826992	0.957883	0.954973	0.592284	0.652151	0.923159	0.140162	0.308623
cg25325752	0.982907	0.896833	0.985624	0.882639	0.748279	0.985865	0.888053	0.931769	0.975591	0.978837	0.540137	0.627388	0.870854	0.153329	0.369918
cg04493894	0.556115	0.625758	0.906345	0.404352	0.390802	0.822222	0.590152	0.870057	0.706956	0.694475	0.28636	0.374715	0.437544	0.0437743	0.329579
cg14196395	0.825188	0.953862	0.951171	0.937117	0.745738	0.963524	0.953942	0.804835	0.944185	0.943231	0.496773	0.641615	0.885049	0.0824445	0.374514
cg24922129	0.723107	0.360467	0.483396	0.28711	0.471113	0.560166	0.307513	0.480791	0.233745	0.34026	0.11636	0.0674369	0.0585532	0.191476	0.323892
cg06855137	0.923576	0.706942	0.889221	0.81122	0.780958	0.949274	0.658398	0.767422	0.965118	0.951686	0.505715	0.557512	0.792927	0.212494	0.318607
cg20715713	0.981585	0.732657	0.948607	0.965772	0.696334	0.864074	0.898544	0.540525	0.939372	0.71351	0.339341	0.565154	0.686636	0.0576896	0.429061
cg07199059	0.956761	0.891874	0.752301	0.760392	0.503573	0.881681	0.837689	0.873915	0.881449	0.804026	0.438137	0.546112	0.745279	0.0547142	0.363678
cg24574963	0.754344	0.903576	0.565656	0.721326	0.756432	0.871848	0.721541	0.87656	0.474489	0.908617	0.374733	0.533158	0.495178	0.287199	0.320432
cg16184495	0.715717	0.911662	0.901566	0.339617	0.259016	0.829689	0.727845	0.421482	0.501888	0.86509	0.232485	0.18942	0.298386	0.0527696	0.510828
cg12864235	0.728474	0.576144	0.515034	0.594748	0.722685	0.954686	0.514888	0.735535	0.869952	0.792001	0.24759	0.465994	0.565112	0.0300514	0.368787
cg25470148	0.956996	0.914427	0.956718	0.877265	0.702941	0.925921	0.695589	0.503649	0.94199	0.940301	0.357245	0.552688	0.671404	0.0607963	0.465207
cg07958098	0.872123	0.958487	0.875185	0.805438	0.665677	0.966106	0.887256	0.919158	0.937372	0.790627	0.380513	0.516385	0.636902	0.0609453	0.432771
cg11742111	0.965814	0.955659	0.977046	0.697784	0.788054	0.988143	0.835076	0.970223	0.984851	0.983347	0.551783	0.656275	0.951964	0.258115	0.36399
cg22442557	0.865508	0.937111	0.936177	0.728725	0.617021	0.962603	0.922948	0.838147	0.985732	0.889578	0.459362	0.574432	0.84776	0.0433804	0.389366
cg01872048	0.995049	0.932212	0.955403	0.785779	0.635289	0.976815	0.970647	0.721717	0.98461	0.799704	0.550419	0.679055	0.990856	0.0759061	0.32907
cg17783244	0.886289	0.789543	0.904087	0.768594	0.579956	0.951073	0.568043	0.831967	0.706961	0.897053	0.367121	0.486489	0.635146	0.0977498	0.38395
cg01432046	0.972496	0.86161	0.704742	0.81602	0.77565	0.963598	0.885187	0.868084	0.941801	0.381439	0.418214	0.624422	0.859153	0.116491	0.343529
cg11875085	0.562371	0.7606	0.471342	0.475829	0.33423	0.555264	0.34746	0.344877	0.363617	0.346673	0.132738	0.0622367	0.0222328	0.469259	0.319992
cg20785796	0.665657	0.828697	0.794844	0.353291	0.466927	0.642115	0.645189	0.571553	0.760153	0.417194	0.29562	0.317356	0.443213	0.169231	0.337165
cg16678949	0.728298	0.836184	0.960676	0.929654	0.776632	0.961677	0.596599	0.903316	0.960728	0.875789	0.494733	0.55256	0.705556	0.192938	0.365906
cg13608166	0.976096	0.980972	0.946372	0.782223	0.680306	0.984675	0.973045	0.936205	0.94783	0.879433	0.486504	0.523148	0.747563	0.133852	0.442275
cg06943420	0.768036	0.912432	0.885942	0.304844	0.387011	0.738887	0.188363	0.531549	0.326499	0.888422	0.0899086	0.0987742	0.101551	0.540861	0.535055
cg10402698	0.936196	0.899949	0.963136	0.946532	0.642049	0.95939	0.605199	0.759831	0.976074	0.67815	0.42569	0.650733	0.640033	0.247418	0.385211
cg24726852	0.919174	0.962528	0.830473	0.588135	0.688886	0.949071	0.92293	0.777624	0.867767	0.971048	0.525655	0.467116	0.656581	0.0745747	0.397085
cg01624637	0.914124	0.973004	0.984102	0.829193	0.593363	0.960522	0.959167	0.910187	0.981493	0.965989	0.488499	0.587618	0.731584	0.173385	0.421787
cg05256313	0.577718	0.889141	0.976963	0.794896	0.738812	0.981381	0.78088	0.956318	0.910923	0.943418	0.500708	0.573517	0.866143	0.0703501	0.36292
cg23243400	0.754507	0.604535	0.935024	0.150882	0.323939	0.744414	0.795638	0.432092	0.649707	0.40553	0.229673	0.188324	0.296964	0.542586	0.363802
cg07489848	0.970469	0.924233	0.978196	0.754296	0.543902	0.952769	0.727457	0.912208	0.982577	0.962139	0.524337	0.599524	0.935271	0.0675872	0.376571
cg01933073	0.484595	0.91064	0.334881	0.423578	0.374462	0.806378	0.478224	0.63148	0.592652	0.91437	0.169043	0.208107	0.381319	0.0400383	0.350048
cg10093080	0.969537	0.936765	0.960449	0.842465	0.635805	0.982329	0.975203	0.859558	0.982042	0.96468	0.519647	0.615816	0.882601	0.0731233	0.394833
cg06263495	0.341222	0.743923	0.332601	0.220552	0.305878	0.481908	0.541052	0.403987	0.505871	0.625072	0.106246	0.151344	0.0864766	0.0931553	0.343246
cg18193856	0.828611	0.940174	0.964554	0.789643	0.642206	0.980434	0.930245	0.91048	0.891621	0.970805	0.549198	0.582141	0.94293	0.14655	0.354692
cg19989295	0.613111	0.824399	0.725951	0.136915	0.566127	0.659756	0.625202	0.514365	0.421383	0.709541	0.180012	0.191319	0.17168	0.272095	0.433491
cg12436377	0.674782	0.631304	0.571426	0.137296	0.356302	0.481175	0.694235	0.075806	0.445303	0.73436	0.0648887	0.0349376	0.0441767	0.0384606	0.484982
cg17226349	0.886853	0.904295	0.847201	0.644238	0.529229	0.962452	0.711129	0.83476	0.848201	0.518075	0.294056	0.541588	0.689493	0.0268884	0.423159
cg22969397	0.982002	0.964864	0.974869	0.734572	0.737571	0.979799	0.976096	0.897588	0.985902	0.982669	0.434588	0.542601	0.893382	0.0932737	0.486887
cg07832245	0.824382	0.93	0.946818	0.885896	0.614194	0.951889	0.896205	0.894877	0.793021	0.963227	0.498843	0.639357	0.924889	0.0450545	0.326441
cg15038286	0.943926	0.869955	0.902197	0.627057	0.35425	0.904711	0.683061	0.711839	0.848834	0.722161	0.390503	0.520141	0.548021	0.0706545	0.330175
cg19045559	0.98847	0.750514	0.906712	0.725657	0.774759	0.983259	0.758793	0.91309	0.967592	0.951731	0.544183	0.671482	0.976926	0.100297	0.302069
cg22294146	0.853033	0.428024	0.685948	0.699495	0.373961	0.671885	0.488254	0.757879	0.825026	0.698257	0.282135	0.460464	0.641262	0.0125727	0.320803
cg19594577	0.915985	0.837726	0.882628	0.82825	0.378786	0.470069	0.736729	0.63105	0.879449	0.74058	0.301559	0.415707	0.571164	0.113726	0.425782
cg08457898	0.613608	0.713582	0.677882	0.329738	0.135745	0.552908	0.121516	0.312504	0.481266	0.650371	0.230068	0.183112	0.243258	0.0755651	0.310497
cg16622958	0.810852	0.810146	0.957036	0.824064	0.53975	0.97122	0.753588	0.816429	0.871748	0.924332	0.335849	0.516243	0.713183	0.0509001	0.394201
cg03155284	0.60755	0.956416	0.940269	0.799296	0.755129	0.971445	0.7036	0.908683	0.954752	0.982423	0.582045	0.647343	0.969582	0.198997	0.309782
cg16589135	0.514897	0.510397	0.810043	0.68532	0.702337	0.797062	0.656122	0.542806	0.126926	0.753219	0.29432	0.280826	0.0680629	0.595724	0.383148
cg08662052	0.718597	0.597165	0.632057	0.207936	0.586926	0.758342	0.756378	0.50579	0.765934	0.834135	0.271217	0.295031	0.31638	0.134631	0.392203
cg25721991	0.789941	0.81196	0.933019	0.875465	0.493198	0.916478	0.835031	0.430581	0.798659	0.450543	0.471911	0.314034	0.511309	0.164315	0.412337
cg04566826	0.956608	0.848086	0.809269	0.717718	0.389762	0.918951	0.548342	0.466548	0.858982	0.793202	0.219554	0.523837	0.642391	0.0288915	0.42954
cg07639828	0.893924	0.812978	0.938958	0.769679	0.419835	0.679869	0.61728	0.502803	0.937311	0.755271	0.42355	0.262248	0.590189	0.0467277	0.419576
cg13032821	0.956047	0.978813	0.958852	0.751349	0.590381	0.972682	0.933849	0.793774	0.933126	0.955236	0.49465	0.605582	0.91806	0.0820057	0.394427
cg27110277	0.73707	0.921695	0.894864	0.568039	0.440561	0.900635	0.673969	0.461562	0.648389	0.768689	0.295762	0.434036	0.533615	0.0547609	0.34062
cg18397073	0.991658	0.795258	0.972258	0.870726	0.594432	0.987366	0.77713	0.771233	0.989598	0.964981	0.369926	0.628712	0.699299	0.0591359	0.418534
cg14515534	0.838293	0.914775	0.897538	0.757869	0.634556	0.941968	0.788029	0.767255	0.957153	0.952698	0.50187	0.422353	0.694754	0.068777	0.405804
cg19960793	0.989017	0.937217	0.710617	0.632257	0.789452	0.977312	0.802624	0.933148	0.985415	0.975183	0.558478	0.63253	0.976665	0.0707303	0.339679
cg01438365	0.476269	0.870688	0.690413	0.323932	0.526247	0.838192	0.650256	0.491191	0.535474	0.152206	0.395429	0.190581	0.253025	0.0628673	0.309058
cg04166294	0.569024	0.72504	0.617488	0.124434	0.537523	0.712982	0.630691	0.205736	0.579612	0.693483	0.117901	0.192879	0.208014	0.141382	0.43142
cg05220052	0.118318	0.656625	0.581474	0.521049	0.63836	0.526465	0.426256	0.7258	0.562773	0.365297	0.0999818	0.0563627	0.0528909	0.0729138	0.479981
cg26297005	0.990286	0.96733	0.808049	0.83565	0.470657	0.956328	0.724119	0.571449	0.982648	0.865934	0.354514	0.492436	0.674638	0.0621863	0.427317
cg14175690	0.510527	0.631926	0.651128	0.293656	0.49472	0.702046	0.613597	0.538444	0.449275	0.86042	0.238232	0.186997	0.40078	0.0523455	0.363406
cg18016254	0.440879	0.536481	0.583721	0.39574	0.221145	0.638871	0.479496	0.176517	0.242136	0.545163	0.147713	0.0770732	0.0484293	0.885191	0.347794
cg27420074	0.945791	0.568451	0.76327	0.521323	0.378695	0.868635	0.764652	0.207615	0.618439	0.621772	0.150259	0.299843	0.488081	0.0147937	0.395055
cg08231710	0.768838	0.856101	0.86503	0.363616	0.526391	0.813221	0.43626	0.610584	0.502035	0.859142	0.156435	0.292822	0.244403	0.95702	0.421099
cg17885226	0.704707	0.949629	0.691563	0.197397	0.469998	0.851803	0.716847	0.602034	0.55958	0.780992	0.234185	0.279879	0.200911	0.582149	0.441103
cg01912955	0.639854	0.778613	0.846432	0.639551	0.377213	0.800875	0.343978	0.615626	0.595092	0.684476	0.285458	0.222031	0.274322	0.0648029	0.391526
cg18634868	0.394849	0.934603	0.959154	0.791352	0.714516	0.976699	0.747848	0.942059	0.970796	0.957792	0.517183	0.670074	0.967671	0.0520618	0.344703
cg04481096	0.715351	0.945766	0.777846	0.1935	0.345935	0.854268	0.434334	0.625234	0.490941	0.798967	0.19929	0.163112	0.149303	0.611539	0.489091
cg08314984	0.834169	0.905328	0.959135	0.772298	0.774502	0.97275	0.872387	0.892742	0.985558	0.846322	0.391772	0.590904	0.662988	0.164293	0.391226
cg11772171	0.81095	0.878226	0.549368	0.168358	0.181497	0.771803	0.444847	0.385514	0.518306	0.851647	0.0788072	0.0759878	0.0493028	0.129488	0.456439
cg22898082	0.824048	0.771229	0.840769	0.506718	0.320454	0.862703	0.518247	0.727228	0.781769	0.832424	0.443884	0.340656	0.546629	0.0721619	0.384229
cg18745931	0.817981	0.622454	0.86186	0.353652	0.350509	0.96425	0.484474	0.701769	0.853768	0.645587	0.288608	0.442237	0.586236	0.0306316	0.308256
cg21083378	0.979654	0.744628	0.958089	0.795952	0.614975	0.822685	0.961325	0.903229	0.95094	0.980733	0.535225	0.639191	0.943442	0.0519429	0.339877
cg24691891	0.846829	0.867529	0.859712	0.562521	0.370668	0.971305	0.916711	0.618073	0.846428	0.814761	0.369247	0.531143	0.637696	0.0622918	0.396433
cg18066946	0.946694	0.946676	0.946064	0.703451	0.56233	0.963106	0.965831	0.79923	0.966884	0.976729	0.478711	0.610864	0.972498	0.160719	0.401898
cg25373630	0.935478	0.700786	0.803297	0.739134	0.378045	0.901601	0.82164	0.51584	0.940246	0.832615	0.460732	0.348329	0.697329	0.0358594	0.407938
cg13307880	0.532841	0.621987	0.928822	0.116749	0.372747	0.718349	0.646527	0.223817	0.517723	0.71539	0.110508	0.187866	0.216978	0.0411488	0.428227
cg25921563	0.976559	0.870524	0.509709	0.82799	0.767226	0.961374	0.739751	0.93684	0.917823	0.952805	0.523239	0.630337	0.974702	0.0461676	0.317386
cg23676151	0.61177	0.88994	0.60914	0.105359	0.46269	0.84606	0.604761	0.378494	0.260022	0.768471	0.175021	0.196726	0.16339	0.210389	0.421077
cg18624016	0.939838	0.970396	0.894262	0.850548	0.705043	0.78478	0.814895	0.938145	0.991576	0.992347	0.576953	0.636274	0.954781	0.170628	0.30959
cg02718825	0.637187	0.958407	0.784692	0.228958	0.593906	0.856511	0.760194	0.490158	0.357006	0.692145	0.235855	0.302255	0.260361	0.102693	0.416558
cg07616871	0.472823	0.869327	0.328183	0.803689	0.51694	0.657405	0.562403	0.859498	0.909488	0.74285	0.174953	0.286971	0.425111	0.0343925	0.469166
cg04708891	0.0202026	0.783051	0.69874	0.144463	0.315871	0.775722	0.584227	0.464533	0.417068	0.650746	0.0570793	0.0443349	0.0737668	0.04873	0.471475
cg11858843	0.982695	0.915889	0.901395	0.711947	0.348485	0.953179	0.635217	0.638698	0.91559	0.655934	0.291795	0.535277	0.672986	0.0377782	0.393134
cg21849844	0.650845	0.866618	0.549744	0.323128	0.49954	0.7028	0.616477	0.360576	0.0955402	0.358359	0.158903	0.20375	0.218643	0.276976	0.313445
cg12776698	0.968424	0.904808	0.924199	0.619521	0.781672	0.968097	0.723975	0.77722	0.977985	0.971243	0.476365	0.588058	0.949959	0.178391	0.382292
cg22720392	0.956542	0.956554	0.960231	0.858855	0.684357	0.963891	0.953743	0.893663	0.857733	0.964502	0.451896	0.629604	0.851851	0.132768	0.414393
cg26644885	0.869224	0.801378	0.915898	0.757123	0.592129	0.927386	0.743295	0.583985	0.974832	0.826929	0.426833	0.521318	0.661772	0.23315	0.340078
cg05763097	0.919069	0.931929	0.234891	0.876337	0.859657	0.902706	0.675658	0.89089	0.930683	0.89718	0.542673	0.55935	0.579887	0.235772	0.343023
cg00758704	0.977469	0.940929	0.951093	0.714724	0.72978	0.977671	0.719112	0.951162	0.972144	0.971505	0.52712	0.608425	0.946573	0.0955186	0.383354
cg05473205	0.601441	0.848626	0.857506	0.66958	0.659229	0.767885	0.629117	0.465522	0.44776	0.535913	0.358807	0.255254	0.303015	0.25662	0.364355
cg08715262	0.711476	0.976964	0.945595	0.658013	0.756187	0.980249	0.972927	0.92702	0.963981	0.98167	0.539668	0.679119	0.979892	0.0823185	0.345395
cg04091702	0.273283	0.832037	0.713691	0.275799	0.295406	0.858043	0.41384	0.773268	0.716791	0.713165	0.358746	0.416038	0.485688	0.0479192	0.326036
cg09278089	0.896542	0.306384	0.8847	0.864352	0.741284	0.961993	0.69619	0.92062	0.911512	0.927524	0.692713	0.545317	0.635472	0.193759	0.300226
cg18264486	0.61109	0.768247	0.704376	0.458884	0.638572	0.857932	0.553533	0.66736	0.444557	0.721067	0.174769	0.30665	0.322583	0.298032	0.350625
cg26955540	0.6785	0.842474	0.56843	0.593002	0.151856	0.478982	0.541687	0.308585	0.871712	0.461981	0.127309	0.0623688	0.215125	0.0205061	0.460219
cg08010531	0.955415	0.85571	0.914221	0.847346	0.585258	0.94046	0.818423	0.857442	0.947824	0.917634	0.530135	0.431646	0.711636	0.196785	0.404941
cg01610844	0.72198	0.761982	0.92715	0.777186	0.414759	0.954424	0.525871	0.570049	0.850073	0.465605	0.293331	0.47837	0.599127	0.0347846	0.356131
cg27262717	0.702083	0.910936	0.770936	0.311122	0.332313	0.873967	0.537878	0.436628	0.516591	0.860569	0.114577	0.226135	0.263158	0.0325362	0.449625
cg09287190	0.732572	0.817373	0.876544	0.700969	0.427314	0.897861	0.535754	0.618602	0.703325	0.831643	0.401125	0.375774	0.440854	0.0840895	0.329499
cg10648252	0.962144	0.957618	0.969603	0.920657	0.739118	0.971159	0.950914	0.93312	0.965297	0.941515	0.641244	0.657079	0.961703	0.290703	0.305105
cg09891125	0.753634	0.852813	0.942446	0.652554	0.441894	0.838885	0.821641	0.363156	0.224909	0.515499	0.207156	0.15884	0.188129	0.0315444	0.529609
cg13257436	0.603959	0.687829	0.636074	0.418508	0.541539	0.567176	0.447956	0.436138	0.522621	0.642995	0.157742	0.22037	0.194306	0.75178	0.34702
cg04904318	0.989549	0.941597	0.975292	0.981075	0.874519	0.982869	0.962451	0.862826	0.980935	0.98334	0.615008	0.691023	0.958195	0.117459	0.325098
cg00612828	0.981488	0.938441	0.871808	0.773842	0.646067	0.91018	0.962827	0.794871	0.96841	0.979864	0.545675	0.611146	0.984861	0.054944	0.3459
cg16451584	0.984427	0.9523	0.975242	0.855826	0.597568	0.978502	0.870066	0.92058	0.988904	0.983362	0.556345	0.642153	0.969455	0.0653863	0.364522
cg23304262	0.952988	0.832864	0.90634	0.690414	0.698682	0.948374	0.855283	0.658861	0.963151	0.954377	0.363868	0.538667	0.669469	0.0610462	0.429544
cg15712730	0.718798	0.884775	0.849067	0.772024	0.333298	0.839618	0.650975	0.586796	0.881546	0.748657	0.375102	0.329324	0.540859	0.0503493	0.408127
cg23459153	0.76652	0.957965	0.9602	0.720796	0.538172	0.981989	0.93819	0.94807	0.968964	0.836231	0.536678	0.638094	0.879202	0.161768	0.355744
cg17083614	0.946186	0.817234	0.932839	0.691159	0.424	0.933388	0.553129	0.804752	0.945004	0.831736	0.482263	0.519936	0.695957	0.223673	0.323386
cg19108028	0.533941	0.73296	0.707498	0.331249	0.385601	0.372943	0.389283	0.211922	0.75189	0.755138	0.143297	0.101019	0.29583	0.0681085	0.339454
cg12548216	0.982659	0.960305	0.923282	0.762015	0.705059	0.959615	0.806558	0.816808	0.985033	0.958413	0.628399	0.561072	0.936378	0.0758046	0.346112
cg09275704	0.655572	0.817821	0.800955	0.41641	0.554897	0.770498	0.605886	0.409356	0.478888	0.727095	0.166953	0.14292	0.185498	0.350212	0.454504
cg14071579	0.419274	0.706748	0.375763	0.311856	0.318687	0.521438	0.185232	0.460365	0.422467	0.594507	0.0634783	0.0718222	0.0744805	0.0946775	0.347719
cg04096525	0.812267	0.959587	0.971888	0.845031	0.640742	0.921205	0.935211	0.909758	0.964976	0.789563	0.476331	0.637221	0.908291	0.067216	0.358706
cg12550087	0.986886	0.947016	0.958807	0.898565	0.720419	0.961763	0.893636	0.866334	0.978974	0.94352	0.585052	0.665911	0.977042	0.171532	0.319787
cg22318514	0.578236	0.706289	0.712281	0.206229	0.402067	0.822287	0.344869	0.422402	0.277764	0.663392	0.122099	0.226425	0.257351	0.115987	0.326057
cg18358723	0.584738	0.772218	0.853613	0.157798	0.325782	0.594833	0.563358	0.242467	0.54412	0.626161	0.134759	0.150342	0.172931	0.225324	0.412411
cg25251204	0.412281	0.697888	0.776511	0.114666	0.390838	0.722796	0.375138	0.394897	0.418979	0.216593	0.0929957	0.143083	0.0761456	0.0531343	0.319019
cg27438880	0.346535	0.729497	0.660292	0.494175	0.281262	0.669773	0.424441	0.388831	0.720033	0.779698	0.206013	0.29404	0.454085	0.0165219	0.327207
cg13983182	0.894659	0.857934	0.897311	0.629252	0.434452	0.962323	0.701144	0.61927	0.956949	0.819092	0.400233	0.520833	0.611155	0.231537	0.37798
cg14476745	0.990451	0.958994	0.937836	0.862305	0.829545	0.970955	0.97319	0.865396	0.969402	0.983026	0.545123	0.642145	0.957518	0.175695	0.370564
cg01726265	0.568216	0.924348	0.812738	0.125888	0.508028	0.79996	0.405746	0.780349	0.695246	0.759096	0.231631	0.21097	0.363336	0.110861	0.505871
cg13278353	0.612144	0.859082	0.74261	0.350345	0.547975	0.736932	0.635972	0.399139	0.443176	0.669169	0.270628	0.251697	0.166442	0.899981	0.362896
cg21336824	0.952179	0.837864	0.936915	0.770318	0.538264	0.884027	0.684737	0.924274	0.865073	0.775516	0.446126	0.588051	0.650342	0.183069	0.33438
cg19815376	0.546199	0.732707	0.892125	0.653024	0.395073	0.804297	0.627606	0.315562	0.547512	0.572755	0.161774	0.396819	0.441426	0.0872395	0.320884
cg14621907	0.924018	0.950294	0.953827	0.908792	0.594039	0.961135	0.822566	0.873893	0.970124	0.926846	0.46521	0.592855	0.793575	0.0878512	0.396399
cg20146536	0.937052	0.916139	0.893405	0.876443	0.763832	0.974243	0.664562	0.858252	0.963448	0.966502	0.578735	0.621359	0.949575	0.0693405	0.304725
cg22389375	0.781422	0.898054	0.915853	0.472949	0.63784	0.586939	0.798552	0.731472	0.734091	0.930392	0.173666	0.251996	0.242067	0.264186	0.510725
cg12942597	0.962312	0.827921	0.927171	0.70921	0.810514	0.970319	0.76262	0.81707	0.987151	0.952065	0.494734	0.590367	0.866673	0.108209	0.334995
cg05334656	0.964242	0.965213	0.93256	0.596729	0.787633	0.937966	0.874989	0.785857	0.972211	0.949722	0.570733	0.549751	0.828079	0.0669054	0.375021
cg01925738	0.806213	0.87639	0.947124	0.364938	0.830577	0.750394	0.806027	0.704636	0.902472	0.967078	0.269785	0.336325	0.403695	0.45328	0.448385
cg20254225	0.43745	0.942777	0.859251	0.0538539	0.29708	0.488107	0.474669	0.508859	0.42275	0.658298	0.172807	0.139221	0.201022	0.0601317	0.325374
cg15678744	0.802488	0.618166	0.935839	0.774819	0.524278	0.880372	0.865562	0.891831	0.872607	0.728991	0.479803	0.568974	0.665721	0.125974	0.309636
cg01396065	0.176525	0.497296	0.315281	0.492095	0.414742	0.537794	0.288028	0.484558	0.494959	0.56859	0.139102	0.204388	0.716507	0.0698694	0.316582
cg08767412	0.975909	0.916217	0.823262	0.743789	0.684774	0.933687	0.906502	0.773665	0.935571	0.949798	0.526881	0.679332	0.94919	0.0297677	0.308253
cg24720636	0.98463	0.954423	0.944227	0.846321	0.792813	0.9846	0.980988	0.911428	0.979864	0.984443	0.551181	0.647055	0.984067	0.217253	0.368026
cg25120326	0.783185	0.580015	0.708178	0.532107	0.474814	0.643343	0.509341	0.412446	0.412594	0.60828	0.228251	0.193326	0.151029	0.935561	0.345272
cg02829743	0.714244	0.527812	0.845468	0.730543	0.48983	0.837876	0.64742	0.640597	0.653919	0.518994	0.241355	0.257628	0.231591	0.028603	0.414196
cg22784386	0.65657	0.975189	0.943755	0.628306	0.4494	0.906611	0.479544	0.831755	0.831374	0.921647	0.185076	0.230673	0.241036	0.584136	0.59571
cg11086982	0.578709	0.777988	0.765505	0.110148	0.381939	0.703188	0.0343126	0.348987	0.53246	0.672727	0.0556765	0.0890009	0.0321391	0.0225276	0.511677
cg02856510	0.534855	0.896828	0.932878	0.671013	0.488905	0.938258	0.585226	0.744736	0.958056	0.862391	0.298091	0.447721	0.61924	0.0354266	0.430658
cg01034422	0.718009	0.768971	0.688583	0.569711	0.567462	0.415263	0.821491	0.341663	0.667407	0.71498	0.525949	0.421167	0.294409	0.135476	0.320207
cg05474265	0.750772	0.901743	0.914429	0.738208	0.517487	0.853441	0.792402	0.459599	0.81864	0.822293	0.236736	0.460244	0.468068	0.0419309	0.457031
cg07959068	0.942615	0.478568	0.618922	0.904545	0.724665	0.521125	0.604365	0.811332	0.95037	0.407632	0.227909	0.403192	0.484171	0.0404615	0.356242
cg09695126	0.725908	0.760042	0.728335	0.760015	0.456902	0.824579	0.772563	0.419302	0.593597	0.82172	0.376419	0.358583	0.443727	0.0628144	0.376674
cg07575466	0.976668	0.786679	0.962071	0.968015	0.886106	0.970434	0.812509	0.795126	0.968095	0.933715	0.523764	0.699896	0.749187	0.122017	0.336063
cg12641736	0.954342	0.915984	0.961715	0.67262	0.75454	0.826419	0.964596	0.928296	0.977599	0.961974	0.563205	0.670064	0.963981	0.143163	0.324684
cg09791746	0.893179	0.590971	0.722229	0.448635	0.412057	0.891128	0.671772	0.502862	0.708471	0.620109	0.205654	0.356845	0.477318	0.0550412	0.364691
cg16232058	0.895687	0.686921	0.800813	0.651523	0.531337	0.84609	0.81017	0.358572	0.720083	0.695888	0.200629	0.508153	0.628183	0.0857769	0.353595
cg05934682	0.779557	0.95407	0.966127	0.843403	0.846134	0.628163	0.786794	0.531828	0.578773	0.944902	0.404795	0.594613	0.651767	0.0760343	0.315395
cg12318501	0.700378	0.42701	0.58629	0.380515	0.51621	0.701936	0.491722	0.522417	0.0583155	0.636333	0.0790573	0.24067	0.100882	0.9571	0.348538
cg00292071	0.956536	0.828682	0.974391	0.763575	0.938098	0.869214	0.675432	0.914227	0.94015	0.729742	0.571451	0.591053	0.851456	0.155249	0.310469
cg21281009	0.54463	0.402098	0.395815	0.360178	0.418479	0.464658	0.316245	0.464533	0.408566	0.715354	0.0977166	0.0886185	0.109596	0.0610355	0.320355
cg17542408	0.657206	0.875716	0.925721	0.102753	0.502917	0.932847	0.574536	0.5033	0.390691	0.740658	0.159377	0.0707587	0.138795	0.358682	0.466785
cg06177396	0.431675	0.860508	0.890813	0.585658	0.788239	0.88765	0.831758	0.865592	0.257582	0.845985	0.582207	0.527027	0.481833	0.531345	0.309686
cg05735955	0.679882	0.806872	0.936706	0.823372	0.702199	0.91241	0.83031	0.772798	0.935681	0.882493	0.26176	0.574347	0.61834	0.406909	0.336213
cg01981433	0.947484	0.967618	0.970899	0.85346	0.86154	0.972261	0.940888	0.91643	0.971678	0.89906	0.407502	0.598292	0.782849	0.0724652	0.441289
cg26531664	0.948801	0.805815	0.493462	0.504563	0.655474	0.91567	0.788992	0.829797	0.915929	0.927033	0.199328	0.594358	0.919879	0.0803928	0.420963
cg11845292	0.798917	0.687618	0.86344	0.684748	0.319574	0.916168	0.324814	0.651407	0.841051	0.731583	0.253863	0.476473	0.586974	0.0205279	0.344433
cg09584358	0.843761	0.920548	0.503276	0.758849	0.644959	0.854938	0.714204	0.531902	0.898415	0.799316	0.37885	0.512655	0.557671	0.0677376	0.33333
cg14496753	0.979683	0.92465	0.853586	0.821559	0.680706	0.963375	0.839262	0.824876	0.981175	0.978962	0.479679	0.564876	0.903835	0.0711061	0.366841
cg25371919	0.557582	0.740432	0.735284	0.199309	0.372136	0.771067	0.661932	0.435448	0.30824	0.674554	0.217762	0.265176	0.134485	0.175941	0.412906
cg04708914	0.962463	0.918588	0.867153	0.756368	0.582282	0.882847	0.958291	0.798576	0.944504	0.892073	0.421997	0.674555	0.842811	0.0306231	0.339184
cg19981670	0.976953	0.892862	0.874555	0.624281	0.713446	0.904672	0.732439	0.897139	0.932388	0.894114	0.556803	0.625735	0.964696	0.0362851	0.302219
cg24138691	0.984268	0.921567	0.924178	0.756012	0.483186	0.969686	0.873139	0.745907	0.974192	0.919186	0.431079	0.555114	0.74048	0.0684731	0.42728
cg11718162	0.906272	0.917709	0.871309	0.671073	0.366942	0.692869	0.847337	0.48726	0.710384	0.910063	0.153542	0.410183	0.411999	0.0233973	0.496998
cg00569091	0.881969	0.724777	0.890342	0.409694	0.349692	0.880927	0.59212	0.407535	0.813971	0.815907	0.27924	0.457274	0.616214	0.121912	0.401116
cg06279274	0.805396	0.892777	0.882001	0.626673	0.602363	0.739226	0.865009	0.757108	0.920697	0.826932	0.36929	0.559156	0.609704	0.242704	0.351941
cg07336045	0.822065	0.749203	0.78376	0.538592	0.220684	0.903838	0.453772	0.731442	0.828223	0.575005	0.294146	0.13524	0.268699	0.0312465	0.538353
cg02349264	0.611744	0.926975	0.760272	0.689196	0.465811	0.829368	0.349042	0.662287	0.369435	0.531661	0.183981	0.454119	0.485207	0.0254954	0.317966
cg04137890	0.923058	0.864211	0.893692	0.533079	0.674156	0.954668	0.727976	0.806773	0.972831	0.715653	0.435538	0.492385	0.627531	0.0976571	0.371531
cg20737909	0.703107	0.493967	0.593968	0.510108	0.208845	0.475864	0.375224	0.449931	0.590872	0.538503	0.118305	0.0841188	0.190208	0.0493426	0.400826
cg16435436	0.963305	0.959878	0.972384	0.711433	0.573316	0.955736	0.89509	0.934626	0.977337	0.968606	0.54706	0.650731	0.955596	0.196102	0.358911
cg22153994	0.93466	0.927006	0.928453	0.797086	0.706612	0.951148	0.73537	0.917323	0.956297	0.967596	0.542319	0.56748	0.860777	0.103515	0.37283
cg00421645	0.972073	0.77544	0.933635	0.748477	0.721607	0.982751	0.950461	0.763944	0.919287	0.946666	0.477521	0.658547	0.836529	0.0821026	0.358427
cg00034559	0.709004	0.673908	0.94142	0.76238	0.58642	0.971783	0.931022	0.576983	0.723378	0.812123	0.389014	0.450012	0.688481	0.202166	0.323366
cg14293129	0.98651	0.978891	0.975488	0.92202	0.904251	0.982133	0.941723	0.956684	0.988957	0.97691	0.498146	0.666528	0.757303	0.200736	0.393862
cg07489502	0.642436	0.855788	0.841373	0.337712	0.461776	0.572337	0.742992	0.445846	0.640895	0.824232	0.0617835	0.0644817	0.0883035	0.0504344	0.578533
cg21376799	0.925394	0.733816	0.717831	0.599	0.357907	0.898253	0.796066	0.449166	0.74541	0.894951	0.221635	0.393137	0.538188	0.076259	0.432227
cg17399362	0.733336	0.841063	0.775882	0.343343	0.387407	0.764505	0.39933	0.489968	0.274995	0.783861	0.0791817	0.0630329	0.122612	0.0429142	0.540545
cg09272864	0.847502	0.790587	0.866712	0.53396	0.372209	0.886906	0.661686	0.8412	0.858628	0.806836	0.3998	0.43117	0.665309	0.0425043	0.408533
cg17594662	0.986055	0.921604	0.98403	0.749571	0.67882	0.971618	0.755499	0.922252	0.974172	0.9454	0.593436	0.577708	0.895879	0.072607	0.348254
cg13943068	0.81735	0.946226	0.959375	0.956308	0.627552	0.740046	0.966135	0.67538	0.738741	0.824905	0.526017	0.473314	0.627087	0.0406174	0.321462
cg01248745	0.492066	0.486584	0.761634	0.163374	0.347426	0.194634	0.371587	0.469682	0.586985	0.797268	0.184929	0.11853	0.178155	0.0421154	0.32979
cg08827307	0.568005	0.925075	0.577179	0.132102	0.410191	0.823029	0.561038	0.361699	0.403856	0.875247	0.134034	0.123465	0.0804635	0.0590196	0.462558
cg09595050	0.970511	0.91573	0.899503	0.789343	0.654567	0.921248	0.79694	0.796253	0.962029	0.884675	0.423968	0.566739	0.72894	0.139657	0.396736
cg07042007	0.962692	0.863893	0.821485	0.605086	0.316272	0.949216	0.489695	0.551087	0.541958	0.898735	0.282732	0.411595	0.598532	0.0479836	0.366122
cg10635895	0.563472	0.917438	0.820121	0.508908	0.785464	0.821351	0.682777	0.88048	0.816832	0.894242	0.47818	0.513854	0.56516	0.0905559	0.32246
cg04386400	0.744712	0.89797	0.877436	0.546247	0.693582	0.882197	0.628746	0.450526	0.516534	0.859963	0.189859	0.458744	0.469699	0.176977	0.394845
cg11835243	0.970143	0.93168	0.918252	0.864244	0.54544	0.959531	0.955719	0.758579	0.968679	0.940368	0.46413	0.575082	0.915902	0.0639818	0.416418
cg01214458	0.934613	0.904411	0.950837	0.913703	0.55763	0.97736	0.555935	0.755603	0.975116	0.88654	0.352548	0.456246	0.614173	0.0475724	0.50466
cg04117375	0.9604	0.932546	0.906747	0.817706	0.570274	0.95967	0.929093	0.795666	0.979335	0.966846	0.508934	0.575911	0.927725	0.0463558	0.388397
cg09099868	0.688656	0.878872	0.763988	0.350258	0.658373	0.850708	0.789736	0.441747	0.491373	0.751124	0.27426	0.349012	0.377474	0.0633485	0.408254
cg08029622	0.703068	0.507675	0.621344	0.525784	0.341997	0.623472	0.711463	0.311651	0.521032	0.788104	0.46365	0.209174	0.276958	0.0929747	0.330498
cg06916740	0.712114	0.713605	0.906593	0.92505	0.687071	0.923196	0.92965	0.884983	0.934296	0.796182	0.578247	0.553016	0.873299	0.155102	0.330157
cg17297238	0.798207	0.948748	0.897991	0.177728	0.637992	0.908465	0.890477	0.803482	0.78951	0.924913	0.550206	0.388077	0.665019	0.402358	0.370697
cg04221521	0.632165	0.920007	0.777823	0.555802	0.363542	0.737122	0.359936	0.572981	0.325694	0.744947	0.393376	0.177704	0.313652	0.0185935	0.356895
cg09726355	0.903183	0.811017	0.873063	0.576851	0.386687	0.8551	0.615444	0.52366	0.739525	0.731826	0.202534	0.38942	0.629821	0.0171104	0.439699
cg02856768	0.789806	0.905874	0.917793	0.816147	0.652652	0.932285	0.833433	0.303551	0.903763	0.447325	0.3897	0.443127	0.646965	0.0508074	0.408376
cg00866541	0.953696	0.922054	0.946255	0.812479	0.722818	0.976428	0.785393	0.90688	0.963836	0.967835	0.561742	0.657322	0.968672	0.0887114	0.324622
cg10535564	0.832519	0.723482	0.850457	0.5598	0.435158	0.817176	0.431229	0.760715	0.839532	0.721216	0.359014	0.47282	0.586819	0.146213	0.326181
cg03874505	0.969398	0.913005	0.965255	0.70517	0.59721	0.977471	0.944235	0.75446	0.933866	0.933519	0.411531	0.601514	0.727268	0.0719769	0.42717
cg00902496	0.644246	0.94521	0.837657	0.564821	0.62306	0.776691	0.733874	0.572235	0.565513	0.778169	0.213006	0.210302	0.0967474	0.981351	0.477406
cg06710259	0.769393	0.838738	0.595542	0.378144	0.443446	0.867006	0.479711	0.508434	0.783994	0.746177	0.281141	0.306499	0.440568	0.0525468	0.377039
cg16799699	0.97403	0.918773	0.913842	0.660908	0.564254	0.927133	0.892674	0.754595	0.954922	0.951943	0.344849	0.531512	0.67169	0.0793268	0.478127
cg15877399	0.982647	0.803095	0.943279	0.704275	0.753744	0.959056	0.93342	0.731709	0.960729	0.941308	0.538339	0.68177	0.867675	0.0386046	0.327309
cg12749132	0.652044	0.904974	0.841264	0.727707	0.511394	0.700033	0.464725	0.57527	0.584867	0.870566	0.159976	0.0878134	0.0390123	0.952813	0.552144
cg09701702	0.759201	0.908876	0.88495	0.104517	0.317862	0.870473	0.304479	0.54824	0.806369	0.878246	0.0716636	0.0664074	0.0700346	0.0472696	0.714564
cg12819454	0.792469	0.929197	0.939861	0.778709	0.543993	0.930517	0.687397	0.916325	0.969369	0.87959	0.577057	0.516693	0.683665	0.118008	0.351082
cg13949829	0.648033	0.911824	0.9077	0.754136	0.689716	0.937426	0.830976	0.776827	0.901402	0.900608	0.427894	0.562508	0.646836	0.161009	0.370591
cg23090686	0.963114	0.913464	0.941349	0.722602	0.611199	0.94054	0.744552	0.921605	0.943872	0.935512	0.479915	0.527168	0.900139	0.0417951	0.425017
cg14492446	0.501137	0.724715	0.610572	0.332264	0.532229	0.651769	0.541614	0.574521	0.559273	0.735746	0.258656	0.240034	0.26868	0.0452019	0.317552
cg01774894	0.660817	0.802599	0.718983	0.431463	0.479011	0.624106	0.412001	0.504078	0.599324	0.84348	0.185577	0.108859	0.178648	0.352973	0.429602
cg09658052	0.974344	0.759295	0.844641	0.818435	0.624244	0.87992	0.851198	0.766339	0.929606	0.866506	0.419882	0.59838	0.667061	0.0367422	0.338788
cg24560115	0.987134	0.917623	0.966281	0.774711	0.63665	0.984054	0.774865	0.908225	0.982724	0.903686	0.520925	0.682697	0.949067	0.0514281	0.311113
cg21876355	0.615645	0.883068	0.503018	0.325147	0.399534	0.743786	0.556744	0.401029	0.122993	0.730434	0.176199	0.20689	0.230005	0.0473935	0.338336
cg20318166	0.687001	0.814542	0.303783	0.203501	0.539143	0.761746	0.244542	0.492695	0.632163	0.596936	0.193078	0.272602	0.291558	0.213401	0.325038
cg22856010	0.749128	0.708852	0.782578	0.566875	0.65149	0.786538	0.79467	0.300043	0.749688	0.467943	0.298913	0.483533	0.517139	0.0396572	0.337767
cg04646674	0.931211	0.86585	0.964016	0.801469	0.702169	0.956963	0.870674	0.768166	0.968936	0.916055	0.512076	0.555536	0.650811	0.231903	0.359559
cg20545907	0.976195	0.876701	0.968341	0.847873	0.691669	0.946831	0.895363	0.730719	0.931056	0.882291	0.41657	0.630848	0.833521	0.0775537	0.365118
cg06338710	0.71199	0.759123	0.675385	0.756993	0.447692	0.836174	0.45842	0.703753	0.822974	0.800394	0.330245	0.463155	0.572584	0.064169	0.337792
cg05614735	0.610199	0.302738	0.667897	0.66623	0.217823	0.451274	0.454386	0.436213	0.789717	0.761659	0.0940663	0.16252	0.235557	0.0226104	0.403999
cg20088245	0.865093	0.704406	0.365092	0.91532	0.715909	0.71005	0.80837	0.523506	0.769364	0.829824	0.693113	0.468346	0.289624	0.0445963	0.363651
cg02988288	0.576268	0.932648	0.902556	0.209373	0.30998	0.642772	0.561761	0.761142	0.338693	0.761153	0.147107	0.421374	0.21727	0.0602015	0.427332
cg16096942	0.788842	0.930807	0.955048	0.98224	0.937205	0.952684	0.688255	0.87775	0.754297	0.331734	0.644353	0.616421	0.554449	0.150319	0.318843
cg15136410	0.527297	0.369601	0.535531	0.737214	0.307391	0.6889	0.485052	0.355274	0.80656	0.240564	0.158137	0.239939	0.55095	0.0424592	0.307136
cg16331883	0.726501	0.752939	0.683244	0.266567	0.395425	0.844227	0.745588	0.508813	0.622854	0.833457	0.159308	0.291515	0.340111	0.105228	0.479461
cg14394677	0.977312	0.972095	0.97035	0.809341	0.707072	0.986559	0.914721	0.94057	0.981294	0.94927	0.534174	0.632398	0.969195	0.0820073	0.376523
cg26055747	0.963571	0.851937	0.892026	0.648238	0.384916	0.939181	0.881242	0.650407	0.920371	0.844085	0.258795	0.491925	0.596811	0.0432084	0.491229
cg06001396	0.987705	0.783731	0.942701	0.76787	0.679796	0.957158	0.928104	0.579198	0.975923	0.668218	0.358394	0.533373	0.60221	0.0808587	0.410034
cg01258751	0.595532	0.904343	0.826329	0.151121	0.231664	0.848909	0.462535	0.475579	0.394031	0.784559	0.0773854	0.0837585	0.111053	0.0222205	0.454984
cg03705558	0.969917	0.840233	0.956027	0.923022	0.747372	0.943859	0.93706	0.906553	0.974945	0.238382	0.514134	0.670268	0.643024	0.589509	0.313775
cg04122873	0.659594	0.291926	0.685395	0.662414	0.481811	0.900493	0.657788	0.366086	0.224258	0.678285	0.163791	0.139732	0.0261773	0.16072	0.508465
cg19466906	0.966928	0.902447	0.92931	0.733229	0.539164	0.966532	0.905396	0.907321	0.978057	0.943628	0.597815	0.628185	0.970122	0.0808519	0.305315
cg11795921	0.975053	0.927242	0.926775	0.747854	0.71614	0.950948	0.888369	0.932126	0.978474	0.90046	0.553404	0.696601	0.858073	0.126348	0.302007
cg03331176	0.70866	0.900613	0.899461	0.529707	0.855216	0.826794	0.751806	0.648774	0.223955	0.75382	0.617421	0.431154	0.439103	0.310826	0.317685
cg02647835	0.981042	0.960736	0.971248	0.860468	0.778876	0.980066	0.982023	0.868807	0.976332	0.950037	0.601289	0.682198	0.895477	0.235445	0.324249
cg16415457	0.693212	0.871221	0.775686	0.620331	0.492726	0.755698	0.655185	0.599994	0.557869	0.837096	0.2995	0.501977	0.343861	0.107644	0.352518
cg04173585	0.933753	0.914768	0.950779	0.800208	0.764372	0.968352	0.754363	0.828736	0.960071	0.938932	0.457102	0.534059	0.839444	0.243288	0.42868
cg02480199	0.590617	0.353025	0.588229	0.268924	0.394171	0.684951	0.529304	0.395161	0.807715	0.602702	0.247612	0.231377	0.204508	0.047008	0.340824
cg22249632	0.722072	0.491179	0.645102	0.426088	0.516698	0.571723	0.597316	0.494944	0.480107	0.676032	0.182082	0.180004	0.262108	0.816466	0.322116
cg04832245	0.635335	0.900092	0.78228	0.845247	0.89568	0.903549	0.890272	0.743827	0.953553	0.900224	0.35011	0.547803	0.979914	0.0346655	0.444019
cg01141459	0.301556	0.89637	0.788871	0.484023	0.456158	0.791008	0.709366	0.476905	0.33431	0.765168	0.2155	0.275319	0.280921	0.91484	0.318574
cg22848598	0.556518	0.930202	0.65531	0.128238	0.426068	0.820603	0.58593	0.530194	0.413985	0.857782	0.0586866	0.0621124	0.0530741	0.0332082	0.515344
cg09244748	0.959362	0.838987	0.858692	0.735952	0.812937	0.871605	0.732488	0.957668	0.985749	0.871012	0.497729	0.579789	0.812635	0.203641	0.326093
cg14299572	0.745447	0.926168	0.939444	0.77421	0.681363	0.980715	0.83757	0.8922	0.879844	0.95645	0.504543	0.662888	0.938558	0.0956139	0.302306
cg12453504	0.95698	0.962858	0.939684	0.744611	0.687717	0.968311	0.962344	0.742817	0.959047	0.97808	0.503821	0.532619	0.859662	0.0730236	0.439794
cg23161432	0.972168	0.929528	0.963784	0.335968	0.307835	0.965649	0.485657	0.831734	0.915603	0.818102	0.31965	0.51624	0.657696	0.0373522	0.455724
cg04820159	0.842368	0.958747	0.905366	0.76863	0.721776	0.943738	0.955886	0.788772	0.946356	0.965718	0.446481	0.624606	0.884975	0.198501	0.389008
cg23187316	0.540939	0.915866	0.796934	0.27721	0.288376	0.823308	0.502928	0.575418	0.450191	0.761224	0.243633	0.239402	0.257668	0.0518046	0.316661
cg10205045	0.0531898	0.775436	0.731943	0.042171	0.30357	0.66573	0.542668	0.366575	0.42029	0.664269	0.11773	0.220937	0.196007	0.0595079	0.324611
cg05711212	0.913916	0.673969	0.572036	0.847843	0.468285	0.901317	0.501418	0.711034	0.935057	0.715786	0.272258	0.37125	0.583402	0.03847	0.391656
cg16213787	0.983169	0.905444	0.826905	0.727671	0.533414	0.950048	0.749088	0.7063	0.930791	0.934911	0.45952	0.648968	0.970872	0.0290056	0.311931
cg01302546	0.582217	0.770148	0.410824	0.625257	0.420047	0.797068	0.462178	0.342888	0.611557	0.698068	0.215484	0.354185	0.475265	0.0260068	0.312053
cg07069878	0.889415	0.62004	0.80473	0.625101	0.475243	0.930095	0.676073	0.549769	0.655084	0.724187	0.13446	0.432958	0.489446	0.021991	0.381869
cg16553757	0.981478	0.925541	0.937336	0.903696	0.587721	0.933004	0.95748	0.760615	0.973993	0.958836	0.478181	0.659655	0.89531	0.10277	0.366253
cg00425217	0.540885	0.816944	0.801462	0.42741	0.465912	0.633025	0.42386	0.30059	0.335672	0.60074	0.282404	0.231493	0.158471	0.146291	0.308417
cg27639620	0.605367	0.710369	0.445377	0.0449479	0.145508	0.63633	0.325332	0.731725	0.48409	0.632535	0.0944752	0.0869352	0.0900656	0.0147957	0.456228
cg19216359	0.98158	0.852355	0.894608	0.861603	0.727835	0.965091	0.633141	0.911945	0.970682	0.896812	0.475242	0.617025	0.777511	0.151828	0.349576
cg27562980	0.849406	0.935204	0.887125	0.596428	0.632602	0.861984	0.812483	0.696066	0.856748	0.849341	0.512554	0.567782	0.637762	0.236756	0.309206
cg27030655	0.965614	0.839039	0.969816	0.934307	0.796986	0.979988	0.934404	0.954875	0.986532	0.817989	0.553972	0.652389	0.939373	0.157769	0.341459
cg00839579	0.119897	0.635691	0.386892	0.0823779	0.352687	0.832463	0.365625	0.424262	0.591568	0.674861	0.0658804	0.0612741	0.182864	0.0282388	0.342
cg09765463	0.954327	0.937793	0.938152	0.810773	0.757975	0.973201	0.939357	0.866045	0.952504	0.908757	0.574063	0.639179	0.855891	0.23653	0.331352
cg04071264	0.942037	0.962495	0.950606	0.716035	0.773482	0.962284	0.741943	0.769026	0.983953	0.948743	0.491117	0.672663	0.840352	0.114279	0.3635
cg10501360	0.797927	0.889181	0.824146	0.472688	0.515889	0.908648	0.809755	0.509925	0.753779	0.921785	0.364616	0.573178	0.683989	0.0378095	0.334944
cg02404692	0.799702	0.97362	0.962857	0.711584	0.682965	0.982879	0.935639	0.919355	0.966087	0.976894	0.573581	0.638261	0.92597	0.22405	0.343327
cg07873041	0.709001	0.8233	0.748193	0.0302966	0.370702	0.738612	0.528964	0.543528	0.579131	0.026813	0.0548606	0.0725882	0.0521601	0.0301674	0.507819
cg13910191	0.940516	0.905195	0.965994	0.849548	0.711511	0.944655	0.733805	0.655421	0.979307	0.924529	0.453996	0.596303	0.930857	0.0813272	0.389712
cg13470462	0.903581	0.551997	0.865036	0.904296	0.725358	0.907267	0.857041	0.458113	0.880419	0.617679	0.466992	0.570881	0.636427	0.279742	0.342102
cg15619820	0.968825	0.970098	0.978134	0.882216	0.626972	0.981224	0.96849	0.85271	0.84787	0.978359	0.557097	0.652788	0.901104	0.124252	0.363715
cg04389021	0.749212	0.960443	0.907932	0.743368	0.685291	0.968748	0.873629	0.847486	0.936136	0.968027	0.433718	0.573394	0.728251	0.0519172	0.387224
cg05061886	0.982387	0.925839	0.924089	0.837618	0.791758	0.939515	0.737641	0.731853	0.971542	0.897848	0.480843	0.623437	0.713986	0.292668	0.358829
cg01012445	0.98323	0.943732	0.543225	0.780466	0.607487	0.979519	0.93928	0.883012	0.948813	0.919149	0.433998	0.548795	0.651609	0.270371	0.437818
cg19694458	0.975177	0.865562	0.903231	0.633625	0.475478	0.971858	0.916672	0.746709	0.988806	0.93636	0.427093	0.552994	0.650373	0.0874421	0.419908
cg19633004	0.970269	0.968485	0.962747	0.734589	0.600945	0.976172	0.875175	0.918871	0.973914	0.957848	0.539591	0.631912	0.987582	0.0694784	0.374546
cg00599124	0.946929	0.935565	0.918684	0.784806	0.7197	0.927037	0.550832	0.667934	0.849348	0.779595	0.322549	0.41206	0.541513	0.0600291	0.449773
cg24511951	0.554734	0.953622	0.85568	0.556742	0.384906	0.760043	0.625511	0.284212	0.505756	0.848386	0.333587	0.190839	0.0288361	0.0225636	0.481289
cg01751057	0.77162	0.940836	0.819789	0.387032	0.251802	0.858477	0.553994	0.718742	0.445149	0.711601	0.21586	0.299684	0.672509	0.0140923	0.4574
cg25616056	0.849593	0.876788	0.937562	0.849151	0.414916	0.80054	0.658944	0.709793	0.915072	0.729853	0.507541	0.419699	0.4584	0.107441	0.385796
cg07390370	0.899933	0.956694	0.941781	0.785409	0.558976	0.975664	0.89484	0.913134	0.973063	0.967838	0.542776	0.548075	0.831839	0.108338	0.382033
cg09935388	0.874231	0.745694	0.918097	0.723234	0.657806	0.685248	0.582812	0.690868	0.652047	0.944848	0.254374	0.524523	0.589971	0.035452	0.317603
cg12308675	0.973381	0.961839	0.976232	0.895266	0.818822	0.988667	0.679337	0.947406	0.984665	0.966409	0.509619	0.677082	0.827525	0.0584313	0.370773
cg18287768	0.856272	0.826464	0.726043	0.581383	0.448304	0.863444	0.707927	0.490365	0.830919	0.772759	0.28175	0.420693	0.566815	0.0703034	0.39818
cg12802403	0.672493	0.903438	0.976856	0.813074	0.551264	0.880153	0.904292	0.872646	0.914216	0.923396	0.314224	0.511014	0.664123	0.0612119	0.479177
cg03994959	0.676597	0.789572	0.76292	0.515073	0.299753	0.917105	0.459481	0.621129	0.768046	0.827198	0.255337	0.299088	0.488778	0.0245149	0.442546
cg02893344	0.959571	0.922601	0.931834	0.715222	0.68978	0.974861	0.922246	0.715956	0.970585	0.947201	0.468913	0.583876	0.913269	0.218189	0.400822
cg21160099	0.726556	0.320103	0.545464	0.111909	0.319691	0.527535	0.438817	0.653537	0.487716	0.8588	0.218552	0.180979	0.171362	0.0616848	0.331455
cg04523560	0.935146	0.95993	0.961875	0.813529	0.767069	0.972222	0.970911	0.93814	0.917103	0.956436	0.480762	0.583835	0.853096	0.102376	0.414989
cg25117523	0.944613	0.715653	0.814543	0.74906	0.467252	0.879233	0.531003	0.605811	0.88717	0.802162	0.339561	0.517543	0.606595	0.138321	0.347059
cg07851675	0.458348	0.784916	0.831372	0.640128	0.326357	0.695303	0.630502	0.220836	0.753999	0.773571	0.189712	0.12653	0.132046	0.0614416	0.538427
cg24021452	0.752295	0.41025	0.917495	0.812898	0.597512	0.928235	0.810134	0.748161	0.82361	0.774178	0.350924	0.556914	0.653062	0.289036	0.338237
cg17514558	0.672094	0.385962	0.656448	0.109008	0.387965	0.713957	0.62658	0.441868	0.749168	0.766989	0.228899	0.181399	0.270195	0.0308149	0.436365
cg07308881	0.921596	0.639195	0.783232	0.707491	0.596919	0.897462	0.814529	0.858466	0.777401	0.708475	0.373223	0.529862	0.616919	0.209044	0.328774
cg14041256	0.820821	0.971862	0.960034	0.861734	0.81858	0.946479	0.749359	0.930114	0.965381	0.971454	0.544444	0.582616	0.913077	0.0673395	0.374767
cg20973207	0.602209	0.577807	0.698091	0.494338	0.251913	0.603569	0.133603	0.321559	0.329453	0.733272	0.178214	0.226283	0.105142	0.0299108	0.394394
cg09207053	0.38759	0.906929	0.396949	0.082982	0.253308	0.716248	0.567805	0.334602	0.607373	0.595738	0.034337	0.067582	0.0938089	0.0298091	0.431418
cg08493581	0.711216	0.772703	0.871725	0.637706	0.553705	0.882275	0.471733	0.72427	0.759201	0.752211	0.348969	0.376394	0.517947	0.202823	0.375559
cg01286469	0.975872	0.937762	0.885581	0.814628	0.540304	0.920969	0.849537	0.832421	0.960449	0.90416	0.446228	0.551938	0.671431	0.0667686	0.395788
cg24117957	0.962596	0.936725	0.943653	0.710309	0.620742	0.950123	0.7095	0.735203	0.977052	0.951304	0.487629	0.598022	0.952623	0.0478844	0.397364
cg03659016	0.921381	0.818532	0.840472	0.848204	0.504769	0.959838	0.654805	0.583297	0.973457	0.843773	0.380473	0.499481	0.611269	0.0656183	0.402145
cg04139449	0.584268	0.760729	0.732039	0.0619369	0.215709	0.641429	0.32235	0.415782	0.466573	0.665904	0.123994	0.120623	0.0771406	0.0895464	0.420336
cg15076217	0.893796	0.914823	0.977839	0.422568	0.715302	0.9767	0.878032	0.955921	0.824086	0.866719	0.521207	0.608106	0.89498	0.229474	0.321258
cg27348741	0.973017	0.952177	0.875832	0.542342	0.837878	0.979402	0.88766	0.737334	0.981636	0.986597	0.530586	0.66584	0.976685	0.0250746	0.321705
cg10527300	0.962393	0.790432	0.895994	0.708243	0.480169	0.968481	0.628959	0.680229	0.936221	0.760566	0.225753	0.450426	0.71526	0.0316448	0.43741
cg18587137	0.640698	0.889082	0.951887	0.912758	0.729269	0.956037	0.572921	0.854945	0.947922	0.931521	0.501619	0.613786	0.670276	0.176363	0.343217
cg07534892	0.576104	0.766123	0.70272	0.408181	0.371302	0.810605	0.682943	0.411798	0.877636	0.84174	0.240824	0.357034	0.540615	0.0178334	0.393902
cg00253658	0.654031	0.861088	0.88685	0.733675	0.624927	0.793502	0.641438	0.369637	0.391557	0.77017	0.292852	0.389956	0.363592	0.295069	0.364523
cg25414141	0.847071	0.933668	0.903863	0.739149	0.499418	0.958899	0.900283	0.793976	0.974337	0.829725	0.423753	0.496074	0.662309	0.139263	0.413763
cg00366850	0.750742	0.916279	0.926342	0.749913	0.377564	0.911044	0.666553	0.623556	0.699519	0.952803	0.448302	0.225911	0.606299	0.0506795	0.413222
cg25643567	0.971188	0.981333	0.984218	0.837944	0.777906	0.988371	0.933606	0.927427	0.988916	0.988375	0.565855	0.611218	0.947286	0.123566	0.387724
cg23467079	0.870839	0.933574	0.85885	0.909453	0.634051	0.890498	0.879856	0.828757	0.835722	0.864902	0.468454	0.491002	0.578458	0.108475	0.388142
cg05262369	0.889984	0.717852	0.889834	0.480726	0.50483	0.876448	0.843431	0.687927	0.814038	0.851425	0.368706	0.501665	0.663594	0.0505864	0.393549
cg02710296	0.718897	0.94665	0.888092	0.379732	0.684264	0.904431	0.751866	0.677711	0.502544	0.935336	0.238738	0.274933	0.228936	0.0582942	0.501544
cg04047276	0.932537	0.943088	0.891387	0.712101	0.591028	0.982437	0.909923	0.894212	0.971991	0.950072	0.472768	0.550389	0.797697	0.114527	0.409651
cg23689227	0.7834	0.954237	0.927925	0.70946	0.418006	0.85868	0.501252	0.642479	0.726158	0.870659	0.242579	0.354598	0.392134	0.608371	0.381413
cg25105700	0.978113	0.937067	0.951246	0.892033	0.627039	0.839758	0.948969	0.914256	0.962844	0.75724	0.436081	0.569776	0.733463	0.256499	0.422733
cg26393015	0.469245	0.622548	0.553098	0.432625	0.274651	0.458737	0.336372	0.211214	0.240112	0.488115	0.103147	0.0502007	0.0300692	0.798624	0.369007
cg08192812	0.955395	0.961224	0.937059	0.744037	0.6196	0.98749	0.933382	0.887982	0.98798	0.968946	0.537665	0.618149	0.957605	0.0820827	0.36832
cg18931760	0.938447	0.970689	0.889225	0.649194	0.724759	0.97627	0.971727	0.896324	0.912698	0.979436	0.53611	0.679057	0.984459	0.0627544	0.317989
cg09253641	0.884916	0.905834	0.920035	0.971103	0.772072	0.88375	0.79585	0.580825	0.97924	0.804022	0.540995	0.566638	0.709647	0.185688	0.330516
cg05190378	0.902062	0.79081	0.816676	0.618881	0.589741	0.934909	0.696883	0.730617	0.977945	0.730131	0.366808	0.521356	0.632501	0.0672656	0.316631
cg07112131	0.497356	0.688145	0.743097	0.493368	0.401712	0.73604	0.38	0.58523	0.380688	0.55701	0.153454	0.172948	0.268388	0.10827	0.363982
cg01769483	0.979784	0.942487	0.946205	0.793234	0.787098	0.963406	0.959797	0.857987	0.977133	0.955545	0.598252	0.683611	0.981454	0.112884	0.309944
cg23768572	0.847466	0.881719	0.929909	0.724125	0.639912	0.862457	0.7749	0.959533	0.959284	0.905519	0.569842	0.54407	0.745261	0.242453	0.315132
cg11794753	0.97982	0.827727	0.966096	0.836901	0.728842	0.98738	0.924484	0.930596	0.987252	0.736664	0.565949	0.622764	0.935926	0.0798675	0.333184
cg14079463	0.841676	0.882016	0.901259	0.488898	0.841065	0.753704	0.935434	0.722082	0.983199	0.856511	0.422168	0.396028	0.6559	0.167273	0.439996
cg23217983	0.890171	0.585387	0.8798	0.536734	0.293271	0.84169	0.695152	0.487926	0.492945	0.483832	0.281745	0.204205	0.391591	0.176095	0.318085
cg03409036	0.81614	0.752946	0.900407	0.83685	0.76223	0.884087	0.819131	0.750168	0.851359	0.722613	0.381039	0.48899	0.596337	0.215131	0.382621
cg11845532	0.929523	0.90257	0.877688	0.829069	0.488474	0.940624	0.898342	0.623471	0.962612	0.941823	0.279893	0.406978	0.602821	0.0451811	0.55702
cg09561125	0.742718	0.518407	0.711836	0.566469	0.739156	0.621619	0.648542	0.367958	0.250365	0.638482	0.356322	0.26812	0.249727	0.181927	0.371127
cg13288164	0.90378	0.74074	0.817181	0.306749	0.601766	0.75877	0.88274	0.33585	0.852619	0.944764	0.418107	0.547432	0.526392	0.156455	0.315726
cg06072950	0.992157	0.984959	0.95039	0.76281	0.63247	0.990086	0.975697	0.95077	0.993313	0.990575	0.5541	0.64724	0.989464	0.0815088	0.379658
cg16823083	0.800471	0.928334	0.711453	0.253036	0.46233	0.830889	0.663147	0.855295	0.729839	0.248499	0.15177	0.222993	0.208175	0.271473	0.505062
cg19510206	0.465276	0.945353	0.906034	0.704154	0.710161	0.966635	0.713449	0.805548	0.961509	0.96642	0.388301	0.505372	0.96927	0.0482345	0.408955
cg26676800	0.74858	0.858717	0.735984	0.783113	0.567439	0.96372	0.424029	0.706972	0.849442	0.774328	0.42437	0.4944	0.605876	0.0795543	0.302069
cg08420425	0.975442	0.949994	0.972631	0.918993	0.812444	0.985123	0.859045	0.919125	0.990386	0.97288	0.49994	0.621584	0.843476	0.0501451	0.40055
cg00995986	0.617048	0.593569	0.937785	0.710109	0.731322	0.873287	0.804691	0.878776	0.477618	0.6012	0.599445	0.46681	0.238726	0.0781149	0.367947
cg20445630	0.811381	0.915203	0.964104	0.806497	0.632352	0.954955	0.70845	0.929129	0.986094	0.959108	0.541338	0.437181	0.73357	0.0984537	0.432907
cg20618826	0.719527	0.841636	0.953921	0.799694	0.628187	0.927587	0.702076	0.787965	0.949029	0.853852	0.465239	0.462337	0.638458	0.191719	0.356877
cg22363520	0.991882	0.872311	0.96633	0.585184	0.551757	0.967027	0.70782	0.906105	0.887001	0.919802	0.291549	0.604791	0.684283	0.0334214	0.448383
cg27363558	0.554394	0.723882	0.753612	0.442418	0.282383	0.615355	0.505033	0.284597	0.346934	0.730803	0.168334	0.154511	0.0815576	0.109289	0.397813
cg14035368	0.900521	0.891028	0.912126	0.838642	0.420692	0.919376	0.5775	0.455032	0.937946	0.881127	0.343481	0.557445	0.5451	0.285548	0.441787
cg12078155	0.62076	0.565997	0.744304	0.173241	0.442789	0.591168	0.773427	0.395788	0.216352	0.940013	0.136164	0.2508	0.143579	0.0604137	0.438711
cg13712197	0.969361	0.894887	0.896243	0.85212	0.747057	0.931376	0.85936	0.57621	0.893798	0.911371	0.384685	0.638583	0.85479	0.0460527	0.382708
cg25428429	0.97647	0.684426	0.862347	0.834108	0.536048	0.962882	0.756372	0.850617	0.847201	0.573009	0.378978	0.554663	0.613379	0.172168	0.373834
cg17882660	0.736763	0.655809	0.860227	0.0762527	0.179192	0.878179	0.4829	0.615856	0.609334	0.343603	0.130768	0.162867	0.174009	0.0747224	0.465777
cg02883053	0.954436	0.966383	0.968219	0.68366	0.747008	0.983486	0.781181	0.781245	0.967737	0.983887	0.551144	0.648621	0.956485	0.23429	0.360527
cg21446024	0.812496	0.910224	0.882567	0.781213	0.705446	0.973321	0.709148	0.740897	0.959715	0.839022	0.448109	0.576748	0.754779	0.202494	0.313331
cg01178624	0.403361	0.867582	0.871311	0.735266	0.606148	0.960167	0.916679	0.45537	0.358257	0.681025	0.267829	0.373442	0.565645	0.0801958	0.387509
cg16595910	0.961309	0.709452	0.852051	0.917348	0.640478	0.819947	0.876075	0.585112	0.891437	0.660038	0.478629	0.518909	0.674998	0.251105	0.33723
cg27656658	0.981935	0.973101	0.911439	0.779396	0.565373	0.977632	0.579872	0.744705	0.968764	0.954668	0.420537	0.488513	0.698669	0.0752699	0.478529
cg15732840	0.670517	0.869827	0.844227	0.366564	0.597545	0.655261	0.747186	0.509369	0.433357	0.874953	0.274753	0.148448	0.296477	0.20256	0.424233
cg25562106	0.959864	0.912727	0.85251	0.720595	0.72669	0.956137	0.794631	0.888064	0.965483	0.783793	0.511436	0.626611	0.954512	0.0465985	0.301263
cg20337028	0.942923	0.92722	0.935682	0.718165	0.652226	0.956546	0.746539	0.883315	0.94456	0.927254	0.513694	0.634	0.844155	0.274033	0.35339
cg17071432	0.876891	0.917736	0.95749	0.869098	0.530968	0.970416	0.744139	0.908816	0.947287	0.879038	0.368804	0.497135	0.588841	0.118224	0.460957
cg12761046	0.873057	0.828843	0.846238	0.455501	0.30281	0.788791	0.662183	0.717565	0.756419	0.750798	0.479968	0.307809	0.556679	0.060614	0.35972
cg05114861	0.982607	0.807232	0.883918	0.56539	0.430103	0.944298	0.749969	0.751427	0.916211	0.827655	0.255931	0.480767	0.625671	0.0352783	0.449095
cg04268624	0.94044	0.455362	0.984734	0.989343	0.521592	0.973065	0.943313	0.858862	0.931727	0.584347	0.295982	0.453967	0.703024	0.0668129	0.561109
cg01072388	0.90551	0.720181	0.935421	0.806892	0.665	0.918785	0.727675	0.883324	0.757005	0.902683	0.47607	0.613203	0.656763	0.113842	0.300472
cg00525277	0.760149	0.897147	0.908297	0.271806	0.780009	0.895788	0.79353	0.862372	0.915598	0.325255	0.563054	0.471617	0.696669	0.112211	0.310615
cg25774643	0.735199	0.865235	0.814627	0.261291	0.362218	0.84187	0.716876	0.426383	0.669669	0.816826	0.0786359	0.0533276	0.0391922	0.402926	0.660056
cg17310258	0.880229	0.806906	0.848908	0.773706	0.507301	0.894935	0.839371	0.675842	0.695924	0.941161	0.431948	0.519047	0.536582	0.12786	0.347641
cg09556826	0.761023	0.228195	0.796247	0.364305	0.7971	0.923844	0.708102	0.664422	0.463479	0.941243	0.104045	0.117702	0.0612627	0.286666	0.623689
cg24566580	0.978716	0.935335	0.961191	0.686232	0.784715	0.972476	0.778072	0.841309	0.959592	0.925465	0.539191	0.69236	0.837751	0.0988187	0.314624
cg22857260	0.773796	0.594168	0.836344	0.814516	0.608135	0.852438	0.747806	0.576376	0.890511	0.700236	0.250663	0.533244	0.702471	0.0228198	0.368848
cg24714106	0.676987	0.381329	0.523198	0.392839	0.474214	0.443226	0.380481	0.481905	0.281708	0.597784	0.163385	0.110028	0.147228	0.910877	0.303414
cg26814396	0.177903	0.531798	0.732788	0.384178	0.390386	0.495437	0.389709	0.461281	0.410276	0.439547	0.117292	0.0735113	0.107377	0.0946085	0.323919
cg02496392	0.979851	0.972742	0.968137	0.949041	0.654273	0.982516	0.867774	0.937413	0.979161	0.883388	0.368229	0.657641	0.828025	0.242451	0.445654
cg08578320	0.829665	0.35863	0.645288	0.735883	0.472291	0.853896	0.6196	0.629415	0.147795	0.704614	0.206281	0.531644	0.26146	0.0342605	0.403481
cg03589001	0.721529	0.811346	0.814423	0.801353	0.528479	0.762994	0.705098	0.834668	0.494371	0.746232	0.387105	0.477636	0.504652	0.171985	0.322243
cg06232381	0.952702	0.922951	0.954563	0.776481	0.610404	0.969116	0.739296	0.830997	0.984507	0.96283	0.530135	0.543414	0.826709	0.0816871	0.401052
cg18929240	0.961316	0.824117	0.866511	0.634627	0.487027	0.927747	0.832165	0.567669	0.937787	0.80658	0.339721	0.529002	0.601039	0.114282	0.39378
cg05422384	0.980742	0.919366	0.939879	0.732591	0.853694	0.974284	0.940967	0.882575	0.967479	0.561287	0.379705	0.644985	0.676983	0.172209	0.417277
cg11703639	0.811733	0.80074	0.930094	0.723804	0.445708	0.930693	0.634813	0.71949	0.825876	0.735554	0.446615	0.474361	0.691262	0.0580275	0.307659
cg19714279	0.564949	0.844527	0.712929	0.116773	0.257782	0.696611	0.342769	0.331509	0.41789	0.481181	0.049005	0.120821	0.092372	0.0282205	0.378847
cg20449590	0.741411	0.429961	0.429016	0.469014	0.457388	0.490636	0.474448	0.492657	0.45693	0.365216	0.0894384	0.0896301	0.155075	0.0744	0.373667
cg07992385	0.777668	0.757095	0.866482	0.529156	0.366044	0.930932	0.535403	0.538658	0.671186	0.639257	0.28732	0.346243	0.527236	0.04347	0.33844
cg14514569	0.680989	0.889734	0.715391	0.158865	0.518303	0.709978	0.402754	0.641878	0.310896	0.804921	0.211211	0.13295	0.229057	0.44395	0.441299
cg10622643	0.820128	0.839157	0.868158	0.507185	0.405562	0.866159	0.718355	0.7031	0.450435	0.86166	0.358511	0.560497	0.601912	0.0865738	0.309738
cg18941614	0.571531	0.728198	0.660166	0.627638	0.491207	0.751023	0.535315	0.370873	0.364408	0.724533	0.317974	0.261841	0.131946	0.763949	0.309677
cg17222682	0.627792	0.772532	0.702942	0.697407	0.433203	0.61671	0.736784	0.485206	0.770985	0.735592	0.246758	0.500943	0.610475	0.0315618	0.326324
cg16420247	0.24572	0.726736	0.632413	0.553382	0.765925	0.648624	0.471355	0.838112	0.596589	0.479442	0.284143	0.350261	0.230083	0.174161	0.357388
cg13281709	0.602265	0.925675	0.928016	0.837277	0.728024	0.946893	0.844627	0.912164	0.93883	0.93078	0.484943	0.644194	0.97588	0.0333637	0.354351
cg14248091	0.612934	0.903131	0.808529	0.14664	0.27708	0.652898	0.328806	0.589812	0.521668	0.688996	0.16759	0.186523	0.123726	0.0571245	0.455714
cg09259081	0.592712	0.703027	0.614126	0.247839	0.319475	0.713195	0.596006	0.473713	0.416834	0.781466	0.155624	0.197781	0.246633	0.899667	0.372152
cg22604218	0.570221	0.650822	0.686142	0.358123	0.435054	0.612952	0.530729	0.146772	0.569323	0.654325	0.261601	0.205742	0.120182	0.729473	0.3361
cg22003508	0.866694	0.523192	0.525676	0.337388	0.389659	0.625946	0.529005	0.459921	0.684237	0.475612	0.166306	0.191012	0.45661	0.0818149	0.345775
cg07642801	0.701882	0.810574	0.774887	0.553504	0.228677	0.56638	0.645119	0.281625	0.516396	0.890519	0.149777	0.0767635	0.111916	0.0427382	0.51141
cg21026830	0.671558	0.480501	0.393607	0.319133	0.467993	0.707425	0.443328	0.451995	0.237945	0.203541	0.0944426	0.083402	0.220707	0.0615115	0.358739
cg00014830	0.794926	0.542342	0.527704	0.285994	0.219907	0.590514	0.687328	0.398396	0.360542	0.645332	0.195648	0.204752	0.223864	0.043451	0.334823
cg00688819	0.953968	0.416127	0.737401	0.80661	0.589616	0.834417	0.705855	0.327168	0.894121	0.516968	0.256572	0.564337	0.668673	0.0655422	0.311173
cg02961707	0.673399	0.909392	0.894804	0.113456	0.537515	0.728484	0.599606	0.585901	0.464479	0.720374	0.106707	0.121876	0.146202	0.35292	0.502463
cg08981986	0.952816	0.807133	0.810014	0.783017	0.563064	0.960159	0.876487	0.864503	0.937197	0.867347	0.465344	0.55805	0.757469	0.1808	0.354228
cg07411620	0.624571	0.932569	0.847323	0.401264	0.303743	0.804916	0.553189	0.56202	0.440897	0.256368	0.161263	0.239852	0.169921	0.423157	0.352718
cg07180197	0.364039	0.74143	0.584775	0.549909	0.22903	0.912449	0.493439	0.71681	0.754096	0.667941	0.239808	0.29415	0.482262	0.0256021	0.359379
cg14132388	0.861797	0.58128	0.78812	0.678477	0.490129	0.809434	0.540668	0.744299	0.819744	0.746227	0.241377	0.39532	0.490247	0.180099	0.426914
cg01798157	0.772851	0.864312	0.541259	0.407609	0.234948	0.760665	0.294566	0.70763	0.317237	0.755132	0.130906	0.0557845	0.245746	0.0264779	0.5311
cg01286685	0.903667	0.908623	0.862808	0.526364	0.608432	0.871646	0.725818	0.497159	0.923201	0.848102	0.212933	0.604351	0.637723	0.124361	0.446813
cg04324336	0.975388	0.961956	0.968518	0.682279	0.751325	0.966793	0.714293	0.925194	0.97185	0.935922	0.582336	0.638236	0.916766	0.0528243	0.338653
cg17665699	0.928031	0.893073	0.945949	0.738481	0.711171	0.855473	0.853103	0.927221	0.961518	0.744312	0.385668	0.515218	0.581944	0.239027	0.42383
cg19255477	0.64117	0.705134	0.698195	0.339814	0.55038	0.617487	0.516399	0.220275	0.643364	0.720715	0.245278	0.273615	0.123906	0.782778	0.369882
cg26492368	0.700417	0.751829	0.619145	0.121152	0.547779	0.751113	0.606013	0.345225	0.407983	0.46315	0.215481	0.281837	0.224146	0.0680371	0.357083
cg07630327	0.962965	0.406524	0.872191	0.57685	0.367034	0.86486	0.522295	0.701046	0.893978	0.87258	0.172503	0.540873	0.663558	0.0232952	0.426265
cg15817769	0.978283	0.949386	0.976149	0.74627	0.540553	0.938671	0.805284	0.913903	0.970874	0.878034	0.406775	0.569534	0.875304	0.0666199	0.438132
cg16790847	0.418814	0.861031	0.777143	0.384066	0.517444	0.883765	0.651882	0.422719	0.631612	0.654583	0.29068	0.380306	0.386131	0.226859	0.306254
cg24618867	0.989865	0.876407	0.908031	0.75262	0.624516	0.94868	0.863367	0.72452	0.924172	0.871794	0.506588	0.639972	0.971321	0.0736514	0.300821
cg12824877	0.984625	0.886688	0.94961	0.857542	0.707242	0.977006	0.764855	0.708614	0.933888	0.727943	0.356709	0.576228	0.706899	0.0358386	0.405646
cg00701946	0.934514	0.923695	0.908021	0.797412	0.619466	0.931137	0.580426	0.827896	0.944989	0.906134	0.473715	0.60056	0.643959	0.162664	0.36994
cg27378867	0.938017	0.585814	0.923615	0.787285	0.421894	0.954402	0.859889	0.40659	0.678228	0.370389	0.295099	0.393979	0.540755	0.131587	0.388218
cg02204474	0.654251	0.60125	0.845264	0.777447	0.368031	0.763224	0.644552	0.391881	0.662704	0.634955	0.245522	0.405254	0.56601	0.0660672	0.324014
cg03465028	0.67522	0.909934	0.88754	0.272479	0.550737	0.657773	0.665739	0.506959	0.713064	0.850838	0.32102	0.173869	0.278202	0.054354	0.444444
cg13613439	0.933943	0.910084	0.935269	0.760533	0.666745	0.941399	0.940536	0.850232	0.941032	0.752815	0.484821	0.651151	0.819611	0.285118	0.354027
cg03163459	0.896741	0.919782	0.774432	0.200955	0.762307	0.831812	0.887318	0.764121	0.798598	0.917793	0.233066	0.587648	0.370001	0.746765	0.336381
cg03646821	0.923156	0.932451	0.917451	0.707925	0.690331	0.956976	0.880974	0.85637	0.970621	0.953618	0.595204	0.490041	0.928241	0.0557836	0.377681
cg13678758	0.983962	0.914025	0.96421	0.898714	0.7637	0.975407	0.975748	0.902309	0.976724	0.976413	0.573773	0.623126	0.886177	0.173317	0.371359
cg26232945	0.968512	0.891213	0.886693	0.902847	0.656754	0.916059	0.864717	0.747412	0.968687	0.937849	0.412362	0.633994	0.851475	0.0420442	0.373852
cg10126205	0.58777	0.833523	0.802077	0.331673	0.34611	0.739737	0.44823	0.479356	0.624614	0.533099	0.307875	0.208935	0.404667	0.0166653	0.302029
cg09525589	0.989217	0.918889	0.947515	0.880532	0.657749	0.983836	0.850725	0.936543	0.980186	0.977442	0.561831	0.694918	0.95035	0.0649455	0.313655
cg12865837	0.69395	0.961042	0.868427	0.579123	0.440929	0.847363	0.6625	0.769521	0.387879	0.863777	0.208715	0.306593	0.235502	0.640722	0.460688
cg25571136	0.970939	0.810815	0.828277	0.814993	0.362274	0.907053	0.696889	0.571128	0.970475	0.858719	0.4352	0.371092	0.689631	0.041865	0.418489
cg03211173	0.153754	0.520709	0.470553	0.506166	0.537502	0.437585	0.375304	0.720952	0.47646	0.469966	0.170524	0.130905	0.1183	0.156853	0.329628
cg27441881	0.927114	0.750462	0.757	0.835934	0.705714	0.892519	0.740462	0.737709	0.815417	0.887476	0.340483	0.540038	0.6719	0.0238381	0.345949
cg21753226	0.677075	0.77343	0.827919	0.414059	0.476864	0.356299	0.549165	0.536163	0.580842	0.83868	0.139307	0.123912	0.125456	0.112293	0.44032
cg04541021	0.637005	0.965905	0.957879	0.822692	0.900605	0.977631	0.966034	0.939917	0.982426	0.972042	0.454423	0.645232	0.911474	0.0288117	0.412065
cg06555959	0.912986	0.696334	0.873071	0.827418	0.717844	0.672918	0.766873	0.855896	0.956335	0.850383	0.395873	0.533766	0.51519	0.178465	0.383369
cg07109115	0.559051	0.934656	0.83701	0.409905	0.332345	0.669187	0.546941	0.338138	0.47292	0.657426	0.240659	0.209177	0.262023	0.482603	0.301655
cg18827756	0.819641	0.965666	0.954861	0.785514	0.560911	0.973392	0.775228	0.941104	0.986461	0.971757	0.516427	0.57847	0.935489	0.0682194	0.400534
cg23358886	0.342265	0.83447	0.361197	0.636801	0.648262	0.56587	0.381669	0.592566	0.810122	0.677034	0.313148	0.295932	0.413302	0.0529277	0.310144
cg16823252	0.754543	0.782664	0.795441	0.772943	0.75029	0.792126	0.906648	0.651525	0.827015	0.73889	0.617054	0.342261	0.455466	0.041577	0.37894
cg25918267	0.855261	0.898485	0.734146	0.896859	0.5967	0.841664	0.888621	0.748254	0.854329	0.710842	0.464	0.556789	0.709498	0.145232	0.337602
cg01588725	0.986266	0.981497	0.958779	0.772526	0.572136	0.986679	0.874496	0.918408	0.987846	0.988145	0.557247	0.624983	0.984513	0.0419012	0.379023
cg17045395	0.847127	0.961712	0.955505	0.719628	0.700618	0.976714	0.902281	0.748352	0.980895	0.964004	0.582741	0.563648	0.864498	0.0618697	0.355698
cg05673539	0.963177	0.932365	0.971341	0.806657	0.617279	0.971766	0.762115	0.929781	0.969744	0.961282	0.522898	0.621665	0.948528	0.107142	0.374542
cg11227540	0.951549	0.678555	0.793959	0.73341	0.614875	0.836057	0.808948	0.749638	0.804175	0.679828	0.325962	0.547376	0.666395	0.0375741	0.33513
cg01525538	0.683224	0.779829	0.813646	0.443092	0.515396	0.817462	0.735033	0.581543	0.600011	0.871516	0.350693	0.251013	0.468654	0.133354	0.408275
cg19535649	0.650142	0.799304	0.831632	0.355175	0.361213	0.821564	0.651412	0.524191	0.710906	0.791403	0.333892	0.0997722	0.0335284	0.0806505	0.590947
cg16987900	0.478432	0.44086	0.649613	0.439755	0.474157	0.56876	0.216414	0.461961	0.830509	0.156426	0.0710712	0.105204	0.129041	0.0809317	0.374991
cg03529261	0.736091	0.930129	0.900022	0.474699	0.679662	0.886498	0.709331	0.871948	0.652125	0.921654	0.560873	0.441731	0.674463	0.106575	0.302717
cg03772567	0.696919	0.789765	0.811072	0.39176	0.398107	0.729396	0.750151	0.555835	0.563897	0.779517	0.277054	0.2752	0.531357	0.0240791	0.43703
cg17261676	0.960129	0.940042	0.595876	0.70093	0.600449	0.667431	0.735532	0.818429	0.916508	0.844522	0.201314	0.491119	0.704476	0.0214604	0.430764
cg06849504	0.612803	0.85156	0.746225	0.0669877	0.380895	0.675803	0.521178	0.425164	0.543191	0.144721	0.199559	0.211292	0.245806	0.287123	0.303636
cg08266202	0.822652	0.97195	0.963698	0.904133	0.66333	0.953809	0.883241	0.918816	0.886235	0.969515	0.464725	0.598527	0.7665	0.0604215	0.379848
cg27566403	0.977251	0.810187	0.920603	0.701198	0.494267	0.954794	0.505345	0.533344	0.974255	0.784619	0.371104	0.506509	0.569149	0.118331	0.358596
cg23894986	0.982787	0.713524	0.861595	0.848378	0.344468	0.917603	0.92047	0.453798	0.923534	0.840986	0.355476	0.506145	0.594773	0.0503811	0.424176
cg24170764	0.873527	0.876562	0.960033	0.902407	0.623071	0.956651	0.646117	0.753424	0.945595	0.857468	0.449191	0.554936	0.669104	0.0812555	0.372981
cg23750193	0.62427	0.940263	0.819622	0.737534	0.564059	0.870477	0.796798	0.798531	0.426381	0.715644	0.404627	0.465644	0.612965	0.240044	0.332031
cg06631995	0.951157	0.949437	0.934597	0.857659	0.829736	0.9154	0.812462	0.837732	0.93618	0.934271	0.542441	0.658665	0.930069	0.214198	0.324283
cg16859324	0.939267	0.952229	0.937147	0.958885	0.696985	0.907155	0.733543	0.787802	0.797537	0.897389	0.566341	0.576373	0.664868	0.189857	0.330915
cg26958124	0.574088	0.805289	0.641966	0.121194	0.329026	0.669792	0.215779	0.426087	0.538185	0.614757	0.13628	0.193395	0.148437	0.0221971	0.413778
cg27183188	0.564688	0.744054	0.650917	0.335627	0.420382	0.548219	0.536809	0.338991	0.218812	0.391457	0.188923	0.092132	0.0508491	0.934726	0.338068
cg20003983	0.758662	0.967256	0.894784	0.687607	0.628714	0.629563	0.825144	0.915249	0.766324	0.977831	0.443755	0.454501	0.652533	0.0658831	0.346606
cg09340536	0.981212	0.950134	0.917228	0.807519	0.719181	0.94786	0.895894	0.870201	0.947368	0.974969	0.562515	0.664856	0.982161	0.0488298	0.318612
cg02840535	0.985518	0.949408	0.958032	0.825693	0.722295	0.981729	0.927911	0.904612	0.98173	0.969102	0.518265	0.654688	0.920517	0.0988448	0.367244
cg21554552	0.634887	0.778661	0.721304	0.469803	0.329051	0.698298	0.646246	0.275591	0.582956	0.655069	0.0748601	0.218756	0.028036	0.415569	0.493759
cg06183028	0.686967	0.945543	0.76448	0.812932	0.727712	0.749671	0.808382	0.940524	0.884318	0.799994	0.444135	0.537482	0.588133	0.226199	0.313379
cg00811567	0.971242	0.717298	0.919842	0.897983	0.598566	0.973902	0.835946	0.724777	0.965398	0.854618	0.299872	0.539944	0.65301	0.0265623	0.456393
cg03017508	0.98283	0.955029	0.967514	0.756601	0.736312	0.978889	0.868158	0.937324	0.979969	0.975572	0.480307	0.610908	0.915301	0.0692898	0.415664
cg06053495	0.929647	0.871252	0.953474	0.872872	0.574331	0.943972	0.805349	0.765372	0.987151	0.695211	0.443451	0.554599	0.650544	0.168493	0.373037
cg23282041	0.773179	0.761067	0.840129	0.936477	0.601436	0.838176	0.887829	0.422227	0.882585	0.76825	0.425407	0.424844	0.623787	0.267335	0.380552
cg18814616	0.394175	0.53274	0.539712	0.621591	0.275804	0.647287	0.715284	0.300658	0.86622	0.357356	0.147271	0.279632	0.446242	0.033683	0.322775
cg02511456	0.663888	0.666165	0.718393	0.186619	0.351487	0.859659	0.640046	0.30681	0.578279	0.504272	0.219114	0.230885	0.209355	0.027654	0.394928
cg12475422	0.845782	0.815607	0.706234	0.500966	0.51857	0.856252	0.651377	0.785337	0.88231	0.780264	0.44554	0.418833	0.693577	0.0807043	0.350614
cg14569920	0.729772	0.707374	0.893065	0.772959	0.424621	0.84584	0.55587	0.566916	0.859032	0.749416	0.374109	0.502714	0.698352	0.0794773	0.301183
cg22622477	0.707444	0.774059	0.374139	0.521089	0.262504	0.72066	0.56892	0.423333	0.569715	0.619053	0.167766	0.22396	0.363661	0.0474638	0.373454
cg25533993	0.975088	0.934618	0.933462	0.808706	0.673599	0.960156	0.882407	0.73897	0.871034	0.814483	0.302018	0.565031	0.751029	0.0821086	0.443196
cg02384170	0.931909	0.925691	0.93431	0.647192	0.672911	0.973265	0.906245	0.836434	0.929904	0.892434	0.487409	0.551609	0.630505	0.258097	0.396459
cg19975261	0.968457	0.522377	0.784971	0.968708	0.661255	0.96305	0.91813	0.763487	0.909172	0.58703	0.484787	0.5621	0.657026	0.185783	0.323628
cg06460587	0.413752	0.761419	0.729416	0.219127	0.573014	0.872282	0.457657	0.574235	0.154704	0.620719	0.051551	0.164141	0.169207	0.0659395	0.458584
cg11231563	0.73126	0.707595	0.685444	0.503731	0.337752	0.791584	0.418084	0.306891	0.810408	0.558562	0.251418	0.349862	0.441494	0.0350064	0.321363
cg20618441	0.667911	0.789604	0.697333	0.359961	0.229492	0.797295	0.670505	0.171756	0.484014	0.810428	0.184565	0.0299975	0.0389393	0.0536123	0.622932
cg11308319	0.796339	0.839606	0.861309	0.699206	0.313835	0.908444	0.869242	0.468558	0.756584	0.753645	0.389634	0.250809	0.519514	0.0555521	0.45624
cg25001106	0.86074	0.837128	0.933131	0.788933	0.710756	0.923388	0.895059	0.584554	0.765522	0.907538	0.495773	0.610524	0.594535	0.250785	0.30378
cg02295831	0.921019	0.770077	0.875463	0.564789	0.445393	0.921478	0.527782	0.801744	0.966177	0.836877	0.589059	0.404672	0.666945	0.0888187	0.322445
cg08657654	0.909154	0.795887	0.780125	0.614851	0.477093	0.932841	0.774586	0.372422	0.909778	0.87637	0.271507	0.573212	0.726262	0.0514834	0.365646
cg20094053	0.770626	0.797669	0.964377	0.916911	0.776906	0.935021	0.932952	0.913778	0.945563	0.706112	0.533241	0.560631	0.842053	0.171052	0.368409
cg16262201	0.702957	0.891256	0.965414	0.929687	0.539569	0.964756	0.740983	0.879423	0.898695	0.922139	0.422503	0.590347	0.688668	0.0744962	0.38855
cg07147475	0.580193	0.687229	0.774611	0.0343975	0.245235	0.693341	0.562919	0.362367	0.325509	0.706644	0.296102	0.268368	0.185103	0.0565086	0.344821
cg27246827	0.686419	0.735452	0.784714	0.445758	0.395736	0.91069	0.771051	0.550833	0.691264	0.46576	0.249824	0.435044	0.519763	0.0174874	0.346408
cg26587870	0.896939	0.68274	0.821293	0.836284	0.524691	0.856759	0.733618	0.472069	0.859681	0.799479	0.229477	0.487299	0.468422	0.371105	0.390623
cg26447514	0.988983	0.935768	0.915955	0.614794	0.801483	0.980496	0.753074	0.818664	0.977733	0.982336	0.604566	0.674017	0.49032	0.167677	0.378418
cg22727407	0.974599	0.901483	0.941814	0.779641	0.712477	0.978744	0.709773	0.917158	0.970835	0.905569	0.512134	0.520608	0.770403	0.0845733	0.394993
cg07128416	0.744636	0.925799	0.890963	0.911592	0.736511	0.848053	0.790283	0.433041	0.651507	0.938063	0.409132	0.325902	0.475435	0.288133	0.451651
cg16695758	0.457031	0.396501	0.637675	0.483033	0.178249	0.707884	0.721948	0.170698	0.555663	0.636014	0.0216158	0.0610327	0.105659	0.0146579	0.478024
cg02745847	0.688248	0.858988	0.655609	0.416127	0.671004	0.43046	0.627174	0.825985	0.401786	0.337614	0.120843	0.125538	0.155838	0.149336	0.503954
cg18856925	0.875265	0.828712	0.929186	0.815621	0.738727	0.952631	0.918714	0.548996	0.964745	0.861917	0.365872	0.58475	0.796028	0.179616	0.39328
cg25119077	0.972534	0.946098	0.96006	0.723579	0.739476	0.969484	0.963632	0.858085	0.963992	0.939764	0.502982	0.609363	0.836218	0.190294	0.396907
cg22707210	0.941172	0.634647	0.875436	0.887254	0.392531	0.922148	0.886609	0.694944	0.784155	0.82979	0.262706	0.562744	0.79713	0.02326	0.439888
cg14315948	0.987834	0.924722	0.903095	0.817493	0.710386	0.97179	0.865615	0.893551	0.978653	0.874474	0.539248	0.530005	0.744961	0.0916416	0.363696
cg26919387	0.801572	0.96703	0.963283	0.717436	0.581432	0.949607	0.963456	0.76073	0.960306	0.974673	0.487848	0.590161	0.945542	0.0795776	0.415952
cg14314770	0.642271	0.797534	0.733893	0.796638	0.452725	0.976738	0.565331	0.769756	0.827433	0.739255	0.391636	0.444643	0.60596	0.0521788	0.336366
cg09995504	0.959929	0.967444	0.967013	0.708871	0.653605	0.987589	0.881535	0.941206	0.891056	0.94663	0.486598	0.599244	0.937793	0.103848	0.400997
cg00434010	0.388945	0.912637	0.781636	0.145457	0.336072	0.562296	0.4828	0.738766	0.622697	0.685088	0.189347	0.204734	0.188156	0.208872	0.395455
cg13984832	0.353744	0.835962	0.732167	0.457927	0.577172	0.51448	0.587071	0.494502	0.299635	0.708048	0.282523	0.206811	0.157371	0.801005	0.301159
cg03680322	0.914828	0.956122	0.965041	0.735242	0.66316	0.979206	0.853798	0.91299	0.981651	0.960374	0.509994	0.655469	0.88548	0.0976253	0.352744
cg16863619	0.824807	0.820335	0.880935	0.784314	0.68715	0.921751	0.703435	0.740151	0.870895	0.849255	0.357648	0.601982	0.698925	0.159606	0.342756
cg25139229	0.963062	0.849527	0.850508	0.575538	0.342444	0.914138	0.426814	0.686655	0.889935	0.847053	0.283301	0.462163	0.531365	0.278254	0.475558
cg07800658	0.886073	0.715756	0.827582	0.617123	0.363383	0.892929	0.815256	0.404642	0.710054	0.767075	0.248996	0.441617	0.496065	0.0222558	0.396109
cg20672981	0.607704	0.817746	0.622898	0.552611	0.288663	0.777469	0.549161	0.477968	0.391356	0.708499	0.244293	0.299907	0.333837	0.210856	0.308058
cg25095032	0.983792	0.956244	0.937386	0.86712	0.815394	0.968548	0.940373	0.821255	0.970596	0.960195	0.477736	0.638382	0.765591	0.114941	0.390249
cg14256511	0.983871	0.932868	0.886304	0.757767	0.769049	0.963228	0.960626	0.741442	0.953593	0.951868	0.588341	0.619316	0.896897	0.189545	0.338539
cg10880006	0.981271	0.936194	0.941009	0.835467	0.609394	0.963227	0.857561	0.847824	0.913548	0.916637	0.321716	0.519058	0.762772	0.054992	0.494705
cg01956614	0.875574	0.795682	0.958749	0.869046	0.341325	0.912128	0.73696	0.723455	0.870636	0.816765	0.404264	0.553212	0.723878	0.0672143	0.364167
cg05914981	0.800745	0.906011	0.939719	0.822317	0.468921	0.876655	0.577489	0.731658	0.910589	0.747959	0.351844	0.521002	0.654692	0.0627346	0.375108
cg15881238	0.980447	0.940032	0.925172	0.73727	0.480616	0.951139	0.662927	0.631258	0.736223	0.713402	0.244797	0.513785	0.649366	0.0245847	0.357455
cg06757585	0.596863	0.737786	0.693506	0.478858	0.34406	0.567758	0.655653	0.469618	0.669639	0.616425	0.18303	0.124318	0.305048	0.0680902	0.45297
cg19328954	0.96803	0.974565	0.952735	0.700996	0.686631	0.983674	0.9545	0.955612	0.983434	0.86159	0.599234	0.623134	0.965935	0.146212	0.343871
cg09374987	0.575217	0.810545	0.824101	0.567257	0.405646	0.880882	0.773639	0.781728	0.729164	0.586221	0.295737	0.450531	0.544459	0.0510839	0.378267
cg21657087	0.44348	0.850619	0.629246	0.0856402	0.247625	0.796812	0.650116	0.318957	0.616689	0.652777	0.144352	0.174365	0.208314	0.041549	0.463609
cg24464494	0.909408	0.495453	0.916504	0.712581	0.456762	0.886601	0.658691	0.853486	0.892038	0.833536	0.321776	0.524269	0.666377	0.0178421	0.420488
cg14327564	0.958169	0.577562	0.844668	0.711056	0.361419	0.779007	0.482518	0.618562	0.800006	0.647105	0.270325	0.420235	0.547851	0.0332452	0.333801
cg21471272	0.792056	0.932989	0.871081	0.826703	0.809628	0.929037	0.60259	0.903149	0.984858	0.892795	0.577488	0.567493	0.580857	0.242873	0.309448
cg11128216	0.662701	0.511332	0.924897	0.357017	0.256329	0.851378	0.350331	0.525018	0.487757	0.787306	0.154963	0.129907	0.121416	0.0721802	0.392513
cg00179026	0.980206	0.90632	0.957155	0.680045	0.336777	0.967677	0.895175	0.410077	0.920243	0.845083	0.427039	0.353876	0.629204	0.0595916	0.51029
cg04575202	0.595643	0.704479	0.649116	0.0426189	0.385311	0.667015	0.59261	0.574427	0.384742	0.717151	0.174654	0.236664	0.248904	0.197071	0.377259
cg04917446	0.944447	0.809006	0.757378	0.555182	0.353604	0.95109	0.562769	0.425882	0.85225	0.625303	0.200307	0.403624	0.466181	0.0264366	0.389375
cg20192752	0.96078	0.616666	0.889111	0.930841	0.524698	0.825949	0.708081	0.577543	0.909802	0.81817	0.374983	0.56995	0.62678	0.238954	0.349593
cg03494277	0.947123	0.921959	0.940453	0.812874	0.642871	0.941766	0.945572	0.842823	0.914647	0.773019	0.488	0.611739	0.917051	0.219462	0.368434
cg18813728	0.918728	0.612265	0.826189	0.718871	0.588527	0.97302	0.796838	0.611123	0.768214	0.789021	0.392344	0.483684	0.682253	0.203126	0.340603
cg03128011	0.775936	0.590927	0.483727	0.886606	0.818414	0.770781	0.65738	0.924998	0.726911	0.47113	0.540698	0.413263	0.282237	0.0203206	0.401095
cg16507213	0.644837	0.894796	0.933911	0.753118	0.609052	0.950632	0.522148	0.836413	0.984256	0.938256	0.423033	0.592095	0.687856	0.0428495	0.35804
cg25297146	0.98019	0.924943	0.95809	0.776442	0.713024	0.973642	0.812006	0.913078	0.973467	0.977741	0.544123	0.599922	0.97287	0.212905	0.369494
cg07123511	0.888677	0.955121	0.979021	0.829529	0.638888	0.953627	0.869347	0.852574	0.933632	0.855367	0.497821	0.446258	0.68742	0.263001	0.406972
cg14572554	0.978617	0.938093	0.968624	0.817728	0.737284	0.973104	0.967737	0.761063	0.968079	0.91346	0.554475	0.657157	0.927823	0.297401	0.347099
cg14114184	0.985481	0.90889	0.926281	0.705543	0.535083	0.930632	0.758574	0.851144	0.97861	0.941333	0.543367	0.601072	0.958824	0.0440073	0.345366
cg18485831	0.63756	0.932572	0.73196	0.447226	0.390841	0.725811	0.537283	0.366033	0.603263	0.648172	0.291676	0.329567	0.349624	0.0513317	0.30979
cg04403423	0.918605	0.825921	0.892232	0.703897	0.546827	0.854779	0.694399	0.711096	0.961796	0.851878	0.471158	0.375004	0.691978	0.0356284	0.415819
cg02890772	0.97316	0.871514	0.960258	0.796926	0.54793	0.965062	0.894875	0.776329	0.923518	0.802008	0.397021	0.567569	0.632458	0.0552399	0.4009
cg21100518	0.864782	0.794817	0.704968	0.689783	0.851742	0.913196	0.635961	0.835372	0.456301	0.911896	0.407995	0.524961	0.55569	0.187605	0.348616
cg16318112	0.644698	0.798992	0.825324	0.110929	0.367656	0.728383	0.623439	0.642367	0.63318	0.842709	0.298662	0.273076	0.320982	0.154818	0.357664
cg08315613	0.84668	0.710701	0.974408	0.579936	0.457253	0.899776	0.590551	0.860003	0.886308	0.870264	0.496121	0.408244	0.622926	0.164633	0.401159
cg16246661	0.988127	0.960971	0.976799	0.83553	0.695876	0.987283	0.913154	0.920778	0.990264	0.954106	0.457712	0.660669	0.955047	0.0741351	0.398348
cg12923304	0.914388	0.864124	0.930372	0.708936	0.575939	0.947709	0.652472	0.73981	0.920939	0.809529	0.318503	0.54461	0.660112	0.036497	0.40527
cg27324837	0.774651	0.766791	0.519859	0.423371	0.424566	0.551999	0.445998	0.541002	0.365199	0.519185	0.135037	0.271015	0.452376	0.0715819	0.316496
cg24668061	0.986957	0.846607	0.959925	0.774691	0.565897	0.963164	0.671132	0.645564	0.981508	0.927365	0.441897	0.545131	0.652384	0.13692	0.393472
cg07044708	0.46871	0.689058	0.620816	0.041291	0.474904	0.410791	0.392669	0.18186	0.13291	0.59938	0.160083	0.0660839	0.0364262	0.83162	0.326667
cg21283066	0.674205	0.867875	0.6761	0.332052	0.578531	0.743274	0.75574	0.389652	0.627938	0.77941	0.404449	0.267222	0.400054	0.0963091	0.341515
cg02117656	0.969119	0.964666	0.964919	0.965059	0.815993	0.974289	0.86799	0.750064	0.963872	0.952013	0.517722	0.680546	0.756125	0.135019	0.365135
cg18437581	0.615412	0.709691	0.831467	0.68694	0.588771	0.941432	0.423641	0.798345	0.724579	0.640668	0.287288	0.453368	0.571871	0.030348	0.327988
cg06740109	0.982283	0.931438	0.947247	0.926631	0.817125	0.97193	0.893237	0.766156	0.961555	0.933758	0.569121	0.654259	0.890439	0.0601179	0.320908
cg14930065	0.821865	0.795528	0.97049	0.672029	0.549287	0.93326	0.529178	0.929918	0.898217	0.924661	0.471553	0.595552	0.69564	0.0836526	0.326488
cg02719518	0.616184	0.699229	0.914109	0.629838	0.34142	0.834985	0.542479	0.546218	0.819082	0.725924	0.268803	0.394541	0.479188	0.195156	0.332862
cg05194426	0.764771	0.556288	0.670284	0.845579	0.821664	0.80602	0.747585	0.744502	0.898593	0.829634	0.725924	0.209456	0.171699	0.987335	0.317706
cg02695628	0.942282	0.947735	0.964387	0.924299	0.563632	0.977973	0.795979	0.86746	0.750801	0.952083	0.459367	0.533617	0.785842	0.167986	0.436798
cg19465605	0.963774	0.885324	0.724731	0.818208	0.665897	0.984422	0.934592	0.960524	0.934008	0.878475	0.558186	0.596258	0.775676	0.118466	0.332444
cg16457574	0.555196	0.723334	0.450829	0.318038	0.260896	0.690895	0.540006	0.349874	0.485395	0.517502	0.154526	0.0880704	0.0355079	0.168447	0.38015
cg11392550	0.938619	0.955245	0.954817	0.81936	0.682235	0.974015	0.945749	0.813551	0.909997	0.956449	0.491604	0.610289	0.871008	0.0921312	0.391238
cg14495063	0.748028	0.886411	0.869212	0.52718	0.557099	0.888196	0.617943	0.889608	0.877844	0.781532	0.452451	0.490791	0.624912	0.168253	0.353751
cg15452502	0.948209	0.939963	0.939758	0.709952	0.49331	0.956563	0.802962	0.866133	0.978108	0.941873	0.534155	0.659349	0.935985	0.0339459	0.343109
cg04418091	0.614123	0.878902	0.758257	0.251221	0.358248	0.816907	0.513178	0.587067	0.132859	0.749999	0.164781	0.230232	0.0595453	0.182724	0.426843
cg10775595	0.981144	0.97046	0.977158	0.769223	0.56379	0.872684	0.978717	0.9073	0.975352	0.982252	0.633663	0.695722	0.980007	0.104955	0.308213
cg03413877	0.970768	0.910835	0.94442	0.741406	0.789448	0.958325	0.944603	0.811959	0.970092	0.915252	0.575232	0.548319	0.721178	0.199406	0.36806
cg19659741	0.841475	0.478741	0.614921	0.475986	0.283057	0.783272	0.635401	0.482758	0.79659	0.437725	0.165582	0.28091	0.449715	0.0488074	0.325593
cg11099134	0.865419	0.855625	0.889864	0.465898	0.307748	0.909222	0.659715	0.730462	0.855597	0.833946	0.384255	0.38441	0.626133	0.0498391	0.460438
cg04473376	0.974169	0.929611	0.913041	0.784146	0.622828	0.874864	0.732939	0.833306	0.949859	0.902351	0.458188	0.581716	0.911191	0.0363337	0.368656
cg07815897	0.866397	0.852487	0.892394	0.73062	0.666038	0.954792	0.943961	0.673775	0.945267	0.897429	0.458383	0.674905	0.698093	0.24021	0.312751
cg27211284	0.662435	0.617949	0.55259	0.466235	0.65019	0.830058	0.578248	0.743615	0.264929	0.384394	0.224274	0.181464	0.192719	0.388114	0.389602
cg17207042	0.561296	0.738819	0.690488	0.75785	0.343301	0.608166	0.705625	0.390909	0.837313	0.622857	0.234467	0.474104	0.608894	0.0255077	0.302387
cg26978172	0.976601	0.941089	0.94045	0.779878	0.836167	0.963891	0.892887	0.861527	0.970176	0.952292	0.387108	0.53866	0.664302	0.274833	0.477885
cg26165212	0.750549	0.847371	0.909187	0.712513	0.49744	0.846707	0.655356	0.74114	0.915835	0.857898	0.435448	0.417923	0.612586	0.027331	0.371942
cg16691955	0.971505	0.95982	0.970765	0.855591	0.654864	0.989963	0.954576	0.961654	0.989745	0.99007	0.504483	0.583264	0.965222	0.101842	0.422336
cg19917412	0.653249	0.821947	0.91008	0.416425	0.328328	0.78971	0.515767	0.609706	0.54529	0.718965	0.154051	0.197273	0.1241	0.37344	0.455816
cg06794543	0.973682	0.328255	0.537967	0.668917	0.380914	0.806842	0.704263	0.583949	0.791438	0.504885	0.263572	0.384599	0.520537	0.0603431	0.302347
cg16575175	0.98584	0.839884	0.54315	0.83549	0.871828	0.980071	0.917308	0.932719	0.964327	0.898138	0.475597	0.659882	0.900039	0.0696539	0.339984
cg00332937	0.763866	0.947776	0.813189	0.308385	0.479474	0.868372	0.648144	0.511596	0.671713	0.922945	0.408452	0.236873	0.369827	0.0509541	0.41444
cg16272894	0.968841	0.941799	0.950798	0.929126	0.875659	0.953916	0.868051	0.802948	0.976058	0.960211	0.595238	0.693789	0.95457	0.0330119	0.301785
cg24592906	0.551239	0.959121	0.85567	0.133984	0.362862	0.88339	0.685893	0.893142	0.592465	0.87252	0.147458	0.110841	0.0944686	0.107067	0.661828
cg24287175	0.914237	0.848233	0.864958	0.814107	0.561019	0.867807	0.768557	0.572741	0.950261	0.762558	0.434049	0.54653	0.654514	0.174551	0.340881
cg13557373	0.934497	0.872491	0.845574	0.834572	0.581885	0.92473	0.717052	0.880428	0.913285	0.86277	0.393076	0.638666	0.63256	0.269765	0.354812
cg03896611	0.787285	0.896132	0.86911	0.36675	0.536694	0.828126	0.356136	0.636487	0.658276	0.902783	0.312188	0.249445	0.314833	0.113824	0.441964
cg01122799	0.436105	0.807346	0.876191	0.0795266	0.32628	0.72658	0.577186	0.452666	0.493098	0.642931	0.246694	0.222117	0.307808	0.0309002	0.300736
cg05579076	0.971603	0.955011	0.937733	0.727181	0.510904	0.977003	0.959637	0.888323	0.984721	0.946488	0.51205	0.600926	0.961122	0.170022	0.394261
cg14610335	0.914183	0.307928	0.800703	0.954411	0.587368	0.947589	0.84939	0.891618	0.943308	0.405106	0.461072	0.539898	0.695929	0.0880758	0.37002
cg26148131	0.968539	0.857121	0.877187	0.79915	0.618462	0.936274	0.862699	0.575967	0.895842	0.902197	0.483789	0.602882	0.697436	0.248945	0.326608
cg22797031	0.66508	0.957358	0.874577	0.215608	0.787913	0.932885	0.891271	0.852175	0.804917	0.955315	0.339911	0.299224	0.534933	0.0317806	0.543808
cg04878000	0.708944	0.735062	0.561877	0.112967	0.304289	0.635972	0.480917	0.341963	0.492484	0.537546	0.159736	0.14649	0.0668567	0.232864	0.361902
cg07383370	0.822876	0.805215	0.698246	0.394697	0.221134	0.686742	0.529949	0.304868	0.910236	0.751267	0.255177	0.267182	0.769013	0.0196712	0.431314
cg18741951	0.758646	0.951634	0.968179	0.946971	0.662301	0.972739	0.968585	0.855535	0.984952	0.927841	0.450727	0.58754	0.742232	0.12372	0.430169
cg07336350	0.616279	0.841481	0.717058	0.388754	0.699157	0.587688	0.653395	0.559635	0.614891	0.836985	0.324721	0.296725	0.285422	0.525037	0.324114
cg10440196	0.974302	0.529246	0.89526	0.775913	0.702326	0.960862	0.843311	0.848314	0.845261	0.870948	0.480267	0.58135	0.964979	0.121828	0.315979
cg14583440	0.982352	0.972773	0.970123	0.651764	0.854686	0.985274	0.888069	0.929911	0.989426	0.98483	0.588318	0.660014	0.967057	0.290397	0.347282
cg08462055	0.653166	0.860161	0.793542	0.358929	0.460067	0.784649	0.51131	0.485915	0.783577	0.887073	0.431847	0.256216	0.579107	0.0526072	0.37434
cg18038250	0.924163	0.850382	0.941053	0.781127	0.495974	0.859021	0.489714	0.648397	0.975041	0.844246	0.43715	0.416023	0.654573	0.190415	0.420727
cg23291886	0.628941	0.820094	0.349196	0.117007	0.565859	0.822522	0.74599	0.307597	0.431176	0.783668	0.278382	0.283549	0.469518	0.10306	0.316434
cg12806797	0.771216	0.907918	0.928201	0.736476	0.476533	0.908606	0.825518	0.908841	0.847147	0.836436	0.413733	0.398605	0.56946	0.186858	0.435623
cg24019564	0.697347	0.70786	0.878294	0.550871	0.330135	0.719188	0.505836	0.42501	0.824924	0.651314	0.206161	0.331215	0.410372	0.0296769	0.405643
cg04583074	0.970635	0.882395	0.904265	0.819817	0.677449	0.965758	0.71901	0.809577	0.956967	0.930677	0.516694	0.569359	0.929444	0.0595184	0.350303
cg12451631	0.658785	0.418928	0.367812	0.441327	0.425981	0.3927	0.307044	0.450196	0.422669	0.761591	0.0853252	0.0549749	0.0573766	0.0861692	0.352974
cg18356785	0.978006	0.941365	0.960038	0.643188	0.457739	0.958377	0.7582	0.578205	0.96177	0.803272	0.273243	0.414113	0.540524	0.0755769	0.52864
cg09775570	0.989661	0.875626	0.921756	0.929889	0.857313	0.965467	0.684851	0.824843	0.971938	0.798894	0.417324	0.596833	0.838107	0.0633237	0.391613
cg14123520	0.54426	0.889324	0.858397	0.604807	0.436897	0.712946	0.688253	0.70577	0.543691	0.872038	0.213468	0.32407	0.442747	0.0489681	0.428243
cg23735712	0.556082	0.78296	0.927002	0.108008	0.309533	0.747204	0.278488	0.554009	0.548412	0.784769	0.219974	0.117922	0.215418	0.143029	0.375823
cg01362243	0.777287	0.914462	0.813568	0.271441	0.721195	0.948833	0.831477	0.520725	0.667209	0.953449	0.55544	0.471933	0.4875	0.355975	0.315711
cg01699443	0.533575	0.772708	0.849426	0.547736	0.464267	0.675958	0.35519	0.444352	0.297266	0.671942	0.127408	0.0783797	0.107968	0.347557	0.422968
cg10517535	0.503615	0.865922	0.953661	0.792065	0.480517	0.416458	0.526853	0.443778	0.748604	0.833685	0.245771	0.281088	0.30112	0.0222831	0.374299
cg04974062	0.684491	0.475427	0.626518	0.272865	0.543121	0.348105	0.62803	0.425285	0.699408	0.352744	0.0920994	0.239286	0.157071	0.839422	0.311096
cg20272979	0.778597	0.84373	0.80407	0.307001	0.538785	0.771456	0.599436	0.430859	0.52509	0.794329	0.159614	0.164142	0.134992	0.876243	0.523568
cg24735027	0.715919	0.819797	0.938698	0.719248	0.471006	0.920558	0.841288	0.57899	0.956689	0.873695	0.338415	0.589483	0.685124	0.0256563	0.366593
cg13894192	0.57174	0.929131	0.917311	0.874209	0.632635	0.619012	0.832776	0.805631	0.888447	0.885224	0.474753	0.541644	0.562077	0.200978	0.345294
cg26739448	0.980884	0.959716	0.946437	0.836215	0.696405	0.984709	0.781413	0.83304	0.937504	0.952935	0.588741	0.652094	0.941091	0.0998456	0.321552
cg18851100	0.976699	0.8087	0.938527	0.885114	0.579098	0.817486	0.812858	0.775688	0.96968	0.936811	0.37902	0.519939	0.632036	0.0890046	0.401821
cg11313446	0.48487	0.725952	0.65095	0.529309	0.310972	0.613772	0.450223	0.303597	0.438591	0.642481	0.366141	0.205775	0.0467137	0.0672882	0.370558
cg11795276	0.912748	0.925622	0.781253	0.329555	0.520307	0.831959	0.60502	0.838537	0.721001	0.718714	0.359315	0.387255	0.554331	0.0569011	0.377842
cg26537335	0.776082	0.934875	0.889362	0.485581	0.716971	0.863749	0.603355	0.895808	0.683296	0.852693	0.377359	0.492216	0.613409	0.0685511	0.3796
cg07757358	0.969346	0.910761	0.956496	0.815086	0.550519	0.952797	0.722052	0.811941	0.967506	0.925174	0.447443	0.575758	0.68161	0.063321	0.406367
cg13572771	0.970641	0.945617	0.92719	0.731989	0.703765	0.961537	0.953908	0.867736	0.967868	0.951962	0.545166	0.609954	0.870477	0.199281	0.37123
cg00275741	0.574823	0.264719	0.797841	0.464517	0.429823	0.586089	0.44095	0.189828	0.53495	0.872438	0.173773	0.212231	0.254207	0.0479411	0.306732
cg07530798	0.662006	0.719582	0.710364	0.134229	0.311839	0.7445	0.339488	0.330968	0.86192	0.568665	0.249713	0.130841	0.249117	0.0807539	0.425357
cg21233139	0.928326	0.912793	0.66601	0.751333	0.460041	0.355833	0.731662	0.859014	0.818686	0.822476	0.417349	0.53154	0.662042	0.0989031	0.310565
cg14221831	0.946957	0.931385	0.938233	0.81524	0.723918	0.930297	0.88683	0.660709	0.937139	0.967745	0.51555	0.596746	0.94273	0.0561713	0.374693
cg13207326	0.565335	0.894987	0.613253	0.200326	0.339431	0.849729	0.595062	0.534903	0.653566	0.773503	0.178037	0.197494	0.41784	0.0959159	0.416392
cg22280238	0.968225	0.914485	0.940728	0.758739	0.536693	0.956712	0.862632	0.774831	0.957622	0.894973	0.443953	0.53841	0.659395	0.108758	0.413547
cg01195159	0.990102	0.971608	0.917266	0.394613	0.769957	0.9838	0.879575	0.909533	0.985272	0.971228	0.496088	0.653577	0.904957	0.0912504	0.369415
cg22524061	0.756605	0.528593	0.669596	0.286175	0.574481	0.788738	0.594577	0.502793	0.169386	0.808585	0.214166	0.175667	0.179668	0.186109	0.401641
cg16678626	0.986039	0.969772	0.980214	0.911643	0.705803	0.982067	0.961076	0.905289	0.991649	0.984983	0.538427	0.646155	0.976223	0.167751	0.382702
cg19455016	0.863815	0.826348	0.937439	0.902903	0.392641	0.934192	0.814231	0.341318	0.905489	0.858529	0.221687	0.462861	0.572764	0.0338333	0.518898
cg23636571	0.649847	0.918252	0.75698	0.820312	0.910428	0.920254	0.861645	0.80393	0.911454	0.932678	0.429514	0.583333	0.970902	0.0568458	0.379613
cg18732172	0.591022	0.816047	0.770005	0.306539	0.0764383	0.463911	0.389974	0.366666	0.492346	0.658944	0.171237	0.133657	0.0729309	0.123314	0.349643
cg12135344	0.69789	0.594326	0.942756	0.884247	0.725012	0.920236	0.882439	0.612274	0.967994	0.951431	0.505567	0.547132	0.6308	0.189839	0.356994
cg09143801	0.958435	0.840159	0.881697	0.950426	0.48646	0.75665	0.765416	0.597287	0.666783	0.807274	0.42243	0.548467	0.691848	0.0612219	0.300897
cg10036013	0.736453	0.842535	0.807377	0.351387	0.323515	0.626695	0.471318	0.372061	0.641266	0.764711	0.180342	0.392856	0.527396	0.0262468	0.347381
cg07333715	0.650014	0.781779	0.740049	0.243237	0.605939	0.683498	0.610412	0.303612	0.430942	0.76191	0.0822757	0.195511	0.051357	0.51808	0.49132
cg21971285	0.603318	0.734465	0.727829	0.209833	0.195	0.610651	0.472135	0.308016	0.425766	0.620881	0.221664	0.211279	0.29267	0.0370229	0.321255
cg18255141	0.947466	0.94033	0.885792	0.542535	0.765596	0.962681	0.823895	0.933752	0.970093	0.916173	0.554533	0.6745	0.874053	0.100133	0.310446
cg20354882	0.59637	0.830908	0.722816	0.785777	0.605037	0.936097	0.589523	0.92251	0.647011	0.636856	0.294972	0.44937	0.510278	0.0452096	0.312742
cg04493700	0.944793	0.830719	0.955718	0.738658	0.41039	0.97187	0.720362	0.85295	0.989557	0.938376	0.462205	0.586996	0.937622	0.0302727	0.371063
cg20001039	0.950676	0.776371	0.885263	0.850262	0.639744	0.923479	0.704077	0.752721	0.937592	0.380749	0.335951	0.565249	0.672044	0.0561155	0.362716
cg18369516	0.760601	0.858262	0.658374	0.760585	0.711015	0.860823	0.866923	0.670237	0.719987	0.839483	0.268352	0.403177	0.377275	0.589697	0.370367
cg16311536	0.647706	0.61825	0.423876	0.554403	0.403666	0.709134	0.506374	0.69699	0.303825	0.779653	0.268459	0.136486	0.158803	0.0753962	0.438681
cg10551329	0.855097	0.445098	0.566047	0.589946	0.458454	0.521976	0.52821	0.518884	0.546677	0.715091	0.132401	0.235524	0.419662	0.0775452	0.353481
cg02882787	0.942909	0.868028	0.930874	0.903394	0.704295	0.97097	0.914552	0.73928	0.960308	0.607862	0.364783	0.531098	0.660882	0.0742309	0.461032
cg20321281	0.741938	0.804798	0.900462	0.815695	0.491401	0.937291	0.5416	0.742942	0.940017	0.881016	0.331355	0.501502	0.696944	0.0363588	0.393818
cg19434646	0.942736	0.61511	0.833272	0.79241	0.373591	0.884819	0.841278	0.404395	0.872417	0.768999	0.195146	0.509971	0.629921	0.0303651	0.460282
cg23151896	0.975168	0.915769	0.95456	0.908635	0.631151	0.94799	0.716548	0.780683	0.95002	0.932538	0.395734	0.573126	0.739607	0.0614704	0.439724
cg16787431	0.964743	0.942592	0.938707	0.932442	0.782338	0.969392	0.627297	0.875856	0.96713	0.977437	0.489249	0.598661	0.956402	0.0688476	0.396695
cg03108237	0.880712	0.87026	0.878755	0.681562	0.581127	0.943222	0.879722	0.499299	0.974288	0.941097	0.254353	0.665867	0.884539	0.0277855	0.419128
cg12149795	0.933696	0.851767	0.854454	0.722715	0.465844	0.814019	0.717576	0.763667	0.930519	0.865877	0.249954	0.5563	0.742568	0.0421722	0.429766
cg15006175	0.853006	0.934347	0.848846	0.295141	0.549916	0.920659	0.659213	0.582378	0.356363	0.936468	0.242034	0.208987	0.145077	0.876843	0.528519
cg01757168	0.958854	0.829075	0.954935	0.785704	0.543189	0.957585	0.553633	0.550473	0.854369	0.94758	0.418108	0.488927	0.493612	0.136237	0.388204
cg15095952	0.976027	0.868509	0.980174	0.720344	0.488526	0.965727	0.669285	0.822304	0.92218	0.901767	0.263402	0.522958	0.732371	0.0228893	0.491958
cg16565394	0.525599	0.718469	0.522144	0.264274	0.220638	0.646595	0.403686	0.630966	0.46407	0.667848	0.212334	0.238733	0.219963	0.054957	0.307723
cg24467349	0.525678	0.770147	0.583661	0.443001	0.425579	0.828898	0.520982	0.742273	0.197608	0.78319	0.243891	0.507042	0.211282	0.0772268	0.327083
cg23244913	0.536178	0.833854	0.781989	0.195708	0.32338	0.624119	0.421499	0.470419	0.243487	0.720985	0.0273747	0.0607589	0.035265	0.249553	0.455287
cg00400448	0.974175	0.525893	0.768162	0.802471	0.438391	0.91487	0.846776	0.507817	0.848532	0.465849	0.276797	0.495089	0.574973	0.0376252	0.399373
cg02893180	0.589432	0.60192	0.63056	0.171625	0.38724	0.699274	0.502838	0.544814	0.081401	0.196967	0.0415136	0.0870476	0.0587884	0.783662	0.450908
cg14059744	0.983166	0.81772	0.939344	0.744797	0.671107	0.948749	0.791628	0.700298	0.968095	0.962247	0.517664	0.598601	0.768225	0.0606387	0.3204
cg09004254	0.856426	0.737439	0.841058	0.837462	0.712986	0.920991	0.754819	0.785354	0.713203	0.856804	0.427283	0.507968	0.732909	0.127915	0.343783
cg15139162	0.927794	0.919207	0.927631	0.700207	0.693424	0.951706	0.887493	0.882965	0.978241	0.915697	0.480236	0.571553	0.888587	0.221982	0.391558
cg05379509	0.952439	0.866897	0.943465	0.75113	0.585886	0.967231	0.811683	0.882347	0.971789	0.909376	0.539027	0.554761	0.841402	0.0868611	0.348968
cg14563954	0.403968	0.764123	0.821994	0.401594	0.316257	0.692587	0.52445	0.0994841	0.656183	0.536426	0.202829	0.223885	0.222432	0.123527	0.317807
cg12602633	0.85751	0.919732	0.759079	0.27174	0.360473	0.869622	0.361314	0.572308	0.331392	0.662871	0.126555	0.167555	0.176633	0.357279	0.445495
cg25504607	0.969232	0.887081	0.921445	0.932417	0.789792	0.939114	0.795447	0.836072	0.881622	0.919529	0.508715	0.631326	0.890966	0.114664	0.333284
cg03567381	0.977005	0.973188	0.982459	0.886912	0.675416	0.986488	0.969164	0.920393	0.989766	0.951473	0.553799	0.620484	0.907573	0.053351	0.384035
cg23255123	0.861274	0.926928	0.768321	0.6225	0.551176	0.789805	0.805327	0.6466	0.85313	0.822722	0.337948	0.491356	0.560032	0.161978	0.382914
cg24135553	0.950672	0.924589	0.936725	0.757255	0.566157	0.968912	0.736503	0.931821	0.96658	0.920649	0.45921	0.580909	0.88101	0.0958467	0.408146
cg11540692	0.67447	0.888115	0.696507	0.140277	0.36477	0.721215	0.310708	0.391597	0.367901	0.817352	0.122366	0.154249	0.191264	0.0681179	0.394726
cg15006279	0.958407	0.896086	0.953432	0.796259	0.666535	0.957175	0.798731	0.850951	0.970254	0.962886	0.48229	0.578382	0.934152	0.0559316	0.394423
cg01876338	0.871992	0.816512	0.837999	0.718682	0.515956	0.970665	0.504773	0.804197	0.960538	0.816101	0.435069	0.53082	0.58882	0.136117	0.333362
cg14045830	0.988376	0.959934	0.971945	0.905919	0.71591	0.975386	0.735887	0.779995	0.978244	0.976248	0.55134	0.600988	0.830991	0.0830822	0.389775
cg15639592	0.534892	0.856355	0.681533	0.373003	0.447116	0.696716	0.413005	0.57703	0.545515	0.734571	0.316052	0.272827	0.199193	0.248845	0.300436
cg19596468	0.700759	0.921606	0.849651	0.390793	0.601191	0.888013	0.583293	0.816323	0.974701	0.861389	0.458112	0.431281	0.594012	0.150005	0.38829
cg19120029	0.980806	0.687879	0.879704	0.790663	0.757587	0.96877	0.953951	0.887488	0.938109	0.933508	0.611786	0.608754	0.875823	0.130496	0.300228
cg23101261	0.969384	0.845489	0.952984	0.857843	0.60909	0.976933	0.50139	0.904167	0.832015	0.806988	0.42864	0.525447	0.643824	0.259152	0.374622
cg05008639	0.963788	0.901561	0.933501	0.922272	0.702306	0.938793	0.675521	0.7396	0.951889	0.895172	0.516562	0.623439	0.953889	0.138568	0.341916
cg17817047	0.764577	0.531458	0.468622	0.213526	0.313996	0.569986	0.757276	0.278615	0.483534	0.640307	0.160028	0.223859	0.25381	0.020384	0.315552
cg12020396	0.613988	0.724836	0.660125	0.368631	0.476219	0.53308	0.445388	0.442596	0.349257	0.683228	0.206266	0.171336	0.0476572	0.952878	0.315848
cg15068641	0.913615	0.781742	0.943399	0.73987	0.628786	0.962778	0.720592	0.816949	0.955784	0.857142	0.402094	0.484321	0.635357	0.215961	0.393838
cg22241045	0.878149	0.621508	0.800454	0.792144	0.705359	0.939194	0.901205	0.871217	0.954626	0.883043	0.444101	0.629387	0.789731	0.0891376	0.337939
cg19797516	0.856022	0.51356	0.961689	0.872245	0.578862	0.899268	0.819251	0.781204	0.96748	0.866114	0.378242	0.526371	0.689035	0.0376887	0.408762
cg09234582	0.864003	0.332985	0.545552	0.748832	0.374569	0.903727	0.742903	0.328928	0.895448	0.844684	0.237423	0.458416	0.584587	0.0441281	0.397948
cg11907797	0.509243	0.622927	0.726707	0.198246	0.421515	0.652331	0.533468	0.405222	0.550883	0.550017	0.203996	0.228071	0.279748	0.0446839	0.325709
cg21789594	0.849419	0.956529	0.96288	0.977466	0.809724	0.858248	0.957576	0.914495	0.828185	0.964424	0.551136	0.669664	0.884785	0.298382	0.325111
cg09110502	0.944884	0.929979	0.957441	0.879924	0.578057	0.912004	0.789504	0.777194	0.957519	0.95204	0.527738	0.582123	0.874468	0.135086	0.366061
cg00265304	0.933986	0.747168	0.930431	0.878541	0.705231	0.953379	0.807548	0.642512	0.950618	0.794853	0.499553	0.571441	0.7948	0.0654649	0.307547
cg22448179	0.958669	0.581678	0.849008	0.74087	0.689079	0.932589	0.87347	0.443282	0.902398	0.838597	0.390708	0.577347	0.699868	0.0655159	0.359775
cg12622597	0.606138	0.832075	0.320563	0.396494	0.218908	0.668437	0.596703	0.337055	0.0698553	0.737255	0.191437	0.123052	0.17156	0.0632507	0.349292
cg04290586	0.569501	0.455541	0.477176	0.220754	0.330465	0.847277	0.550768	0.687701	0.625869	0.66822	0.183955	0.242375	0.215214	0.125385	0.36055
cg22979783	0.578168	0.890448	0.429946	0.0795159	0.71983	0.741813	0.585354	0.693814	0.548832	0.8006	0.233864	0.175597	0.25259	0.40145	0.396357
cg13176785	0.959699	0.948803	0.944503	0.901066	0.653962	0.968628	0.956698	0.807415	0.955876	0.959092	0.534911	0.690348	0.949809	0.226725	0.33971
cg24006721	0.976215	0.73557	0.885049	0.591239	0.354229	0.935997	0.51408	0.444482	0.956809	0.825168	0.157846	0.342352	0.388066	0.0389434	0.53027
cg12453154	0.98092	0.880966	0.93783	0.933296	0.661444	0.933897	0.855238	0.677387	0.968206	0.900936	0.35954	0.575431	0.662682	0.0757416	0.449631
cg14611218	0.979577	0.962264	0.950038	0.738853	0.605177	0.973557	0.966343	0.9438	0.96127	0.921342	0.542046	0.613602	0.89128	0.226935	0.37783
cg02106762	0.970441	0.947525	0.937449	0.914682	0.88018	0.925561	0.955356	0.827626	0.939592	0.957338	0.597658	0.653047	0.966918	0.297537	0.313168
cg12035530	0.961605	0.952485	0.953598	0.800189	0.755643	0.965823	0.751791	0.717475	0.98408	0.963929	0.569899	0.607768	0.893613	0.0796359	0.364208
cg14211108	0.570041	0.762192	0.726367	0.483148	0.308221	0.635846	0.570996	0.409731	0.442491	0.648339	0.0747738	0.174387	0.0767552	0.935367	0.444947
cg10944584	0.590661	0.332846	0.763593	0.658682	0.270192	0.769143	0.532891	0.325151	0.836008	0.348076	0.119576	0.260391	0.455426	0.0681772	0.371792
cg08479476	0.480843	0.795519	0.822506	0.729968	0.452242	0.50905	0.50245	0.330707	0.321241	0.66314	0.137035	0.225305	0.163727	0.969841	0.311234
cg23979832	0.760359	0.760138	0.945636	0.901526	0.665817	0.956813	0.687313	0.751454	0.951136	0.894643	0.397347	0.512313	0.652974	0.0603449	0.372671
cg15978039	0.541012	0.912755	0.793531	0.500554	0.296289	0.794762	0.64918	0.3667	0.52526	0.834594	0.209632	0.121221	0.0913188	0.0789837	0.488826
cg14645027	0.832234	0.761121	0.749006	0.478972	0.356412	0.903048	0.688839	0.802684	0.834236	0.790027	0.469829	0.439631	0.63765	0.232978	0.320844
cg09423312	0.961532	0.844559	0.767286	0.746319	0.491028	0.95304	0.705849	0.619856	0.814627	0.319993	0.252283	0.505509	0.571747	0.256495	0.375801
cg21982941	0.626861	0.915822	0.930673	0.779363	0.7221	0.863622	0.586763	0.463644	0.749431	0.916608	0.362369	0.534495	0.637513	0.0405656	0.315965
cg06854772	0.816899	0.884615	0.912087	0.690161	0.58866	0.93075	0.887572	0.745845	0.936755	0.91439	0.38881	0.487578	0.66178	0.0935635	0.4479
cg24805759	0.835305	0.823242	0.807147	0.869864	0.376382	0.791983	0.722545	0.215731	0.857478	0.712583	0.233648	0.259814	0.476703	0.547336	0.431306
cg01331772	0.879397	0.97404	0.960317	0.793531	0.68456	0.979726	0.905504	0.918695	0.888525	0.940215	0.313099	0.51356	0.519153	0.164468	0.49877
cg03198616	0.901436	0.846044	0.882805	0.717327	0.821599	0.944037	0.738383	0.39483	0.969979	0.959499	0.453049	0.453054	0.695375	0.0297771	0.411373
cg08455731	0.887873	0.867571	0.917718	0.808194	0.738132	0.93888	0.696024	0.474347	0.878389	0.899876	0.390624	0.603063	0.691149	0.0272778	0.376136
cg00133403	0.983866	0.933398	0.901729	0.718649	0.65863	0.972921	0.855616	0.902656	0.981952	0.963257	0.545273	0.681507	0.975334	0.0288766	0.304637
cg24558407	0.992547	0.979789	0.96794	0.706631	0.667271	0.983432	0.741713	0.945837	0.993593	0.986791	0.601445	0.627379	0.90787	0.0943791	0.359452
cg10092257	0.292088	0.888331	0.911329	0.800322	0.878306	0.804506	0.713016	0.78182	0.209406	0.807005	0.494635	0.485004	0.477217	0.818247	0.312594
cg14501218	0.514856	0.803997	0.772782	0.81116	0.649916	0.774192	0.551391	0.765694	0.900583	0.711901	0.401898	0.470367	0.648396	0.148633	0.333105
cg18185980	0.810662	0.620505	0.768454	0.547979	0.586458	0.961392	0.709564	0.423366	0.898719	0.861476	0.176667	0.540119	0.635704	0.0203063	0.380616
cg07847030	0.481681	0.859879	0.761334	0.622718	0.40184	0.760106	0.498822	0.456307	0.271858	0.652637	0.14567	0.0937211	0.0702207	0.154445	0.441074
cg14501061	0.570568	0.644965	0.655603	0.418822	0.412323	0.501152	0.539421	0.224225	0.271465	0.292338	0.21761	0.090268	0.0651026	0.869075	0.306048
cg11323985	0.898006	0.812791	0.884344	0.552044	0.430567	0.925585	0.853187	0.554037	0.838226	0.927482	0.235639	0.369694	0.515013	0.224905	0.54304
cg07483304	0.614968	0.966665	0.605495	0.385089	0.379838	0.745573	0.301739	0.738729	0.613409	0.699893	0.309299	0.230361	0.327604	0.0975735	0.344359
cg08802141	0.95346	0.926601	0.939146	0.773314	0.764673	0.778127	0.638993	0.930113	0.976682	0.920905	0.512315	0.680812	0.893469	0.066292	0.327189
cg13279847	0.92141	0.88949	0.829957	0.618943	0.441512	0.951877	0.648483	0.874364	0.933513	0.79395	0.490035	0.338786	0.560765	0.266999	0.43775
cg21849932	0.581847	0.808099	0.759389	0.454798	0.517321	0.66171	0.586081	0.42384	0.428877	0.655419	0.305293	0.191117	0.0462083	0.733121	0.335759
cg15095288	0.82556	0.755863	0.892179	0.780835	0.390167	0.928922	0.537363	0.473956	0.720555	0.471287	0.212655	0.272207	0.440569	0.198611	0.495778
cg26410635	0.858846	0.812018	0.835733	0.86539	0.696964	0.901029	0.832779	0.741448	0.509612	0.53565	0.369116	0.615987	0.637025	0.0438412	0.329847
cg20591728	0.971675	0.914228	0.869259	0.911778	0.737385	0.960409	0.903903	0.686411	0.949673	0.937821	0.451901	0.601595	0.740309	0.158808	0.386255
cg12361088	0.96983	0.92614	0.95414	0.503534	0.427932	0.978575	0.705395	0.879828	0.973761	0.939686	0.367466	0.529319	0.699594	0.0747986	0.48452
cg19008099	0.973582	0.904795	0.952856	0.680092	0.686844	0.964558	0.758164	0.859985	0.972036	0.869664	0.50962	0.559467	0.663947	0.243658	0.352685
cg20801751	0.977327	0.963607	0.949293	0.876684	0.766794	0.953737	0.947301	0.862775	0.934299	0.977422	0.529375	0.669078	0.937179	0.0375082	0.349071
cg24350475	0.404227	0.888074	0.894313	0.485483	0.327866	0.914248	0.370701	0.723116	0.643145	0.859178	0.246529	0.371929	0.410345	0.1761	0.373902
cg11840152	0.937588	0.957186	0.951589	0.821172	0.658409	0.979586	0.956109	0.903261	0.974273	0.953014	0.580263	0.659411	0.885901	0.237047	0.332464
cg19893067	0.485898	0.714193	0.658276	0.0713013	0.497179	0.675088	0.531321	0.498637	0.231016	0.548103	0.0568685	0.220188	0.248424	0.0287646	0.376451
cg05641698	0.970733	0.852632	0.853926	0.785448	0.745153	0.936455	0.945415	0.90432	0.97259	0.933499	0.524193	0.648988	0.883396	0.170281	0.332319
cg20498962	0.812195	0.86788	0.50543	0.922411	0.82417	0.683397	0.658026	0.87115	0.882892	0.881092	0.669008	0.383684	0.658685	0.0497087	0.32484
cg06279276	0.698538	0.778375	0.877423	0.279765	0.572576	0.797221	0.638911	0.412472	0.327267	0.694052	0.131774	0.155519	0.183332	0.917592	0.497056
cg15676916	0.969099	0.930436	0.951257	0.953542	0.733032	0.975026	0.958582	0.837842	0.973692	0.96599	0.452342	0.6734	0.825706	0.0527049	0.393191
cg26244575	0.824254	0.743153	0.7004	0.425749	0.401901	0.823095	0.482372	0.570665	0.734612	0.6152	0.393289	0.241666	0.42509	0.290272	0.316019
cg22682811	0.675634	0.942777	0.733024	0.115486	0.427698	0.894854	0.62236	0.522419	0.66102	0.871221	0.295626	0.237815	0.264926	0.57499	0.388051
cg03926640	0.863107	0.896957	0.95626	0.925741	0.722303	0.913371	0.681514	0.623127	0.920751	0.90731	0.475735	0.517364	0.597202	0.118919	0.405584
cg01946314	0.773843	0.931776	0.967978	0.824599	0.738875	0.977197	0.653556	0.86957	0.938764	0.807654	0.495039	0.577521	0.86727	0.0901537	0.310804
cg13843840	0.956721	0.711043	0.851595	0.888065	0.599536	0.88345	0.721344	0.700219	0.917473	0.906113	0.447773	0.514747	0.679809	0.281283	0.386262
cg10572355	0.639059	0.96557	0.523775	0.280846	0.482671	0.824261	0.388699	0.584242	0.760754	0.871647	0.32059	0.234439	0.279758	0.0507905	0.354552
cg01128736	0.916349	0.790203	0.503611	0.765802	0.590459	0.948079	0.502555	0.721227	0.798583	0.834304	0.326299	0.451255	0.63877	0.135415	0.389226
cg02971328	0.725351	0.96233	0.958453	0.803499	0.864231	0.98355	0.709512	0.946908	0.986026	0.960351	0.615033	0.668078	0.951948	0.0654644	0.311125
cg18252260	0.921295	0.913046	0.945623	0.928842	0.926584	0.841456	0.921987	0.759075	0.936549	0.880706	0.565547	0.690202	0.649311	0.071914	0.314212
cg04539515	0.576853	0.908244	0.981521	0.832467	0.743881	0.979607	0.971843	0.895966	0.985285	0.93616	0.572372	0.656201	0.89718	0.1877	0.307916
cg04470688	0.964454	0.867785	0.859944	0.849554	0.718476	0.889454	0.831702	0.766841	0.947679	0.899759	0.458071	0.638274	0.902913	0.12068	0.315692
cg21046148	0.65243	0.72103	0.65003	0.332095	0.404615	0.653083	0.483442	0.496773	0.526756	0.815877	0.222274	0.126831	0.336719	0.0504267	0.413841
cg20221930	0.883677	0.82813	0.868647	0.601791	0.370327	0.921689	0.591864	0.768858	0.805843	0.746922	0.326594	0.38553	0.647558	0.0400115	0.431289
cg12643950	0.735806	0.945654	0.897977	0.701726	0.738418	0.902658	0.905763	0.814965	0.875888	0.883966	0.440359	0.598674	0.772535	0.227344	0.36041
cg23505788	0.989888	0.96515	0.932741	0.690268	0.734861	0.982751	0.874596	0.888998	0.962572	0.983756	0.613243	0.631336	0.856004	0.250845	0.325367
cg14864148	0.957311	0.941927	0.916651	0.886477	0.761853	0.982776	0.716882	0.944198	0.983196	0.946521	0.476824	0.560993	0.671892	0.0494898	0.424154
cg00298065	0.826022	0.883016	0.855339	0.596283	0.526285	0.905219	0.779808	0.667902	0.728866	0.849372	0.464878	0.556731	0.525807	0.251433	0.307572
cg17757115	0.902717	0.818308	0.902358	0.575448	0.453975	0.921075	0.700091	0.681593	0.864362	0.77102	0.404406	0.533632	0.689703	0.24476	0.325645
cg06365535	0.644852	0.732023	0.658606	0.397041	0.375968	0.658946	0.329868	0.502174	0.574692	0.727832	0.248669	0.314969	0.328519	0.0365415	0.327953
cg16406635	0.982933	0.96518	0.969557	0.772047	0.829385	0.974125	0.903519	0.902411	0.985674	0.973477	0.56027	0.61227	0.985524	0.241504	0.381099
cg26404722	0.979918	0.864307	0.954573	0.957034	0.57687	0.898414	0.938587	0.772595	0.965304	0.920403	0.359658	0.625386	0.652636	0.0861973	0.436973
cg01057287	0.971575	0.957309	0.931074	0.836462	0.664345	0.976958	0.969065	0.871159	0.985465	0.960871	0.564985	0.639267	0.951579	0.222669	0.356964
cg15078439	0.797854	0.444261	0.869791	0.614802	0.659921	0.904096	0.866128	0.770214	0.726179	0.876182	0.571785	0.441312	0.480254	0.166666	0.323251
cg02803819	0.969834	0.845228	0.56449	0.574274	0.44644	0.890292	0.669983	0.557194	0.603392	0.689822	0.196072	0.417781	0.526128	0.0438782	0.329761
cg03426023	0.634693	0.740979	0.876263	0.0297567	0.119897	0.414319	0.3272	0.465154	0.526465	0.793004	0.0977028	0.0516454	0.140494	0.0450717	0.421135
cg27610821	0.397316	0.837977	0.263832	0.613933	0.414666	0.913449	0.731078	0.469533	0.26773	0.878545	0.13328	0.100694	0.193735	0.0789884	0.424746
cg12222949	0.765804	0.910582	0.8524	0.430335	0.640682	0.846096	0.404775	0.676081	0.47235	0.763938	0.297715	0.409102	0.347386	0.298212	0.39721
cg18593317	0.77172	0.91292	0.739809	0.449101	0.529504	0.85656	0.505589	0.377018	0.459772	0.653588	0.224404	0.489757	0.278758	0.175718	0.339965
cg12017745	0.980623	0.939098	0.875095	0.778538	0.78631	0.968433	0.937917	0.769017	0.967999	0.948096	0.422747	0.548272	0.866867	0.286273	0.452999
cg02773086	0.617736	0.862029	0.576661	0.389411	0.473728	0.774706	0.720041	0.527691	0.31314	0.293002	0.221338	0.231034	0.35016	0.0831967	0.32599
cg23089272	0.878836	0.755778	0.919415	0.66914	0.320678	0.957994	0.791675	0.663735	0.865942	0.843836	0.344506	0.366573	0.615175	0.0658181	0.462216
cg22809078	0.959339	0.887775	0.869229	0.576509	0.391852	0.971765	0.526439	0.848896	0.973458	0.959285	0.513992	0.46383	0.697579	0.0807446	0.389591
cg04352305	0.896456	0.842443	0.801541	0.851525	0.75551	0.891921	0.784795	0.578416	0.901344	0.891667	0.502329	0.588797	0.626417	0.0715249	0.301421
cg23057706	0.725143	0.464157	0.396009	0.387512	0.405683	0.195149	0.345327	0.346352	0.348879	0.484542	0.0658422	0.0526465	0.0510041	0.0630161	0.333929
cg20821442	0.953323	0.877001	0.922409	0.568083	0.757662	0.96177	0.974994	0.975768	0.962833	0.728293	0.440039	0.662809	0.947744	0.207991	0.386442
cg12752568	0.981011	0.943684	0.899712	0.663772	0.764884	0.964343	0.914069	0.752261	0.958406	0.967666	0.52361	0.687561	0.864179	0.161979	0.323291
cg26316946	0.33647	0.948123	0.880537	0.516922	0.614138	0.643616	0.480097	0.361643	0.363157	0.83152	0.37149	0.150144	0.0917413	0.93525	0.304713
cg23330818	0.967338	0.950916	0.950532	0.701542	0.347748	0.939682	0.822808	0.799023	0.970142	0.878746	0.279395	0.46332	0.560982	0.0532617	0.537857
cg11611244	0.888235	0.76156	0.885926	0.747423	0.467649	0.74152	0.545862	0.592885	0.862768	0.742821	0.410363	0.476434	0.540826	0.0688517	0.301724
cg06916597	0.957702	0.910433	0.896602	0.797253	0.743488	0.903462	0.748791	0.468826	0.832101	0.931244	0.380622	0.577177	0.664949	0.261568	0.385452
cg11751688	0.76755	0.882836	0.769597	0.81516	0.79375	0.930868	0.759388	0.929463	0.904027	0.840884	0.469909	0.521317	0.657254	0.174667	0.332409
cg17459225	0.949196	0.985405	0.955093	0.848429	0.550809	0.987869	0.970324	0.968703	0.990501	0.983586	0.538896	0.606939	0.984834	0.144705	0.396596
cg05119200	0.799363	0.815548	0.797321	0.420957	0.360386	0.836011	0.593548	0.7762	0.688221	0.648077	0.291402	0.481621	0.596038	0.0239749	0.345699
cg23737062	0.837839	0.905622	0.888153	0.897568	0.638769	0.883549	0.483202	0.828488	0.798383	0.882083	0.495624	0.386012	0.623678	0.158135	0.419143
cg12714338	0.988669	0.961878	0.973672	0.739851	0.512842	0.98663	0.963866	0.913244	0.918393	0.982296	0.439309	0.531176	0.815437	0.231096	0.47763
cg16334244	0.645977	0.879916	0.86717	0.153797	0.450326	0.482221	0.694238	0.350884	0.407556	0.81606	0.344192	0.252832	0.264347	0.119257	0.30551
cg15499368	0.533465	0.885064	0.825158	0.108064	0.237353	0.721028	0.36672	0.437114	0.558368	0.74875	0.222627	0.161501	0.23298	0.0480511	0.353853
cg15846002	0.963495	0.935508	0.950935	0.703036	0.730381	0.949614	0.7032	0.932182	0.953782	0.920644	0.514533	0.630342	0.965628	0.104454	0.361407
cg22052948	0.636598	0.85641	0.934773	0.592759	0.438509	0.605621	0.847733	0.558264	0.622333	0.905212	0.183285	0.135446	0.157722	0.0536626	0.482882
cg26549601	0.933547	0.765423	0.879546	0.675496	0.344427	0.942777	0.510215	0.841409	0.983598	0.860642	0.381019	0.463539	0.596813	0.0811117	0.428747
cg19385479	0.396702	0.854828	0.980704	0.953194	0.839855	0.958907	0.733416	0.95879	0.947444	0.912929	0.618638	0.635738	0.909256	0.189663	0.302999
cg10523671	0.990128	0.934418	0.9602	0.743525	0.717913	0.971445	0.793673	0.921809	0.969905	0.971628	0.45424	0.688921	0.818419	0.0969368	0.375729
cg25508679	0.789047	0.134145	0.634612	0.457043	0.62403	0.894152	0.424596	0.709697	0.561443	0.857732	0.15029	0.0615004	0.0285138	0.732195	0.523426
cg06733558	0.94084	0.962341	0.959205	0.597489	0.801337	0.975317	0.955989	0.890262	0.945473	0.982237	0.542664	0.675794	0.976684	0.0967318	0.341502
cg27456468	0.562244	0.936669	0.531914	0.0663417	0.408088	0.745041	0.697312	0.505319	0.47494	0.743104	0.140017	0.136326	0.200105	0.04397	0.408907
cg21686287	0.924732	0.744405	0.784552	0.553607	0.314517	0.86461	0.677973	0.408671	0.937545	0.917214	0.289106	0.479736	0.594284	0.0167734	0.380057
cg11562836	0.924838	0.967405	0.938332	0.714357	0.640794	0.966535	0.94902	0.967372	0.968863	0.828644	0.56107	0.667524	0.938287	0.1349	0.329379
cg00266983	0.805224	0.471717	0.485642	0.414311	0.474043	0.581833	0.386356	0.496958	0.402293	0.544184	0.227732	0.158976	0.15562	0.1629	0.318904
cg06934774	0.414765	0.924589	0.633262	0.0348858	0.386197	0.777573	0.574887	0.244133	0.493791	0.869524	0.288	0.159106	0.276273	0.0320434	0.316649
cg01694488	0.892946	0.875384	0.904352	0.92494	0.746651	0.903233	0.860364	0.776745	0.751069	0.918024	0.55838	0.555195	0.741498	0.148178	0.327378
cg06755555	0.964555	0.924353	0.536604	0.725707	0.612816	0.80854	0.717414	0.803955	0.914728	0.828198	0.364884	0.519692	0.659192	0.0538679	0.36396
cg23696570	0.955256	0.889594	0.917557	0.846242	0.667692	0.902994	0.927567	0.819655	0.941424	0.87516	0.556728	0.610942	0.945032	0.205074	0.312459
cg26053832	0.650585	0.903386	0.94685	0.291673	0.487143	0.561968	0.338535	0.437159	0.698424	0.9332	0.2374	0.218781	0.25522	0.623687	0.359966
cg21156912	0.87084	0.958894	0.943177	0.670841	0.801543	0.972142	0.963917	0.926727	0.96467	0.974184	0.497238	0.652566	0.967341	0.0465249	0.376134
cg26746540	0.80152	0.775176	0.388748	0.317784	0.3771	0.613425	0.440202	0.451814	0.289269	0.819554	0.101865	0.0951996	0.1179	0.0498799	0.347476
cg22436429	0.639398	0.858043	0.531384	0.181607	0.198181	0.615942	0.489016	0.484204	0.541836	0.677905	0.165894	0.133437	0.116436	0.0857899	0.411673
cg23598974	0.689774	0.945566	0.979459	0.970894	0.904977	0.978268	0.971832	0.947818	0.940699	0.969689	0.598218	0.67881	0.900967	0.251294	0.32024
cg10982443	0.9787	0.790577	0.913593	0.956836	0.818649	0.955371	0.810821	0.836328	0.953184	0.948407	0.427166	0.669774	0.709137	0.187982	0.382529
cg21406271	0.982614	0.958435	0.978779	0.872742	0.707038	0.981758	0.590269	0.869459	0.985889	0.951314	0.246726	0.407202	0.490253	0.0508226	0.62791
cg15911409	0.840451	0.463469	0.7021	0.599787	0.379916	0.787384	0.659164	0.352565	0.860876	0.635218	0.155517	0.460339	0.604145	0.0447453	0.339263
cg12852468	0.91069	0.925253	0.570795	0.793049	0.70653	0.836557	0.751068	0.894995	0.849227	0.725709	0.399678	0.596978	0.724039	0.0743779	0.316475
cg07697928	0.974411	0.968849	0.914891	0.758014	0.90936	0.983362	0.913081	0.898839	0.986496	0.980534	0.555504	0.669137	0.972946	0.125955	0.32955
cg01302136	0.780983	0.649885	0.834178	0.790953	0.380284	0.815079	0.680494	0.378486	0.899022	0.581041	0.218646	0.387545	0.477995	0.0120709	0.427643
cg11066033	0.637721	0.881435	0.854941	0.601884	0.772905	0.677873	0.654587	0.490613	0.436473	0.793496	0.455165	0.239817	0.350553	0.104781	0.371045
cg09282201	0.709701	0.957139	0.968906	0.905218	0.549134	0.963895	0.910856	0.91329	0.915311	0.968112	0.457489	0.59517	0.770047	0.0964038	0.387971
cg19065106	0.780401	0.856393	0.948092	0.645326	0.659803	0.950281	0.714898	0.840388	0.936159	0.623374	0.457247	0.52377	0.642046	0.0717906	0.319886
cg01820751	0.92502	0.940079	0.846939	0.86875	0.633762	0.958491	0.843557	0.613501	0.980883	0.797419	0.340343	0.51726	0.68093	0.0291349	0.429044
cg16255513	0.744989	0.915028	0.805977	0.855411	0.699571	0.97797	0.748545	0.883644	0.940794	0.900692	0.441146	0.570048	0.784284	0.0567598	0.36393
cg24459409	0.568272	0.88597	0.829456	0.132094	0.365097	0.725295	0.433687	0.346307	0.524279	0.763622	0.218092	0.138341	0.091866	0.309475	0.368059
cg25988214	0.652692	0.895845	0.797402	0.411733	0.684293	0.690224	0.647186	0.541645	0.199629	0.71998	0.188176	0.295007	0.28033	0.201584	0.427535
cg25903143	0.788342	0.711636	0.873789	0.906094	0.689624	0.928866	0.943023	0.738028	0.887522	0.828143	0.453622	0.558215	0.809101	0.0668335	0.345048
cg11112223	0.985288	0.746071	0.964527	0.920331	0.846083	0.967731	0.961811	0.883458	0.971469	0.876028	0.54033	0.655045	0.801111	0.272107	0.343384
cg25209176	0.813644	0.887798	0.854561	0.682042	0.473125	0.764492	0.645607	0.789009	0.70652	0.677601	0.287956	0.456014	0.509685	0.0684999	0.363521
cg14384158	0.569651	0.815038	0.811679	0.0587819	0.246105	0.675057	0.339591	0.453822	0.573423	0.649913	0.222818	0.188958	0.216655	0.0666237	0.36873
cg18628371	0.625537	0.751485	0.779963	0.216155	0.402433	0.656441	0.492114	0.408763	0.449759	0.646275	0.177487	0.180626	0.165921	0.178434	0.380865
cg16235582	0.687069	0.890592	0.887978	0.121986	0.493251	0.853816	0.798758	0.324621	0.482775	0.775065	0.289456	0.164689	0.267564	0.383685	0.452557
cg15014975	0.979388	0.762928	0.939069	0.859488	0.340684	0.940859	0.792083	0.438398	0.943625	0.88984	0.215503	0.415055	0.504834	0.0226685	0.559386
cg22835712	0.907873	0.856353	0.925853	0.63172	0.799513	0.958287	0.950402	0.826455	0.878449	0.940056	0.533477	0.638798	0.84022	0.204576	0.307024
cg27106398	0.561196	0.914208	0.798882	0.0648131	0.377927	0.743305	0.394118	0.618004	0.0540992	0.579174	0.252454	0.198385	0.220921	0.0598836	0.360532
cg05492934	0.946662	0.951186	0.957302	0.621532	0.443961	0.946027	0.559092	0.759447	0.883833	0.873094	0.41197	0.504094	0.625028	0.0951079	0.420432
cg02707176	0.78627	0.891395	0.913024	0.859126	0.765091	0.847164	0.759262	0.685649	0.637452	0.88885	0.156556	0.170383	0.365353	0.950042	0.548849
cg21117330	0.583574	0.784946	0.892987	0.898363	0.742007	0.834128	0.800077	0.474567	0.713375	0.864257	0.322551	0.266145	0.41182	0.52876	0.425326
cg15789211	0.811429	0.922008	0.938762	0.586291	0.543151	0.909345	0.86341	0.799711	0.647725	0.971838	0.280457	0.535838	0.616711	0.0479224	0.429272
cg27396192	0.958074	0.650963	0.783199	0.729202	0.529006	0.708689	0.861668	0.642502	0.930873	0.920335	0.317348	0.271384	0.885947	0.0335913	0.461834
cg26132737	0.674194	0.907465	0.870338	0.653206	0.514744	0.938296	0.810782	0.762635	0.702579	0.856415	0.350661	0.523763	0.599739	0.0774172	0.349497
cg16851385	0.969725	0.652978	0.850635	0.756192	0.408388	0.903138	0.795839	0.43694	0.904857	0.825945	0.420376	0.440007	0.686451	0.0329986	0.3807
cg11829253	0.946192	0.951681	0.895325	0.979285	0.712814	0.879741	0.812871	0.876121	0.922561	0.955666	0.382596	0.551334	0.626135	0.0544332	0.441979
cg26546113	0.921367	0.218107	0.871243	0.915623	0.734077	0.783481	0.747593	0.48498	0.833482	0.299907	0.455698	0.392207	0.472673	0.901364	0.301351
cg16121816	0.905332	0.960387	0.930262	0.757459	0.67934	0.966123	0.875666	0.803399	0.877381	0.961406	0.457309	0.518418	0.87445	0.0498119	0.403493
cg26703153	0.910147	0.702067	0.83635	0.762468	0.443252	0.883141	0.825162	0.63097	0.793835	0.739127	0.285977	0.45946	0.57503	0.178162	0.405433
cg13836130	0.579921	0.940353	0.981349	0.727301	0.82359	0.970866	0.842565	0.91606	0.944167	0.955655	0.482043	0.639029	0.900326	0.0928091	0.36767
cg19010214	0.93874	0.901761	0.948288	0.789844	0.558533	0.965961	0.875426	0.888693	0.988545	0.930024	0.517287	0.486158	0.771935	0.289611	0.41417
cg03463523	0.488666	0.759505	0.814681	0.637556	0.365703	0.589615	0.510789	0.591342	0.522732	0.659502	0.205319	0.356221	0.0828612	0.48231	0.309708
cg14756776	0.940575	0.949318	0.949679	0.776145	0.681419	0.972943	0.936934	0.869499	0.972697	0.956942	0.590068	0.658642	0.967804	0.126627	0.320592
cg03873023	0.616309	0.62669	0.832474	0.445319	0.61818	0.864429	0.745751	0.405073	0.544881	0.83549	0.283732	0.288132	0.393388	0.255162	0.336503
cg17443359	0.592969	0.823349	0.776656	0.378377	0.652028	0.743584	0.547431	0.489024	0.538092	0.643763	0.12458	0.137182	0.199283	0.229199	0.450134
cg16727243	0.743632	0.883032	0.901267	0.625045	0.755819	0.781762	0.785741	0.813961	0.409474	0.819185	0.565554	0.329309	0.276542	0.260465	0.480826
cg01879723	0.911234	0.786484	0.734594	0.4787	0.352371	0.757978	0.822088	0.741679	0.819073	0.593911	0.368629	0.449713	0.651026	0.0274416	0.340658
cg04715649	0.923497	0.973961	0.938998	0.797964	0.601494	0.975717	0.94892	0.769495	0.972336	0.955551	0.534245	0.585327	0.85115	0.147682	0.384173
cg25704642	0.774484	0.698806	0.796989	0.574178	0.678434	0.934344	0.520571	0.63097	0.698635	0.78344	0.296571	0.452354	0.596214	0.0528889	0.324258
cg24000674	0.984353	0.929303	0.925099	0.654133	0.739003	0.962523	0.916427	0.862844	0.982784	0.959027	0.510679	0.694438	0.941536	0.0352281	0.324642
cg06103403	0.877974	0.943627	0.943983	0.879337	0.744541	0.96348	0.761138	0.935276	0.990372	0.979238	0.563145	0.633462	0.893874	0.0815286	0.341148
cg12886814	0.966739	0.940569	0.949029	0.74918	0.717022	0.970575	0.909746	0.925213	0.969384	0.978683	0.597074	0.655349	0.959821	0.089687	0.318587
cg20435535	0.777174	0.907215	0.864868	0.61084	0.679505	0.896939	0.58776	0.633488	0.445114	0.862941	0.238899	0.411462	0.415745	0.0812719	0.403159
cg22349396	0.601016	0.828949	0.869203	0.149994	0.509478	0.762828	0.478901	0.585291	0.398401	0.677269	0.274953	0.203512	0.426315	0.121032	0.353921
cg01132893	0.848707	0.870786	0.840933	0.817292	0.449725	0.944332	0.757088	0.672675	0.61941	0.839977	0.316036	0.477074	0.597821	0.0789379	0.43208
cg07864884	0.971656	0.948066	0.89734	0.713065	0.520815	0.969872	0.826725	0.883652	0.958477	0.972985	0.584041	0.621304	0.900184	0.0524659	0.320031
cg18912728	0.579097	0.801064	0.73877	0.12708	0.266047	0.708308	0.633963	0.55998	0.599977	0.701319	0.180876	0.235909	0.142052	0.0376427	0.455506
cg00015664	0.891997	0.876967	0.902351	0.827484	0.330779	0.860278	0.790271	0.628497	0.867374	0.87214	0.40495	0.19336	0.56674	0.0330305	0.564671
cg04447643	0.943397	0.864329	0.905089	0.757665	0.572304	0.975546	0.782716	0.801097	0.953314	0.953875	0.242685	0.617924	0.733999	0.0301133	0.454405
cg25547580	0.604905	0.558783	0.700947	0.0487337	0.262485	0.802005	0.60401	0.50383	0.657794	0.348342	0.0866555	0.188977	0.0737043	0.0191816	0.501216
cg03812149	0.885114	0.249274	0.801207	0.866383	0.515565	0.94184	0.845279	0.668637	0.783834	0.292711	0.403446	0.538898	0.626926	0.405319	0.320412
cg24113246	0.860813	0.837209	0.938351	0.877139	0.659738	0.983326	0.761034	0.93928	0.981153	0.93597	0.513779	0.620958	0.809142	0.186233	0.339186
cg24707573	0.81848	0.741616	0.804582	0.711989	0.559122	0.682803	0.409386	0.377093	0.290167	0.49722	0.234556	0.249487	0.232391	0.884273	0.37894
cg23669081	0.943194	0.911296	0.882458	0.806286	0.399589	0.942211	0.617908	0.388486	0.852244	0.911557	0.163657	0.384887	0.559502	0.154003	0.593079
cg20512466	0.895481	0.972711	0.958213	0.748407	0.882411	0.9803	0.977997	0.932938	0.986584	0.973234	0.503088	0.545296	0.822961	0.116126	0.44127
cg26276327	0.687499	0.867528	0.850351	0.659902	0.444748	0.811725	0.594982	0.545341	0.346164	0.556489	0.349582	0.380405	0.231903	0.297838	0.303732
cg01901262	0.709203	0.545493	0.758287	0.250699	0.325496	0.817224	0.511739	0.314479	0.614888	0.608486	0.277581	0.154066	0.246776	0.0670916	0.376569
cg17667625	0.437482	0.967275	0.94334	0.872059	0.801305	0.962387	0.76793	0.920304	0.963214	0.983484	0.589285	0.665973	0.966577	0.297646	0.304193
cg11580844	0.976519	0.907521	0.963087	0.704188	0.801605	0.98325	0.751957	0.909325	0.988575	0.948439	0.468152	0.606165	0.819641	0.100344	0.391724
cg02058408	0.826686	0.815265	0.692016	0.103214	0.476763	0.747747	0.612231	0.59543	0.567628	0.843182	0.177895	0.2557	0.266848	0.225618	0.411464
cg26398044	0.774436	0.914011	0.819804	0.850054	0.775318	0.910779	0.787801	0.564946	0.930286	0.859554	0.476816	0.52764	0.805236	0.295532	0.332701
cg06031849	0.972398	0.928721	0.915254	0.780039	0.608892	0.911346	0.863377	0.733434	0.815814	0.90578	0.513936	0.63751	0.952776	0.0834128	0.308855
cg00014825	0.797578	0.861714	0.852858	0.473316	0.539047	0.557231	0.891425	0.795289	0.775409	0.895439	0.249383	0.511713	0.655555	0.0339597	0.415885
cg14613164	0.683253	0.616943	0.893368	0.565071	0.311583	0.904132	0.687524	0.428167	0.687475	0.659027	0.248251	0.382033	0.626639	0.0417083	0.355998
cg11276053	0.983592	0.961654	0.931991	0.736526	0.686247	0.975407	0.969734	0.888141	0.868956	0.975592	0.595159	0.665691	0.981141	0.27698	0.316397
cg14859088	0.963896	0.90091	0.918744	0.791197	0.746136	0.946759	0.889465	0.788766	0.938423	0.975653	0.53829	0.615557	0.92294	0.201704	0.332904
cg12198813	0.708373	0.752512	0.602777	0.332331	0.296358	0.644091	0.48625	0.597136	0.445837	0.718548	0.274874	0.37419	0.233187	0.085836	0.345926
cg21564657	0.842996	0.875131	0.940157	0.886228	0.606099	0.932575	0.869931	0.773109	0.887002	0.922626	0.457957	0.540705	0.644866	0.137234	0.381348
cg26716839	0.907857	0.965499	0.911335	0.650188	0.896586	0.96993	0.962256	0.909435	0.802831	0.84614	0.54568	0.639409	0.95352	0.2202	0.316101
cg16359915	0.939312	0.904087	0.942682	0.818569	0.833437	0.955026	0.856664	0.927704	0.95053	0.93147	0.535017	0.619667	0.769008	0.221216	0.352245
cg18366919	0.595696	0.74359	0.704573	0.213113	0.330163	0.62231	0.495184	0.362023	0.443308	0.616895	0.223681	0.163974	0.287186	0.118673	0.351613
cg09591524	0.988115	0.961774	0.72379	0.855897	0.781305	0.980018	0.945953	0.925782	0.987964	0.965586	0.553159	0.66456	0.867703	0.106792	0.345004
cg06428328	0.950321	0.957416	0.969389	0.963094	0.505533	0.958616	0.910361	0.868401	0.980521	0.803933	0.428099	0.496347	0.739538	0.0851732	0.491646
cg06268710	0.751926	0.546377	0.789331	0.784253	0.457258	0.833107	0.632169	0.565699	0.804098	0.796564	0.26602	0.527106	0.617148	0.0220147	0.371526
cg12589538	0.584525	0.555906	0.782389	0.633995	0.183355	0.562602	0.442378	0.352252	0.776103	0.494674	0.194577	0.232382	0.414884	0.0187499	0.345774
cg05057910	0.580024	0.962454	0.690838	0.368893	0.505549	0.877069	0.408176	0.488462	0.0814589	0.85551	0.243265	0.190466	0.298842	0.0797061	0.325921
cg24401104	0.935544	0.931499	0.878394	0.789153	0.772362	0.955811	0.838684	0.880885	0.946485	0.96485	0.558066	0.561618	0.78398	0.275865	0.34635
cg01567825	0.956184	0.977801	0.939955	0.68041	0.749151	0.945536	0.932521	0.931089	0.986473	0.980751	0.61229	0.651884	0.890882	0.100225	0.310658
cg26466587	0.646779	0.754493	0.430287	0.144978	0.61165	0.618563	0.657199	0.33265	0.688565	0.101902	0.113354	0.185596	0.143623	0.0242868	0.486618
cg24615446	0.987044	0.956729	0.937903	0.826211	0.640835	0.975774	0.831702	0.846936	0.967525	0.814266	0.477202	0.58585	0.896311	0.0942287	0.360894
cg19862242	0.764756	0.692664	0.779955	0.543674	0.353569	0.672869	0.661739	0.414664	0.642031	0.533278	0.234142	0.387285	0.525462	0.0342464	0.341171
cg02909176	0.996409	0.893217	0.975995	0.982088	0.6401	0.984799	0.961373	0.785917	0.925455	0.970493	0.566561	0.633261	0.951231	0.108057	0.366021
cg05297854	0.687901	0.717028	0.708189	0.527344	0.213967	0.47236	0.342002	0.342975	0.20668	0.692147	0.0323214	0.0356405	0.0284504	0.220698	0.465871
cg02929526	0.863636	0.946579	0.920877	0.740666	0.825006	0.961253	0.869983	0.943966	0.954169	0.918134	0.513631	0.62483	0.811268	0.217147	0.350275
cg20585676	0.53722	0.789146	0.81645	0.306081	0.343488	0.681775	0.629064	0.264265	0.513946	0.606717	0.207589	0.119858	0.272012	0.0546685	0.408245
cg26711406	0.887462	0.896199	0.934519	0.763668	0.561386	0.886825	0.705954	0.840442	0.933672	0.942129	0.504973	0.576554	0.788805	0.103048	0.34638
cg01610632	0.545705	0.753064	0.628828	0.0742844	0.537721	0.848197	0.62008	0.612716	0.542855	0.0562469	0.0673711	0.146397	0.103645	0.065207	0.493703
cg00226489	0.96684	0.934741	0.901474	0.739052	0.805108	0.966667	0.955428	0.854716	0.95748	0.966652	0.420359	0.665146	0.793626	0.0363449	0.402332
cg26210445	0.808372	0.562353	0.472604	0.302215	0.437263	0.730649	0.337556	0.394919	0.354695	0.225328	0.0719061	0.0820992	0.0799033	0.0843066	0.33509
cg09947844	0.975932	0.734624	0.975993	0.853226	0.732185	0.983044	0.876892	0.920828	0.985658	0.68353	0.502094	0.587755	0.865346	0.0777378	0.353936
cg26758986	0.602085	0.498699	0.210451	0.331696	0.375784	0.727428	0.547568	0.435409	0.178258	0.394467	0.107156	0.0776235	0.0961514	0.227182	0.313284
cg14016554	0.918323	0.907789	0.911945	0.617887	0.70123	0.922479	0.760576	0.670201	0.931272	0.831891	0.365491	0.518258	0.610677	0.100478	0.427965
cg21063722	0.59636	0.883953	0.790139	0.210874	0.315105	0.918615	0.249555	0.494828	0.493203	0.813525	0.0553176	0.0586467	0.0566572	0.0403075	0.489607
cg15521773	0.928334	0.946693	0.941166	0.803657	0.662143	0.942051	0.929756	0.935981	0.888256	0.978855	0.594882	0.629833	0.929812	0.171067	0.320511
cg11433622	0.573855	0.899204	0.776284	0.522283	0.279498	0.791707	0.621731	0.519261	0.35497	0.843171	0.202975	0.0574365	0.0305476	0.0293588	0.553801
cg12969193	0.743942	0.763043	0.612285	0.510114	0.424351	0.810404	0.57249	0.260708	0.384082	0.647774	0.213878	0.259656	0.324246	0.0388075	0.35562
cg08714510	0.888526	0.683818	0.861325	0.881086	0.495246	0.950387	0.836828	0.414856	0.873018	0.67308	0.273083	0.532642	0.642624	0.022018	0.446214
cg15105326	0.494431	0.681082	0.70175	0.0792569	0.374902	0.718772	0.400781	0.318822	0.603676	0.599724	0.108749	0.230175	0.168366	0.0213405	0.40852
cg14263858	0.595983	0.690452	0.786624	0.423892	0.330098	0.481898	0.570844	0.172073	0.518789	0.196904	0.0288683	0.0277173	0.0309387	0.0465653	0.47044
cg08883223	0.452549	0.863357	0.65272	0.540545	0.439144	0.725948	0.540535	0.475531	0.326723	0.175468	0.102428	0.0863284	0.0860923	0.0871109	0.421313
cg14425564	0.618537	0.86858	0.633251	0.0512252	0.420817	0.659573	0.558091	0.560988	0.588987	0.64336	0.164067	0.254498	0.162185	0.140801	0.440636
cg15773794	0.610595	0.796879	0.797497	0.676259	0.491795	0.945478	0.442383	0.301097	0.397518	0.591587	0.285411	0.254828	0.44268	0.0388951	0.330971
cg06663472	0.742293	0.904012	0.921359	0.683985	0.753299	0.935219	0.834385	0.794965	0.900368	0.79026	0.456822	0.56735	0.725743	0.194045	0.30259
cg23690945	0.948583	0.822362	0.958365	0.748496	0.623225	0.96548	0.885829	0.458425	0.823589	0.84603	0.495006	0.492224	0.679059	0.0410052	0.341194
cg18493244	0.813072	0.501726	0.709782	0.71417	0.501048	0.634461	0.62646	0.616026	0.955168	0.835804	0.22806	0.453891	0.53454	0.0233416	0.331146
cg06607764	0.955543	0.791836	0.876985	0.760389	0.504529	0.904585	0.53178	0.614014	0.88197	0.825549	0.392006	0.556865	0.641606	0.0939346	0.334256
cg08461949	0.677959	0.524033	0.681197	0.269341	0.412675	0.661922	0.618482	0.389207	0.411136	0.707034	0.180909	0.212248	0.145373	0.757292	0.374679
cg17648080	0.959764	0.443012	0.972529	0.75921	0.574967	0.961515	0.750761	0.836344	0.829631	0.395603	0.19341	0.437348	0.593494	0.0416816	0.479041
cg00221382	0.64074	0.911878	0.748604	0.358486	0.727658	0.790822	0.65833	0.702343	0.634039	0.800949	0.218921	0.222439	0.224176	0.445847	0.491693
cg09557149	0.990659	0.979046	0.969449	0.941427	0.679639	0.985719	0.982556	0.89338	0.97917	0.971407	0.541147	0.632163	0.985906	0.130177	0.388571
cg11613902	0.954955	0.914867	0.918434	0.764666	0.844927	0.947608	0.687968	0.711133	0.97904	0.9338	0.610315	0.622793	0.797632	0.190531	0.300096
cg12779301	0.667532	0.757242	0.753788	0.634934	0.302241	0.756964	0.394084	0.560811	0.66581	0.591834	0.280129	0.388989	0.44749	0.0600868	0.315813
cg00488747	0.947522	0.956006	0.972743	0.90125	0.839171	0.963985	0.852622	0.939886	0.976303	0.948759	0.572235	0.679785	0.811441	0.18682	0.322131
cg16359663	0.982253	0.920483	0.915304	0.734603	0.607165	0.926921	0.81366	0.714649	0.936964	0.964713	0.586305	0.6285	0.952097	0.067027	0.310491
cg12804791	0.721161	0.819444	0.688595	0.126355	0.510142	0.777529	0.670492	0.52817	0.537986	0.698655	0.125345	0.222056	0.223016	0.254513	0.457007
cg27569829	0.939623	0.841125	0.903615	0.905789	0.435416	0.951094	0.819502	0.362032	0.912124	0.888689	0.474464	0.401727	0.599542	0.0516386	0.458056
cg27142179	0.653779	0.745018	0.779816	0.603133	0.481968	0.484078	0.570048	0.890649	0.368865	0.70956	0.230153	0.251398	0.304793	0.442795	0.35036
cg19678392	0.626877	0.68393	0.82202	0.611124	0.6372	0.974421	0.677636	0.794135	0.850885	0.830339	0.290326	0.428422	0.587201	0.0437051	0.379658
cg00347563	0.593874	0.811298	0.784461	0.150854	0.272236	0.737325	0.521532	0.508661	0.443312	0.857656	0.0359726	0.045955	0.0315952	0.0531739	0.516739
cg13711385	0.574141	0.934732	0.711214	0.886033	0.695275	0.749339	0.742585	0.871652	0.885489	0.848066	0.428746	0.51738	0.654254	0.0624123	0.325639
cg03579904	0.979438	0.932238	0.92968	0.787699	0.565684	0.969652	0.970282	0.731198	0.966519	0.956425	0.511514	0.53188	0.793316	0.178979	0.422634
cg19046580	0.813975	0.890206	0.933133	0.835582	0.78422	0.905145	0.905216	0.721319	0.955633	0.774544	0.36049	0.689595	0.717045	0.187965	0.337852
cg14674722	0.977001	0.857989	0.903185	0.729341	0.439549	0.946332	0.806987	0.717925	0.956509	0.904204	0.592736	0.536756	0.91959	0.0454089	0.315841
cg04430024	0.741037	0.785916	0.877076	0.573357	0.449896	0.918484	0.501526	0.773399	0.843629	0.599315	0.244072	0.36097	0.463461	0.0342743	0.454697
cg01849559	0.983601	0.944351	0.971082	0.75476	0.522449	0.968658	0.980688	0.855395	0.979412	0.972514	0.495965	0.624952	0.984721	0.170484	0.409411
cg03336647	0.918022	0.949718	0.957261	0.834223	0.536369	0.973389	0.968082	0.786884	0.967401	0.966248	0.479587	0.516868	0.888667	0.124236	0.455262
cg25348983	0.957786	0.935841	0.923946	0.819134	0.569551	0.979598	0.863376	0.829837	0.979142	0.944081	0.551735	0.659524	0.926067	0.143699	0.324264
cg17509039	0.833911	0.640339	0.844791	0.792083	0.823508	0.913303	0.864932	0.73404	0.808516	0.460733	0.325233	0.563043	0.63411	0.182524	0.371874
cg18115488	0.749798	0.909524	0.946101	0.623425	0.45214	0.948662	0.587378	0.826491	0.901433	0.754099	0.300224	0.45376	0.637667	0.0319453	0.413304
cg16768018	0.526992	0.858973	0.77705	0.1339	0.426026	0.691089	0.557047	0.303179	0.660904	0.704155	0.165759	0.217215	0.150708	0.0369941	0.450742
cg00072406	0.91482	0.940329	0.923607	0.68711	0.721378	0.981643	0.88349	0.789658	0.957757	0.901442	0.501229	0.577923	0.817558	0.129386	0.368555
cg24172509	0.817953	0.907663	0.929374	0.846041	0.683283	0.893015	0.868111	0.692436	0.957721	0.92211	0.209294	0.215108	0.38199	0.0835516	0.668362
cg22209098	0.95371	0.808387	0.94157	0.948445	0.91019	0.896274	0.70552	0.822823	0.924589	0.915513	0.471721	0.567605	0.709094	0.251225	0.393188
cg26575633	0.790648	0.915276	0.958436	0.633065	0.616322	0.950699	0.578361	0.897155	0.733907	0.871881	0.475226	0.562824	0.666031	0.148077	0.31224
cg02029212	0.619657	0.511888	0.833153	0.530562	0.210027	0.762916	0.454023	0.302517	0.56684	0.793613	0.161596	0.0938695	0.0516525	0.0206885	0.47594
cg26421748	0.926223	0.864346	0.924328	0.704201	0.475169	0.952044	0.723036	0.778715	0.945466	0.938021	0.488415	0.474491	0.767678	0.158846	0.412884
cg20550790	0.625198	0.706149	0.755847	0.146239	0.273882	0.68247	0.569973	0.438383	0.512463	0.565791	0.279366	0.230286	0.20807	0.264239	0.32062
cg18635361	0.983233	0.936578	0.802891	0.895289	0.703847	0.920914	0.834623	0.850877	0.942749	0.587383	0.392138	0.557964	0.751292	0.0520401	0.398032
cg25678150	0.946273	0.977679	0.93829	0.736507	0.72169	0.962402	0.963658	0.950206	0.978629	0.973193	0.602821	0.684408	0.944138	0.171752	0.312689
cg22961278	0.493422	0.870874	0.755193	0.352981	0.548517	0.680127	0.306856	0.781464	0.402088	0.750806	0.149666	0.216169	0.235716	0.0907488	0.431405
cg26209169	0.456872	0.733082	0.517962	0.602113	0.351795	0.734225	0.531617	0.449073	0.576576	0.347296	0.294749	0.104132	0.252499	0.174766	0.311157
cg04461228	0.657911	0.913296	0.715111	0.364529	0.166314	0.659665	0.538915	0.35042	0.596062	0.640572	0.218469	0.152518	0.143712	0.0552821	0.470201
cg23523755	0.705538	0.760363	0.66383	0.228265	0.365294	0.790482	0.714689	0.306046	0.35577	0.920024	0.412493	0.277101	0.235669	0.0726917	0.428299
cg04575953	0.981131	0.911729	0.971094	0.979839	0.718176	0.986696	0.909351	0.940645	0.875081	0.617323	0.583333	0.656596	0.781043	0.163305	0.306222
cg01148286	0.812077	0.870346	0.880225	0.81138	0.560597	0.919054	0.749459	0.807971	0.91056	0.902738	0.476106	0.467118	0.742154	0.23778	0.369599
cg19735250	0.972071	0.920167	0.932632	0.905973	0.75044	0.939557	0.911133	0.785605	0.955158	0.958151	0.506665	0.632187	0.892418	0.137033	0.356973
cg19850728	0.702855	0.478947	0.776024	0.831126	0.431897	0.805096	0.434464	0.321847	0.713576	0.633044	0.28062	0.432947	0.511056	0.0222001	0.311166
cg11782729	0.96628	0.918208	0.937207	0.828535	0.602546	0.961163	0.790392	0.889047	0.946535	0.951029	0.550034	0.667687	0.918258	0.0644778	0.318847
cg25839877	0.812716	0.759585	0.842941	0.770931	0.438857	0.881071	0.554331	0.791504	0.873587	0.476925	0.356363	0.548185	0.631414	0.0598833	0.328943
cg16837379	0.889879	0.772576	0.707957	0.676821	0.363305	0.752924	0.54165	0.63404	0.857012	0.494465	0.276921	0.447569	0.570001	0.0550439	0.330144
cg07612317	0.926321	0.919493	0.899935	0.853819	0.761133	0.906672	0.958931	0.709012	0.899367	0.874358	0.434243	0.647289	0.771096	0.0407965	0.358885
cg13832669	0.70063	0.881065	0.737049	0.402777	0.460849	0.58871	0.439319	0.454895	0.36475	0.832052	0.21741	0.20913	0.385559	0.145429	0.311509
cg01071314	0.7692	0.914313	0.961184	0.903132	0.670546	0.964364	0.787097	0.884787	0.86758	0.966778	0.540514	0.633396	0.973669	0.0810949	0.307005
cg05803147	0.804131	0.944679	0.940364	0.762856	0.692932	0.930798	0.953782	0.911111	0.955737	0.907602	0.491687	0.627923	0.953476	0.0500869	0.36115
cg04273098	0.749378	0.965228	0.957801	0.815591	0.60302	0.955254	0.963753	0.828488	0.972495	0.956837	0.564937	0.649076	0.98836	0.0486822	0.349039
cg25638722	0.639009	0.937736	0.960098	0.954904	0.842537	0.937545	0.85022	0.918809	0.904259	0.970921	0.558809	0.653328	0.969046	0.0827091	0.322109
cg12876356	0.896655	0.7221	0.733269	0.593756	0.438899	0.681041	0.547098	0.60649	0.643217	0.666777	0.26128	0.430337	0.533465	0.0479151	0.309188
cg25934495	0.958121	0.93231	0.955462	0.923429	0.689043	0.928484	0.842849	0.764065	0.968851	0.927381	0.349401	0.510452	0.777608	0.1893	0.498006
cg05748163	0.621591	0.819446	0.648612	0.199747	0.468303	0.583463	0.763447	0.444896	0.316193	0.813913	0.292711	0.270167	0.400547	0.064381	0.321087
cg26111283	0.970958	0.972951	0.965328	0.830276	0.815085	0.978393	0.931997	0.942187	0.981737	0.943429	0.39778	0.5955	0.710386	0.172054	0.457738
cg13133739	0.956298	0.891923	0.939982	0.546263	0.801492	0.940536	0.904244	0.878972	0.945807	0.938023	0.51421	0.686144	0.931701	0.044328	0.320956
cg01224965	0.915137	0.956026	0.959452	0.831728	0.546521	0.954787	0.964953	0.707551	0.95866	0.978619	0.510636	0.609414	0.960422	0.136044	0.395382
cg11624708	0.975273	0.933885	0.883827	0.87572	0.641013	0.950959	0.742399	0.846298	0.965496	0.675342	0.312016	0.520299	0.660011	0.0428831	0.463616
cg11863609	0.991578	0.963399	0.971855	0.709034	0.71898	0.982501	0.803934	0.931388	0.980731	0.979162	0.519924	0.678025	0.979841	0.147703	0.368652
cg10126234	0.968277	0.940441	0.95487	0.784102	0.610854	0.961709	0.947389	0.892409	0.969421	0.964809	0.471072	0.580076	0.952248	0.169361	0.425556
cg11827910	0.685328	0.419255	0.744691	0.308117	0.314794	0.720996	0.313178	0.491734	0.408911	0.757682	0.0974974	0.0906155	0.123682	0.782458	0.344905
cg16294566	0.476279	0.431597	0.860193	0.154314	0.307848	0.910546	0.500011	0.323484	0.907795	0.135453	0.080514	0.0504265	0.0698238	0.0318064	0.393813
cg18534491	0.57094	0.832218	0.674868	0.104111	0.552787	0.563595	0.596297	0.293785	0.443694	0.55683	0.140418	0.17694	0.153949	0.219721	0.394768
cg19195419	0.973455	0.967233	0.9616	0.880292	0.608259	0.982239	0.932134	0.906367	0.952706	0.984571	0.542941	0.619766	0.965495	0.123985	0.3758
cg10331073	0.811824	0.532532	0.930462	0.855074	0.485674	0.846429	0.609367	0.587999	0.899672	0.763265	0.279413	0.506563	0.602568	0.0424145	0.394556
cg04572206	0.661761	0.294466	0.682282	0.706447	0.592129	0.580508	0.783055	0.343831	0.627233	0.377845	0.252752	0.251129	0.460197	0.109669	0.35774
cg11769224	0.624174	0.911061	0.964552	0.710287	0.522559	0.951828	0.575923	0.85568	0.917544	0.883221	0.417586	0.485226	0.659877	0.0584132	0.418044
cg20415308	0.941504	0.935097	0.953793	0.810629	0.576836	0.981531	0.720433	0.866223	0.976901	0.968054	0.466662	0.57518	0.94904	0.055325	0.41738
cg07152755	0.608619	0.587812	0.916138	0.676771	0.210946	0.737643	0.650506	0.75366	0.355654	0.117269	0.0717545	0.109678	0.148155	0.0670733	0.538846
cg26817546	0.814137	0.864667	0.888642	0.83464	0.680026	0.822063	0.872311	0.7888	0.54557	0.794591	0.501301	0.501567	0.449108	0.280505	0.342896
cg06830450	0.975992	0.828886	0.592089	0.68835	0.440601	0.859901	0.464698	0.650894	0.945566	0.332811	0.22126	0.359654	0.455409	0.0488754	0.379165
cg07674304	0.777724	0.474128	0.819088	0.375555	0.235608	0.608412	0.368723	0.345177	0.696724	0.573363	0.0881864	0.160913	0.365237	0.053567	0.399195
cg06947488	0.992724	0.977913	0.976228	0.872829	0.783516	0.990153	0.94854	0.954296	0.983653	0.989479	0.579556	0.653613	0.987252	0.136492	0.360486
cg16852463	0.973683	0.942247	0.985831	0.77037	0.560345	0.978552	0.850214	0.877624	0.969109	0.967664	0.459629	0.559928	0.831472	0.179734	0.445177
cg08742502	0.582671	0.903343	0.618058	0.488038	0.370384	0.387297	0.523738	0.302577	0.8671	0.841143	0.241026	0.188948	0.359708	0.0165761	0.338218
cg10615369	0.983599	0.948382	0.962704	0.77724	0.590678	0.971788	0.88073	0.891224	0.971745	0.959069	0.561763	0.610734	0.920076	0.223606	0.367477
cg03803789	0.98353	0.910952	0.926041	0.727607	0.694211	0.949597	0.893444	0.868046	0.965811	0.826321	0.452485	0.682602	0.835241	0.0625283	0.334655
cg16037820	0.927138	0.869148	0.85285	0.761081	0.535725	0.937338	0.674304	0.786544	0.86638	0.817222	0.470755	0.536912	0.688989	0.222464	0.331203
cg02286091	0.621425	0.776008	0.607563	0.0627112	0.306757	0.638453	0.609382	0.511188	0.203858	0.51196	0.13249	0.184898	0.165139	0.28837	0.384743
cg26552621	0.790485	0.860869	0.946771	0.681219	0.644516	0.936773	0.743364	0.71451	0.903215	0.827423	0.379085	0.456547	0.589116	0.283318	0.391138
cg13777856	0.983822	0.951165	0.942896	0.721297	0.551227	0.972663	0.800163	0.941438	0.983242	0.963752	0.494657	0.660909	0.976182	0.180304	0.369248
cg27372015	0.974742	0.962657	0.955805	0.756714	0.587413	0.992902	0.9831	0.924615	0.978745	0.971704	0.493382	0.622991	0.942228	0.147948	0.408994
cg12559685	0.988979	0.965521	0.959589	0.907299	0.921143	0.979416	0.975576	0.882744	0.9881	0.964617	0.559811	0.688161	0.935158	0.24116	0.341083
cg23602453	0.93924	0.88359	0.842867	0.801855	0.667295	0.937116	0.908882	0.765029	0.905924	0.917115	0.464972	0.539065	0.810512	0.116311	0.392739
cg14964336	0.708748	0.604563	0.453836	0.232925	0.400782	0.800609	0.834935	0.356681	0.309566	0.25719	0.102683	0.120066	0.0435925	0.189853	0.315935
cg01577678	0.904513	0.893034	0.9509	0.98749	0.849145	0.817741	0.906642	0.92453	0.933036	0.942876	0.5492	0.62594	0.855673	0.119436	0.328016
cg00533994	0.978554	0.877139	0.863551	0.788954	0.477344	0.915828	0.843672	0.66459	0.735956	0.854129	0.213624	0.579552	0.628626	0.062093	0.452312
cg24628744	0.627295	0.920403	0.843081	0.549117	0.431963	0.77042	0.527244	0.589196	0.552672	0.717163	0.302819	0.309349	0.194127	0.242716	0.335478
cg01834541	0.987672	0.961629	0.956844	0.836919	0.763568	0.984067	0.687777	0.831228	0.972211	0.961632	0.564451	0.602333	0.970039	0.116171	0.375845
cg11213736	0.868721	0.715013	0.835477	0.560632	0.416162	0.805172	0.615401	0.751895	0.774327	0.783548	0.382626	0.536366	0.69713	0.0540435	0.303615
cg21829923	0.662713	0.473931	0.825422	0.575085	0.496108	0.694548	0.609797	0.54648	0.676987	0.674049	0.193278	0.227254	0.274895	0.911849	0.385181
cg17458922	0.58568	0.541821	0.715541	0.523944	0.484122	0.780179	0.482517	0.485131	0.595864	0.833377	0.153984	0.116949	0.109523	0.0458854	0.450515
cg14636534	0.605382	0.916903	0.770215	0.10334	0.456504	0.807606	0.610549	0.414853	0.40796	0.860546	0.102485	0.22391	0.199568	0.0959527	0.456939
cg06428620	0.766686	0.834541	0.813027	0.182963	0.306092	0.785953	0.185935	0.475417	0.792471	0.765398	0.118641	0.0855029	0.0606434	0.0528364	0.692969
cg04551705	0.949351	0.961858	0.761158	0.788486	0.613046	0.967849	0.831183	0.929885	0.911134	0.977766	0.554046	0.622345	0.939708	0.165193	0.332314
cg14242904	0.971405	0.899658	0.934961	0.87255	0.883358	0.928757	0.910873	0.674829	0.933292	0.934265	0.523753	0.698596	0.934116	0.248173	0.308641
cg01561869	0.707716	0.864512	0.83136	0.550339	0.518063	0.827374	0.857811	0.659708	0.805559	0.898279	0.306019	0.335905	0.425815	0.102477	0.495504
cg05871907	0.951228	0.749843	0.856065	0.647305	0.454411	0.962286	0.588881	0.747331	0.954515	0.856747	0.362546	0.488769	0.658735	0.0816846	0.377296
cg08525643	0.726375	0.779989	0.71155	0.797535	0.528802	0.452705	0.786358	0.78942	0.733859	0.864063	0.396998	0.456873	0.563781	0.136889	0.329989
cg01997590	0.738511	0.741609	0.875555	0.548775	0.646528	0.900375	0.817864	0.338662	0.414688	0.661375	0.367653	0.355225	0.290799	0.259488	0.376932
cg00745693	0.931378	0.905793	0.911551	0.560158	0.682833	0.963581	0.641362	0.910202	0.970432	0.960014	0.455405	0.579998	0.698393	0.169426	0.393175
cg08595667	0.989394	0.956132	0.977911	0.852497	0.775549	0.985836	0.843124	0.786397	0.989489	0.980283	0.549925	0.67546	0.836774	0.245614	0.354329
cg22559034	0.633282	0.834941	0.832228	0.14713	0.49402	0.633719	0.640491	0.376638	0.377037	0.600501	0.28463	0.235161	0.318957	0.0989499	0.356997
cg11706983	0.629817	0.902989	0.49163	0.0947097	0.313063	0.827031	0.438521	0.712794	0.493328	0.0928736	0.217043	0.144679	0.285632	0.0292748	0.311618
cg03640944	0.8467	0.950073	0.948792	0.813536	0.69067	0.951586	0.728767	0.924513	0.969175	0.946419	0.482494	0.57162	0.787169	0.092734	0.408409
