# Supplementary material for: Global RNA Expression and DNA Methylation Patterns in Primary Anaplastic Thyroid Cancer
Source: Cancers (Basel). 2020 Mar 13;12(3):680. doi: 10.3390/cancers12030680 (PMC7140095; doi:10.3390/cancers12030680)
Supplement: Supplementary file 1 [file cancers-12-00680-s001.zip › cancers-724410 - supplementary - proof/Supplementary Table 5.xlsx]

## Sheet: Sheet1
Supplementary Table 5. List of hypomethylated probes (beta values) in 10 cases of primary anaplastic thyroid cancer
CpG	Case 1	Case 2	Case 3	Case 4	Case 7	Case 8	Case 9	Case 12	Case 13	Case 14	N1	N2	N3	N4	Median Δβ
cg27178187	0.292076	0.185946	0.266929	0.506735	0.684206	0.180997	0.267032	0.389755	0.0737326	0.29103	0.753799	0.703851	0.549117	0.631712	-0.388751
cg21376274	0.463781	0.315955	0.576003	0.787484	0.526207	0.470034	0.54896	0.264716	0.571471	0.404923	0.939259	0.915867	0.833644	0.940344	-0.429443
cg16946833	0.0769487	0.242842	0.199892	0.487027	0.423075	0.250465	0.409908	0.24266	0.0879286	0.192998	0.842373	0.649051	0.549073	0.940211	-0.502961
cg07543856	0.631015	0.325957	0.336311	0.673568	0.369171	0.422393	0.493053	0.269938	0.773428	0.362317	0.813611	0.841957	0.811033	0.905706	-0.432002
cg03538601	0.0316654	0.115683	0.0900242	0.387811	0.596362	0.0328797	0.16803	0.447732	0.0655356	0.183048	0.721703	0.530029	0.374512	0.96731	-0.484009
cg20236089	0.071706	0.0897195	0.107574	0.57582	0.743237	0.125365	0.175397	0.493737	0.105992	0.0956666	0.889874	0.793704	0.559027	0.976053	-0.72532
cg10831427	0.0351799	0.118015	0.10637	0.322222	0.610487	0.114539	0.175291	0.440145	0.0727538	0.229349	0.490719	0.745331	0.681551	0.612146	-0.500195
cg16943816	0.0364544	0.276321	0.13987	0.37548	0.525141	0.310388	0.126129	0.316752	0.0857146	0.29288	0.684253	0.907759	0.52596	0.787502	-0.451277
cg00008034	0.365542	0.212223	0.335285	0.570778	0.451546	0.371345	0.435277	0.402812	0.43551	0.21445	0.755145	0.812432	0.743137	0.828379	-0.39671
cg23426633	0.809546	0.405315	0.402054	0.451453	0.35307	0.463802	0.533593	0.286504	0.397665	0.510465	0.835261	0.91805	0.920614	0.897911	-0.479596
cg05101437	0.0193277	0.0291389	0.0337896	0.11268	0.177411	0.0226305	0.0193838	0.263829	0.0194065	0.0198886	0.525826	0.354759	0.0641557	0.881129	-0.414407
cg04017413	0.144119	0.212223	0.197053	0.33697	0.21202	0.163173	0.166603	0.151158	0.180971	0.253036	0.41592	0.598697	0.260565	0.723674	-0.318297
cg22566312	0.812928	0.395568	0.349465	0.676121	0.381594	0.469859	0.672692	0.263887	0.910204	0.623812	0.874293	0.796046	0.858549	0.945999	-0.319586
cg06696101	0.632662	0.346738	0.289694	0.566715	0.439031	0.471269	0.609013	0.379323	0.802662	0.438179	0.91233	0.860955	0.923712	0.929468	-0.462871
cg07911961	0.0416698	0.078633	0.245436	0.505833	0.56653	0.0803532	0.201249	0.500557	0.0546372	0.128735	0.57004	0.511376	0.379588	0.893278	-0.375716
cg14562331	0.260543	0.609335	0.489277	0.61897	0.852691	0.433315	0.278816	0.831565	0.378413	0.573055	0.882132	0.884741	0.740241	0.978952	-0.35227
cg26858921	0.653641	0.290297	0.359463	0.479867	0.358109	0.33535	0.650616	0.565284	0.743025	0.374138	0.818749	0.849011	0.890033	0.920123	-0.44252
cg06512115	0.121296	0.460749	0.34894	0.145254	0.648887	0.712308	0.27251	0.414536	0.101613	0.647922	0.766509	0.833736	0.832674	0.967603	-0.451467
cg03384701	0.327087	0.223123	0.128459	0.439407	0.620545	0.221177	0.344279	0.493911	0.178739	0.127196	0.750569	0.532529	0.450349	0.925149	-0.366444
cg23132669	0.280208	0.805393	0.615635	0.552252	0.782953	0.356467	0.480445	0.316624	0.342668	0.448587	0.851819	0.857828	0.785345	0.967815	-0.390307
cg08129793	0.823069	0.374646	0.339177	0.626758	0.574553	0.39521	0.654579	0.226162	0.644533	0.316024	0.884732	0.908074	0.896079	0.94662	-0.417195
cg19705457	0.349674	0.30456	0.356879	0.614702	0.556807	0.29417	0.522384	0.331783	0.0746273	0.317869	0.791762	0.624743	0.443638	0.96975	-0.367524
cg16431791	0.277989	0.513616	0.136482	0.643813	0.886699	0.586779	0.637649	0.390489	0.399346	0.386151	0.884097	0.943205	0.848097	0.980908	-0.45717
cg18291088	0.602561	0.471525	0.491262	0.647488	0.479508	0.432927	0.698696	0.245815	0.561046	0.61021	0.896434	0.908655	0.899411	0.753738	-0.371768
cg03269320	0.833243	0.404215	0.386587	0.487928	0.458219	0.485252	0.529158	0.265471	0.459573	0.4231	0.778559	0.879216	0.860237	0.831626	-0.387036
cg26827534	0.689462	0.331562	0.271186	0.46209	0.340256	0.360609	0.348947	0.244458	0.368306	0.485526	0.775158	0.936396	0.834953	0.954071	-0.530896
cg03117668	0.0628145	0.156919	0.150866	0.396315	0.657902	0.0511739	0.179943	0.583913	0.147847	0.261059	0.814386	0.846952	0.639926	0.942703	-0.662238
cg11504063	0.406965	0.252941	0.29238	0.374799	0.43119	0.277488	0.324408	0.239899	0.0641811	0.245094	0.838941	0.758256	0.634035	0.96257	-0.513665
cg26034770	0.0635608	0.348596	0.543342	0.592011	0.829932	0.357886	0.627632	0.375449	0.0543557	0.686561	0.814106	0.802882	0.590922	0.924527	-0.349099
cg15042300	0.0647673	0.0541436	0.0629647	0.242876	0.622705	0.0434276	0.0661267	0.520963	0.0167697	0.050074	0.621386	0.512438	0.439215	0.704442	-0.503046
cg20181004	0.681517	0.251489	0.288822	0.640998	0.510175	0.378426	0.503131	0.284739	0.740804	0.240244	0.82984	0.825957	0.822825	0.842519	-0.38712
cg00514557	0.506422	0.29978	0.506016	0.837718	0.696147	0.316519	0.428801	0.490119	0.833368	0.420612	0.899338	0.921575	0.849455	0.95766	-0.412389
cg00848556	0.12842	0.0870466	0.074331	0.337857	0.479711	0.0632768	0.203588	0.350909	0.0528203	0.0642825	0.532368	0.485878	0.320826	0.784527	-0.40139
cg02334333	0.45318	0.298617	0.270293	0.319314	0.474428	0.22674	0.498457	0.275539	0.245177	0.390412	0.705779	0.736831	0.680886	0.789682	-0.412339
cg07582825	0.546209	0.246816	0.291501	0.808814	0.52218	0.422707	0.419228	0.453158	0.627319	0.226526	0.821106	0.852154	0.757378	0.960325	-0.398698
cg01530466	0.558828	0.416008	0.400062	0.525211	0.383587	0.397342	0.574527	0.295118	0.571292	0.416926	0.698313	0.719698	0.810654	0.810498	-0.348631
cg20007255	0.0977653	0.307286	0.234442	0.358276	0.614095	0.181219	0.263758	0.393128	0.116761	0.219297	0.80202	0.838257	0.62628	0.932882	-0.571039
cg06713429	0.461052	0.372135	0.289651	0.814962	0.584016	0.245505	0.646676	0.448861	0.845768	0.432064	0.888214	0.891347	0.934446	0.939906	-0.45794
cg23206482	0.508901	0.28271	0.334564	0.680607	0.371163	0.332152	0.421748	0.276888	0.742721	0.3279	0.833074	0.832963	0.834232	0.851491	-0.480789
cg10570482	0.691331	0.23548	0.51772	0.685765	0.480796	0.595796	0.547217	0.291465	0.684113	0.429069	0.947944	0.929703	0.911329	0.886982	-0.388047
cg02079236	0.161273	0.334749	0.422324	0.321556	0.37281	0.285163	0.443444	0.2522	0.241549	0.491611	0.802357	0.788473	0.530998	0.896942	-0.467263
cg26107917	0.58055	0.23554	0.297308	0.568948	0.323671	0.369193	0.523178	0.214092	0.701039	0.281866	0.815041	0.831979	0.870806	0.588479	-0.477078
cg02128312	0.117378	0.54009	0.456124	0.35109	0.575746	0.34919	0.527952	0.571274	0.158248	0.327462	0.749944	0.739	0.675659	0.883355	-0.340866
cg03114573	0.616896	0.342532	0.278179	0.330926	0.562622	0.327211	0.474027	0.327157	0.495181	0.579332	0.582179	0.898305	0.954879	0.935328	-0.508537
cg23542356	0.452741	0.375105	0.387763	0.743808	0.539058	0.480084	0.675126	0.243758	0.727	0.504927	0.844035	0.779508	0.847458	0.889275	-0.353241
cg02305113	0.643328	0.282448	0.354209	0.655654	0.668717	0.283197	0.432724	0.768218	0.15998	0.313685	0.810391	0.76639	0.606637	0.974264	-0.394924
cg19032328	0.262695	0.265801	0.154101	0.388588	0.918152	0.334337	0.593251	0.885124	0.0630633	0.252369	0.839191	0.890548	0.774317	0.950573	-0.564801
cg25187161	0.607359	0.703264	0.514407	0.505515	0.627575	0.385573	0.39879	0.241497	0.518188	0.695677	0.871221	0.894497	0.773576	0.929794	-0.366562
cg20942304	0.543825	0.293685	0.273573	0.54543	0.322893	0.33975	0.403309	0.232652	0.612754	0.336202	0.84672	0.733974	0.784956	0.661094	-0.421489
cg15595478	0.216378	0.446303	0.458779	0.363993	0.668794	0.462816	0.45012	0.659571	0.269608	0.67161	0.767185	0.85099	0.794661	0.80467	-0.345216
cg04590790	0.587331	0.357328	0.246283	0.540636	0.357736	0.33395	0.523792	0.565284	0.679434	0.380015	0.890888	0.868344	0.883136	0.949928	-0.435108
cg04894537	0.0511942	0.413224	0.185075	0.316512	0.643225	0.111547	0.226027	0.404937	0.113658	0.225065	0.757484	0.718616	0.544749	0.935327	-0.512504
cg15401418	0.538652	0.150937	0.148479	0.487616	0.757169	0.0891992	0.149788	0.757504	0.0481057	0.246193	0.598652	0.595674	0.548805	0.549089	-0.373817
cg23337386	0.669283	0.267088	0.308371	0.742799	0.495223	0.408973	0.470565	0.296202	0.613172	0.294658	0.908309	0.855949	0.813028	0.932275	-0.44236
cg02328326	0.151964	0.481973	0.463324	0.473563	0.500978	0.497285	0.639564	0.290517	0.539537	0.589788	0.90516	0.876962	0.908906	0.935677	-0.417404
cg02399892	0.64354	0.323162	0.426822	0.818323	0.42283	0.331814	0.515994	0.275529	0.875734	0.445229	0.800868	0.764963	0.822808	0.935951	-0.375813
cg12495897	0.0266934	0.39433	0.165136	0.310527	0.408054	0.152896	0.211163	0.2203	0.0606546	0.282679	0.598681	0.495924	0.376974	0.856463	-0.331571
cg12530994	0.0201082	0.0728723	0.0409447	0.0329884	0.465044	0.0440414	0.0322649	0.239753	0.0218126	0.0466304	0.471836	0.395462	0.145707	0.874723	-0.391156
cg07980426	0.073819	0.619088	0.644334	0.61268	0.93748	0.314723	0.451407	0.768402	0.0733785	0.639444	0.959025	0.941427	0.829171	0.984452	-0.334342
cg03505776	0.0350565	0.230457	0.177363	0.406656	0.732083	0.144314	0.490098	0.367098	0.110503	0.188891	0.822587	0.829541	0.568672	0.977629	-0.61639
cg03317309	0.530986	0.279018	0.282346	0.621881	0.476662	0.346162	0.802869	0.271579	0.765086	0.373258	0.914449	0.78943	0.829096	0.95789	-0.446813
cg16994880	0.722433	0.428537	0.350574	0.490008	0.408754	0.387601	0.402379	0.262023	0.350877	0.339816	0.787994	0.773678	0.807908	0.857377	-0.402961
cg07457820	0.543913	0.513994	0.32564	0.695166	0.65703	0.431411	0.473137	0.277832	0.90619	0.765677	0.955269	0.936358	0.916784	0.959889	-0.41686
cg12765687	0.0413663	0.475921	0.254067	0.317664	0.703126	0.279092	0.513731	0.51957	0.149469	0.603872	0.837098	0.840143	0.934491	0.476156	-0.441828
cg15031335	0.913535	0.332905	0.440257	0.619784	0.40713	0.586486	0.669768	0.241618	0.632562	0.325266	0.925874	0.93978	0.967254	0.933457	-0.423247
cg01246178	0.0468581	0.228981	0.308483	0.691155	0.803585	0.177469	0.151551	0.447725	0.05111	0.326428	0.91847	0.957211	0.795087	0.979135	-0.669109
cg07612877	0.584033	0.206416	0.28694	0.344135	0.254679	0.341348	0.387633	0.172671	0.388963	0.374975	0.706402	0.757458	0.764474	0.766153	-0.418225
cg00507010	0.365113	0.351096	0.284753	0.389198	0.403197	0.340402	0.412525	0.270293	0.334925	0.408318	0.737299	0.670868	0.656695	0.919426	-0.345979
cg10604836	0.169838	0.218003	0.140145	0.404402	0.875551	0.139334	0.217769	0.738327	0.199452	0.602091	0.806227	0.815427	0.772209	0.777921	-0.574188
cg02611479	0.570595	0.324843	0.300424	0.457162	0.334768	0.54223	0.593019	0.565284	0.710631	0.29112	0.808768	0.748961	0.86546	0.911593	-0.337418
cg22713460	0.254665	0.325141	0.600774	0.776948	0.594171	0.639762	0.42844	0.233147	0.201964	0.600447	0.932336	0.830991	0.801737	0.701435	-0.305058
cg16653661	0.728263	0.302873	0.317206	0.716819	0.424049	0.463333	0.56359	0.267893	0.694517	0.337761	0.924414	0.871318	0.886448	0.91607	-0.457568
cg16200071	0.73262	0.362125	0.284887	0.46062	0.407034	0.360517	0.493318	0.373953	0.629075	0.355713	0.783479	0.77129	0.89488	0.831858	-0.417175
cg15847240	0.586022	0.327583	0.308903	0.677266	0.440433	0.391264	0.705886	0.287039	0.779255	0.411558	0.862204	0.827172	0.859939	0.906439	-0.435075
cg22499893	0.247794	0.435249	0.212617	0.278659	0.595752	0.24941	0.589393	0.294781	0.197961	0.830106	0.779209	0.7711	0.865105	0.286287	-0.488434
cg10819807	0.799343	0.315575	0.283273	0.562643	0.337739	0.392186	0.443035	0.309692	0.673816	0.351343	0.843078	0.856712	0.876196	0.0557798	-0.478131
cg23911433	0.0842744	0.417252	0.378875	0.227511	0.512926	0.307725	0.728586	0.330209	0.16752	0.60181	0.922462	0.959488	0.946213	0.964798	-0.598309
cg25164009	0.66663	0.351063	0.316496	0.559878	0.602895	0.522638	0.794604	0.287684	0.916923	0.458573	0.943419	0.938033	0.959487	0.886388	-0.399468
cg01709096	0.624778	0.260953	0.247828	0.284354	0.196928	0.323096	0.366983	0.110532	0.242204	0.229298	0.599331	0.648186	0.587068	0.718864	-0.369368
cg24914818	0.186753	0.515332	0.504289	0.423786	0.560827	0.507668	0.5659	0.631193	0.225738	0.591524	0.84162	0.901669	0.925475	0.709588	-0.360144
cg00775945	0.347812	0.271245	0.269066	0.650193	0.322162	0.373579	0.228697	0.225452	0.751035	0.314218	0.718133	0.611827	0.840284	0.924761	-0.461019
cg05889085	0.114765	0.390591	0.20353	0.684149	0.871107	0.174479	0.482632	0.507335	0.21579	0.241817	0.907445	0.915265	0.778491	0.979309	-0.595151
cg01681502	0.619364	0.296246	0.318927	0.586634	0.375566	0.702689	0.402437	0.276775	0.636571	0.303618	0.901441	0.872417	0.862435	0.913103	-0.497927
cg00484798	0.075476	0.290589	0.427864	0.584988	0.835122	0.372647	0.648558	0.821448	0.108136	0.363805	0.94583	0.95165	0.966368	0.966818	-0.558754
cg15814312	0.0603597	0.361452	0.497195	0.706676	0.717562	0.366142	0.613195	0.472426	0.0392148	0.477644	0.936741	0.929783	0.822088	0.968541	-0.458227
cg20778216	0.0307124	0.231042	0.366177	0.49897	0.931478	0.544702	0.558579	0.445822	0.109038	0.530161	0.907336	0.900019	0.893014	0.985256	-0.431282
cg14680712	0.142209	0.325349	0.330832	0.408582	0.385551	0.329133	0.443589	0.261864	0.233702	0.389328	0.833184	0.778563	0.752845	0.922892	-0.475891
cg09676495	0.407915	0.485064	0.148893	0.439276	0.740513	0.0551883	0.324126	0.465339	0.0584809	0.305094	0.801418	0.742324	0.547897	0.928508	-0.40585
cg14333911	0.0180181	0.221339	0.123703	0.228279	0.6617	0.0444177	0.0628897	0.457565	0.0749098	0.0522851	0.688759	0.480205	0.306504	0.81946	-0.485175
cg04381865	0.276479	0.569588	0.287363	0.549278	0.492145	0.942467	0.483169	0.455015	0.399123	0.644849	0.752586	0.448669	0.957712	0.886143	-0.331708
cg27265004	0.289295	0.408497	0.345086	0.585921	0.645657	0.748558	0.645477	0.46115	0.525062	0.465129	0.799991	0.797549	0.790277	0.937784	-0.303674
cg14446925	0.577742	0.330326	0.481804	0.658659	0.632201	0.552694	0.722086	0.697041	0.74756	0.412368	0.897814	0.939544	0.945054	0.0467589	-0.313708
cg17998403	0.223623	0.680314	0.291434	0.515334	0.89969	0.159763	0.466113	0.691751	0.0267774	0.428623	0.92731	0.903454	0.770952	0.982568	-0.468014
cg17685099	0.894129	0.443204	0.462225	0.499491	0.491563	0.564856	0.662013	0.298605	0.542125	0.516944	0.850493	0.932537	0.935889	0.884211	-0.400157
cg18308901	0.032984	0.128934	0.0465873	0.223938	0.537126	0.0695919	0.0910146	0.547033	0.0254583	0.0777203	0.535644	0.453651	0.301523	0.826837	-0.41028
cg15560692	0.669696	0.219534	0.288144	0.511473	0.394622	0.592681	0.480096	0.230124	0.70615	0.379856	0.812032	0.789228	0.882754	0.907908	-0.410034
cg14462124	0.0434397	0.0907601	0.223173	0.451183	0.519323	0.0805787	0.137631	0.531445	0.0685458	0.166954	0.739632	0.549514	0.460837	0.975899	-0.49228
cg05182393	0.792288	0.411667	0.487177	0.641845	0.455236	0.61068	0.574398	0.244051	0.510447	0.686751	0.921295	0.957485	0.946426	0.943429	-0.402505
cg09047486	0.486064	0.33171	0.126319	0.374096	0.543957	0.48216	0.476567	0.335817	0.134205	0.305091	0.770265	0.610657	0.515418	0.935431	-0.335505
cg03273678	0.0609985	0.44527	0.480146	0.611068	0.533659	0.608455	0.74223	0.288323	0.0644223	0.28973	0.869647	0.75641	0.514811	0.958065	-0.350321
cg25953453	0.860203	0.267452	0.297639	0.52469	0.345325	0.359819	0.48016	0.26954	0.481987	0.334532	0.810766	0.839594	0.69578	0.902781	-0.472608
cg18603547	0.0300028	0.349103	0.247218	0.344587	0.79817	0.319791	0.630118	0.512328	0.0555569	0.295472	0.797685	0.756846	0.528934	0.956902	-0.445076
cg26584329	0.58586	0.268806	0.302568	0.58657	0.314677	0.397121	0.409868	0.259756	0.775114	0.297129	0.829307	0.802126	0.777038	0.924493	-0.459818
cg27288886	0.613186	0.296427	0.225167	0.653376	0.502446	0.250156	0.332912	0.381639	0.535498	0.329975	0.914391	0.916551	0.884416	0.958465	-0.558196
cg20411884	0.0783898	0.235828	0.241843	0.411214	0.393478	0.186669	0.174124	0.237108	0.104416	0.219187	0.784335	0.618871	0.267616	0.844929	-0.474096
cg15050733	0.0371797	0.321999	0.337974	0.61515	0.626249	0.100125	0.213744	0.302828	0.123233	0.498765	0.805081	0.714582	0.556695	0.942942	-0.447418
cg11942930	0.0619452	0.357534	0.164157	0.376314	0.699599	0.198775	0.338696	0.694552	0.0839081	0.600475	0.779543	0.706718	0.647207	0.878795	-0.395015
cg26970983	0.584871	0.344174	0.400688	0.59807	0.394935	0.385026	0.555447	0.276116	0.426003	0.31706	0.70171	0.590872	0.724056	0.811746	-0.315071
cg19558654	0.0437843	0.261953	0.212488	0.526663	0.356175	0.124006	0.156297	0.202645	0.0331307	0.181174	0.610544	0.46298	0.452534	0.924933	-0.344853
cg16483670	0.165094	0.383155	0.557234	0.63627	0.569311	0.340452	0.316463	0.351933	0.272208	0.321874	0.747971	0.787477	0.576671	0.956268	-0.421532
cg24260917	0.219129	0.268016	0.245053	0.373667	0.435982	0.301588	0.436633	0.27737	0.243584	0.199086	0.811858	0.658916	0.554578	0.901073	-0.462694
cg20168849	0.059711	0.264492	0.13757	0.513919	0.723945	0.494137	0.461152	0.467146	0.0433903	0.229314	0.857922	0.78516	0.535357	0.952336	-0.458719
cg03583601	0.102862	0.141285	0.130077	0.35115	0.599252	0.0961418	0.107705	0.585322	0.093976	0.206513	0.521229	0.579229	0.351698	0.852691	-0.414548
cg02372433	0.479122	0.245716	0.302648	0.739326	0.770763	0.352289	0.413985	0.625208	0.549544	0.329339	0.877091	0.900598	0.804583	0.935593	-0.442291
cg22736930	0.690514	0.268706	0.30094	0.470269	0.591059	0.223437	0.185612	0.376782	0.101588	0.589415	0.823467	0.852052	0.4734	0.968412	-0.498899
cg13695027	0.0565936	0.368889	0.234464	0.495329	0.775077	0.157554	0.270764	0.748727	0.127196	0.401972	0.799476	0.812116	0.751608	0.893159	-0.48597
cg21786459	0.313138	0.356165	0.505328	0.462822	0.457256	0.62443	0.665445	0.470078	0.0902381	0.309529	0.846348	0.786842	0.625361	0.917381	-0.356556
cg04499701	0.488142	0.471191	0.587404	0.822726	0.543886	0.43717	0.471592	0.262616	0.873476	0.389383	0.952702	0.816495	0.82683	0.967404	-0.409899
cg24712419	0.633568	0.34523	0.378715	0.723096	0.581305	0.454535	0.610215	0.237503	0.742995	0.371434	0.892491	0.859583	0.839149	0.889708	-0.356725
cg00096008	0.633654	0.268212	0.492827	0.73639	0.482838	0.388951	0.598626	0.26556	0.679281	0.345393	0.813572	0.857114	0.878727	0.795625	-0.34751
cg01532051	0.163436	0.342159	0.360833	0.422906	0.326252	0.307992	0.411145	0.187321	0.199413	0.329657	0.725905	0.727727	0.578629	0.762809	-0.398861
cg26680174	0.0438326	0.269967	0.115451	0.420496	0.585468	0.244431	0.581746	0.530149	0.127062	0.324726	0.875598	0.895912	0.730786	0.968257	-0.588408
cg25913882	0.557324	0.161998	0.0803915	0.770777	0.594693	0.214023	0.289742	0.503275	0.679912	0.133845	0.820967	0.733542	0.541189	0.932711	-0.380746
cg27391117	0.630689	0.304071	0.379861	0.794283	0.47874	0.568233	0.570486	0.277038	0.844468	0.424302	0.89802	0.928989	0.924388	0.92264	-0.400027
cg05228177	0.494502	0.318917	0.683519	0.594326	0.928623	0.42859	0.676674	0.767942	0.239535	0.433895	0.862915	0.863052	0.85562	0.958067	-0.318569
cg01723892	0.017846	0.0563827	0.159381	0.389346	0.685532	0.111813	0.116088	0.62968	0.0331457	0.180721	0.639619	0.791599	0.489628	0.935043	-0.577875
cg27644907	0.044975	0.269748	0.278475	0.346721	0.896322	0.216992	0.337822	0.743369	0.17736	0.424272	0.761658	0.748588	0.746405	0.948961	-0.446975
cg03889013	0.0454463	0.22353	0.199842	0.674818	0.573444	0.102068	0.211151	0.217444	0.108568	0.21941	0.843903	0.572547	0.439066	0.951179	-0.493927
cg08381578	0.310274	0.111166	0.101077	0.343796	0.562753	0.666747	0.776727	0.435135	0.032909	0.0808399	0.860618	0.738012	0.505736	0.911268	-0.47228
cg14218383	0.210302	0.294967	0.388616	0.52155	0.571012	0.25126	0.233201	0.29938	0.23662	0.368517	0.727701	0.640742	0.381431	0.910931	-0.387048
cg03185698	0.646315	0.28064	0.545068	0.518471	0.515146	0.360635	0.767909	0.39121	0.807166	0.393905	0.876764	0.915293	0.905532	0.915004	-0.39346
cg18306198	0.121414	0.511686	0.447943	0.305811	0.44206	0.378216	0.505041	0.263569	0.183751	0.575197	0.812734	0.625839	0.518114	0.98211	-0.309149
cg02889648	0.854694	0.264006	0.266009	0.665931	0.574284	0.524022	0.713233	0.245682	0.669427	0.245168	0.86739	0.848646	0.889977	0.940358	-0.32953
cg02749733	0.2948	0.62604	0.67773	0.727837	0.755697	0.096274	0.395518	0.606986	0.268591	0.393769	0.906953	0.844985	0.734762	0.933699	-0.374717
cg08892613	0.459917	0.171089	0.200803	0.686001	0.692589	0.33228	0.472657	0.618853	0.690038	0.383436	0.821023	0.85984	0.909119	0.133914	-0.374144
cg01575193	0.0569132	0.453764	0.297176	0.367447	0.505644	0.412576	0.60419	0.23722	0.186524	0.618428	0.929338	0.936387	0.90633	0.959787	-0.542851
cg03192469	0.602059	0.259055	0.297836	0.648006	0.679999	0.416752	0.371308	0.42117	0.630193	0.604438	0.783877	0.854714	0.847562	0.537001	-0.304105
cg05858074	0.609734	0.388941	0.437616	0.70005	0.485084	0.360428	0.65781	0.268808	0.866573	0.684618	0.915956	0.893924	0.91485	0.94351	-0.367994
cg20303231	0.312418	0.408721	0.413509	0.707431	0.533858	0.478689	0.537175	0.397583	0.739565	0.411171	0.862514	0.804987	0.917398	0.0617314	-0.387651
cg11118962	0.234058	0.121095	0.166585	0.463065	0.413378	0.131931	0.132101	0.235661	0.219541	0.0962494	0.569032	0.651577	0.431245	0.906339	-0.417241
cg09591519	0.620711	0.570258	0.605421	0.565738	0.651216	0.200402	0.457691	0.43827	0.439053	0.314618	0.844952	0.789886	0.726778	0.953169	-0.305705
cg00767573	0.594785	0.284991	0.283833	0.619064	0.496467	0.285125	0.558962	0.392122	0.559565	0.329713	0.817739	0.931368	0.926621	0.915501	-0.476767
cg00155676	0.365217	0.174436	0.157903	0.496889	0.547877	0.346761	0.396621	0.295449	0.639042	0.15423	0.731013	0.721862	0.714095	0.767307	-0.370449
cg27380525	0.852042	0.356278	0.269851	0.621581	0.513221	0.306521	0.547153	0.304207	0.746849	0.399461	0.839592	0.821295	0.833857	0.909393	-0.380383
cg06370132	0.133426	0.233908	0.255708	0.45116	0.65804	0.13635	0.306749	0.428944	0.388779	0.294472	0.709269	0.607326	0.50824	0.920116	-0.357687
cg16753354	0.244237	0.170758	0.133	0.602518	0.645351	0.0558404	0.24719	0.284237	0.072194	0.253799	0.878717	0.753276	0.477831	0.95669	-0.570283
cg27399879	0.410979	0.303374	0.185741	0.707764	0.680806	0.522226	0.686633	0.541824	0.536468	0.129617	0.877562	0.906087	0.93211	0.899353	-0.373373
cg17769793	0.326433	0.307787	0.365438	0.37846	0.321556	0.251804	0.370378	0.246563	0.231662	0.262611	0.664114	0.728134	0.445125	0.886224	-0.381453
cg14707990	0.0247376	0.239234	0.208092	0.426352	0.330553	0.178544	0.130701	0.239682	0.0459917	0.130813	0.848797	0.62631	0.300498	0.948392	-0.544235
cg27609217	0.369289	0.466265	0.531818	0.597419	0.587443	0.263372	0.498026	0.28982	0.11406	0.646437	0.912456	0.905987	0.71443	0.960933	-0.427076
cg26555801	0.348566	0.288046	0.296403	0.409673	0.330837	0.328567	0.417012	0.238818	0.559165	0.306997	0.776875	0.85599	0.785378	0.45914	-0.451425
cg11036495	0.692986	0.334028	0.386268	0.793241	0.57698	0.550685	0.673409	0.252888	0.851526	0.353429	0.960214	0.974422	0.977425	0.945322	-0.403486
cg07682843	0.299328	0.227369	0.267916	0.492307	0.679987	0.174677	0.472353	0.414919	0.201653	0.193703	0.802572	0.671206	0.553382	0.974746	-0.453267
cg16558307	0.520796	0.239568	0.333486	0.61352	0.482818	0.382838	0.579161	0.312363	0.510211	0.326391	0.811413	0.818687	0.721214	0.714158	-0.333485
cg14431020	0.699584	0.469735	0.408332	0.793034	0.790495	0.300243	0.396654	0.373373	0.20153	0.484087	0.856454	0.85097	0.75796	0.945023	-0.414678
cg18537988	0.458744	0.323394	0.237687	0.50628	0.321087	0.381513	0.479293	0.351882	0.623705	0.214125	0.731756	0.623493	0.735338	0.852764	-0.366849
cg07158237	0.429137	0.234419	0.232662	0.711565	0.649939	0.414979	0.37232	0.359076	0.59314	0.319036	0.831328	0.72797	0.73877	0.893501	-0.391399
cg06168950	0.110094	0.41845	0.592514	0.428382	0.50736	0.594377	0.694415	0.271391	0.40316	0.638966	0.904701	0.956622	0.958623	0.943399	-0.482139
cg19138090	0.453953	0.283549	0.360592	0.729138	0.449638	0.385348	0.441916	0.225633	0.741339	0.4829	0.86138	0.869711	0.842484	0.970392	-0.419769
cg17598480	0.0916073	0.214723	0.211527	0.284126	0.516316	0.198946	0.237526	0.221444	0.0429971	0.124921	0.506446	0.535463	0.234026	0.704398	-0.307829
cg15441605	0.130215	0.302987	0.170372	0.621892	0.332734	0.231227	0.454619	0.735253	0.554574	0.243995	0.718704	0.708929	0.492908	0.940059	-0.395956
cg12437809	0.675268	0.519763	0.568112	0.663695	0.509447	0.393206	0.407464	0.29171	0.796167	0.654344	0.945514	0.912801	0.898857	0.886279	-0.361892
cg06522188	0.8896	0.282687	0.275145	0.592667	0.270578	0.369659	0.36885	0.565284	0.652226	0.414042	0.902486	0.807045	0.892231	0.921653	-0.505508
cg14551152	0.312802	0.310081	0.321203	0.362882	0.375276	0.281016	0.410294	0.255883	0.295076	0.325607	0.592205	0.707076	0.7116	0.604885	-0.338978
cg23842156	0.379991	0.311983	0.449511	0.389155	0.559558	0.426032	0.636021	0.346273	0.0424627	0.281152	0.741778	0.784069	0.542165	0.945076	-0.37835
cg03190737	0.392545	0.0680607	0.435355	0.486475	0.879256	0.615804	0.514702	0.608463	0.199272	0.143973	0.73214	0.874688	0.585852	0.968974	-0.342499
cg11460986	0.639477	0.27226	0.430728	0.784789	0.658075	0.429763	0.436196	0.520589	0.800906	0.281955	0.92882	0.908339	0.969724	0.902826	-0.440187
cg03720170	0.774964	0.358017	0.367369	0.686331	0.403751	0.590677	0.699575	0.26873	0.795571	0.376326	0.905929	0.866256	0.894417	0.91736	-0.402959
cg08995882	0.581135	0.253793	0.261453	0.65537	0.440951	0.318914	0.368021	0.247362	0.603409	0.347701	0.824373	0.709166	0.757189	0.916625	-0.43292
cg26258396	0.472169	0.346564	0.174789	0.60127	0.695078	0.583165	0.464936	0.402147	0.851181	0.36789	0.774379	0.784863	0.880104	0.860858	-0.354308
cg09914358	0.26025	0.33038	0.176973	0.299866	0.360684	0.229167	0.428269	0.204576	0.20637	0.214214	0.624846	0.581701	0.587965	0.71474	-0.361697
cg26875852	0.498196	0.298016	0.325083	0.791928	0.926904	0.426394	0.592587	0.543021	0.175553	0.472771	0.876855	0.83211	0.72372	0.97526	-0.368999
cg02580308	0.598387	0.266445	0.280581	0.74737	0.474738	0.362344	0.558071	0.311999	0.69325	0.346897	0.741704	0.800131	0.678274	0.845378	-0.352377
cg07356135	0.524296	0.294154	0.242197	0.377514	0.320286	0.388246	0.438877	0.239867	0.393339	0.331624	0.532585	0.679258	0.888624	0.784848	-0.377484
cg06640991	0.177869	0.327986	0.160025	0.327915	0.595871	0.111089	0.365959	0.64874	0.0236775	0.194127	0.783198	0.502334	0.418178	0.944864	-0.381745
cg20647560	0.0369017	0.383699	0.270478	0.531119	0.716114	0.515262	0.332391	0.646808	0.0530404	0.273794	0.789637	0.784491	0.648163	0.9455	-0.429019
cg09337062	0.441363	0.313324	0.267576	0.740923	0.402672	0.369277	0.52407	0.251161	0.489383	0.294441	0.809465	0.783871	0.843118	0.941492	-0.440317
cg00160464	0.43894	0.0785303	0.402957	0.755332	0.825084	0.373555	0.403954	0.515326	0.606674	0.250321	0.858952	0.880524	0.723769	0.983128	-0.448291
cg12799029	0.0304968	0.0475781	0.0440762	0.13032	0.219936	0.0726492	0.0606635	0.111979	0.0414776	0.121927	0.478899	0.447977	0.292316	0.798037	-0.396781
cg26895405	0.529687	0.400639	0.401157	0.823285	0.51246	0.542759	0.671791	0.208795	0.827459	0.440404	0.9222	0.899194	0.856991	0.823603	-0.357019
cg10729878	0.0352546	0.151126	0.233728	0.393577	0.26032	0.185307	0.115282	0.259734	0.0608488	0.210879	0.584828	0.483428	0.357625	0.920679	-0.336035
cg05697766	0.0720373	0.357067	0.412152	0.388437	0.708342	0.0922285	0.183542	0.416183	0.116786	0.542994	0.84495	0.940167	0.741722	0.939604	-0.519525
cg24763467	0.814264	0.353087	0.354912	0.396504	0.325384	0.437309	0.545884	0.200451	0.579996	0.359292	0.841375	0.88067	0.818693	0.825331	-0.455455
cg25649889	0.872399	0.285351	0.293988	0.510954	0.358711	0.450781	0.633685	0.251456	0.785459	0.455525	0.826477	0.817164	0.777911	0.959787	-0.368667
cg15242577	0.435485	0.18081	0.309379	0.465031	0.821192	0.266745	0.484174	0.725071	0.627154	0.217947	0.831465	0.764107	0.727451	0.764041	-0.313816
cg04739648	0.580719	0.290377	0.22425	0.73114	0.502865	0.0618427	0.556219	0.293577	0.795929	0.413003	0.846399	0.864623	0.84072	0.934765	-0.397577
cg18523886	0.06694	0.165664	0.24624	0.448622	0.578002	0.220973	0.163378	0.346183	0.0766577	0.230948	0.864329	0.798184	0.649138	0.731041	-0.538652
cg11364926	0.691313	0.441315	0.596789	0.512594	0.472157	0.425075	0.765873	0.270897	0.713366	0.529106	0.956578	0.972756	0.975889	0.964527	-0.447791
cg00302761	0.591419	0.318166	0.295915	0.498838	0.389993	0.407328	0.438752	0.294111	0.68232	0.387239	0.747495	0.75162	0.860234	0.815717	-0.385008
cg26554196	0.403411	0.265958	0.417593	0.822473	0.440932	0.615837	0.859477	0.215098	0.683769	0.309507	0.919519	0.776963	0.906133	0.979812	-0.483564
cg13384629	0.893607	0.357079	0.40671	0.685769	0.377578	0.64943	0.683056	0.288192	0.750027	0.443172	0.958006	0.965693	0.962005	0.966421	-0.417548
cg02287909	0.103715	0.474906	0.288568	0.622259	0.651983	0.524577	0.442802	0.311961	0.315027	0.465988	0.863593	0.813179	0.601211	0.968149	-0.383991
cg14703434	0.0306494	0.0757293	0.0501444	0.25392	0.562119	0.0439711	0.112414	0.27457	0.0322724	0.0701352	0.539178	0.409744	0.163475	0.858589	-0.401529
cg09995104	0.0171575	0.059118	0.04751	0.125469	0.60561	0.0456044	0.062301	0.312917	0.0211317	0.0865051	0.631699	0.735392	0.498974	0.504429	-0.507354
cg10338578	0.334729	0.212005	0.317141	0.681038	0.367457	0.242937	0.412525	0.147255	0.467182	0.215145	0.82896	0.728312	0.582441	0.890022	-0.452701
cg22511052	0.271338	0.401862	0.38046	0.282906	0.336455	0.361811	0.410156	0.289235	0.263731	0.376492	0.863357	0.87855	0.548311	0.798234	-0.481662
cg17840051	0.495627	0.225882	0.345357	0.429686	0.312511	0.362493	0.534236	0.174705	0.409336	0.388269	0.682966	0.745776	0.749319	0.766651	-0.372167
cg10533725	0.181743	0.177487	0.173415	0.502588	0.832716	0.112748	0.220479	0.569006	0.120256	0.288389	0.756309	0.83964	0.723468	0.960612	-0.596863
cg14069133	0.110763	0.0926158	0.0936572	0.328925	0.529472	0.0775581	0.177847	0.614234	0.145346	0.109741	0.846754	0.605254	0.455272	0.914302	-0.59795
cg01825090	0.674869	0.302204	0.297907	0.665145	0.464963	0.413703	0.485863	0.280772	0.676246	0.355118	0.933678	0.951726	0.951622	0.97006	-0.512341
cg17463355	0.795352	0.339768	0.504823	0.462933	0.372302	0.512775	0.650359	0.269726	0.481509	0.428078	0.806187	0.847602	0.840478	0.771642	-0.351111
cg24456235	0.707243	0.292069	0.167364	0.526903	0.393438	0.395145	0.471319	0.335224	0.630779	0.515619	0.785273	0.714208	0.845976	0.963086	-0.382392
cg22397365	0.755341	0.449601	0.34107	0.385383	0.342691	0.479354	0.56949	0.278808	0.539369	0.44069	0.861679	0.850038	0.868974	0.795699	-0.410713
cg20992708	0.16332	0.61984	0.120485	0.626636	0.833597	0.135951	0.266535	0.706097	0.254814	0.385465	0.917531	0.814496	0.741301	0.967131	-0.540014
cg15381133	0.260877	0.387678	0.287623	0.631944	0.542742	0.327781	0.482552	0.305336	0.138486	0.349015	0.639523	0.598545	0.829845	0.945589	-0.396286
cg24774961	0.190166	0.44786	0.506167	0.769788	0.897412	0.488103	0.624747	0.507518	0.594565	0.660171	0.963448	0.963664	0.959455	0.976235	-0.412515
cg04134539	0.200654	0.226177	0.174042	0.536569	0.673792	0.244571	0.281737	0.489798	0.139396	0.201195	0.918642	0.694494	0.52011	0.972331	-0.571195
cg02153041	0.362523	0.288066	0.161568	0.546586	0.659096	0.315447	0.441106	0.573432	0.455659	0.27312	0.800714	0.678429	0.609135	0.854002	-0.337757
cg07628474	0.561022	0.443377	0.398649	0.531935	0.928521	0.682635	0.683326	0.675975	0.0791828	0.574148	0.922084	0.980576	0.893046	0.976992	-0.381953
cg15329935	0.0357391	0.301188	0.26122	0.374188	0.522497	0.222578	0.171436	0.30464	0.0809295	0.289958	0.865753	0.8079	0.551644	0.958015	-0.561238
cg10509604	0.628052	0.245323	0.499423	0.662516	0.776324	0.377764	0.490316	0.592974	0.713737	0.486996	0.790375	0.851745	0.863654	0.903167	-0.311501
cg08941853	0.101488	0.0803258	0.102815	0.13303	0.507126	0.153534	0.336235	0.260492	0.0378568	0.0644494	0.5402	0.617211	0.342425	0.853948	-0.460783
cg22530144	0.161962	0.0428561	0.167349	0.528908	0.654899	0.0572727	0.0874031	0.385956	0.0966619	0.0325203	0.488567	0.535747	0.351057	0.900839	-0.382845
cg18100950	0.352385	0.230136	0.358437	0.755028	0.451827	0.260445	0.258231	0.197209	0.487313	0.27003	0.725631	0.769479	0.445517	0.944863	-0.436347
cg14314661	0.0375107	0.105228	0.14715	0.269138	0.590708	0.0689066	0.0833741	0.404462	0.0263886	0.0870611	0.603547	0.59044	0.411927	0.923091	-0.500849
cg27283417	0.381041	0.0408515	0.129841	0.536765	0.472682	0.190941	0.143684	0.250117	0.24941	0.0568158	0.632796	0.603738	0.33472	0.902703	-0.398092
cg24625810	0.234999	0.343521	0.315648	0.321656	0.337568	0.375303	0.40775	0.290375	0.307873	0.374727	0.765146	0.672803	0.688444	0.881584	-0.397183
cg04315234	0.498232	0.266247	0.393507	0.646461	0.389714	0.409358	0.48434	0.565284	0.659577	0.326673	0.877238	0.846399	0.920947	0.90927	-0.446405
cg25515258	0.174543	0.329801	0.501979	0.505058	0.680622	0.322837	0.404904	0.439269	0.0571855	0.283148	0.746146	0.600946	0.513119	0.983014	-0.306193
cg06565379	0.0349489	0.173994	0.232573	0.492319	0.622298	0.110568	0.226002	0.226557	0.0342073	0.163326	0.702039	0.737795	0.285986	0.963324	-0.519919
cg03860284	0.0675775	0.223006	0.145957	0.116856	0.755279	0.104842	0.0656612	0.271689	0.10709	0.0896898	0.513902	0.351663	0.0745731	0.961986	-0.32081
cg00253735	0.758647	0.278609	0.420439	0.39395	0.357523	0.425067	0.472584	0.252802	0.171369	0.212838	0.76642	0.815126	0.251387	0.949926	-0.415036
cg00581152	0.0373316	0.375497	0.407253	0.583098	0.783461	0.39422	0.6832	0.732882	0.276731	0.566216	0.799574	0.962769	0.890889	0.949205	-0.433313
cg01566282	0.875353	0.353293	0.457707	0.63888	0.388632	0.544035	0.590292	0.284587	0.534802	0.614321	0.896954	0.912766	0.925065	0.931799	-0.379497
cg16647844	0.0255796	0.0577475	0.0748325	0.442432	0.556393	0.283441	0.126185	0.433527	0.0443898	0.0413324	0.478776	0.642422	0.302215	0.95541	-0.460091
cg27486909	0.916872	0.399307	0.433571	0.545813	0.332926	0.487043	0.463155	0.277413	0.763085	0.479584	0.787129	0.805679	0.792576	0.847646	-0.327758
cg12813510	0.582142	0.32057	0.428091	0.622084	0.332853	0.312301	0.649249	0.244328	0.487564	0.618706	0.904356	0.935916	0.907627	0.976486	-0.463944
cg20337822	0.041609	0.292599	0.0998688	0.23897	0.942913	0.123461	0.27359	0.785349	0.115147	0.530324	0.883021	0.966599	0.861859	0.97822	-0.66853
cg10142969	0.522454	0.200512	0.321838	0.906353	0.658017	0.480317	0.512641	0.671229	0.763079	0.308176	0.915514	0.725586	0.747924	0.914244	-0.313536
cg10208303	0.68816	0.348983	0.342221	0.571864	0.307161	0.370712	0.43574	0.209545	0.6977	0.45012	0.920632	0.857719	0.894823	0.8459	-0.473045
cg08164777	0.667452	0.34697	0.333976	0.629289	0.350972	0.414165	0.802586	0.249358	0.850195	0.2917	0.868037	0.837713	0.872726	0.855507	-0.479204
cg21261235	0.333051	0.440849	0.245504	0.491732	0.617378	0.687454	0.621719	0.443325	0.128781	0.205538	0.893561	0.703643	0.631245	0.960618	-0.356515
cg05944004	0.442615	0.254337	0.220699	0.885299	0.805426	0.329524	0.519161	0.615415	0.611639	0.286076	0.788772	0.789326	0.783842	0.852377	-0.308161
cg01928794	0.5962	0.455705	0.394112	0.457886	0.365822	0.467198	0.529831	0.189292	0.372984	0.61083	0.841544	0.868152	0.751687	0.922946	-0.398052
cg14526671	0.523129	0.27659	0.178056	0.566188	0.817988	0.319919	0.389177	0.56022	0.360049	0.32519	0.922116	0.839564	0.779208	0.627411	-0.434773
cg18729298	0.0317256	0.157036	0.0308018	0.356707	0.677679	0.121055	0.115965	0.284464	0.0340632	0.0617965	0.568114	0.582203	0.426327	0.946385	-0.456648
cg24500972	0.169251	0.279528	0.280518	0.400557	0.505715	0.314541	0.391236	0.308817	0.224851	0.288689	0.820745	0.808764	0.559685	0.964806	-0.516001
cg09726198	0.165994	0.27343	0.185729	0.448235	0.771447	0.379871	0.305617	0.672685	0.272743	0.471769	0.83334	0.88977	0.69492	0.849348	-0.4986
cg10225149	0.490754	0.376612	0.505017	0.397267	0.536327	0.386203	0.627043	0.264299	0.194426	0.475251	0.748292	0.751023	0.668087	0.945947	-0.313398
cg15132173	0.119833	0.393523	0.26492	0.667771	0.664603	0.599774	0.712177	0.37029	0.112136	0.258043	0.957818	0.832211	0.707408	0.980893	-0.513108
cg12238465	0.0371102	0.254373	0.239955	0.397534	0.340763	0.131101	0.28709	0.222189	0.167391	0.286125	0.768072	0.666084	0.361445	0.643222	-0.407489
cg19954357	0.0611977	0.204291	0.220058	0.476303	0.690558	0.110463	0.223428	0.603783	0.132394	0.288091	0.809906	0.647027	0.56216	0.959658	-0.506724
cg23820983	0.709292	0.444482	0.435408	0.568976	0.472976	0.510222	0.705578	0.265476	0.594577	0.571461	0.932312	0.958774	0.957077	0.713734	-0.405095
cg13417066	0.363667	0.277325	0.150038	0.637204	0.444935	0.340397	0.410518	0.368424	0.141602	0.251707	0.817784	0.856652	0.470933	0.936584	-0.485186
cg13939602	0.0750856	0.158957	0.182094	0.413036	0.505605	0.0973361	0.275988	0.297575	0.0960965	0.424654	0.67006	0.651461	0.31584	0.915424	-0.43172
cg17851868	0.552465	0.309236	0.290008	0.657617	0.632227	0.492363	0.423835	0.46572	0.763616	0.361804	0.83581	0.773571	0.725239	0.951472	-0.325649
cg03477860	0.531105	0.288	0.326683	0.636788	0.341414	0.378761	0.385584	0.231729	0.362168	0.368708	0.729379	0.706901	0.766034	0.917858	-0.382268
cg17193237	0.346157	0.176505	0.338586	0.956691	0.926253	0.5326	0.67325	0.649803	0.610774	0.43829	0.983246	0.971431	0.968884	0.958111	-0.398471
cg07757701	0.565902	0.241104	0.291561	0.576374	0.343721	0.451822	0.605217	0.191784	0.509249	0.253354	0.656283	0.74348	0.755247	0.547607	-0.30211
cg10816468	0.326593	0.402382	0.183596	0.804151	0.796892	0.398533	0.508462	0.499075	0.645811	0.299099	0.940171	0.842191	0.760811	0.948679	-0.440453
cg08564601	0.199147	0.274197	0.0496394	0.0664862	0.513538	0.0479427	0.372551	0.464776	0.046947	0.201896	0.710962	0.637144	0.504293	0.868816	-0.473532
cg11998579	0.522195	0.272936	0.480888	0.788986	0.4512	0.407416	0.39508	0.565284	0.797926	0.338078	0.919434	0.910559	0.908702	0.977578	-0.448953
cg05373293	0.571116	0.195653	0.305856	0.732832	0.621469	0.463803	0.563724	0.530361	0.764943	0.351679	0.908934	0.88795	0.838393	0.70144	-0.316129
cg00763223	0.567173	0.217046	0.239716	0.69742	0.564681	0.351545	0.501084	0.393905	0.63482	0.35145	0.821884	0.857771	0.829877	0.852374	-0.393631
cg02117095	0.46122	0.283813	0.199409	0.468744	0.659342	0.534679	0.632068	0.40002	0.0510517	0.217073	0.813742	0.690601	0.404598	0.938681	-0.321552
cg25262801	0.684494	0.378472	0.432843	0.902431	0.60704	0.43712	0.644949	0.296619	0.874301	0.515113	0.859687	0.879777	0.793526	0.929752	-0.308655
cg13261390	0.871199	0.433622	0.412	0.462058	0.380885	0.458147	0.599916	0.26555	0.39712	0.481157	0.911102	0.882774	0.86073	0.934559	-0.451054
cg18339589	0.454927	0.166192	0.328883	0.587586	0.315176	0.472493	0.513898	0.132573	0.502576	0.221504	0.785239	0.694917	0.788314	0.840977	-0.394872
cg20369140	0.0336159	0.809478	0.417814	0.355225	0.885156	0.263585	0.260103	0.651268	0.075131	0.515214	0.760654	0.773512	0.844809	0.980507	-0.422641
cg13977660	0.671235	0.247498	0.281138	0.354239	0.26871	0.347706	0.371607	0.186077	0.326324	0.291271	0.675588	0.744587	0.688026	0.734833	-0.402632
cg14411211	0.308597	0.597828	0.31203	0.429854	0.740265	0.376564	0.531288	0.61352	0.174733	0.760246	0.820376	0.789326	0.796487	0.974281	-0.32786
cg18078155	0.623596	0.286262	0.356769	0.710303	0.502441	0.366478	0.378551	0.352863	0.698382	0.302893	0.835497	0.787529	0.780863	0.928879	-0.438999
cg22604134	0.0443734	0.203452	0.201271	0.412124	0.3788	0.308796	0.473288	0.241145	0.0659066	0.209254	0.809433	0.585716	0.447003	0.942087	-0.472375
cg23031183	0.680545	0.287494	0.336108	0.532261	0.368766	0.491258	0.509957	0.270295	0.577899	0.291211	0.79095	0.765245	0.812412	0.852383	-0.371669
cg26981076	0.375756	0.463808	0.372146	0.487743	0.924109	0.366733	0.613095	0.770995	0.0851317	0.318441	0.704841	0.870972	0.757004	0.836173	-0.376806
cg23239846	0.270017	0.526046	0.25498	0.668411	0.716548	0.200966	0.139657	0.688905	0.336977	0.29171	0.786075	0.705048	0.547905	0.906002	-0.431218
cg21846161	0.785677	0.347676	0.284413	0.397497	0.371493	0.482812	0.516479	0.256782	0.46206	0.340938	0.707478	0.795582	0.855569	0.88662	-0.44108
cg10539865	0.590679	0.302542	0.286497	0.406021	0.276183	0.336742	0.407704	0.24717	0.679302	0.330056	0.838966	0.835916	0.829726	0.840896	-0.504042
cg25615174	0.417325	0.288541	0.496192	0.909632	0.844179	0.581649	0.589826	0.697718	0.677605	0.401603	0.93974	0.912799	0.921484	0.803831	-0.331404
cg07109813	0.499085	0.214571	0.263024	0.555506	0.409378	0.224241	0.497249	0.284032	0.553881	0.291162	0.732729	0.719948	0.625015	0.86364	-0.376069
cg04657382	0.0190143	0.121806	0.121102	0.178779	0.620448	0.142439	0.162822	0.292801	0.0962327	0.0673655	0.629558	0.49911	0.342527	0.792923	-0.432211
cg26695300	0.0636651	0.205378	0.154698	0.722445	0.727007	0.351986	0.168821	0.465353	0.0936554	0.272312	0.779065	0.88577	0.714124	0.751893	-0.526634
cg26079073	0.611062	0.340899	0.205891	0.6823	0.691116	0.338213	0.425412	0.411655	0.663616	0.688956	0.897396	0.793666	0.654469	0.930201	-0.327294
cg16389050	0.528037	0.177338	0.245214	0.255406	0.625921	0.234346	0.249035	0.679625	0.0203275	0.116426	0.601149	0.734209	0.528537	0.893245	-0.420554
cg14551693	0.12654	0.0653367	0.0794517	0.463111	0.881651	0.0717533	0.233571	0.764016	0.156926	0.184001	0.92255	0.890009	0.784819	0.974756	-0.735816
cg22020227	0.596416	0.249866	0.265289	0.499527	0.361578	0.332085	0.368172	0.224859	0.408674	0.271609	0.490786	0.751695	0.666381	0.905343	-0.362206
cg27657537	0.0341801	0.069993	0.0484811	0.18028	0.277379	0.0325976	0.0634707	0.46138	0.0605001	0.0850707	0.496728	0.344916	0.0881932	0.810241	-0.35409
cg23816544	0.697163	0.533912	0.553547	0.389396	0.540547	0.442318	0.370868	0.281361	0.285225	0.63834	0.842413	0.837715	0.79553	0.929345	-0.351949
cg20013177	0.468734	0.247723	0.321481	0.642799	0.42619	0.36723	0.611516	0.264334	0.746141	0.278882	0.75266	0.750567	0.648429	0.936577	-0.354903
cg22579471	0.0761699	0.532704	0.185678	0.32962	0.576388	0.137939	0.281343	0.363036	0.128575	0.26734	0.732704	0.599236	0.521312	0.864436	-0.391628
cg02174791	0.561351	0.216024	0.245022	0.647181	0.602086	0.427531	0.458806	0.38989	0.0497975	0.149677	0.871794	0.76524	0.523667	0.883627	-0.409806
cg00299070	0.550032	0.120019	0.169586	0.435312	0.29338	0.429469	0.410155	0.0967281	0.474844	0.124339	0.944564	0.963147	0.931386	0.940949	-0.590989
cg26641785	0.689931	0.32562	0.298179	0.591448	0.402154	0.390987	0.61716	0.258002	0.773372	0.318191	0.870268	0.853273	0.898958	0.93609	-0.488043
cg18181906	0.740126	0.155473	0.147054	0.369236	0.290454	0.395184	0.468055	0.206569	0.440806	0.186584	0.775166	0.812103	0.890922	0.80359	-0.478001
cg14016406	0.624223	0.367277	0.425428	0.426019	0.301735	0.52336	0.546286	0.234193	0.276194	0.392395	0.931379	0.702107	0.597828	0.96197	-0.407831
cg25019274	0.0534117	0.431867	0.198955	0.375855	0.880543	0.160444	0.318231	0.896021	0.194178	0.530213	0.806121	0.899593	0.820317	0.934906	-0.512912
cg10840822	0.726263	0.390448	0.443108	0.497385	0.58603	0.48214	0.716519	0.275608	0.348885	0.428402	0.858375	0.833189	0.848699	0.902749	-0.390913
cg16859890	0.468689	0.206304	0.16954	0.278006	0.694443	0.148516	0.208289	0.465312	0.165361	0.254957	0.757838	0.783494	0.586754	0.770456	-0.532524
cg20375030	0.0239277	0.326758	0.1466	0.155898	0.505571	0.135431	0.212179	0.5978	0.130956	0.29623	0.630193	0.644588	0.592301	0.862864	-0.453352
cg06079082	0.039642	0.141262	0.148874	0.449201	0.615784	0.20143	0.260377	0.559552	0.0668998	0.0463332	0.62848	0.585954	0.386197	0.891986	-0.432065
cg26400835	0.577507	0.359657	0.439192	0.877459	0.496174	0.547523	0.634065	0.246425	0.728058	0.523968	0.828481	0.880991	0.868931	0.825399	-0.31296
cg15939920	0.449972	0.519489	0.449532	0.518763	0.871657	0.461562	0.590942	0.873351	0.133922	0.495168	0.837247	0.845261	0.723896	0.915771	-0.334288
cg12769118	0.0200784	0.10147	0.131975	0.383613	0.647544	0.0880356	0.250427	0.69248	0.0424187	0.13511	0.806039	0.569038	0.450104	0.515111	-0.408533
cg19627034	0.093339	0.0852409	0.0920387	0.405208	0.523712	0.0750918	0.0984251	0.303713	0.0670047	0.070023	0.610644	0.589484	0.385523	0.865124	-0.507375
cg25071674	0.856736	0.441356	0.361387	0.424177	0.331758	0.452198	0.432058	0.241781	0.726019	0.485328	0.819231	0.776218	0.746639	0.793074	-0.347939
cg05082781	0.0522682	0.25641	0.16814	0.315658	0.325367	0.120153	0.157565	0.217411	0.102712	0.0891701	0.799465	0.599492	0.357329	0.803119	-0.536627
cg23139521	0.0345498	0.31684	0.115344	0.426129	0.789879	0.189715	0.662336	0.775652	0.0312474	0.247456	0.859586	0.893662	0.731724	0.972731	-0.594476
cg10316270	0.76713	0.305702	0.269402	0.549902	0.438086	0.388939	0.377949	0.270257	0.557752	0.386977	0.930446	0.919847	0.903616	0.706388	-0.523773
cg07820317	0.0439154	0.128379	0.0752535	0.147815	0.693374	0.08141	0.0768609	0.700172	0.0480536	0.0896103	0.595172	0.477908	0.37725	0.444376	-0.375632
cg00264110	0.157002	0.526884	0.240344	0.324393	0.517197	0.486839	0.26652	0.471441	0.0862523	0.197418	0.851132	0.564569	0.492185	0.963362	-0.412394
cg21553977	0.492943	0.62675	0.600646	0.333352	0.970016	0.601686	0.535213	0.918288	0.232277	0.538325	0.860855	0.94313	0.784385	0.958195	-0.332507
cg22636811	0.392156	0.284181	0.292945	0.808376	0.697838	0.571362	0.475234	0.419631	0.684177	0.358797	0.889512	0.85592	0.889138	0.896989	-0.441892
cg00190338	0.732589	0.251124	0.4041	0.668722	0.447293	0.433409	0.382245	0.199143	0.559354	0.350842	0.924773	0.915797	0.937865	0.954811	-0.512565
cg15223191	0.377196	0.434976	0.221556	0.333516	0.854143	0.332815	0.466213	0.530818	0.0924949	0.489836	0.92183	0.960025	0.843942	0.968576	-0.534842
cg06640662	0.746929	0.300505	0.342737	0.642693	0.376913	0.502955	0.439843	0.232024	0.77988	0.397768	0.829805	0.768062	0.816022	0.924938	-0.404108
cg05598773	0.294016	0.368061	0.361323	0.542479	0.450976	0.314857	0.463153	0.263142	0.51392	0.378968	0.93983	0.915323	0.915868	0.967463	-0.554334
cg09586210	0.036569	0.524637	0.48868	0.72411	0.819555	0.191647	0.542558	0.510827	0.101295	0.443096	0.93395	0.973777	0.961359	0.988706	-0.467814
cg04960007	0.657352	0.299652	0.201284	0.699757	0.340693	0.36677	0.619894	0.270332	0.681301	0.298182	0.834156	0.755384	0.747385	0.843223	-0.441039
cg15972391	0.437215	0.457	0.451496	0.33756	0.336134	0.453885	0.467818	0.298573	0.26576	0.623386	0.849259	0.774982	0.704354	0.896048	-0.367765
cg25942059	0.533219	0.192611	0.165665	0.385382	0.343201	0.270806	0.474287	0.158057	0.370875	0.221951	0.84871	0.786563	0.818211	0.908477	-0.526457
cg23425197	0.110501	0.42122	0.235704	0.0230812	0.49638	0.0486299	0.11272	0.614442	0.0210519	0.0745268	0.509318	0.307207	0.319343	0.968421	-0.30272
cg09667806	0.706713	0.348877	0.346739	0.607535	0.449936	0.366099	0.481879	0.268083	0.720381	0.363785	0.917471	0.776655	0.924267	0.913624	-0.50753
cg07038690	0.0853348	0.176656	0.238565	0.553848	0.672436	0.0914399	0.113883	0.281185	0.196057	0.157482	0.543934	0.722781	0.617279	0.574003	-0.409285
cg27421422	0.704431	0.337793	0.40278	0.656724	0.356584	0.528704	0.585146	0.2485	0.588564	0.391871	0.814881	0.856052	0.86334	0.912158	-0.393954
cg03550208	0.540055	0.287171	0.314685	0.64503	0.54545	0.300361	0.449615	0.25918	0.692325	0.445472	0.871505	0.824472	0.737889	0.927425	-0.400445
cg04437881	0.404792	0.444567	0.280365	0.541648	0.613433	0.194687	0.467532	0.565485	0.49642	0.309858	0.824671	0.698419	0.600781	0.864574	-0.305496
cg12571016	0.577832	0.270243	0.326116	0.640363	0.538918	0.358508	0.617091	0.276303	0.693448	0.312728	0.783631	0.755288	0.642563	0.811133	-0.320746
cg24102749	0.496532	0.109796	0.277816	0.496387	0.822305	0.0793305	0.117735	0.36587	0.0503004	0.252231	0.762663	0.708879	0.644288	0.866585	-0.470747
cg12759361	0.0654066	0.350583	0.382927	0.637542	0.575899	0.497968	0.601878	0.263991	0.118975	0.344227	0.862419	0.936888	0.747322	0.906785	-0.517847
cg03503642	0.442992	0.204445	0.295845	0.771024	0.856254	0.254935	0.663139	0.619243	0.586287	0.256825	0.923161	0.892373	0.767463	0.967163	-0.393128
cg23718806	0.429046	0.285217	0.265353	0.379624	0.375874	0.195491	0.368202	0.240249	0.226395	0.483531	0.802413	0.55214	0.341494	0.745142	-0.321932
cg24373647	0.430603	0.286926	0.228372	0.800029	0.720121	0.258119	0.379734	0.491513	0.537923	0.26749	0.800455	0.783416	0.748574	0.911743	-0.386767
cg07935944	0.480223	0.288303	0.298459	0.387551	0.341486	0.273435	0.329896	0.179311	0.506534	0.304436	0.78296	0.779238	0.766925	0.876162	-0.463933
cg00311012	0.789478	0.370426	0.557774	0.677624	0.5581	0.553998	0.707361	0.239824	0.469343	0.56335	0.905969	0.874814	0.767505	0.947498	-0.332454
cg18009959	0.640849	0.22447	0.300269	0.399963	0.300589	0.270888	0.332129	0.204481	0.371004	0.315878	0.694476	0.810917	0.787134	0.815502	-0.490792
cg20341435	0.264233	0.305565	0.291239	0.519857	0.655125	0.249172	0.426937	0.505222	0.357104	0.274806	0.78577	0.727177	0.700667	0.80587	-0.425139
cg16279948	0.0348466	0.188363	0.166616	0.18428	0.508479	0.109679	0.166214	0.249251	0.0288881	0.0953358	0.762296	0.802111	0.648035	0.839953	-0.615789
cg13817046	0.0915691	0.332787	0.406428	0.549631	0.716535	0.222346	0.336037	0.440684	0.0920119	0.413329	0.70222	0.715115	0.828158	0.584856	-0.337435
cg20759375	0.0320951	0.35021	0.106085	0.613624	0.901553	0.106587	0.49186	0.668113	0.0276396	0.280073	0.850281	0.887218	0.717441	0.988728	-0.553608
cg26375306	0.554742	0.257972	0.324778	0.460929	0.392708	0.271602	0.354335	0.395948	0.465281	0.219078	0.749733	0.648688	0.729607	0.637765	-0.315626
cg07804470	0.0240187	0.348484	0.0868875	0.542717	0.885864	0.119903	0.213622	0.650882	0.0359898	0.271664	0.841386	0.859262	0.677915	0.972718	-0.607681
cg14044685	0.0352189	0.393724	0.632868	0.558184	0.855512	0.640321	0.341835	0.685266	0.0980936	0.390841	0.942579	0.968055	0.916724	0.97779	-0.479363
cg06198696	0.8	0.1705	0.472536	0.611512	0.500411	0.557059	0.572228	0.23125	0.69717	0.36494	0.845192	0.863858	0.876493	0.889681	-0.341441
cg14779367	0.725782	0.398637	0.34799	0.379591	0.330361	0.342568	0.482915	0.219843	0.576944	0.459879	0.844409	0.838337	0.872022	0.869097	-0.467639
cg27095621	0.675588	0.217825	0.382125	0.828741	0.554608	0.529094	0.676682	0.299525	0.813242	0.359328	0.967465	0.971774	0.957008	0.978733	-0.427769
cg01782533	0.364966	0.282276	0.283282	0.746161	0.593719	0.456334	0.626994	0.296681	0.817178	0.377269	0.947314	0.946885	0.941583	0.918728	-0.527433
cg18534312	0.0801648	0.254814	0.554778	0.395657	0.653129	0.143678	0.6024	0.454185	0.0615838	0.281107	0.709523	0.592926	0.436031	0.932313	-0.312842
cg09035546	0.352958	0.167207	0.436522	0.91029	0.868144	0.588171	0.557607	0.694214	0.550294	0.311368	0.918635	0.851765	0.866667	0.915537	-0.337151
cg24300494	0.665072	0.538269	0.501906	0.770748	0.49853	0.373826	0.851568	0.259179	0.400375	0.465547	0.936151	0.907583	0.824272	0.965414	-0.421649
cg06972155	0.598328	0.402879	0.304754	0.777428	0.548318	0.443587	0.565304	0.278176	0.736475	0.207323	0.911447	0.873959	0.90186	0.910506	-0.41023
cg22185661	0.44907	0.312883	0.362608	0.587725	0.467188	0.228622	0.578952	0.242842	0.530978	0.331389	0.726817	0.711317	0.73348	0.824101	-0.324309
cg18993089	0.309024	0.273871	0.236813	0.310664	0.434757	0.640661	0.743975	0.202241	0.198413	0.314016	0.869368	0.804511	0.655333	0.71423	-0.449526
cg25157073	0.055649	0.280666	0.304724	0.606425	0.588914	0.149505	0.18683	0.254317	0.0829458	0.383581	0.783278	0.781329	0.413772	0.969108	-0.514812
cg13734780	0.139374	0.36748	0.337033	0.238559	0.356429	0.393159	0.460705	0.20241	0.171205	0.431026	0.74418	0.54956	0.342317	0.934267	-0.300139
cg16603092	0.467158	0.24708	0.196294	0.784609	0.608664	0.34184	0.371218	0.468901	0.618811	0.262553	0.733041	0.741296	0.762501	0.656594	-0.317981
cg15924548	0.65715	0.619231	0.496186	0.615856	0.537706	0.465213	0.407619	0.271578	0.417474	0.376967	0.792564	0.808429	0.907215	0.866266	-0.356649
cg23959772	0.648619	0.386053	0.314328	0.883394	0.578714	0.563361	0.548015	0.280095	0.859219	0.406169	0.877371	0.88639	0.766701	0.968113	-0.326192
cg02252828	0.753076	0.235196	0.241082	0.421843	0.243259	0.343706	0.504438	0.107742	0.449144	0.357428	0.773466	0.847396	0.873322	0.841941	-0.494102
cg05310309	0.454215	0.254806	0.289289	0.812585	0.655335	0.131512	0.410079	0.376086	0.682178	0.301754	0.861269	0.828846	0.740538	0.416951	-0.39161
cg11414100	0.644592	0.330632	0.283665	0.755482	0.503845	0.456639	0.549537	0.25944	0.82396	0.308178	0.920246	0.832807	0.728162	0.940078	-0.396284
cg14137833	0.0450926	0.4182	0.363261	0.56006	0.472751	0.105674	0.127623	0.219323	0.210649	0.387742	0.775346	0.749051	0.389913	0.815637	-0.470907
cg07245367	0.105717	0.357195	0.328815	0.3963	0.593962	0.406881	0.559647	0.291492	0.187793	0.589101	0.813027	0.775951	0.731858	0.866892	-0.417741
cg10819004	0.416579	0.168244	0.217526	0.623518	0.492379	0.386563	0.553244	0.282474	0.601098	0.263002	0.94868	0.955829	0.94297	0.976035	-0.550683
cg18914751	0.525084	0.310524	0.352495	0.802288	0.573409	0.510823	0.569523	0.261923	0.871033	0.475341	0.819015	0.87029	0.775835	0.921749	-0.326699
cg07645993	0.615237	0.301369	0.325125	0.53686	0.481169	0.331173	0.58837	0.264724	0.644255	0.289116	0.825047	0.871229	0.839197	0.907434	-0.449042
cg24197046	0.248409	0.428312	0.312799	0.479004	0.597599	0.481287	0.393111	0.55988	0.339042	0.389501	0.725756	0.766964	0.572076	0.842807	-0.335649
cg06156844	0.402573	0.302306	0.435219	0.572919	0.689844	0.554389	0.567471	0.561581	0.273653	0.469005	0.843536	0.904821	0.917792	0.871705	-0.376566
cg10866482	0.0134223	0.477141	0.221548	0.443929	0.856271	0.278456	0.219426	0.598081	0.0332951	0.308773	0.844179	0.940154	0.608628	0.976582	-0.598552
cg13571091	0.55554	0.260906	0.359299	0.905801	0.623502	0.494472	0.663606	0.350459	0.81134	0.390404	0.954879	0.901323	0.945766	0.966754	-0.425316
cg16437570	0.464278	0.178342	0.255516	0.625472	0.472	0.417309	0.54405	0.391674	0.485198	0.372602	0.764666	0.760436	0.813849	0.781065	-0.332072
cg00449164	0.686162	0.297769	0.310029	0.490426	0.362812	0.358602	0.447544	0.321537	0.534706	0.378752	0.788723	0.743673	0.773062	0.805095	-0.41011
cg02063727	0.693637	0.306596	0.3362	0.612774	0.383874	0.382063	0.450592	0.209674	0.65892	0.394804	0.795911	0.817856	0.812075	0.613708	-0.414653
cg25160605	0.390306	0.270645	0.230873	0.553603	0.631391	0.36095	0.376801	0.462436	0.669056	0.221433	0.716091	0.699503	0.568713	0.954013	-0.324243
cg12183501	0.591829	0.341201	0.0904788	0.442664	0.824452	0.552115	0.688637	0.613934	0.0513388	0.333731	0.653534	0.895303	0.725875	0.985719	-0.3132
cg18504055	0.347567	0.435443	0.363574	0.296462	0.765237	0.255099	0.498875	0.572346	0.564696	0.427906	0.766692	0.760638	0.759751	0.612358	-0.32852
cg17209188	0.0454231	0.126971	0.0878356	0.671561	0.822354	0.0640477	0.181808	0.58299	0.0787502	0.151524	0.905788	0.821706	0.680115	0.966351	-0.724499
cg23634560	0.532386	0.275712	0.302051	0.5787	0.46327	0.39625	0.353708	0.506465	0.721789	0.302873	0.879611	0.806237	0.833715	0.922042	-0.426903
cg22787724	0.377907	0.369969	0.677762	0.812132	0.538667	0.416619	0.664175	0.274214	0.645195	0.388586	0.859878	0.850004	0.775532	0.873418	-0.377298
cg08397205	0.784503	0.376197	0.39498	0.464607	0.354384	0.407869	0.50774	0.241781	0.613611	0.402277	0.821288	0.873631	0.855064	0.850171	-0.447544
cg18437792	0.029672	0.445356	0.123073	0.616569	0.848921	0.0843285	0.635891	0.519398	0.0445061	0.262019	0.762861	0.84738	0.568078	0.984192	-0.451433
cg21961694	0.494362	0.289751	0.350544	0.897487	0.643584	0.468733	0.622826	0.356582	0.812492	0.514416	0.909289	0.806106	0.900569	0.864076	-0.377933
cg07275363	0.0314632	0.278856	0.317552	0.497416	0.556479	0.134676	0.434456	0.212172	0.062679	0.600728	0.75324	0.509551	0.370372	0.971465	-0.333192
cg03164498	0.126304	0.146172	0.208531	0.632062	0.533661	0.10688	0.103431	0.334949	0.347667	0.293467	0.745524	0.639214	0.377116	0.945497	-0.44137
cg22904629	0.526768	0.412568	0.426264	0.589366	0.517331	0.55083	0.587502	0.254788	0.44369	0.185253	0.831733	0.800793	0.797641	0.950497	-0.335753
cg26831825	0.517872	0.138704	0.323115	0.502503	0.429298	0.289244	0.444488	0.239879	0.598332	0.345619	0.792287	0.823825	0.710725	0.327567	-0.364048
cg03086300	0.0167135	0.294919	0.115881	0.391621	0.491621	0.310256	0.506151	0.401599	0.0119241	0.263867	0.722888	0.501147	0.364009	0.953501	-0.30943
cg08310596	0.724762	0.346938	0.211732	0.470472	0.316562	0.374189	0.482731	0.157819	0.409443	0.231894	0.716477	0.73629	0.708927	0.747242	-0.36582
cg24027884	0.557608	0.298121	0.417826	0.733781	0.580679	0.478361	0.581444	0.325172	0.799188	0.461474	0.938135	0.884006	0.937205	0.955919	-0.419686
cg19136278	0.469717	0.297368	0.364613	0.665378	0.680208	0.581526	0.393481	0.425823	0.67223	0.29285	0.764133	0.890227	0.772634	0.959243	-0.38366
cg00385421	0.888239	0.435444	0.462677	0.545321	0.337323	0.514263	0.543757	0.24181	0.638311	0.497166	0.851695	0.91629	0.870629	0.81859	-0.355447
cg08225841	0.546622	0.282829	0.387092	0.855323	0.462569	0.486751	0.318032	0.221827	0.731354	0.355257	0.767796	0.790685	0.730586	0.974162	-0.35441
cg12287469	0.570026	0.261576	0.4542	0.737527	0.594366	0.337942	0.519729	0.290218	0.4503	0.352969	0.888791	0.785005	0.695661	0.870665	-0.375585
cg05338955	0.0250704	0.0961607	0.0848876	0.443298	0.203394	0.0610256	0.0568324	0.23726	0.0708001	0.0365951	0.536715	0.306004	0.219262	0.929861	-0.343515
cg21721910	0.706273	0.412842	0.549653	0.307385	0.354652	0.321622	0.493791	0.231846	0.204503	0.664241	0.867822	0.888349	0.828658	0.903161	-0.494339
cg00035296	0.7525	0.258009	0.360391	0.570115	0.428592	0.468236	0.617802	0.544375	0.614891	0.412943	0.849122	0.806705	0.858417	0.874237	-0.347464
cg12374796	0.860544	0.253229	0.201077	0.519339	0.372861	0.286528	0.522678	0.333235	0.605409	0.228375	0.65276	0.785854	0.764186	0.742954	-0.400522
cg04498421	0.527411	0.301022	0.336433	0.838327	0.464954	0.456361	0.599203	0.315092	0.715419	0.235582	0.924787	0.941581	0.926383	0.945821	-0.473324
cg00434985	0.243086	0.302719	0.549672	0.291482	0.83348	0.763402	0.642093	0.641462	0.0577555	0.300245	0.922149	0.771995	0.728782	0.727911	-0.324193
cg04222933	0.248249	0.183088	0.294427	0.680227	0.596489	0.200257	0.307832	0.531906	0.295898	0.100737	0.773925	0.565771	0.567938	0.891428	-0.375769
cg07914614	0.240576	0.14762	0.194487	0.310711	0.598433	0.312732	0.523166	0.622108	0.183794	0.229167	0.644352	0.725075	0.577101	0.952911	-0.40907
cg23481102	0.0379817	0.0380655	0.0368044	0.413002	0.183516	0.0341887	0.0652707	0.147176	0.0307645	0.0548486	0.558338	0.339703	0.382424	0.854666	-0.423924
cg14060758	0.0305611	0.162357	0.0494076	0.0992033	0.358996	0.0236495	0.0455179	0.567348	0.0396006	0.107219	0.5183	0.562201	0.364278	0.728495	-0.465945
cg06100447	0.717026	0.305362	0.508187	0.612226	0.354191	0.510056	0.616822	0.235856	0.591566	0.284566	0.827096	0.796514	0.805856	0.857717	-0.307354
cg15074532	0.223671	0.282652	0.106369	0.537559	0.688425	0.455986	0.466388	0.596356	0.21025	0.35259	0.82359	0.787903	0.663567	0.947654	-0.401459
cg08730373	0.0911281	0.498617	0.29527	0.524116	0.672428	0.338671	0.373764	0.309837	0.139774	0.323132	0.909375	0.874018	0.852592	0.973863	-0.560794
cg17694726	0.795926	0.322105	0.288549	0.577257	0.504232	0.41306	0.634955	0.358762	0.793242	0.428645	0.876019	0.886586	0.918735	0.951657	-0.436222
cg07129369	0.522975	0.234021	0.562601	0.525775	0.439985	0.582421	0.486144	0.261118	0.448548	0.299708	0.737233	0.808352	0.805236	0.560977	-0.303888
cg23331957	0.41226	0.313563	0.360025	0.453924	0.336963	0.274165	0.352856	0.237647	0.456343	0.288886	0.748088	0.620835	0.747285	0.602176	-0.33915
cg19371724	0.415699	0.18227	0.290927	0.82269	0.687076	0.393596	0.428543	0.723757	0.554933	0.457621	0.873574	0.711594	0.819646	0.932459	-0.403528
cg09448103	0.533197	0.543894	0.224416	0.794608	0.57815	0.458601	0.562063	0.328258	0.597565	0.545711	0.904591	0.899503	0.899487	0.916585	-0.357245
cg18839190	0.481138	0.213855	0.0560184	0.180409	0.591386	0.0392544	0.144895	0.652692	0.0233914	0.0613731	0.566028	0.477187	0.429947	0.813869	-0.358956
cg05126932	0.0863064	0.232281	0.11396	0.399359	0.605633	0.173375	0.185559	0.378814	0.107426	0.298114	0.768114	0.843882	0.556469	0.90431	-0.597078
cg18758923	0.223571	0.296119	0.332512	0.722482	0.470955	0.237517	0.304946	0.286655	0.426193	0.331079	0.881879	0.917278	0.801724	0.952706	-0.581566
cg09705798	0.383251	0.320339	0.427842	0.782116	0.645983	0.398802	0.481742	0.59082	0.663657	0.291851	0.882655	0.75956	0.773921	0.95173	-0.373496
cg23487721	0.702467	0.279539	0.237702	0.573876	0.471194	0.303303	0.578825	0.277288	0.672351	0.312682	0.833122	0.736252	0.81442	0.962442	-0.431833
cg14152591	0.0465917	0.337338	0.197699	0.474262	0.741104	0.188441	0.206398	0.317202	0.0750452	0.689529	0.85875	0.751703	0.753773	0.52977	-0.490938
cg19877272	0.692023	0.376478	0.67453	0.506623	0.572702	0.693084	0.725812	0.355417	0.137469	0.557323	0.890133	0.881992	0.764469	0.93621	-0.32105
cg00830401	0.347255	0.171532	0.276262	0.868805	0.819196	0.382737	0.687103	0.625685	0.624707	0.311981	0.854862	0.874269	0.787474	0.914006	-0.360843
cg04103291	0.601999	0.295459	0.38218	0.673221	0.528282	0.404519	0.367066	0.296911	0.211326	0.351776	0.754403	0.60223	0.775072	0.898436	-0.390115
cg14429906	0.793244	0.401212	0.421399	0.588926	0.418278	0.437253	0.510882	0.242307	0.593555	0.44136	0.718616	0.718488	0.80879	0.837945	-0.324396
cg00060986	0.58046	0.402763	0.402535	0.733724	0.390219	0.300383	0.446831	0.286278	0.821512	0.413138	0.90593	0.879525	0.89425	0.903246	-0.490798
cg13023030	0.734572	0.358566	0.485535	0.465787	0.420184	0.414898	0.639757	0.294049	0.754596	0.360803	0.859038	0.865246	0.888342	0.834099	-0.419157
cg22064834	0.0315479	0.34564	0.197341	0.455903	0.787995	0.0548633	0.446205	0.604229	0.144849	0.555436	0.862208	0.718249	0.686068	0.971475	-0.394306
cg17672639	0.0738996	0.384433	0.196775	0.446157	0.851081	0.128035	0.253297	0.825819	0.148518	0.335007	0.783203	0.874072	0.709021	0.906495	-0.534486
cg01081812	0.871688	0.562093	0.625602	0.692352	0.511652	0.591875	0.661178	0.251698	0.544055	0.738486	0.948382	0.965612	0.933322	0.953028	-0.341967
cg24452254	0.740246	0.287549	0.377476	0.405352	0.359769	0.461381	0.463212	0.256927	0.406948	0.383798	0.770238	0.822831	0.803374	0.799808	-0.407016
cg09528218	0.0413886	0.0941082	0.0670639	0.522901	0.520269	0.0841934	0.0698175	0.290303	0.0572514	0.11554	0.752854	0.565628	0.0588669	0.965178	-0.57009
cg05944635	0.632125	0.309198	0.296773	0.529675	0.349416	0.34543	0.481532	0.210573	0.752751	0.318719	0.864622	0.864287	0.921897	0.902918	-0.536347
cg01947943	0.656892	0.316795	0.478949	0.859869	0.684879	0.266871	0.692149	0.407058	0.881075	0.40779	0.924989	0.898008	0.935632	0.933671	-0.36141
cg12559988	0.66886	0.295047	0.200738	0.686046	0.490046	0.303456	0.454139	0.565284	0.746868	0.356384	0.869098	0.894025	0.926429	0.928431	-0.438135
cg02330333	0.545582	0.227277	0.363808	0.647649	0.572965	0.475144	0.577741	0.255337	0.72521	0.334628	0.834513	0.798012	0.867201	0.667113	-0.3059
cg07313141	0.546102	0.378505	0.21712	0.569375	0.467423	0.293041	0.577639	0.315917	0.8404	0.298301	0.839883	0.753538	0.601666	0.726788	-0.317198
cg16456816	0.2104	0.292094	0.353361	0.413855	0.50973	0.336977	0.314209	0.273266	0.13639	0.245205	0.823549	0.649885	0.430443	0.890608	-0.433565
cg25132782	0.114846	0.326553	0.407765	0.367327	0.586364	0.566688	0.688612	0.29484	0.0787239	0.257719	0.800199	0.550795	0.522853	0.963595	-0.328557
cg23322868	0.105117	0.185302	0.107168	0.347148	0.80377	0.0693133	0.332276	0.773848	0.16214	0.241173	0.670573	0.619765	0.678383	0.557253	-0.431932
cg22030971	0.466053	0.183101	0.333688	0.61169	0.422793	0.475006	0.539674	0.223444	0.49816	0.228031	0.806803	0.770566	0.818226	0.861148	-0.368091
cg21275690	0.261926	0.169861	0.0927441	0.470567	0.606702	0.127345	0.192537	0.375451	0.29666	0.223514	0.559578	0.572386	0.391864	0.785677	-0.323262
cg03330979	0.441457	0.110539	0.0872511	0.565449	0.874953	0.144029	0.445509	0.630442	0.0468642	0.145504	0.888063	0.900736	0.675836	0.963213	-0.600919
cg18450810	0.580725	0.25054	0.293558	0.586425	0.496012	0.379848	0.435518	0.350262	0.500291	0.354932	0.82547	0.767065	0.777818	0.85842	-0.393961
cg25883146	0.515144	0.174856	0.251923	0.606746	0.896929	0.400296	0.403293	0.714781	0.598885	0.479602	0.902182	0.885837	0.891961	0.834746	-0.391527
cg10803594	0.441787	0.432157	0.328268	0.476174	0.547968	0.281444	0.51357	0.432421	0.299407	0.603975	0.671032	0.772144	0.814446	0.833565	-0.356191
cg05697976	0.026786	0.501888	0.435562	0.107607	0.43899	0.771167	0.453438	0.407208	0.16004	0.448339	0.824167	0.876874	0.859367	0.465941	-0.404491
cg25285053	0.158006	0.22566	0.303113	0.462468	0.571595	0.188537	0.272862	0.373449	0.251019	0.159605	0.789376	0.631127	0.527618	0.904021	-0.448311
cg07313980	0.642576	0.273885	0.428974	0.831987	0.5889	0.572275	0.563821	0.283415	0.827981	0.380311	0.931061	0.925438	0.913646	0.898912	-0.351495
cg16107628	0.135715	0.225259	0.237875	0.303525	0.281335	0.252016	0.214315	0.196418	0.275316	0.190256	0.650101	0.520252	0.106701	0.913017	-0.35361
cg24542170	0.672094	0.322633	0.350344	0.802618	0.518138	0.461666	0.667689	0.252506	0.887065	0.333868	0.915949	0.844029	0.918852	0.959302	-0.427499
cg02181187	0.666761	0.431405	0.443642	0.460955	0.388948	0.507884	0.660493	0.127945	0.39881	0.502923	0.739672	0.830476	0.814902	0.815571	-0.362938
cg00176888	0.0445127	0.414696	0.113128	0.18369	0.302324	0.09432	0.136796	0.247283	0.0857194	0.243209	0.663859	0.523551	0.455242	0.899524	-0.433462
cg07590410	0.379751	0.500718	0.407814	0.631992	0.68404	0.33062	0.554435	0.271168	0.605848	0.394446	0.887502	0.839426	0.838454	0.936284	-0.409198
cg03733145	0.032316	0.122073	0.266677	0.538715	0.769881	0.0831323	0.129148	0.730262	0.0464974	0.0909461	0.745426	0.563597	0.35933	0.598327	-0.455351
cg15033132	0.0427508	0.209758	0.190271	0.402574	0.518708	0.148376	0.39543	0.248854	0.0459156	0.19016	0.82429	0.612006	0.348192	0.95902	-0.518133
cg00564573	0.355884	0.297771	0.365955	0.499419	0.669199	0.354618	0.434232	0.468929	0.295104	0.567684	0.857494	0.944609	0.805639	0.917962	-0.487635
cg06890464	0.634315	0.295573	0.312269	0.464044	0.3438	0.35794	0.431852	0.316771	0.654601	0.320155	0.831552	0.878254	0.866478	0.801161	-0.498145
cg13218513	0.588864	0.332759	0.296451	0.638041	0.435591	0.358368	0.453366	0.420231	0.850431	0.338904	0.901752	0.918429	0.961196	0.867053	-0.48218
cg13712544	0.12377	0.253323	0.269839	0.488847	0.690317	0.163346	0.377425	0.470334	0.0332673	0.230064	0.735156	0.557649	0.509953	0.903853	-0.384821
cg07104137	0.0328084	0.229461	0.233155	0.434483	0.610503	0.0745801	0.105989	0.252381	0.0474466	0.0860446	0.745898	0.643417	0.434496	0.970632	-0.526933
cg06213763	0.413697	0.0560924	0.272459	0.808583	0.815794	0.170281	0.259075	0.772957	0.232578	0.0816169	0.681053	0.612912	0.356426	0.965404	-0.381216
cg25415265	0.67412	0.379945	0.284044	0.57897	0.521879	0.489228	0.552483	0.297617	0.867764	0.447178	0.944052	0.910278	0.908757	0.870822	-0.403964
cg25144224	0.571188	0.245073	0.448629	0.664775	0.691083	0.520662	0.602083	0.262097	0.79858	0.390812	0.661431	0.839524	0.88234	0.887399	-0.315007
cg10613426	0.505021	0.287836	0.620545	0.697514	0.662681	0.555146	0.623018	0.568097	0.705651	0.354442	0.8958	0.919739	0.941168	0.923383	-0.32724
cg23016243	0.553132	0.245603	0.302607	0.637858	0.648724	0.396996	0.452917	0.406197	0.517199	0.390564	0.758185	0.858027	0.816651	0.643817	-0.357861
cg15953452	0.597345	0.293077	0.321093	0.870193	0.785759	0.437519	0.595743	0.592401	0.632017	0.496361	0.897538	0.880938	0.916173	0.952457	-0.312784
cg19009061	0.78275	0.403783	0.33706	0.690154	0.38169	0.435911	0.652882	0.277855	0.767454	0.453175	0.720809	0.834188	0.704956	0.897936	-0.332956
cg19538090	0.147535	0.430303	0.242928	0.283851	0.319578	0.296549	0.284115	0.212962	0.188266	0.305433	0.850192	0.649154	0.676154	0.934772	-0.47919
cg20897270	0.519509	0.209292	0.203669	0.864114	0.750888	0.466489	0.330777	0.452739	0.62307	0.297288	0.870095	0.801082	0.81667	0.951276	-0.383768
cg03314889	0.129137	0.22591	0.230207	0.545147	0.605861	0.127796	0.171989	0.371975	0.233617	0.551071	0.663306	0.721408	0.48298	0.918525	-0.460445
cg24458767	0.528373	0.276128	0.370826	0.564056	0.307695	0.360139	0.539039	0.245243	0.672061	0.352112	0.884169	0.854009	0.876777	0.0541813	-0.49991
cg04409319	0.850947	0.199694	0.521148	0.648919	0.552147	0.627329	0.761603	0.308863	0.611494	0.360515	0.879774	0.898059	0.919981	0.909087	-0.321752
cg05304220	0.485195	0.211498	0.312449	0.665051	0.555092	0.230787	0.384544	0.306116	0.551077	0.24206	0.810625	0.762194	0.760216	0.701837	-0.412709
cg03484312	0.165077	0.505749	0.248055	0.501951	0.882502	0.214326	0.26587	0.46496	0.417132	0.358	0.796604	0.701396	0.612973	0.902093	-0.361434
cg04278296	0.268604	0.439924	0.440179	0.668619	0.893547	0.742356	0.489548	0.58324	0.171101	0.496912	0.869011	0.734174	0.706537	0.974921	-0.308363
cg03006376	0.0183737	0.194945	0.249208	0.580492	0.797663	0.045148	0.181559	0.382056	0.026822	0.401248	0.804902	0.726413	0.574776	0.985699	-0.54358
cg18424286	0.325303	0.289538	0.243543	0.855471	0.628433	0.429749	0.474059	0.226546	0.532689	0.303053	0.925687	0.923874	0.80586	0.979835	-0.547255
cg16711835	0.125226	0.596371	0.376616	0.757804	0.782927	0.279448	0.602428	0.423515	0.264946	0.287248	0.786361	0.883465	0.808206	0.98013	-0.44577
cg27016905	0.222943	0.394468	0.388784	0.530822	0.922394	0.225642	0.379356	0.847714	0.127788	0.394001	0.866375	0.894411	0.799783	0.956338	-0.489
cg09610332	0.40985	0.573899	0.377105	0.641747	0.557802	0.28306	0.465187	0.355165	0.508375	0.403333	0.931402	0.954411	0.959393	0.958503	-0.518939
cg09468207	0.808427	0.361224	0.557445	0.673173	0.452896	0.617089	0.563692	0.288309	0.876719	0.493593	0.930071	0.926342	0.92328	0.951909	-0.367638
cg14222620	0.0363623	0.294222	0.247743	0.475332	0.765177	0.164718	0.209087	0.333001	0.0561679	0.488015	0.89911	0.726069	0.550872	0.971056	-0.541607
cg22794405	0.0308622	0.166903	0.0892417	0.202836	0.664418	0.142427	0.3953	0.369527	0.0656188	0.10566	0.532763	0.65768	0.426353	0.711758	-0.440556
cg03335938	0.411038	0.247604	0.370517	0.562352	0.854334	0.407382	0.543859	0.696442	0.502988	0.61672	0.906004	0.884145	0.848123	0.991707	-0.371651
cg15720821	0.123301	0.274886	0.211359	0.582803	0.626744	0.281503	0.684117	0.890041	0.232958	0.125139	0.820599	0.815736	0.71396	0.648969	-0.486653
cg01583875	0.60224	0.408753	0.336554	0.427112	0.346591	0.443039	0.617341	0.242271	0.570732	0.440886	0.8955	0.800112	0.642351	0.960959	-0.413807
cg26455970	0.0184839	0.085346	0.0766329	0.116249	0.491976	0.205469	0.0636584	0.25046	0.0465797	0.225377	0.480232	0.405337	0.259768	0.789864	-0.341987
cg04402418	0.314485	0.298036	0.270304	0.699216	0.754604	0.601107	0.487904	0.499126	0.372264	0.254256	0.788359	0.734682	0.660175	0.88727	-0.331436
cg10862354	0.694514	0.421157	0.321161	0.681077	0.499164	0.483325	0.576955	0.260663	0.823324	0.377983	0.937836	0.937641	0.954668	0.929005	-0.446494
cg04651240	0.248749	0.354868	0.218861	0.398675	0.583902	0.461381	0.57079	0.358912	0.19881	0.247501	0.733663	0.667098	0.618324	0.817853	-0.343491
cg09965233	0.650408	0.254288	0.287796	0.494163	0.427017	0.256115	0.309361	0.223776	0.147604	0.304085	0.790823	0.665568	0.563709	0.927804	-0.432255
cg17034594	0.11884	0.235238	0.263471	0.352716	0.414454	0.26892	0.204637	0.219535	0.139339	0.305563	0.849411	0.681741	0.60544	0.891371	-0.516222
cg24450227	0.591367	0.341113	0.345226	0.630792	0.662875	0.321405	0.731937	0.329196	0.678005	0.269709	0.837295	0.813301	0.794705	0.899004	-0.357002
cg06885320	0.685147	0.325662	0.515327	0.87414	0.545671	0.471958	0.697986	0.229633	0.825594	0.449391	0.940068	0.892248	0.95318	0.963428	-0.416125
cg24536818	0.193122	0.323298	0.652028	0.670525	0.878944	0.256633	0.383981	0.652711	0.118431	0.429924	0.816733	0.716809	0.655851	0.952791	-0.359818
cg15066503	0.636971	0.341153	0.402843	0.762919	0.42251	0.335374	0.343568	0.291037	0.592537	0.356506	0.840903	0.843812	0.906441	0.916473	-0.495452
cg00070753	0.219674	0.48096	0.33766	0.280218	0.387565	0.269715	0.268531	0.209514	0.0740027	0.55856	0.701362	0.738331	0.689675	0.816349	-0.44488
cg17776904	0.33658	0.401213	0.426697	0.876596	0.840086	0.239955	0.347414	0.490306	0.350587	0.332707	0.859206	0.723893	0.752431	0.725625	-0.363128
cg25960769	0.0430596	0.317573	0.213213	0.293052	0.454169	0.225113	0.279421	0.302535	0.209258	0.237168	0.641254	0.631937	0.532996	0.710224	-0.378301
cg12963603	0.766256	0.298509	0.281504	0.695187	0.56861	0.370416	0.496202	0.293495	0.664908	0.391125	0.849503	0.420517	0.95684	0.929723	-0.445949
cg15625631	0.540553	0.219893	0.352582	0.879948	0.638107	0.466007	0.639358	0.525381	0.818841	0.542687	0.741674	0.86839	0.907305	0.968049	-0.346228
cg03689545	0.076828	0.267499	0.166869	0.296539	0.550929	0.163723	0.243026	0.422964	0.0896524	0.300368	0.881042	0.914416	0.819323	0.953692	-0.642466
cg18002666	0.523201	0.265736	0.278477	0.889802	0.836645	0.352612	0.441576	0.656124	0.594751	0.340998	0.872341	0.862804	0.764443	0.954675	-0.385183
cg16513685	0.823169	0.393567	0.442714	0.672043	0.293853	0.493642	0.598713	0.228586	0.73582	0.318583	0.734331	0.822305	0.787607	0.836085	-0.336778
cg27199697	0.594467	0.359485	0.316244	0.663873	0.718938	0.390373	0.376354	0.572386	0.210388	0.391929	0.867244	0.729071	0.708808	0.941929	-0.407006
cg15473993	0.503101	0.341993	0.402634	0.559996	0.40893	0.461922	0.440325	0.229564	0.442575	0.260515	0.727127	0.74543	0.712579	0.803131	-0.311651
cg17832732	0.732894	0.288035	0.465359	0.526265	0.598116	0.463495	0.53175	0.511634	0.818105	0.478674	0.900875	0.900663	0.857699	0.788945	-0.360231
cg27485289	0.399891	0.138404	0.366119	0.73168	0.530998	0.315082	0.470791	0.499639	0.602156	0.240996	0.77894	0.83245	0.811882	0.960747	-0.386825
cg17650941	0.399475	0.285	0.368418	0.624887	0.735493	0.515279	0.645708	0.628056	0.659776	0.28205	0.957053	0.920497	0.95289	0.916612	-0.36661
cg16262572	0.075556	0.0995543	0.133821	0.151966	0.808969	0.0947306	0.0594381	0.69623	0.10168	0.137134	0.631563	0.732487	0.587474	0.961897	-0.564275
cg02107844	0.161174	0.254671	0.213734	0.630677	0.679156	0.169665	0.252739	0.387524	0.218242	0.297479	0.830921	0.802567	0.53163	0.940412	-0.563039
cg25862752	0.569187	0.363156	0.447481	0.670059	0.321693	0.604956	0.581918	0.286537	0.731828	0.396295	0.80073	0.735246	0.82812	0.848516	-0.306091
cg08479612	0.475731	0.301077	0.349399	0.663298	0.586866	0.582506	0.556023	0.249542	0.824427	0.360734	0.891921	0.950056	0.872436	0.967861	-0.405111
cg17480615	0.599287	0.360663	0.299849	0.856529	0.658882	0.493508	0.62523	0.625595	0.64784	0.498604	0.937288	0.924563	0.935033	0.962877	-0.323902
cg25995816	0.591819	0.28361	0.252027	0.503867	0.830467	0.387773	0.547068	0.561325	0.639254	0.302081	0.917195	0.904825	0.878433	0.944178	-0.385543
cg26057784	0.691032	0.333091	0.466415	0.574074	0.464033	0.23143	0.664129	0.293382	0.275219	0.646876	0.721518	0.860991	0.712026	0.854184	-0.322627
cg03981617	0.384242	0.372375	0.315469	0.681495	0.594246	0.535338	0.822134	0.507414	0.789657	0.204834	0.855755	0.750874	0.791328	0.896046	-0.302166
cg10649130	0.552969	0.432013	0.281264	0.770234	0.60515	0.208306	0.39452	0.267259	0.541027	0.661853	0.94179	0.920635	0.857383	0.970173	-0.444692
cg25360211	0.457734	0.277777	0.293504	0.317864	0.448485	0.335391	0.443253	0.242919	0.772282	0.459016	0.742353	0.706327	0.872641	0.52799	-0.335018
cg01188509	0.824626	0.310774	0.298931	0.643527	0.541497	0.539654	0.711809	0.303093	0.583293	0.379479	0.910469	0.955027	0.880876	0.963546	-0.392173
cg08432546	0.42952	0.284299	0.36276	0.585489	0.304249	0.324398	0.296535	0.21823	0.513612	0.358285	0.734751	0.402113	0.724713	0.846258	-0.388391
cg13560693	0.57982	0.37622	0.312363	0.749427	0.565787	0.487808	0.468647	0.270662	0.634173	0.467944	0.829927	0.822468	0.84105	0.839856	-0.356664
cg11420851	0.46798	0.319416	0.456141	0.738051	0.498597	0.392903	0.516949	0.318733	0.574586	0.285747	0.796631	0.735124	0.764423	0.892874	-0.318466
cg00465155	0.387327	0.280881	0.431174	0.362603	0.367003	0.417585	0.465451	0.192243	0.105418	0.363959	0.644545	0.712366	0.618322	0.759772	-0.312975
cg09480249	0.573516	0.301927	0.301811	0.771949	0.526869	0.445315	0.525692	0.287872	0.145506	0.605154	0.89865	0.727478	0.467407	0.965668	-0.32756
cg14559922	0.418232	0.229199	0.460384	0.79708	0.556648	0.509954	0.51068	0.374378	0.83953	0.533062	0.889595	0.830975	0.803852	0.940799	-0.349968
cg01297732	0.573714	0.276565	0.387913	0.743128	0.660946	0.410685	0.307992	0.268968	0.672903	0.398354	0.762209	0.724495	0.763674	0.942231	-0.358422
cg19882078	0.572576	0.33625	0.502032	0.611756	0.394092	0.360665	0.710684	0.269539	0.704571	0.357963	0.875863	0.86518	0.878275	0.954287	-0.429007
cg05017956	0.399895	0.242533	0.266704	0.807123	0.874096	0.270265	0.375223	0.642049	0.513976	0.369021	0.828195	0.79602	0.829448	0.949424	-0.441263
cg14209730	0.658195	0.41969	0.661967	0.660523	0.746387	0.384825	0.754429	0.459787	0.265447	0.363095	0.861804	0.939011	0.725119	0.961307	-0.341417
cg21844870	0.469206	0.0989304	0.481474	0.538217	0.576868	0.660666	0.762159	0.319195	0.229342	0.487432	0.897151	0.874019	0.73377	0.714475	-0.319442
cg07717512	0.349433	0.224722	0.400389	0.756776	0.495149	0.268068	0.300435	0.322648	0.340144	0.240609	0.791781	0.702397	0.632618	0.9605	-0.415693
cg09154264	0.519998	0.163512	0.461032	0.793179	0.696427	0.330532	0.441142	0.420477	0.357799	0.168997	0.929436	0.783187	0.755369	0.96025	-0.425502
cg18844905	0.516521	0.368475	0.291472	0.434682	0.619682	0.271076	0.402865	0.3006	0.591607	0.366133	0.875644	0.886912	0.852463	0.111854	-0.478383
cg20831413	0.171099	0.433399	0.321179	0.414258	0.339135	0.334719	0.197812	0.274353	0.17527	0.454757	0.873488	0.733597	0.652351	0.941998	-0.475593
cg16476235	0.642857	0.402778	0.502733	0.370304	0.555773	0.468445	0.445465	0.29208	0.149631	0.293643	0.8665	0.750972	0.706	0.93757	-0.384615
cg21077774	0.25865	0.491757	0.547089	0.449298	0.966071	0.441025	0.666949	0.920048	0.177542	0.46812	0.797059	0.900462	0.850661	0.955878	-0.395623
cg27049123	0.677732	0.281894	0.33687	0.605533	0.45708	0.427933	0.609747	0.307302	0.729292	0.442538	0.900135	0.872548	0.914721	0.802014	-0.436532
cg19617611	0.529286	0.238225	0.352067	0.62275	0.822006	0.364048	0.507582	0.81989	0.5044	0.248242	0.803891	0.821381	0.818792	0.920736	-0.314096
cg03269429	0.53514	0.300069	0.195099	0.688042	0.42412	0.438755	0.643512	0.234623	0.783492	0.374134	0.886622	0.859465	0.89748	0.89043	-0.457088
cg09879400	0.395735	0.554511	0.297908	0.409551	0.627154	0.314676	0.401087	0.42952	0.393062	0.541923	0.888319	0.777672	0.715256	0.738112	-0.352573
cg17611614	0.345125	0.197184	0.257948	0.155398	0.483718	0.0980725	0.576819	0.304475	0.0406537	0.0998109	0.779057	0.544793	0.372696	0.80548	-0.434359
cg00234248	0.653999	0.576435	0.416375	0.664181	0.582886	0.514761	0.813691	0.276969	0.8563	0.531881	0.932998	0.937486	0.965006	0.954438	-0.366301
cg13499105	0.81483	0.441258	0.51929	0.639012	0.392717	0.569555	0.699743	0.255187	0.665043	0.573466	0.869447	0.843311	0.894743	0.897126	-0.310584
cg00857031	0.0410601	0.0884518	0.142272	0.252665	0.397209	0.107815	0.108878	0.281228	0.0577128	0.0641176	0.581511	0.451789	0.32449	0.803946	-0.408303
cg14004363	0.604216	0.334518	0.338219	0.648993	0.591671	0.474254	0.459422	0.406445	0.851226	0.806347	0.855643	0.845189	0.919138	0.0439326	-0.317453
cg26301562	0.864767	0.418292	0.416849	0.527094	0.408084	0.60442	0.570294	0.277526	0.558045	0.554087	0.886555	0.917751	0.896422	0.906698	-0.360969
cg16667421	0.633972	0.173454	0.478041	0.657617	0.628923	0.775572	0.479857	0.417251	0.380926	0.4846	0.832344	0.794326	0.751415	0.966561	-0.331107
cg06091474	0.304445	0.529791	0.336539	0.752272	0.681927	0.227345	0.434876	0.332467	0.253416	0.250831	0.898118	0.840646	0.728019	0.977277	-0.534879
cg22146018	0.0133285	0.135807	0.0654123	0.309924	0.163538	0.0668846	0.105111	0.163596	0.0189733	0.083662	0.492419	0.339048	0.40961	0.898812	-0.356628
cg25538312	0.459513	0.401052	0.57371	0.704468	0.448236	0.614495	0.499604	0.29852	0.800007	0.382038	0.83084	0.849131	0.822211	0.93431	-0.360427
cg22830551	0.57756	0.299029	0.248316	0.639336	0.829663	0.206798	0.542002	0.439962	0.138998	0.440114	0.861852	0.935747	0.673234	0.942283	-0.458761
cg26844633	0.322306	0.39796	0.267106	0.64459	0.6084	0.360386	0.36389	0.383683	0.575852	0.544366	0.817476	0.848441	0.81759	0.917806	-0.442194
cg12122408	0.049408	0.226426	0.0815385	0.311251	0.688843	0.113636	0.24855	0.576967	0.0539774	0.186438	0.726704	0.763202	0.687371	0.973254	-0.538521
cg16616857	0.272422	0.287825	0.430921	0.597833	0.688864	0.266092	0.257152	0.507531	0.327435	0.4472	0.808581	0.840859	0.703893	0.953716	-0.445542
cg13545818	0.317674	0.393246	0.434877	0.850796	0.670705	0.378712	0.915191	0.265278	0.59463	0.293479	0.938739	0.867832	0.885134	0.960054	-0.497875
cg17032650	0.663418	0.317767	0.301277	0.617806	0.439223	0.316967	0.633575	0.268794	0.727356	0.365889	0.764002	0.762283	0.819848	0.901861	-0.389369
cg07145942	0.118854	0.117705	0.421541	0.420484	0.622861	0.126645	0.350347	0.435467	0.1333	0.0933272	0.754821	0.675523	0.566602	0.8721	-0.473348
cg20242676	0.577437	0.471566	0.509351	0.723424	0.574775	0.519572	0.525926	0.470812	0.394932	0.261382	0.86952	0.870147	0.890824	0.929417	-0.366024
cg04110104	0.479873	0.280688	0.35816	0.750689	0.37939	0.355383	0.459153	0.227049	0.796348	0.332846	0.866829	0.755013	0.849588	0.920302	-0.489433
cg01368550	0.839578	0.338113	0.404275	0.56696	0.35222	0.468117	0.61482	0.287908	0.76199	0.491189	0.786325	0.861236	0.823817	0.891055	-0.362873
cg05984439	0.735758	0.290461	0.324498	0.641722	0.434496	0.411616	0.475939	0.307449	0.691574	0.410766	0.847862	0.921534	0.822431	0.940699	-0.461642
cg07702235	0.596396	0.245426	0.257458	0.853123	0.418169	0.374146	0.395868	0.324843	0.568806	0.185972	0.858354	0.880171	0.712637	0.966532	-0.484255
cg09570894	0.52916	0.32134	0.231068	0.443951	0.682565	0.360339	0.385775	0.404895	0.119461	0.16832	0.865396	0.813813	0.768338	0.941754	-0.466547
cg05812217	0.241747	0.448197	0.175226	0.376686	0.652314	0.517764	0.610853	0.330995	0.0562102	0.510266	0.842335	0.652042	0.475735	0.983421	-0.334747
cg03275872	0.704835	0.255472	0.319278	0.496269	0.35166	0.486142	0.628504	0.253902	0.671651	0.326978	0.914673	0.930527	0.944781	0.72274	-0.503699
cg07642125	0.650707	0.298957	0.342837	0.624638	0.376244	0.359844	0.447928	0.430313	0.546153	0.348431	0.730794	0.828874	0.760916	0.911944	-0.391616
cg14410487	0.203669	0.228466	0.180273	0.48953	0.687164	0.241066	0.37293	0.665694	0.151455	0.236481	0.712757	0.62426	0.474016	0.957939	-0.429735
cg15193857	0.208243	0.557983	0.388107	0.588365	0.91761	0.530554	0.638101	0.670906	0.143367	0.355196	0.901169	0.95219	0.761227	0.982685	-0.382411
cg27032075	0.616218	0.326636	0.387672	0.544964	0.419402	0.550887	0.767919	0.297701	0.801621	0.349602	0.913076	0.865214	0.926075	0.920351	-0.43453
cg02775243	0.0254166	0.577417	0.322614	0.126662	0.681772	0.149558	0.231379	0.533124	0.042416	0.366073	0.731083	0.554229	0.502792	0.961705	-0.36566
cg04974402	0.42407	0.297141	0.347152	0.409022	0.358524	0.336711	0.323002	0.25542	0.599847	0.361759	0.76991	0.613612	0.589195	0.829706	-0.338923
cg14252796	0.859688	0.295142	0.366777	0.77056	0.608023	0.376097	0.593334	0.452224	0.667871	0.41729	0.848761	0.928227	0.907511	0.903279	-0.382616
cg12349227	0.794256	0.469227	0.695251	0.531529	0.452112	0.663722	0.544141	0.272184	0.454091	0.523509	0.865111	0.846889	0.769517	0.893633	-0.328481
cg21060384	0.0437354	0.128294	0.0550693	0.664256	0.893478	0.587162	0.172656	0.62386	0.0669518	0.212794	0.815743	0.902744	0.487136	0.931565	-0.666518
cg25545970	0.631937	0.341657	0.411327	0.779305	0.516875	0.416318	0.610582	0.282287	0.77031	0.374133	0.918046	0.895935	0.818628	0.761223	-0.390685
cg04311548	0.529642	0.27912	0.292325	0.442834	0.294455	0.319688	0.346155	0.209826	0.378716	0.319492	0.762827	0.719779	0.602232	0.937144	-0.421712
cg19677952	0.42195	0.257857	0.261973	0.511636	0.460585	0.534816	0.452452	0.374653	0.555908	0.357261	0.902448	0.930196	0.858754	0.952152	-0.479121
cg08840546	0.465651	0.273728	0.296488	0.907587	0.814512	0.424145	0.538072	0.696642	0.607127	0.534717	0.858045	0.82447	0.881475	0.960342	-0.333366
cg14095044	0.820499	0.383269	0.366118	0.491943	0.355584	0.407878	0.47867	0.270437	0.482874	0.441172	0.797195	0.752642	0.739159	0.793409	-0.3485
cg14510831	0.0331551	0.215376	0.099067	0.142174	0.590847	0.161319	0.275998	0.332562	0.0306407	0.128962	0.697751	0.629428	0.486075	0.964538	-0.511843
cg08334751	0.420183	0.289658	0.327893	0.658804	0.378326	0.365793	0.787268	0.257065	0.75929	0.493742	0.831224	0.7339	0.732189	0.928948	-0.383307
cg22936822	0.510666	0.26212	0.206165	0.538772	0.522744	0.310986	0.46482	0.258471	0.528582	0.102521	0.870644	0.773543	0.788963	0.9004	-0.441901
cg26933921	0.599671	0.346924	0.304807	0.695179	0.333661	0.430722	0.43786	0.275876	0.775171	0.311733	0.854666	0.857727	0.845955	0.917751	-0.467374
cg01815259	0.018141	0.131761	0.218971	0.352732	0.691707	0.141485	0.151748	0.264469	0.0351429	0.09221	0.781136	0.585199	0.437244	0.501414	-0.39669
cg18881723	0.0260527	0.0878756	0.0448449	0.132294	0.460202	0.0361623	0.265222	0.134156	0.0316901	0.0637327	0.687294	0.517667	0.388844	0.85443	-0.526677
cg03833931	0.122156	0.33626	0.350802	0.557355	0.672968	0.223524	0.366789	0.324216	0.126842	0.247383	0.898625	0.85958	0.863734	0.943868	-0.550941
cg10901608	0.0651515	0.235242	0.273082	0.295057	0.358308	0.240149	0.237195	0.237865	0.171919	0.233456	0.770534	0.499134	0.185502	0.73492	-0.379497
cg15393390	0.586504	0.479658	0.266025	0.771176	0.491706	0.454967	0.530423	0.21955	0.831138	0.350559	0.788728	0.874426	0.756787	0.914618	-0.345895
cg16857471	0.428016	0.31007	0.264162	0.60157	0.599417	0.346056	0.495272	0.230501	0.371368	0.282442	0.748956	0.737132	0.750132	0.634117	-0.384332
cg21899283	0.740167	0.364902	0.415074	0.584195	0.40217	0.590073	0.539193	0.268277	0.530543	0.454315	0.805094	0.841314	0.827594	0.838795	-0.340765
cg26800264	0.0406363	0.150392	0.217212	0.349286	0.394686	0.106168	0.107491	0.183903	0.0452854	0.095353	0.84735	0.478852	0.344631	0.948597	-0.53416
cg02346997	0.122078	0.102218	0.294381	0.38167	0.79679	0.194831	0.680721	0.675649	0.0972521	0.423024	0.740769	0.721844	0.627603	0.867321	-0.393281
cg08671460	0.0375448	0.401447	0.342525	0.606858	0.845503	0.528131	0.220998	0.638807	0.0995626	0.417963	0.837592	0.68617	0.709835	0.953373	-0.364009
cg13755866	0.166383	0.490441	0.299744	0.526915	0.691613	0.360985	0.607558	0.432632	0.129613	0.652197	0.746354	0.82252	0.872972	0.940972	-0.38621
cg06265338	0.720308	0.469284	0.51472	0.666917	0.47826	0.549401	0.663144	0.299011	0.399214	0.489117	0.898303	0.835536	0.750581	0.946776	-0.365001
cg11002709	0.647728	0.242738	0.332796	0.472588	0.429062	0.456883	0.501845	0.267912	0.385897	0.284485	0.719067	0.717995	0.681516	0.804145	-0.311052
cg02696430	0.853597	0.527003	0.362042	0.501131	0.37308	0.544297	0.695035	0.299344	0.662643	0.581823	0.832798	0.869847	0.879884	0.889312	-0.339216
cg01527959	0.0219609	0.272033	0.0770546	0.325238	0.558366	0.0313768	0.0452918	0.211331	0.0257463	0.0635812	0.510834	0.375086	0.317729	0.781789	-0.372642
cg05736869	0.101819	0.242918	0.192085	0.390327	0.527849	0.290435	0.411083	0.237456	0.382432	0.376613	0.75397	0.822083	0.683967	0.927542	-0.454502
cg17824222	0.556434	0.308064	0.289477	0.791595	0.41708	0.385985	0.432725	0.240113	0.796826	0.31779	0.826311	0.715831	0.72891	0.925134	-0.376078
cg14623287	0.620944	0.281728	0.276523	0.642748	0.447159	0.343786	0.68759	0.243117	0.805296	0.337193	0.892202	0.866776	0.936013	0.94034	-0.518635
cg11526752	0.0515096	0.231457	0.197617	0.714321	0.518968	0.109618	0.393576	0.245473	0.0524756	0.152457	0.931491	0.741672	0.546069	0.985996	-0.622045
cg12705693	0.494131	0.318861	0.293427	0.816757	0.698176	0.297496	0.38235	0.728319	0.591058	0.354938	0.825034	0.789288	0.812262	0.898526	-0.380407
cg02015034	0.22402	0.1137	0.115931	0.434204	0.677546	0.060715	0.115888	0.692033	0.198974	0.18991	0.814364	0.788444	0.677976	0.951285	-0.606962
cg21793517	0.813329	0.40742	0.408387	0.50413	0.583755	0.642835	0.762529	0.287896	0.637632	0.649562	0.914849	0.947079	0.962099	0.951463	-0.338577
cg03815093	0.0505323	0.256968	0.162213	0.372646	0.456851	0.213055	0.218537	0.235092	0.183754	0.221468	0.752546	0.616903	0.296373	0.924187	-0.464722
cg01584478	0.491404	0.278659	0.292123	0.551535	0.703759	0.76974	0.512866	0.383383	0.453397	0.358321	0.82202	0.760571	0.732673	0.82557	-0.318895
cg25764931	0.617556	0.359704	0.345617	0.593905	0.312506	0.694714	0.611749	0.253732	0.292211	0.379662	0.680641	0.706304	0.655749	0.907346	-0.32379
cg16356053	0.405843	0.294506	0.322494	0.623196	0.322857	0.326578	0.407672	0.228067	0.661389	0.299661	0.74063	0.642934	0.728579	0.929938	-0.409887
cg15742777	0.0810037	0.191475	0.112561	0.281151	0.639702	0.0740019	0.187161	0.39373	0.0194114	0.11986	0.743704	0.685363	0.488802	0.893955	-0.561023
cg00006867	0.857729	0.392425	0.345698	0.677448	0.395863	0.437955	0.433128	0.226747	0.730902	0.334667	0.734755	0.811424	0.85308	0.759531	-0.370982
cg01808129	0.425319	0.510469	0.342734	0.725521	0.514146	0.384835	0.505729	0.373096	0.14861	0.398546	0.759471	0.72326	0.761738	0.841956	-0.348672
cg14265709	0.0607921	0.188753	0.681956	0.59875	0.698813	0.28343	0.285359	0.37185	0.203913	0.155446	0.773547	0.796287	0.733133	0.403091	-0.468946
cg02853905	0.154909	0.348434	0.287584	0.511982	0.437208	0.253686	0.416282	0.261118	0.239211	0.276049	0.82489	0.649001	0.644095	0.921042	-0.455129
cg27325694	0.0572921	0.12457	0.283332	0.546253	0.619911	0.544274	0.602795	0.355865	0.0623959	0.140724	0.755562	0.537425	0.400774	0.961262	-0.326895
cg12567063	0.142104	0.183397	0.492094	0.279501	0.646554	0.0773442	0.154754	0.289043	0.0275606	0.142602	0.618625	0.618396	0.505827	0.870075	-0.449435
cg18810184	0.0193016	0.0633967	0.270811	0.586159	0.688959	0.260414	0.111064	0.498636	0.0132393	0.0772987	0.646123	0.596673	0.343232	0.941308	-0.435659
cg02335582	0.384908	0.160502	0.103896	0.492672	0.422943	0.119811	0.528785	0.131077	0.209807	0.123141	0.737149	0.663375	0.567647	0.91816	-0.515108
cg22825487	0.367814	0.363669	0.292657	0.291063	0.432568	0.559749	0.722563	0.268621	0.125828	0.33067	0.972761	0.978961	0.956694	0.261545	-0.617558
cg08078339	0.727596	0.355177	0.425465	0.434888	0.333483	0.591802	0.644277	0.231179	0.723938	0.502151	0.843601	0.779521	0.82741	0.881912	-0.366986
cg00807737	0.0993092	0.479882	0.264618	0.577975	0.811148	0.0803299	0.534223	0.650683	0.139456	0.230721	0.816799	0.726597	0.433887	0.973186	-0.399448
cg00451011	0.0641446	0.214935	0.231803	0.463389	0.665336	0.55148	0.264621	0.484598	0.162309	0.194995	0.717251	0.700604	0.587508	0.895075	-0.460715
cg18022893	0.215738	0.269831	0.0534073	0.124486	0.736693	0.0345241	0.0659207	0.313663	0.0325893	0.0882326	0.304629	0.519225	0.310803	0.847334	-0.308654
cg16150706	0.0645669	0.49581	0.576152	0.675067	0.563065	0.195026	0.543205	0.430486	0.0972381	0.417232	0.897015	0.677712	0.577731	0.944382	-0.324215
cg15380744	0.133503	0.188642	0.145267	0.186073	0.409947	0.240919	0.214436	0.317802	0.228859	0.190628	0.666584	0.473999	0.464794	0.86444	-0.36776
cg03243118	0.648309	0.442841	0.576901	0.58663	0.723623	0.263016	0.5375	0.361795	0.442162	0.629528	0.896551	0.933474	0.879022	0.960058	-0.357812
cg07135324	0.349491	0.258736	0.29432	0.661974	0.658444	0.408985	0.336054	0.31875	0.465059	0.325852	0.818755	0.574397	0.620017	0.915142	-0.376614
cg07577837	0.904059	0.263454	0.296629	0.660516	0.424591	0.60258	0.593491	0.278002	0.626272	0.318469	0.874078	0.872224	0.937628	0.923195	-0.389595
cg07555059	0.840579	0.24596	0.336663	0.697323	0.64004	0.398278	0.487474	0.421634	0.623878	0.262391	0.802661	0.731161	0.757444	0.845757	-0.325498
cg27057526	0.0340585	0.424458	0.150014	0.212051	0.675493	0.405258	0.431394	0.531376	0.0677871	0.176099	0.659472	0.822856	0.54739	0.959124	-0.43251
cg04084260	0.175093	0.0544442	0.176392	0.500001	0.276049	0.0675794	0.104569	0.534475	0.167524	0.0865369	0.511214	0.511817	0.390755	0.929456	-0.340206
cg03511628	0.599802	0.363167	0.443628	0.46207	0.368952	0.390696	0.403848	0.29123	0.379339	0.417883	0.757171	0.717486	0.685564	0.830943	-0.340056
cg19634762	0.396219	0.27201	0.351686	0.556981	0.69487	0.454553	0.531299	0.346668	0.792095	0.461115	0.874827	0.743399	0.798336	0.035117	-0.313033
cg19242228	0.303905	0.211211	0.522853	0.367505	0.915915	0.497409	0.289187	0.943029	0.232577	0.652299	0.899295	0.950363	0.854296	0.952086	-0.492372
cg19038293	0.43494	0.454315	0.437289	0.425572	0.566245	0.545359	0.67561	0.291707	0.122612	0.637518	0.797708	0.74236	0.372549	0.935144	-0.324232
cg22456809	0.735514	0.297858	0.368904	0.609113	0.350426	0.516747	0.65725	0.203706	0.751084	0.38883	0.880047	0.831637	0.93029	0.914249	-0.444359
cg25576997	0.499603	0.673828	0.607969	0.363794	0.842866	0.280867	0.4804	0.392309	0.129954	0.662126	0.775414	0.839792	0.718975	0.978023	-0.317601
cg11655319	0.271212	0.537939	0.393409	0.528499	0.798622	0.317228	0.496745	0.793087	0.298515	0.345827	0.869033	0.862241	0.830598	0.962816	-0.42056
cg12771971	0.0280229	0.372908	0.114138	0.191184	0.295262	0.0618347	0.0658567	0.273549	0.0523161	0.117594	0.645285	0.423199	0.235005	0.845722	-0.418376
cg06473925	0.0207222	0.252313	0.0460032	0.156106	0.837164	0.0938162	0.222523	0.732802	0.0252665	0.200544	0.688823	0.574422	0.432917	0.965044	-0.453297
cg14501357	0.0607167	0.188679	0.0656764	0.197454	0.585308	0.0692588	0.0565123	0.242743	0.041841	0.0742924	0.441506	0.34858	0.409784	0.892399	-0.35387
cg12613098	0.803109	0.348734	0.430902	0.548596	0.330268	0.489721	0.675013	0.114352	0.519974	0.450282	0.957443	0.94562	0.920713	0.94291	-0.474264
cg19821527	0.638017	0.281536	0.273528	0.376122	0.27777	0.304229	0.416676	0.173772	0.407601	0.430437	0.727836	0.802985	0.73109	0.771739	-0.411239
cg06789390	0.52629	0.41787	0.48031	0.576633	0.667295	0.531977	0.825584	0.478731	0.0807299	0.389824	0.915508	0.933702	0.891356	0.98367	-0.421305
cg13786328	0.442613	0.307548	0.335684	0.693588	0.424148	0.33451	0.388812	0.247926	0.648182	0.353483	0.743066	0.504988	0.806711	0.812357	-0.403741
cg23105515	0.522677	0.306414	0.309789	0.428323	0.317512	0.443823	0.382086	0.262408	0.659804	0.315738	0.802273	0.845332	0.768876	0.926044	-0.474003
cg20930489	0.560862	0.224468	0.448469	0.59687	0.527544	0.488636	0.46467	0.380996	0.460492	0.468707	0.771102	0.865601	0.823925	0.809927	-0.350237
cg00601726	0.666884	0.429757	0.279518	0.512441	0.341063	0.331094	0.500139	0.362638	0.62101	0.52262	0.877279	0.840857	0.900511	0.902042	-0.423947
cg04870732	0.679908	0.376999	0.283019	0.664982	0.465919	0.524637	0.65881	0.289534	0.811027	0.514688	0.85931	0.817557	0.903344	0.940262	-0.361665
cg03541331	0.421917	0.574009	0.487177	0.650793	0.613679	0.294826	0.856212	0.483071	0.866561	0.387695	0.887596	0.870215	0.90295	0.976428	-0.36468
cg14333588	0.206693	0.386093	0.405532	0.64835	0.490173	0.486289	0.360918	0.34279	0.100225	0.293039	0.757839	0.647885	0.267539	0.91051	-0.329357
cg10541774	0.172429	0.319837	0.294926	0.419181	0.82297	0.168644	0.338761	0.595922	0.277391	0.142627	0.893408	0.732413	0.649777	0.989235	-0.505529
cg23234854	0.621419	0.222745	0.320363	0.717302	0.480237	0.36721	0.441238	0.355403	0.776651	0.358637	0.785818	0.748215	0.791559	0.887162	-0.384465
cg25233887	0.0936989	0.138972	0.0906053	0.54335	0.517803	0.0877194	0.200451	0.312089	0.0898909	0.0986628	0.547789	0.572051	0.45331	0.792063	-0.441102
cg22304901	0.543178	0.252229	0.294754	0.677354	0.286526	0.346734	0.358049	0.231372	0.405172	0.307148	0.953446	0.758573	0.751507	0.816492	-0.460591
cg06091171	0.578768	0.453172	0.21781	0.731452	0.609953	0.331871	0.736435	0.553084	0.578386	0.32545	0.858376	0.937847	0.804521	0.969217	-0.332376
cg10736902	0.032113	0.143283	0.203912	0.586286	0.641089	0.170072	0.231796	0.373962	0.0569316	0.0990302	0.934027	0.757253	0.648175	0.977698	-0.658648
cg19746825	0.637065	0.304782	0.306713	0.682928	0.426226	0.335982	0.509427	0.565284	0.803101	0.284921	0.886191	0.832079	0.874112	0.705463	-0.385269
cg03715182	0.855226	0.405956	0.474561	0.68035	0.468389	0.648955	0.648517	0.2848	0.530915	0.595117	0.846336	0.890243	0.847513	0.919594	-0.305862
cg11166295	0.611966	0.285834	0.216792	0.43203	0.420429	0.502333	0.671452	0.148023	0.503594	0.264377	0.824309	0.863144	0.84279	0.834373	-0.412352
cg01692995	0.325148	0.380024	0.212635	0.567812	0.811422	0.377029	0.357171	0.390076	0.431512	0.171708	0.747298	0.707154	0.641687	0.727	-0.33855
cg01764553	0.478724	0.250649	0.409216	0.809572	0.525176	0.463492	0.511591	0.326254	0.72568	0.290032	0.887869	0.862628	0.872638	0.931008	-0.409145
cg08479752	0.0322794	0.288331	0.286726	0.149476	0.759132	0.450453	0.686385	0.566314	0.189539	0.518607	0.918876	0.851985	0.812745	0.903664	-0.508433
cg23777387	0.04154	0.255473	0.491995	0.489269	0.80915	0.09614	0.470487	0.627321	0.0590545	0.17557	0.930305	0.964942	0.862323	0.627775	-0.533334
cg20867746	0.46246	0.364347	0.472655	0.861362	0.643864	0.421417	0.449608	0.191559	0.695593	0.376109	0.868353	0.773808	0.801942	0.848312	-0.369093
cg01748263	0.586791	0.3043	0.328163	0.764989	0.458719	0.434187	0.573675	0.241208	0.784514	0.440341	0.923575	0.926898	0.918554	0.951141	-0.475706
cg06228828	0.263026	0.290555	0.322112	0.757054	0.839327	0.494019	0.36748	0.339573	0.341517	0.340688	0.834756	0.824453	0.72088	0.938953	-0.488502
cg18779103	0.700613	0.296548	0.391168	0.651369	0.545975	0.334514	0.696169	0.496156	0.665433	0.33899	0.825006	0.901431	0.85237	0.911826	-0.355835
cg02266736	0.48732	0.295117	0.300441	0.464308	0.352875	0.304828	0.389223	0.27788	0.622393	0.34105	0.859919	0.837931	0.802768	0.344486	-0.473387
cg18319366	0.842415	0.270299	0.302732	0.525813	0.534671	0.305365	0.549112	0.290064	0.377753	0.240343	0.77034	0.831447	0.819085	0.718026	-0.453153
cg12191989	0.443392	0.119419	0.273302	0.694016	0.764691	0.436301	0.465961	0.723745	0.666935	0.362908	0.806283	0.75524	0.787502	0.84157	-0.342216
cg13693211	0.192492	0.234246	0.294684	0.604913	0.606512	0.231899	0.484334	0.342186	0.393303	0.205847	0.930262	0.859555	0.691344	0.959885	-0.576473
cg14640466	0.481535	0.514082	0.425607	0.719175	0.683617	0.193104	0.676556	0.454095	0.370994	0.376786	0.894759	0.785175	0.711981	0.977183	-0.372152
cg26031852	0.521801	0.282518	0.450774	0.586369	0.622671	0.392368	0.474143	0.370496	0.733644	0.225993	0.781294	0.707894	0.824389	0.804043	-0.33021
cg14824190	0.627549	0.347674	0.382088	0.59248	0.465209	0.35363	0.433431	0.234848	0.640294	0.349676	0.814779	0.799987	0.855256	0.896173	-0.427258
cg19805434	0.595581	0.58393	0.217889	0.527798	0.358572	0.221607	0.458437	0.303946	0.851947	0.428545	0.843925	0.792642	0.879019	0.861115	-0.409029
cg22525694	0.508996	0.346117	0.309355	0.333373	0.382447	0.344899	0.416139	0.212242	0.236505	0.371422	0.732643	0.856927	0.812876	0.899634	-0.489394
cg11529628	0.456863	0.214917	0.087054	0.177394	0.667857	0.54757	0.301626	0.490538	0.0607195	0.150551	0.707095	0.524043	0.413051	0.868928	-0.357298
cg08625777	0.042647	0.369065	0.318336	0.522029	0.762799	0.127004	0.224639	0.562559	0.0575063	0.646508	0.847312	0.759966	0.411243	0.96078	-0.459938
cg19452094	0.531215	0.273074	0.282787	0.432079	0.752346	0.390208	0.529982	0.615379	0.701964	0.445152	0.867617	0.79435	0.818536	0.935906	-0.355509
cg25180885	0.319457	0.159549	0.220175	0.685759	0.664609	0.272605	0.432168	0.453705	0.700375	0.176699	0.826881	0.738673	0.708986	0.431648	-0.348017
cg22662548	0.561343	0.337726	0.285407	0.692327	0.678046	0.519762	0.705899	0.390461	0.697169	0.400989	0.846219	0.833345	0.891731	0.918231	-0.328423
cg06746829	0.0278158	0.376977	0.0935595	0.0645278	0.618506	0.126297	0.17968	0.495245	0.0384248	0.20681	0.600396	0.715421	0.638371	0.707597	-0.519996
cg10006161	0.633892	0.293422	0.445269	0.749837	0.442563	0.510528	0.585676	0.25649	0.742534	0.437407	0.899345	0.897751	0.929085	0.947824	-0.436317
cg07527126	0.449438	0.302778	0.0755933	0.599691	0.768051	0.382097	0.543215	0.42244	0.75096	0.275548	0.926544	0.845916	0.869794	0.942015	-0.46223
cg10053235	0.0296167	0.188097	0.232973	0.553456	0.712035	0.677778	0.26625	0.60833	0.0480736	0.169822	0.76255	0.876281	0.667151	0.956378	-0.569804
cg17161266	0.781871	0.25003	0.299462	0.841103	0.661938	0.439485	0.468399	0.406587	0.627877	0.242589	0.759885	0.784042	0.748974	0.85696	-0.318021
cg13246497	0.865718	0.288548	0.577906	0.570161	0.348604	0.40491	0.444876	0.298793	0.620553	0.280588	0.684385	0.765346	0.769076	0.928879	-0.342318
cg01726808	0.0570775	0.340523	0.0885766	0.23766	0.579944	0.127671	0.216964	0.497162	0.0893965	0.124309	0.653998	0.550851	0.467455	0.875266	-0.430107
cg18317026	0.073842	0.234797	0.331741	0.695536	0.564019	0.268764	0.261427	0.246826	0.144224	0.336033	0.90459	0.886431	0.784046	0.967494	-0.630415
cg14632793	0.109199	0.332793	0.242764	0.377342	0.710046	0.597413	0.53512	0.513907	0.0576152	0.209013	0.74212	0.808892	0.669852	0.950866	-0.420438
cg09355523	0.583667	0.354171	0.357112	0.760208	0.502882	0.409458	0.656142	0.248994	0.721589	0.528208	0.879268	0.913809	0.896564	0.940981	-0.389642
cg19523063	0.638014	0.183498	0.175701	0.761303	0.568209	0.430292	0.703263	0.387722	0.533626	0.244708	0.828457	0.888474	0.745139	0.945326	-0.376506
cg19305680	0.508968	0.269104	0.17828	0.603127	0.516154	0.38895	0.528006	0.371749	0.610569	0.449968	0.795575	0.838857	0.858917	0.356363	-0.337748
cg05292092	0.626522	0.414254	0.300727	0.559288	0.632025	0.383519	0.354715	0.404752	0.245451	0.501283	0.876762	0.914811	0.873549	0.95461	-0.486283
cg26706599	0.164676	0.283552	0.234209	0.322976	0.343628	0.317317	0.384486	0.221407	0.271143	0.283324	0.782966	0.509697	0.519656	0.866104	-0.367873
cg27214333	0.59405	0.397799	0.290968	0.385931	0.416997	0.452719	0.407035	0.237766	0.581887	0.565611	0.648465	0.764354	0.668562	0.858152	-0.304442
cg17222143	0.593205	0.288547	0.297736	0.507594	0.354281	0.526069	0.719096	0.565284	0.776998	0.288776	0.900364	0.896338	0.941351	0.944395	-0.404026
cg21674128	0.0442571	0.158274	0.19732	0.37935	0.233486	0.103903	0.120629	0.220799	0.042592	0.0909368	0.624093	0.330113	0.0454332	0.898815	-0.337651
cg13509731	0.24382	0.0810413	0.107741	0.235774	0.443051	0.0772964	0.117851	0.28423	0.271412	0.0649688	0.720325	0.588478	0.388064	0.9718	-0.477589
cg14598985	0.81165	0.36218	0.320725	0.665433	0.607753	0.571564	0.563106	0.291783	0.842539	0.332527	0.934426	0.913475	0.849099	0.955239	-0.356615
cg01037756	0.0129295	0.064431	0.0669956	0.325385	0.583476	0.0355632	0.0682455	0.511252	0.0267661	0.0540869	0.664369	0.448247	0.392741	0.897025	-0.490595
cg23900962	0.473729	0.265251	0.378379	0.507587	0.433646	0.25719	0.493843	0.281735	0.125933	0.253585	0.738113	0.831445	0.592745	0.739621	-0.40881
cg21341586	0.0422219	0.164775	0.190222	0.546344	0.602349	0.0705485	0.105152	0.348007	0.0568884	0.0859146	0.837689	0.537978	0.194933	0.947694	-0.55287
cg12377591	0.518263	0.255614	0.226423	0.717061	0.851707	0.689736	0.541276	0.591136	0.0496884	0.117094	0.91196	0.851337	0.775441	0.971154	-0.351879
cg08267038	0.387698	0.434447	0.834774	0.402561	0.49372	0.397904	0.594365	0.372197	0.177013	0.525284	0.76391	0.725344	0.743869	0.854192	-0.335386
cg07032342	0.0432113	0.118984	0.0772586	0.265633	0.743873	0.173937	0.198674	0.818482	0.0978124	0.276136	0.572485	0.597861	0.587972	0.458757	-0.393923
cg10163536	0.0612915	0.227351	0.212212	0.119439	0.67959	0.199948	0.158511	0.270109	0.0543061	0.200423	0.830969	0.768057	0.547161	0.554405	-0.461046
cg14407328	0.82137	0.304955	0.370762	0.648401	0.346754	0.412945	0.571513	0.276988	0.612202	0.423816	0.855504	0.71091	0.880982	0.863648	-0.441196
cg17111042	0.689237	0.282688	0.236498	0.403899	0.21644	0.390123	0.444157	0.205989	0.586752	0.339393	0.863446	0.732432	0.687321	0.890528	-0.433181
cg08328441	0.691436	0.264417	0.302799	0.671851	0.578319	0.315696	0.52283	0.364828	0.765682	0.419141	0.875354	0.94005	0.92268	0.93939	-0.460049
cg02244556	0.0486946	0.276889	0.267609	0.319945	0.310852	0.249355	0.321546	0.205008	0.211487	0.247041	0.824659	0.703587	0.249638	0.952666	-0.505641
cg26852739	0.291748	0.233504	0.155853	0.384292	0.603993	0.185148	0.290949	0.327439	0.332715	0.056463	0.747204	0.758201	0.658536	0.534126	-0.411521
cg24760735	0.697335	0.269362	0.501749	0.781681	0.584979	0.521165	0.595434	0.390642	0.783585	0.518331	0.874914	0.850081	0.883916	0.96342	-0.326343
cg00301902	0.560694	0.271902	0.327601	0.634382	0.412	0.400274	0.725258	0.565284	0.735122	0.312039	0.940876	0.900853	0.946431	0.942315	-0.455248
cg06972019	0.032302	0.0971405	0.098166	0.626656	0.681349	0.0712705	0.0792343	0.371717	0.187908	0.108206	0.509944	0.345065	0.411779	0.96468	-0.357676
cg20789304	0.65291	0.193294	0.233775	0.485949	0.36499	0.28778	0.452981	0.273642	0.338287	0.221206	0.639779	0.76893	0.793551	0.848378	-0.468207
cg18126097	0.518615	0.322023	0.322913	0.435084	0.48689	0.694397	0.677119	0.268148	0.795009	0.212724	0.841996	0.756534	0.766597	0.0647679	-0.300579
cg08230167	0.0877464	0.292326	0.263094	0.456599	0.760896	0.346011	0.38023	0.427525	0.550062	0.388264	0.869734	0.901149	0.723385	0.967763	-0.501195
cg01920085	0.0265583	0.15004	0.246027	0.090947	0.50993	0.0548878	0.192241	0.192095	0.0934415	0.191809	0.571593	0.503546	0.504311	0.932027	-0.367028
cg17860090	0.393964	0.234985	0.339023	0.693516	0.504537	0.582754	0.75941	0.324103	0.482339	0.288611	0.908777	0.616643	0.898437	0.956755	-0.465455
cg15757806	0.13694	0.269253	0.50766	0.687465	0.653463	0.206016	0.380119	0.269409	0.170652	0.560239	0.816306	0.868582	0.618073	0.941184	-0.51768
cg25617568	0.735114	0.294247	0.368408	0.523523	0.315895	0.424553	0.512317	0.236692	0.491439	0.408106	0.742831	0.737699	0.762366	0.710661	-0.323936
cg15743985	0.519592	0.454439	0.341145	0.626797	0.853747	0.171995	0.549078	0.662662	0.088354	0.276764	0.857165	0.748515	0.649344	0.978449	-0.315824
cg25255586	0.495746	0.283946	0.246157	0.438735	0.393648	0.332435	0.469399	0.295411	0.660288	0.41883	0.862563	0.824055	0.873997	0.412786	-0.43707
cg07169296	0.862688	0.439542	0.393491	0.617265	0.492934	0.486865	0.665797	0.273632	0.799802	0.463064	0.862496	0.800353	0.846568	0.865159	-0.364632
cg05929755	0.25314	0.286779	0.165151	0.58815	0.714443	0.214531	0.51428	0.344087	0.399046	0.247726	0.825109	0.744016	0.545024	0.767866	-0.440508
cg19757218	0.284688	0.258404	0.256179	0.497501	0.748559	0.154125	0.441301	0.488116	0.0317538	0.292917	0.877427	0.781651	0.630802	0.968251	-0.540737
cg24126499	0.155282	0.431595	0.363187	0.526351	0.906635	0.667277	0.457417	0.831325	0.17478	0.477592	0.815564	0.881036	0.713375	0.911358	-0.380795
cg19826663	0.0807002	0.211933	0.360302	0.58651	0.83353	0.168798	0.208177	0.581744	0.0918385	0.356151	0.768743	0.855888	0.618839	0.964088	-0.528274
cg17535314	0.512274	0.291404	0.283886	0.533206	0.318335	0.319197	0.363636	0.269257	0.328629	0.299242	0.69717	0.710243	0.815355	0.744507	-0.408609
cg18847762	0.0226374	0.0541543	0.189499	0.600925	0.405179	0.0261305	0.0464516	0.75968	0.0428049	0.104376	0.525827	0.333745	0.366994	0.692873	-0.367145
cg01415826	0.23429	0.334171	0.416281	0.367197	0.434128	0.28553	0.292072	0.251351	0.303584	0.256454	0.858903	0.643089	0.646556	0.935071	-0.454901
cg05486825	0.824979	0.300739	0.346455	0.662938	0.326954	0.420487	0.583169	0.280199	0.533396	0.345187	0.802202	0.808512	0.814998	0.833124	-0.428284
cg19537070	0.499313	0.18923	0.508228	0.603787	0.792589	0.476054	0.639521	0.546181	0.663175	0.350842	0.916529	0.83932	0.889162	0.921853	-0.375641
cg25671785	0.266179	0.183798	0.17807	0.221634	0.739298	0.0772122	0.106307	0.321574	0.141312	0.150919	0.759555	0.560934	0.374161	0.97393	-0.479311
cg21282997	0.250418	0.215425	0.510155	0.385158	0.716618	0.277922	0.309023	0.563726	0.259487	0.230635	0.730536	0.715555	0.637377	0.924484	-0.429573
cg15321915	0.024724	0.0721436	0.0243509	0.379296	0.69643	0.0820066	0.109858	0.451266	0.019554	0.168425	0.611137	0.688878	0.500471	0.900003	-0.554075
cg17256711	0.08676	0.231481	0.164446	0.565033	0.655737	0.302846	0.343566	0.449275	0.157489	0.31396	0.801271	0.680955	0.513914	0.966971	-0.43271
cg13693328	0.0452821	0.146007	0.03916	0.0755067	0.379922	0.0672368	0.12057	0.571319	0.030898	0.186366	0.439584	0.522915	0.42018	0.866971	-0.383211
cg01766873	0.0245879	0.211199	0.257056	0.497047	0.764816	0.252781	0.45179	0.27027	0.0443608	0.209093	0.672896	0.484988	0.417953	0.648125	-0.311639
cg14981395	0.272125	0.253379	0.340264	0.837418	0.570976	0.342244	0.63542	0.279577	0.460379	0.340462	0.832372	0.678273	0.735609	0.966369	-0.442637
cg27350685	0.872072	0.341976	0.337659	0.489739	0.390058	0.408813	0.516053	0.263571	0.667329	0.378038	0.807843	0.759168	0.827642	0.906599	-0.418307
cg18028993	0.774963	0.25568	0.245825	0.68666	0.5909	0.234991	0.270243	0.346317	0.280072	0.238567	0.71581	0.747841	0.459889	0.951275	-0.456668
cg12736821	0.0704746	0.663177	0.306229	0.501538	0.627546	0.20599	0.244445	0.429456	0.104124	0.194576	0.856238	0.680745	0.506755	0.9393	-0.493155
cg25733780	0.0314547	0.635797	0.406461	0.596203	0.881967	0.20386	0.268429	0.548582	0.124655	0.831037	0.944667	0.965973	0.829887	0.972975	-0.477798
cg19257612	0.761051	0.27183	0.297518	0.563517	0.325194	0.402236	0.507358	0.565284	0.817121	0.342813	0.916392	0.886886	0.889318	0.940957	-0.448058
cg04331032	0.0563952	0.368603	0.51239	0.453493	0.919681	0.231682	0.432277	0.85067	0.052405	0.40033	0.759574	0.777476	0.762172	0.949593	-0.353521
cg24061914	0.0190764	0.0491369	0.0898116	0.314352	0.247295	0.0319886	0.0880964	0.122775	0.0258184	0.0247541	0.461701	0.315167	0.115095	0.784241	-0.319818
cg03511111	0.0636758	0.0676748	0.0582285	0.471501	0.490202	0.0394806	0.10969	0.235314	0.0501076	0.0585782	0.668735	0.739202	0.5088	0.735323	-0.636354
cg15015275	0.210623	0.455828	0.34739	0.471862	0.691102	0.243434	0.381068	0.332559	0.289905	0.289397	0.814635	0.738199	0.512024	0.947257	-0.436442
cg20152842	0.340865	0.266612	0.328721	0.451059	0.643044	0.15653	0.203017	0.287951	0.0504271	0.241667	0.896702	0.731858	0.588884	0.953015	-0.536999
cg26538890	0.727143	0.246292	0.274613	0.65897	0.542268	0.552225	0.4655	0.541175	0.777999	0.415408	0.900596	0.892083	0.900501	0.906555	-0.358827
cg23167559	0.674937	0.356649	0.344365	0.821756	0.4945	0.363359	0.561208	0.295485	0.729305	0.311767	0.903541	0.837591	0.867793	0.934225	-0.456738
cg06731993	0.565434	0.300688	0.294106	0.624937	0.437136	0.424653	0.53034	0.335908	0.514118	0.377765	0.88795	0.918329	0.896744	0.873059	-0.461452
cg12575270	0.430085	0.30166	0.314006	0.522132	0.698425	0.533248	0.728929	0.607119	0.0687873	0.308916	0.812971	0.889559	0.728291	0.852007	-0.35638
cg23434592	0.386503	0.232424	0.354428	0.594282	0.889395	0.347922	0.511456	0.373769	0.669734	0.250081	0.768362	0.740152	0.777836	0.452659	-0.374121
cg23679344	0.0649714	0.248085	0.228955	0.63344	0.734593	0.0826236	0.111989	0.449777	0.0996888	0.354967	0.904529	0.775618	0.601253	0.953478	-0.601554
cg08612051	0.439401	0.234281	0.336034	0.746194	0.81569	0.313992	0.440199	0.669688	0.54287	0.208004	0.941331	0.851435	0.869733	0.93373	-0.461932
cg15623846	0.243086	0.30631	0.196498	0.506862	0.827897	0.271324	0.406788	0.48899	0.207853	0.369404	0.942216	0.704159	0.749416	0.976853	-0.507959
cg07374695	0.270138	0.355281	0.280755	0.252243	0.353893	0.352707	0.374481	0.264169	0.220077	0.390525	0.933164	0.833698	0.774152	0.951883	-0.5667
cg12717069	0.48745	0.540066	0.265315	0.279678	0.445894	0.510538	0.649764	0.293029	0.313402	0.458322	0.79894	0.819872	0.813995	0.873576	-0.364826
cg08731961	0.0188375	0.256091	0.0618578	0.0576185	0.202369	0.0883114	0.115619	0.286647	0.0432323	0.22511	0.774855	0.473301	0.451915	0.498353	-0.383862
cg18530568	0.23468	0.128204	0.11584	0.376244	0.454443	0.20664	0.210804	0.306039	0.0856003	0.188508	0.806876	0.520354	0.429314	0.949629	-0.454893
cg16607180	0.345039	0.268076	0.301997	0.598937	0.500189	0.326502	0.459008	0.29715	0.566646	0.20159	0.813294	0.864056	0.791757	0.897628	-0.502904
cg22425952	0.869658	0.393925	0.415212	0.539281	0.43439	0.517512	0.635804	0.255163	0.7865	0.524019	0.843056	0.841087	0.868044	0.871284	-0.334785
cg00419310	0.0533813	0.497926	0.256434	0.362865	0.578069	0.130764	0.647742	0.489751	0.146267	0.578093	0.825644	0.664799	0.466541	0.942971	-0.318914
cg12923436	0.179925	0.195496	0.285779	0.687164	0.77797	0.221878	0.526805	0.493267	0.359339	0.167224	0.901071	0.863928	0.720701	0.960469	-0.559941
cg24530074	0.0320004	0.399897	0.130519	0.0983506	0.47551	0.134182	0.149716	0.544327	0.0264256	0.257527	0.597446	0.446306	0.355935	0.700145	-0.379927
cg21986966	0.12304	0.382607	0.241235	0.309886	0.359942	0.221714	0.228921	0.347339	0.240692	0.311099	0.717028	0.635678	0.432176	0.838086	-0.400793
cg03398689	0.0790315	0.35896	0.49169	0.601575	0.716027	0.451002	0.750584	0.226623	0.129422	0.628524	0.885563	0.850295	0.719473	0.897738	-0.396583
cg09811510	0.685817	0.285702	0.386249	0.777616	0.379413	0.233316	0.40349	0.423699	0.7926	0.481421	0.814686	0.844615	0.723206	0.955805	-0.416056
cg02396801	0.827144	0.414999	0.449797	0.664624	0.398639	0.44613	0.624862	0.207589	0.803349	0.489962	0.804467	0.896365	0.909355	0.899376	-0.427991
cg25822316	0.69231	0.361913	0.509819	0.665726	0.443721	0.771436	0.59442	0.287883	0.852313	0.502933	0.887714	0.889239	0.918534	0.935597	-0.351767
cg14544225	0.610896	0.337366	0.164205	0.770062	0.697799	0.580049	0.648416	0.342773	0.80754	0.498406	0.938896	0.892754	0.898958	0.984069	-0.323454
cg23782308	0.0844427	0.405522	0.325444	0.483576	0.581325	0.233597	0.542723	0.319589	0.116673	0.370573	0.771539	0.773637	0.687052	0.945524	-0.42458
cg20331218	0.153516	0.160543	0.128742	0.192385	0.729551	0.192251	0.429871	0.364152	0.0939988	0.191221	0.661865	0.535478	0.535809	0.604146	-0.378242
cg08519008	0.476735	0.276343	0.369631	0.695407	0.802258	0.550032	0.555067	0.607664	0.782007	0.515839	0.910263	0.944893	0.875615	0.96972	-0.375028
cg12870052	0.554735	0.441036	0.464534	0.378339	0.689889	0.610355	0.722114	0.294337	0.160453	0.700572	0.929853	0.95473	0.955777	0.751568	-0.432657
cg11025877	0.0161804	0.0649658	0.0334232	0.392539	0.673014	0.0511354	0.0593334	0.569097	0.0373681	0.22847	0.601012	0.590567	0.365299	0.924218	-0.53364
cg01058360	0.0226118	0.596651	0.459164	0.569312	0.958003	0.220891	0.393428	0.830346	0.185723	0.473133	0.784219	0.90067	0.892405	0.983515	-0.430389
cg08830777	0.268347	0.0869584	0.153314	0.504651	0.788396	0.218296	0.421191	0.413921	0.502111	0.226178	0.717092	0.726668	0.712361	0.445623	-0.373592
cg10220361	0.73929	0.265201	0.40032	0.611001	0.649146	0.389521	0.546347	0.43437	0.592307	0.50911	0.871491	0.904649	0.871032	0.928589	-0.360341
cg03448362	0.421185	0.349905	0.38418	0.553894	0.426782	0.286061	0.520424	0.299588	0.466304	0.52638	0.784567	0.655385	0.700192	0.881169	-0.318396
cg24870281	0.667161	0.266096	0.383738	0.814779	0.61673	0.574085	0.545816	0.241183	0.77067	0.503386	0.91027	0.934739	0.90083	0.967526	-0.362554
cg17462978	0.640959	0.347611	0.362172	0.741197	0.429922	0.434268	0.509538	0.264423	0.681134	0.34857	0.895728	0.889543	0.891976	0.902021	-0.461757
cg12181459	0.400668	0.383264	0.328869	0.298242	0.25163	0.269358	0.356915	0.25162	0.33405	0.466937	0.622883	0.527625	0.716288	0.891208	-0.338126
cg16002467	0.443238	0.177011	0.237891	0.572762	0.291739	0.370167	0.411753	0.182178	0.484304	0.342443	0.774806	0.767028	0.781191	0.760959	-0.414612
cg11591267	0.733988	0.33742	0.372387	0.537923	0.470346	0.353195	0.353226	0.289204	0.439209	0.349488	0.810696	0.748633	0.76631	0.858966	-0.425697
cg25437531	0.40736	0.354399	0.276841	0.512412	0.603029	0.3946	0.550567	0.346631	0.556206	0.498568	0.700017	0.827498	0.732402	0.856413	-0.326986
cg02904191	0.0373153	0.384227	0.297309	0.552916	0.827837	0.316949	0.565604	0.529725	0.0902424	0.43229	0.937112	0.960062	0.931301	0.967303	-0.540328
cg10311700	0.025734	0.0990024	0.129494	0.644112	0.834284	0.25316	0.183139	0.64728	0.0408119	0.0581347	0.792605	0.902701	0.559385	0.978803	-0.691337
cg10507445	0.0547915	0.396918	0.350113	0.538355	0.603413	0.189234	0.789677	0.355357	0.2319	0.57836	0.860026	0.886513	0.905016	0.0471079	-0.497132
cg15549391	0.180224	0.26906	0.323036	0.366162	0.484309	0.261834	0.375512	0.339174	0.281874	0.317044	0.853473	0.831026	0.796658	0.934004	-0.52221
cg07703480	0.558957	0.181776	0.258829	0.599808	0.568048	0.400626	0.601587	0.589544	0.435604	0.263324	0.839999	0.874662	0.795742	0.895231	-0.36005
cg19659619	0.568243	0.344336	0.363432	0.770849	0.541881	0.290214	0.378672	0.338966	0.472297	0.339687	0.897308	0.88702	0.88759	0.965495	-0.521397
cg26376241	0.045068	0.0636073	0.0785992	0.604412	0.647733	0.0835094	0.111236	0.54008	0.0429112	0.0655891	0.686283	0.68749	0.490205	0.913148	-0.605832
cg09953842	0.0623853	0.229761	0.152803	0.181305	0.308571	0.33638	0.203559	0.35475	0.138719	0.103443	0.612889	0.4575	0.393145	0.898777	-0.342762
cg17707174	0.163554	0.662985	0.532194	0.582948	0.762884	0.557515	0.587138	0.522576	0.204292	0.204493	0.917199	0.778544	0.575491	0.973811	-0.303017
cg20813518	0.0959531	0.646689	0.316522	0.542761	0.660869	0.515245	0.737998	0.303908	0.43538	0.875714	0.88353	0.925528	0.841276	0.962042	-0.375526
cg18259871	0.682969	0.309029	0.350186	0.686372	0.379875	0.464356	0.666584	0.26375	0.806907	0.282672	0.941028	0.927392	0.954385	0.952754	-0.524775
cg13587823	0.0215158	0.137555	0.141747	0.351247	0.665724	0.0478243	0.430455	0.213905	0.0235707	0.188877	0.631733	0.638093	0.317379	0.973822	-0.469601
cg11088661	0.08184	0.19184	0.1677	0.26818	0.7331	0.11409	0.304317	0.578071	0.151821	0.06139	0.696895	0.618662	0.355818	0.552575	-0.405848
cg16482915	0.761924	0.253039	0.249647	0.649158	0.458226	0.62311	0.429785	0.309514	0.778313	0.441448	0.808428	0.769215	0.818517	0.893408	-0.363635
cg22062184	0.493046	0.347023	0.289484	0.688307	0.582859	0.438679	0.79207	0.411957	0.629643	0.370286	0.886236	0.851929	0.880106	0.911153	-0.417308
cg22779416	0.672253	0.245325	0.364865	0.678256	0.725111	0.54832	0.761989	0.551612	0.652108	0.467437	0.917472	0.922813	0.936733	0.914266	-0.318282
cg14405103	0.0225048	0.255947	0.160733	0.626124	0.638069	0.0662467	0.175038	0.251346	0.0346383	0.300734	0.813196	0.741891	0.591123	0.971173	-0.564351
cg12198140	0.0290208	0.104113	0.146872	0.468121	0.583951	0.517396	0.471135	0.492765	0.0253371	0.124076	0.71795	0.570583	0.314462	0.971553	-0.33677
cg14782970	0.61354	0.286658	0.314232	0.688241	0.365071	0.362018	0.595688	0.283181	0.609935	0.381633	0.785661	0.74599	0.728346	0.106449	-0.363816
cg04353103	0.0976653	0.320421	0.305859	0.37974	0.400123	0.188048	0.624451	0.220558	0.128697	0.307952	0.82813	0.812269	0.663111	0.947109	-0.513294
cg13496494	0.47523	0.193061	0.283915	0.43473	0.377491	0.444388	0.403202	0.201833	0.567083	0.460008	0.727126	0.735904	0.761257	0.723094	-0.312549
cg22261694	0.0257429	0.144582	0.142047	0.42343	0.543104	0.122258	0.0709732	0.1958	0.0559795	0.0512487	0.877953	0.516708	0.270003	0.965747	-0.565178
cg21367769	0.428219	0.0877738	0.259629	0.500666	0.324565	0.274216	0.523005	0.150862	0.448116	0.440175	0.79319	0.838695	0.82364	0.774607	-0.432023
cg06861395	0.683377	0.319842	0.293275	0.643532	0.371442	0.417568	0.457726	0.260439	0.689984	0.330269	0.939112	0.93115	0.857787	0.964291	-0.540626
cg20040142	0.667601	0.373184	0.445564	0.490159	0.34858	0.360961	0.454896	0.293882	0.563031	0.455934	0.872778	0.904543	0.905042	0.928702	-0.454563
cg00027420	0.145806	0.199068	0.40696	0.127528	0.599759	0.53601	0.192445	0.348442	0.165824	0.429228	0.813748	0.835197	0.69016	0.827242	-0.54674
cg23108232	0.0748225	0.280868	0.125727	0.288553	0.637064	0.393845	0.341415	0.259205	0.0942438	0.0927131	0.803369	0.649489	0.280983	0.707915	-0.408666
cg00031042	0.0385642	0.0938872	0.0875371	0.488832	0.496117	0.0643757	0.0965884	0.438929	0.0447043	0.0679576	0.764847	0.52628	0.255208	0.811033	-0.554851
cg17660211	0.429412	0.31315	0.334405	0.564299	0.647307	0.617102	0.6479	0.285431	0.108827	0.552773	0.938666	0.873979	0.806297	0.905863	-0.398828
cg05025727	0.610147	0.279571	0.344017	0.278692	0.321548	0.366892	0.31807	0.199218	0.170166	0.364085	0.716054	0.645582	0.486345	0.907996	-0.361009
cg18436806	0.769393	0.432326	0.515595	0.587738	0.487874	0.523444	0.603955	0.296234	0.733567	0.691903	0.913004	0.915457	0.951411	0.920508	-0.362392
cg04109810	0.222798	0.532399	0.321878	0.578397	0.732025	0.487853	0.360482	0.473058	0.28642	0.594564	0.884073	0.754831	0.691116	0.852738	-0.323329
cg12009872	0.136002	0.31182	0.124046	0.238928	0.536426	0.12267	0.156498	0.407611	0.103502	0.0946123	0.601298	0.478638	0.325976	0.867205	-0.393718
cg27227042	0.0624462	0.0962605	0.0714196	0.14075	0.777885	0.0748787	0.0825338	0.79463	0.0693137	0.235055	0.550842	0.408872	0.320471	0.881488	-0.39046
cg13497926	0.0500093	0.467037	0.469718	0.26265	0.408442	0.239203	0.244857	0.236326	0.176541	0.421713	0.782772	0.540445	0.324893	0.897097	-0.407855
cg01301803	0.0479232	0.0891024	0.092738	0.199738	0.353558	0.0499084	0.0682215	0.204528	0.055176	0.072906	0.450693	0.339837	0.161265	0.870153	-0.314261
cg25287357	0.36276	0.373476	0.323011	0.674923	0.681804	0.258912	0.3109	0.636107	0.510043	0.41002	0.794419	0.785794	0.729307	0.536066	-0.365802
cg17493759	0.646929	0.310529	0.376781	0.833097	0.353885	0.336175	0.383867	0.275864	0.883245	0.370079	0.867543	0.774377	0.715148	0.903682	-0.44753
cg15224833	0.407548	0.528368	0.572381	0.28306	0.649018	0.482269	0.582045	0.507764	0.211576	0.535805	0.799863	0.884903	0.737156	0.883581	-0.323656
cg00801629	0.82181	0.185093	0.217796	0.600665	0.368773	0.600545	0.431181	0.267283	0.591624	0.329283	0.707985	0.655215	0.756336	0.904813	-0.332183
cg19414189	0.219677	0.526819	0.660068	0.549572	0.918842	0.377613	0.509929	0.783673	0.0885801	0.577541	0.934177	0.897258	0.703632	0.979661	-0.377522
cg20933232	0.452696	0.297195	0.364567	0.571355	0.617568	0.476432	0.613154	0.293194	0.709366	0.388296	0.84854	0.846274	0.777249	0.924144	-0.382843
cg04216046	0.373691	0.0816419	0.278605	0.637204	0.836593	0.668436	0.362162	0.673707	0.324876	0.245341	0.794839	0.933616	0.70741	0.977678	-0.496301
cg07564261	0.320909	0.625881	0.196676	0.390249	0.910935	0.199531	0.63083	0.930608	0.212641	0.445315	0.820852	0.935945	0.774802	0.958925	-0.460616
cg15649817	0.36659	0.310175	0.296382	0.671821	0.498363	0.312395	0.559542	0.252271	0.376119	0.311324	0.858847	0.825782	0.851397	0.896504	-0.515629
cg19301859	0.730381	0.21853	0.358902	0.551058	0.430865	0.47927	0.593751	0.289431	0.532384	0.500163	0.83809	0.820602	0.877512	0.84358	-0.351119
cg12216772	0.703659	0.298781	0.421773	0.495875	0.355328	0.481215	0.607231	0.224163	0.527659	0.43553	0.812669	0.850979	0.894648	0.862554	-0.398394
cg24348240	0.0872115	0.631513	0.142064	0.547325	0.627396	0.115789	0.117337	0.35248	0.0720762	0.103519	0.76524	0.698535	0.373228	0.954038	-0.602187
cg18100219	0.665289	0.349383	0.33935	0.382068	0.342828	0.316165	0.432461	0.280384	0.373376	0.394229	0.879398	0.8908	0.885513	0.911612	-0.526777
cg09132388	0.75192	0.330043	0.450337	0.862405	0.361431	0.30178	0.570408	0.349595	0.601397	0.430412	0.803144	0.748623	0.820696	0.0616101	-0.335509
cg08138826	0.173503	0.234398	0.361248	0.642915	0.875233	0.296776	0.546499	0.578883	0.216262	0.466691	0.845378	0.870925	0.871691	0.720357	-0.444182
cg25282652	0.531969	0.349365	0.300466	0.815405	0.614401	0.442757	0.668814	0.297242	0.752333	0.325181	0.925553	0.93197	0.947171	0.778295	-0.441399
cg07583387	0.617514	0.306866	0.259732	0.7123	0.580987	0.512183	0.584721	0.202704	0.843403	0.364305	0.939891	0.923399	0.952623	0.948828	-0.397774
cg27640172	0.42471	0.265115	0.257082	0.239347	0.567241	0.335706	0.485167	0.339835	0.180874	0.291232	0.725609	0.814695	0.737614	0.833363	-0.462685
cg09778439	0.526612	0.367098	0.347	0.691989	0.396271	0.373407	0.501579	0.256769	0.62598	0.371613	0.816129	0.759447	0.751684	0.701795	-0.370726
cg15633878	0.552894	0.302476	0.282474	0.463223	0.365437	0.373262	0.352381	0.293175	0.647587	0.315747	0.787711	0.725955	0.799598	0.869248	-0.434746
cg13548543	0.337887	0.364556	0.324878	0.589156	0.394569	0.292884	0.370114	0.261827	0.292027	0.497241	0.859992	0.797252	0.786645	0.969151	-0.477401
cg24803815	0.23331	0.356941	0.368098	0.366186	0.377722	0.300858	0.609061	0.253966	0.634876	0.436055	0.819062	0.664635	0.632821	0.872669	-0.374706
cg13912639	0.684381	0.28537	0.311745	0.615488	0.42791	0.471466	0.502844	0.565284	0.823518	0.327791	0.842183	0.825405	0.806819	0.934138	-0.346639
cg02443589	0.237411	0.10012	0.123975	0.813227	0.680424	0.129833	0.563032	0.417883	0.755348	0.688698	0.947523	0.957462	0.955019	0.956606	-0.465355
cg03984362	0.481507	0.52769	0.573741	0.449518	0.549852	0.647902	0.473437	0.452941	0.260601	0.599077	0.808771	0.815019	0.578703	0.950261	-0.307296
cg04389853	0.189777	0.181441	0.112646	0.391296	0.31743	0.0922861	0.0965059	0.198275	0.156988	0.0804439	0.535041	0.408392	0.310774	0.706694	-0.302501
cg27019651	0.0310794	0.138401	0.113764	0.406869	0.514561	0.0736856	0.0530327	0.323978	0.0361022	0.0602762	0.701667	0.620121	0.208008	0.964708	-0.567169
cg23378396	0.751759	0.355699	0.316082	0.696673	0.667268	0.554103	0.694517	0.511535	0.497566	0.28065	0.828564	0.848547	0.853926	0.852798	-0.317854
cg06574296	0.179976	0.52048	0.349893	0.392802	0.737874	0.670077	0.271013	0.338014	0.223877	0.447611	0.92412	0.76442	0.606764	0.97587	-0.472923
cg00353415	0.0331207	0.13117	0.11338	0.648019	0.885278	0.0620488	0.135921	0.663996	0.0616621	0.385999	0.882953	0.943763	0.759269	0.971941	-0.779812
cg09985739	0.691808	0.349739	0.424115	0.656425	0.340107	0.464009	0.696459	0.264151	0.771193	0.510554	0.857716	0.870517	0.826302	0.864554	-0.373853
cg02586423	0.668755	0.287599	0.325201	0.331014	0.328715	0.395973	0.378001	0.238591	0.589748	0.315834	0.803268	0.657952	0.791555	0.85588	-0.467547
cg19966955	0.958421	0.488561	0.575565	0.688743	0.556192	0.535941	0.705919	0.271134	0.568068	0.528148	0.850234	0.952368	0.919413	0.859474	-0.327314
cg08672054	0.697806	0.445255	0.29515	0.663432	0.562614	0.579537	0.817375	0.37733	0.816591	0.517613	0.914773	0.914772	0.863307	0.966559	-0.343697
cg24078577	0.0331267	0.591216	0.306523	0.540856	0.79857	0.169837	0.518007	0.341764	0.427048	0.668718	0.764848	0.904133	0.875052	0.685954	-0.347423
cg05568737	0.561241	0.3893	0.262026	0.267193	0.847159	0.555413	0.767438	0.614836	0.270697	0.475311	0.919299	0.968665	0.951323	0.974834	-0.444632
cg00078676	0.650844	0.162479	0.292285	0.482108	0.295513	0.534985	0.555264	0.122456	0.44956	0.364018	0.757548	0.732858	0.791459	0.786059	-0.365015
cg17100158	0.704435	0.626704	0.53783	0.476133	0.694292	0.514239	0.775578	0.336908	0.287978	0.570363	0.875713	0.841082	0.856111	0.935255	-0.311815
cg16490935	0.283604	0.228923	0.147711	0.679302	0.523749	0.329429	0.302659	0.416574	0.663632	0.232035	0.705403	0.520578	0.610645	0.912376	-0.34198
cg10682600	0.25106	0.470869	0.537421	0.595036	0.487766	0.29335	0.480398	0.328501	0.558249	0.321965	0.851428	0.704762	0.697118	0.933495	-0.302461
cg24941344	0.77284	0.471883	0.476605	0.523512	0.399669	0.556018	0.588741	0.298769	0.624564	0.467773	0.776669	0.770146	0.842335	0.872616	-0.309443
cg09143007	0.284714	0.191413	0.0738219	0.596029	0.456947	0.193499	0.256805	0.241221	0.317121	0.137248	0.690389	0.522843	0.444259	0.90059	-0.357603
cg15564896	0.571503	0.252439	0.554043	0.802129	0.605151	0.296706	0.627114	0.248666	0.406717	0.303362	0.893945	0.800302	0.604092	0.955145	-0.366744
cg24082983	0.457986	0.225849	0.272584	0.687754	0.641149	0.331938	0.436858	0.440452	0.519894	0.219436	0.773885	0.728517	0.689064	0.959799	-0.312545
cg09964698	0.213611	0.291737	0.308517	0.570185	0.501604	0.183254	0.185567	0.360867	0.304083	0.329585	0.836608	0.770146	0.425112	0.964023	-0.497077
cg06301012	0.308856	0.429683	0.506795	0.272125	0.52752	0.281109	0.531229	0.277088	0.302992	0.37397	0.788062	0.845521	0.829825	0.445943	-0.467531
cg03550494	0.0270996	0.338405	0.405387	0.61028	0.814614	0.149791	0.400091	0.511373	0.0976354	0.439208	0.91661	0.900797	0.714423	0.958542	-0.505965
cg07753755	0.622667	0.268904	0.259064	0.637278	0.404063	0.401231	0.381375	0.314474	0.629586	0.34934	0.760551	0.837058	0.79578	0.926367	-0.425116
cg13411506	0.37567	0.276202	0.249131	0.716559	0.555887	0.531347	0.763486	0.302198	0.416873	0.196094	0.824606	0.778415	0.846234	0.857417	-0.439149
cg20643070	0.747223	0.344776	0.419709	0.668237	0.546094	0.647613	0.789306	0.260873	0.254138	0.339281	0.909786	0.860362	0.865863	0.848748	-0.380211
cg07115139	0.0540849	0.0420276	0.0379237	0.633332	0.787466	0.0433981	0.0922046	0.666246	0.177354	0.392263	0.911505	0.864652	0.68621	0.936907	-0.753299
cg19734045	0.657075	0.322391	0.571953	0.863539	0.39374	0.52881	0.578261	0.28378	0.837151	0.485591	0.949088	0.946109	0.935318	0.972543	-0.397217
cg19470964	0.0465619	0.130742	0.125921	0.285413	0.397863	0.098779	0.138868	0.156112	0.0778103	0.093242	0.525612	0.420152	0.281007	0.750158	-0.344551
cg00822241	0.0380074	0.17677	0.0494521	0.138187	0.6526	0.0729273	0.0980022	0.4689	0.0206754	0.119196	0.548158	0.504486	0.36894	0.905788	-0.417723
cg06904486	0.753679	0.415366	0.537594	0.513468	0.454505	0.502379	0.612395	0.265459	0.599372	0.622562	0.939109	0.861217	0.888496	0.930298	-0.383866
cg08398132	0.087662	0.462865	0.54521	0.65818	0.676348	0.307648	0.464295	0.399923	0.230898	0.522008	0.787151	0.914858	0.760854	0.977616	-0.387425
cg07454092	0.563722	0.332557	0.346198	0.68531	0.325859	0.338978	0.417314	0.26044	0.618672	0.345191	0.868146	0.843063	0.799364	0.463069	-0.475519
cg07761095	0.290421	0.27277	0.235354	0.638207	0.477959	0.325932	0.253391	0.275705	0.281816	0.192251	0.809273	0.817903	0.502533	0.933463	-0.534827
cg22720822	0.380818	0.305105	0.38161	0.502252	0.925106	0.315476	0.638503	0.897057	0.0915583	0.359607	0.861272	0.913652	0.777772	0.952844	-0.506248
cg11895632	0.860866	0.335415	0.389078	0.551549	0.386536	0.538133	0.653706	0.246683	0.512483	0.36696	0.86942	0.945438	0.907316	0.919313	-0.462534
cg22105782	0.548048	0.53228	0.447913	0.48016	0.726966	0.259023	0.401563	0.514777	0.19319	0.25761	0.831531	0.753658	0.583706	0.921119	-0.328558
cg15696506	0.313101	0.141781	0.222171	0.766029	0.694791	0.165209	0.300609	0.346992	0.24191	0.316128	0.721422	0.762653	0.565551	0.964497	-0.435182
cg00921718	0.0622137	0.0787105	0.0573893	0.0579359	0.32382	0.0566071	0.124	0.12767	0.0928588	0.113479	0.433481	0.408559	0.332085	0.753208	-0.335235
cg16783186	0.0838838	0.186505	0.147399	0.19238	0.610887	0.163208	0.270418	0.326352	0.118981	0.167504	0.695709	0.607089	0.633958	0.90263	-0.487829
cg04606830	0.610677	0.273964	0.321075	0.657835	0.505418	0.527539	0.629513	0.370238	0.788131	0.549209	0.904525	0.902547	0.949291	0.911105	-0.369441
cg15459633	0.855384	0.321874	0.410285	0.446331	0.32754	0.449912	0.583175	0.235483	0.443192	0.495329	0.902684	0.923222	0.893958	0.929022	-0.468191
cg10387912	0.671259	0.31939	0.34971	0.568414	0.350989	0.374646	0.391787	0.216832	0.613818	0.384361	0.809278	0.843072	0.806318	0.908941	-0.446671
cg04281750	0.293117	0.21662	0.180467	0.4301	0.719213	0.441697	0.559273	0.491262	0.110529	0.245034	0.81571	0.922169	0.63947	0.98887	-0.507332
cg12709692	0.65831	0.26848	0.352327	0.635416	0.551653	0.305225	0.4681	0.262607	0.768517	0.31337	0.803691	0.878123	0.750601	0.926538	-0.430693
cg08610773	0.629931	0.384907	0.320828	0.586349	0.459625	0.473902	0.817544	0.290901	0.797087	0.393646	0.806465	0.816927	0.860224	0.726743	-0.344932
cg15772706	0.438153	0.323108	0.262246	0.776497	0.401696	0.424581	0.416571	0.24603	0.569359	0.322035	0.87804	0.916529	0.84161	0.553417	-0.450691
cg16533029	0.502763	0.594759	0.651268	0.553283	0.719724	0.629235	0.757919	0.306994	0.15389	0.618903	0.89978	0.962952	0.826632	0.966457	-0.324535
cg18211080	0.723747	0.25511	0.270132	0.500239	0.373989	0.498808	0.582712	0.209642	0.754848	0.362178	0.87217	0.828097	0.889603	0.889778	-0.444488
cg19657502	0.558933	0.31701	0.316437	0.408369	0.374193	0.284099	0.57024	0.220737	0.265983	0.335185	0.667259	0.792741	0.783099	0.936675	-0.461823
cg07729325	0.168387	0.350075	0.213813	0.215293	0.589414	0.241309	0.705383	0.707917	0.186074	0.257426	0.898219	0.773617	0.708119	0.894542	-0.584712
cg06924548	0.279752	0.162352	0.0945172	0.279044	0.606342	0.166381	0.484114	0.551506	0.140248	0.241718	0.62055	0.624413	0.360006	0.84938	-0.3621
cg23918379	0.565306	0.301876	0.290995	0.262714	0.251038	0.252271	0.464878	0.207737	0.162059	0.355832	0.794411	0.635191	0.643284	0.896263	-0.441993
cg19378216	0.602916	0.3191	0.292867	0.627243	0.475572	0.374967	0.433463	0.378871	0.573293	0.31311	0.850534	0.863017	0.87972	0.935073	-0.465202
cg13677990	0.1598	0.356065	0.160095	0.260784	0.885469	0.253129	0.492617	0.85436	0.123157	0.327179	0.928005	0.959655	0.823679	0.950681	-0.645361
cg19724567	0.057614	0.255147	0.292438	0.336557	0.374749	0.186574	0.176101	0.24001	0.161365	0.143078	0.626769	0.529677	0.337241	0.825228	-0.364931
cg22664258	0.589215	0.340176	0.344484	0.806743	0.443016	0.320535	0.693414	0.269009	0.767745	0.281923	0.827044	0.76356	0.732118	0.929874	-0.401552
cg16476991	0.0150035	0.0377869	0.049641	0.253035	0.457868	0.0469794	0.0502146	0.188755	0.0388302	0.0749879	0.524064	0.440112	0.178773	0.827046	-0.43216
cg08359464	0.629896	0.386526	0.657722	0.491815	0.67205	0.618874	0.842366	0.289906	0.168695	0.363538	0.923796	0.933707	0.74878	0.95162	-0.373407
cg04706063	0.380503	0.0554079	0.0822595	0.328017	0.60781	0.264758	0.314266	0.425225	0.0312735	0.0729493	0.806265	0.589829	0.491691	0.894795	-0.408535
cg25454653	0.569596	0.459945	0.459012	0.661388	0.413072	0.463566	0.503088	0.285645	0.729206	0.437348	0.882581	0.850268	0.85835	0.701413	-0.392553
cg17812664	0.25955	0.28373	0.62554	0.502331	0.572066	0.52164	0.396585	0.272426	0.129533	0.337831	0.884909	0.830131	0.758478	0.94849	-0.490312
cg08422793	0.0217807	0.237034	0.0329613	0.373845	0.476717	0.0560289	0.0962789	0.351179	0.024611	0.168355	0.64152	0.45602	0.388444	0.913564	-0.416453
cg16846514	0.689841	0.297915	0.320825	0.534426	0.397874	0.338447	0.408655	0.329313	0.655993	0.400794	0.786717	0.805586	0.890504	0.733981	-0.396817
cg19922198	0.0520397	0.122268	0.11719	0.39791	0.572392	0.105122	0.38155	0.28731	0.0734181	0.101892	0.82058	0.662832	0.629852	0.560234	-0.526613
cg08699092	0.200119	0.260922	0.207076	0.50389	0.436855	0.17822	0.493054	0.350858	0.107155	0.24997	0.711822	0.572348	0.302197	0.737968	-0.386639
cg15099449	0.211229	0.135147	0.0737871	0.558742	0.581291	0.166942	0.201293	0.484002	0.219226	0.162595	0.575615	0.535476	0.389993	0.885772	-0.349285
cg05161791	0.102531	0.395799	0.143931	0.272931	0.305773	0.227039	0.171414	0.205433	0.177339	0.262011	0.745516	0.400507	0.27669	0.943415	-0.356775
cg14466197	0.426426	0.440963	0.483266	0.363693	0.486755	0.307057	0.43456	0.328341	0.233968	0.59667	0.872994	0.757449	0.677621	0.905137	-0.384729
cg23579533	0.207738	0.297686	0.389447	0.328384	0.343628	0.518256	0.5268	0.347106	0.551602	0.536712	0.738828	0.704489	0.822955	0.179466	-0.353382
cg05396716	0.396095	0.270981	0.220822	0.660092	0.615811	0.355944	0.586817	0.394614	0.494135	0.44384	0.773558	0.607309	0.792523	0.909209	-0.363073
cg09329524	0.0222366	0.49263	0.375572	0.578385	0.841273	0.172595	0.30388	0.633463	0.048961	0.624485	0.806147	0.65613	0.724983	0.91749	-0.331464
cg05959720	0.424017	0.33339	0.254461	0.659771	0.660018	0.336238	0.341249	0.800508	0.432769	0.231196	0.763915	0.742329	0.631793	0.850662	-0.370489
cg27188994	0.0750331	0.151435	0.0494178	0.475348	0.510893	0.0420155	0.0932242	0.448071	0.068209	0.0735416	0.728	0.563228	0.521628	0.913737	-0.561486
cg01349088	0.600565	0.392978	0.603264	0.870465	0.391945	0.441399	0.788938	0.292999	0.510801	0.363202	0.788348	0.785048	0.858475	0.905545	-0.347312
cg11857253	0.0457558	0.51904	0.368686	0.417537	0.431119	0.24512	0.380245	0.239383	0.0964148	0.582963	0.806653	0.614081	0.529732	0.94168	-0.335902
cg14455142	0.713237	0.393395	0.447802	0.508723	0.401274	0.464211	0.490764	0.276184	0.481638	0.454769	0.827891	0.861306	0.859147	0.877428	-0.400737
cg23201812	0.015041	0.155383	0.116628	0.0933182	0.305259	0.0990881	0.0648612	0.191823	0.0414984	0.0709104	0.555382	0.312574	0.315481	0.9629	-0.339228
cg02549249	0.395424	0.369048	0.587315	0.534348	0.484784	0.743928	0.625774	0.251811	0.151223	0.237149	0.86134	0.770278	0.542003	0.967487	-0.375705
cg16347507	0.296795	0.240801	0.198421	0.140807	0.608399	0.194862	0.488247	0.657953	0.287518	0.299927	0.824063	0.774899	0.837276	0.536667	-0.507325
cg06894429	0.0386742	0.138812	0.143517	0.289917	0.548762	0.102241	0.158406	0.615846	0.0386369	0.203557	0.60316	0.554128	0.467839	0.94354	-0.427682
cg09304470	0.222442	0.171572	0.0501725	0.346521	0.449627	0.0817727	0.17426	0.404053	0.167626	0.186411	0.902588	0.810051	0.692251	0.982405	-0.675984
cg21353154	0.291849	0.559653	0.301953	0.650721	0.639204	0.581205	0.586927	0.549894	0.283512	0.370812	0.945957	0.764698	0.762756	0.980694	-0.300554
cg22890775	0.154892	0.155794	0.299948	0.566351	0.641354	0.0989809	0.206317	0.292934	0.240695	0.26097	0.882692	0.768961	0.558116	0.974167	-0.574994
cg19602728	0.583301	0.16732	0.164894	0.726458	0.714694	0.356742	0.538859	0.558037	0.348727	0.238543	0.910974	0.942911	0.830014	0.936619	-0.475997
cg12166738	0.585625	0.277484	0.391678	0.73573	0.486322	0.306186	0.48157	0.247368	0.666626	0.415598	0.891694	0.91758	0.940907	0.95378	-0.480659
cg14343073	0.595645	0.268288	0.360821	0.854131	0.653655	0.50578	0.558493	0.313116	0.834532	0.354686	0.930583	0.848013	0.853168	0.836349	-0.318455
cg16149607	0.023633	0.668716	0.347293	0.469265	0.808641	0.560406	0.247913	0.513343	0.0431675	0.464132	0.817514	0.865626	0.749595	0.557181	-0.316856
cg08055781	0.670334	0.28603	0.541323	0.825161	0.583242	0.434885	0.545245	0.278261	0.845598	0.511821	0.957211	0.912132	0.971033	0.959897	-0.41527
cg26269286	0.0822486	0.489139	0.109413	0.299954	0.604414	0.285291	0.177135	0.552353	0.0439112	0.266494	0.590431	0.582156	0.376022	0.913372	-0.310401
cg06711611	0.697928	0.274673	0.284652	0.551484	0.298149	0.313599	0.354275	0.232786	0.568857	0.411911	0.814386	0.760718	0.58504	0.879041	-0.453615
cg04118437	0.763087	0.28376	0.444055	0.668372	0.402011	0.632709	0.504114	0.263661	0.669308	0.351268	0.868692	0.906583	0.916056	0.889614	-0.424014
cg12798675	0.528151	0.293125	0.330005	0.31604	0.265364	0.334979	0.46312	0.197369	0.366564	0.413367	0.607497	0.702468	0.715655	0.632454	-0.33497
cg15880981	0.018582	0.0990463	0.0743989	0.0638009	0.317018	0.0410337	0.0310211	0.155284	0.0318868	0.0477723	0.470359	0.320535	0.0476629	0.9045	-0.33966
cg06220415	0.825251	0.360515	0.484837	0.566269	0.374966	0.519278	0.511796	0.258727	0.692077	0.436233	0.7967	0.833492	0.774233	0.869515	-0.316779
cg18812257	0.238899	0.402083	0.0691113	0.601994	0.554394	0.167846	0.19023	0.464822	0.349957	0.290259	0.730832	0.582294	0.565831	0.920223	-0.336455
cg01899581	0.747203	0.150774	0.178416	0.428338	0.132115	0.44089	0.5276	0.0730147	0.378096	0.297251	0.716216	0.79568	0.90361	0.860538	-0.490436
cg11234163	0.6525	0.283816	0.318047	0.745892	0.432625	0.585582	0.441508	0.374995	0.822144	0.368986	0.864053	0.892432	0.917891	0.933163	-0.468095
cg06298772	0.0384124	0.110067	0.0379768	0.407502	0.65321	0.0660694	0.113057	0.40568	0.0195359	0.257435	0.689997	0.577258	0.444804	0.911882	-0.522065
cg01759807	0.528409	0.276869	0.244626	0.823275	0.69382	0.389406	0.596921	0.440538	0.680423	0.308795	0.831745	0.823212	0.791717	0.946743	-0.343006
cg06331585	0.385799	0.631424	0.412418	0.630368	0.947518	0.276376	0.324141	0.864526	0.384081	0.387804	0.859571	0.935905	0.845751	0.974475	-0.497627
cg21748789	0.0104123	0.0378815	0.0208021	0.110355	0.264589	0.0148939	0.0168274	0.11809	0.0164033	0.021086	0.374797	0.310457	0.0697035	0.77755	-0.321683
cg08533083	0.591183	0.376912	0.490069	0.696161	0.492299	0.541413	0.78425	0.255098	0.641179	0.50509	0.896026	0.895044	0.902302	0.910099	-0.375912
cg17589576	0.571322	0.269582	0.346078	0.947496	0.688282	0.631081	0.519655	0.363541	0.840127	0.44849	0.843903	0.880144	0.845972	0.974105	-0.317569
cg10689103	0.809612	0.313637	0.333677	0.383509	0.247139	0.309548	0.489777	0.565284	0.499105	0.360485	0.835489	0.78321	0.862471	0.867574	-0.476983
cg15300348	0.424659	0.399094	0.491482	0.712634	0.554423	0.614526	0.650679	0.282508	0.654927	0.589592	0.8704	0.913649	0.860653	0.942438	-0.320017
cg19530344	0.512347	0.336708	0.349973	0.495321	0.372423	0.51736	0.53135	0.184234	0.513031	0.498111	0.826533	0.864329	0.842679	0.866402	-0.356788
cg04631318	0.922866	0.515987	0.416186	0.697636	0.443557	0.510737	0.674854	0.258924	0.680113	0.471398	0.971757	0.966259	0.972466	0.910344	-0.455646
cg11277477	0.719859	0.488847	0.41283	0.370933	0.478461	0.459159	0.65525	0.249838	0.451955	0.571191	0.904064	0.916881	0.948776	0.85306	-0.441663
cg06263137	0.221707	0.297178	0.377993	0.433301	0.495778	0.268121	0.265408	0.435695	0.242634	0.316027	0.533438	0.733385	0.58576	0.702305	-0.33743
cg08035378	0.560545	0.247938	0.262427	0.679039	0.543308	0.502518	0.734558	0.297348	0.622442	0.482034	0.814301	0.836916	0.824881	0.894841	-0.307985
cg05200046	0.0381201	0.107517	0.0352213	0.215731	0.731022	0.0578185	0.163679	0.294335	0.044862	0.0906573	0.512691	0.542944	0.316405	0.856847	-0.42873
cg04087712	0.661868	0.293837	0.33239	0.669114	0.494668	0.382985	0.496335	0.565284	0.787731	0.412766	0.871748	0.896721	0.857374	0.897209	-0.388733
cg05398131	0.464847	0.138981	0.060412	0.357547	0.6144	0.0348312	0.406751	0.327184	0.0211091	0.0882586	0.740571	0.463355	0.347076	0.961304	-0.36888
cg18800948	0.331115	0.205472	0.269794	0.795543	0.55519	0.398513	0.54809	0.358069	0.683848	0.233034	0.918585	0.894451	0.882253	0.918892	-0.528228
cg27632318	0.50111	0.315173	0.319006	0.718518	0.654733	0.601177	0.665854	0.330128	0.82604	0.240023	0.95259	0.941938	0.955676	0.947284	-0.398794
cg11743961	0.909196	0.247839	0.282301	0.741995	0.522153	0.450491	0.609566	0.334604	0.606822	0.41937	0.909946	0.912577	0.933314	0.824514	-0.424939
cg01495918	0.0800351	0.189696	0.114557	0.106478	0.585159	0.0897613	0.136678	0.482105	0.17293	0.273763	0.637598	0.48638	0.366223	0.951761	-0.407185
cg05600421	0.574755	0.313738	0.417004	0.86595	0.57622	0.526833	0.644073	0.251328	0.832154	0.410458	0.880493	0.781063	0.847562	0.949168	-0.313234
cg20982546	0.061262	0.0931073	0.0979505	0.503821	0.79055	0.141081	0.186258	0.430299	0.0651553	0.203391	0.829301	0.74738	0.640887	0.945377	-0.624671
cg11447377	0.157907	0.110364	0.139102	0.279977	0.631324	0.142304	0.333703	0.546641	0.032452	0.303507	0.740237	0.590676	0.388033	0.973119	-0.446515
cg03223172	0.094516	0.363594	0.33697	0.292224	0.421173	0.671232	0.680783	0.268407	0.085476	0.246331	0.917072	0.700446	0.632259	0.939646	-0.494162
cg16640904	0.607475	0.276427	0.313531	0.501571	0.514379	0.381903	0.378964	0.289189	0.808115	0.422428	0.818395	0.797365	0.707522	0.73367	-0.363352
cg15744671	0.561745	0.263843	0.396237	0.864421	0.779587	0.460231	0.521569	0.542873	0.673628	0.303345	0.919046	0.811361	0.810885	0.956651	-0.332982
cg04048478	0.421385	0.507035	0.654856	0.666653	0.715984	0.416109	0.579878	0.258941	0.0672948	0.337559	0.873668	0.761928	0.555852	0.959038	-0.353588
cg25981106	0.0188411	0.0775678	0.0645968	0.30144	0.258822	0.027212	0.0360824	0.296959	0.033572	0.0336933	0.55783	0.474872	0.325263	0.779229	-0.466011
cg08271905	0.896895	0.280942	0.186933	0.601784	0.546774	0.749076	0.359163	0.45184	0.567143	0.247448	0.859698	0.911613	0.775965	0.963903	-0.386349
cg18723046	0.550324	0.330565	0.286691	0.769895	0.6742	0.407414	0.525996	0.385927	0.586928	0.359632	0.825551	0.829196	0.752524	0.948168	-0.360669
cg25844605	0.424021	0.247377	0.489839	0.559661	0.567944	0.299771	0.833025	0.519938	0.45496	0.182778	0.855921	0.876899	0.764906	0.74558	-0.338014
cg25654274	0.0314439	0.239147	0.367657	0.459909	0.793745	0.206624	0.240737	0.473345	0.0541539	0.357506	0.792545	0.884638	0.679284	0.974483	-0.53947
cg22251773	0.046717	0.604266	0.409187	0.184653	0.790618	0.705227	0.501967	0.629561	0.115108	0.433478	0.788154	0.89685	0.703495	0.988466	-0.374779
cg23623251	0.305005	0.381701	0.296544	0.68788	0.848653	0.302648	0.503464	0.835631	0.428053	0.648963	0.881668	0.913058	0.853533	0.96095	-0.431604
cg25125077	0.648737	0.241984	0.499514	0.803097	0.670199	0.480871	0.53588	0.398961	0.771056	0.318894	0.869908	0.938525	0.863424	0.922917	-0.378716
cg06069324	0.619701	0.389056	0.47105	0.448191	0.363458	0.432013	0.515434	0.287071	0.539205	0.490083	0.776843	0.831334	0.825707	0.803596	-0.355031
cg21702188	0.0516104	0.325492	0.236822	0.298544	0.599115	0.201158	0.137411	0.333501	0.0330901	0.231948	0.544315	0.619354	0.418681	0.834311	-0.347449
cg21053474	0.765852	0.0986011	0.177013	0.529271	0.319194	0.347822	0.488128	0.142295	0.503711	0.254004	0.930247	0.924153	0.950968	0.912352	-0.593692
cg17247261	0.0159799	0.4132	0.0449895	0.244524	0.536683	0.0372067	0.116283	0.461915	0.0364167	0.117039	0.632692	0.461473	0.324099	0.805984	-0.430421
cg04626915	0.501711	0.298809	0.39302	0.732073	0.640541	0.462471	0.664081	0.446595	0.648679	0.470533	0.92842	0.891305	0.883243	0.912826	-0.415944
cg12612122	0.687041	0.447057	0.518606	0.652029	0.406707	0.626985	0.761816	0.258252	0.438005	0.574191	0.912427	0.952789	0.94549	0.942343	-0.397518
cg12003134	0.0162966	0.131534	0.240361	0.46127	0.731736	0.0824788	0.118905	0.804709	0.0281003	0.112792	0.65316	0.611559	0.428744	0.966756	-0.50714
cg22129276	0.0414783	0.167935	0.175912	0.446606	0.324504	0.100587	0.195883	0.360724	0.0643442	0.21496	0.617604	0.517469	0.533756	0.853942	-0.389783
cg14819616	0.351677	0.206763	0.247078	0.413596	0.304685	0.291783	0.233879	0.222995	0.317683	0.314607	0.630046	0.777684	0.651288	0.769944	-0.412382
cg08239440	0.611617	0.319735	0.406615	0.552956	0.518994	0.461245	0.553527	0.279506	0.797965	0.314326	0.903687	0.759037	0.789418	0.831654	-0.320416
cg11736929	0.874342	0.380227	0.505109	0.618362	0.355822	0.698068	0.650965	0.258255	0.679654	0.551791	0.916555	0.927673	0.933602	0.875475	-0.337038
cg12163759	0.0669605	0.547937	0.562681	0.682713	0.808183	0.406504	0.34859	0.445234	0.324172	0.59312	0.917697	0.883971	0.896702	0.964242	-0.410614
cg02246801	0.682047	0.244858	0.411328	0.842956	0.648225	0.509141	0.662054	0.509747	0.764548	0.198695	0.933621	0.889164	0.957973	0.939029	-0.357339
cg08729683	0.429873	0.301635	0.513619	0.499088	0.539385	0.397252	0.529944	0.315556	0.668258	0.294634	0.817825	0.88354	0.815043	0.841661	-0.365263
cg19684783	0.498631	0.289324	0.323674	0.447029	0.364154	0.493264	0.612627	0.250932	0.139325	0.200858	0.7832	0.787319	0.3962	0.970413	-0.441345
cg18935356	0.504747	0.224616	0.293977	0.705431	0.607476	0.365329	0.452631	0.387326	0.592016	0.340403	0.797111	0.827318	0.755077	0.487501	-0.356115
cg19095303	0.552331	0.242096	0.152567	0.326035	0.572284	0.211511	0.28598	0.437687	0.0949433	0.307388	0.725507	0.637415	0.583555	0.892741	-0.384777
cg14035683	0.562028	0.318628	0.272241	0.552135	0.473569	0.319214	0.391846	0.250435	0.78325	0.437383	0.833072	0.833718	0.803537	0.858206	-0.41878
cg16567330	0.102427	0.0895469	0.101972	0.503867	0.767601	0.103819	0.172322	0.737764	0.196713	0.251112	0.631591	0.633994	0.523074	0.849457	-0.448275
cg24096120	0.530107	0.446696	0.506719	0.709444	0.737515	0.426458	0.53321	0.582928	0.775318	0.563426	0.886559	0.88657	0.845951	0.106825	-0.317937
cg15030712	0.0358076	0.142759	0.196787	0.46377	0.673093	0.12965	0.125313	0.362105	0.0313236	0.241064	0.545417	0.581632	0.420792	0.707158	-0.393752
cg08192798	0.0809912	0.544341	0.198829	0.573426	0.760164	0.343027	0.240632	0.327146	0.218923	0.550378	0.933285	0.849468	0.61741	0.969746	-0.55629
cg26067396	0.653448	0.488157	0.350671	0.701549	0.49751	0.501901	0.649618	0.239252	0.812477	0.386127	0.951419	0.950923	0.912664	0.960218	-0.451465
cg04129780	0.386566	0.332305	0.344156	0.796051	0.683785	0.523345	0.671245	0.618708	0.619812	0.263648	0.916326	0.953819	0.862691	0.967443	-0.364045
cg11795053	0.566074	0.272934	0.295522	0.519589	0.523259	0.347373	0.420809	0.366838	0.686436	0.307218	0.903034	0.859245	0.897328	0.966933	-0.506358
cg08537737	0.442931	0.256662	0.683249	0.684408	0.631044	0.550666	0.614412	0.435388	0.489964	0.318654	0.808505	0.841786	0.832236	0.856911	-0.316696
cg10860199	0.687849	0.318724	0.340205	0.37481	0.316539	0.356414	0.508657	0.188428	0.477684	0.330493	0.850377	0.88066	0.886761	0.852651	-0.518346
cg17520909	0.623696	0.389701	0.481029	0.666326	0.566759	0.527001	0.724263	0.514211	0.652719	0.179211	0.911587	0.899623	0.915128	0.935458	-0.366478
cg23592078	0.0340104	0.148073	0.336691	0.429511	0.9323	0.636808	0.539223	0.751838	0.0401589	0.33962	0.926594	0.965175	0.894168	0.98075	-0.561319
cg11299856	0.464983	0.358343	0.360568	0.736238	0.414054	0.540091	0.640382	0.269967	0.851521	0.423108	0.763321	0.848717	0.830086	0.870617	-0.395356
cg00905722	0.693033	0.472526	0.234996	0.826562	0.662514	0.472189	0.637032	0.452536	0.634229	0.369724	0.913093	0.794288	0.788363	0.940731	-0.300313
cg06130965	0.550391	0.349744	0.392682	0.686874	0.411792	0.318418	0.553797	0.229482	0.829463	0.394057	0.878115	0.83878	0.843868	0.925817	-0.458067
cg15512344	0.26358	0.378424	0.149175	0.619781	0.673951	0.211686	0.309898	0.681685	0.47894	0.465507	0.863934	0.772863	0.634684	0.76247	-0.345701
cg11700458	0.680306	0.384368	0.415949	0.774993	0.402393	0.376492	0.667615	0.236554	0.91087	0.34521	0.791913	0.870004	0.799136	0.955282	-0.425399
cg01297684	0.27793	0.317798	0.621704	0.821277	0.816253	0.231613	0.570446	0.692698	0.544106	0.564623	0.955537	0.96583	0.944855	0.961433	-0.39095
cg02336568	0.026785	0.458654	0.668356	0.565273	0.855501	0.608763	0.649673	0.684463	0.0429849	0.280548	0.928518	0.887046	0.676572	0.985846	-0.320764
cg01361499	0.113862	0.257334	0.229962	0.286803	0.368184	0.24007	0.253504	0.295359	0.180116	0.274107	0.849843	0.817211	0.815867	0.935144	-0.578108
cg18211755	0.525621	0.302535	0.3134	0.499744	0.33612	0.409069	0.429178	0.263532	0.51343	0.313917	0.718704	0.700582	0.751511	0.861506	-0.362513
cg10317697	0.664355	0.295183	0.277222	0.722988	0.389763	0.326426	0.573392	0.27096	0.670814	0.282325	0.864925	0.852806	0.652314	0.954164	-0.500771
cg02147126	0.265189	0.650779	0.238558	0.236754	0.658056	0.254645	0.389356	0.495043	0.132453	0.419298	0.771821	0.75277	0.674642	0.920908	-0.435022
cg13366738	0.768736	0.270761	0.327832	0.666147	0.336018	0.357847	0.460743	0.268683	0.528339	0.23306	0.89415	0.851851	0.85849	0.682659	-0.508238
cg01874239	0.266418	0.171617	0.102322	0.416751	0.387938	0.156701	0.169584	0.358881	0.267715	0.0628686	0.644683	0.403745	0.326369	0.827477	-0.305197
cg17788292	0.617894	0.304114	0.314142	0.815482	0.40844	0.336107	0.463396	0.256084	0.837932	0.408972	0.809687	0.836479	0.782887	0.94049	-0.414377
cg23843709	0.257306	0.0920428	0.0391181	0.77978	0.655228	0.199204	0.280706	0.595057	0.530604	0.0853356	0.759321	0.739315	0.67504	0.918015	-0.480312
cg25738326	0.0716411	0.199034	0.0981552	0.32473	0.464242	0.0985614	0.10282	0.29799	0.0739542	0.115369	0.629068	0.50915	0.426143	0.867091	-0.460014
cg21076170	0.54234	0.620591	0.518235	0.385527	0.69672	0.588374	0.532252	0.514908	0.179629	0.573546	0.855621	0.896531	0.792843	0.893702	-0.337365
cg01910910	0.666001	0.265977	0.450877	0.887546	0.627703	0.457702	0.68383	0.368731	0.871261	0.457036	0.95964	0.953357	0.956969	0.970513	-0.415602
cg13149147	0.2379	0.519197	0.556291	0.455554	0.695567	0.315043	0.57102	0.381413	0.35851	0.412804	0.847788	0.789578	0.662958	0.956418	-0.384504
cg24150785	0.385683	0.312197	0.357622	0.691214	0.33487	0.401354	0.426577	0.298816	0.678066	0.331785	0.782706	0.536678	0.742378	0.82535	-0.39089
cg20844517	0.299548	0.227409	0.35946	0.332257	0.579489	0.486289	0.600089	0.412158	0.193662	0.291114	0.815739	0.729028	0.643571	0.837539	-0.426525
cg16234884	0.709957	0.345946	0.42336	0.472712	0.601315	0.273198	0.656659	0.345457	0.309865	0.449405	0.959086	0.843315	0.745409	0.976092	-0.464818
cg14856606	0.0313752	0.270937	0.233665	0.204237	0.567339	0.460521	0.719988	0.29744	0.0895436	0.168955	0.756577	0.719451	0.495149	0.977904	-0.485713
cg04235790	0.937589	0.25494	0.392767	0.59641	0.583602	0.40661	0.76316	0.316423	0.663917	0.370253	0.929849	0.9125	0.941276	0.944745	-0.440457
cg13366573	0.522879	0.213962	0.296187	0.479226	0.663884	0.395672	0.49235	0.664877	0.406946	0.342207	0.811909	0.801521	0.747858	0.876509	-0.363629
cg13766560	0.372152	0.357144	0.228626	0.665689	0.653577	0.324829	0.432683	0.528894	0.473722	0.445928	0.794718	0.731974	0.724416	0.848763	-0.324041
cg26250585	0.0300228	0.163287	0.157864	0.241985	0.618798	0.093448	0.13196	0.36968	0.0573246	0.159973	0.762992	0.707539	0.578228	0.513836	-0.483965
cg09569333	0.14065	0.22573	0.381668	0.644993	0.793486	0.776497	0.495985	0.463872	0.249756	0.307489	0.835131	0.941878	0.896858	0.976099	-0.496598
cg14936845	0.586046	0.257113	0.299801	0.618351	0.489123	0.33308	0.586053	0.425146	0.579436	0.390752	0.84983	0.897612	0.90132	0.899046	-0.441194
cg10853046	0.0309654	0.671906	0.263427	0.376167	0.491466	0.527538	0.725583	0.21258	0.0885999	0.669438	0.776098	0.76433	0.534411	0.966851	-0.336398
cg03278072	0.645834	0.42163	0.220344	0.440059	0.359852	0.246707	0.380837	0.316591	0.347674	0.346833	0.634377	0.693537	0.72213	0.715406	-0.350708
cg06173520	0.629364	0.516149	0.465785	0.398538	0.580611	0.743185	0.583042	0.284671	0.388623	0.537715	0.869715	0.865126	0.789709	0.910272	-0.340488
cg27230524	0.896078	0.296772	0.387815	0.619923	0.346878	0.542763	0.72271	0.19622	0.570254	0.590159	0.942169	0.892763	0.943354	0.934839	-0.381996
cg18764351	0.285524	0.244993	0.310764	0.529461	0.503911	0.400665	0.318752	0.230021	0.458089	0.203912	0.608572	0.727968	0.715867	0.497879	-0.347462
cg11129772	0.497637	0.338466	0.447402	0.806733	0.579608	0.44138	0.651504	0.237157	0.790216	0.492218	0.929611	0.884028	0.842881	0.93291	-0.411892
cg04838382	0.570153	0.372221	0.333807	0.577964	0.790319	0.642531	0.377859	0.289422	0.265555	0.389093	0.901108	0.853067	0.773122	0.974942	-0.493611
cg25009553	0.25546	0.374317	0.435192	0.798981	0.229165	0.577768	0.691788	0.20224	0.917912	0.450477	0.950352	0.927759	0.951713	0.904421	-0.49622
cg27016525	0.477787	0.43444	0.304382	0.769327	0.589645	0.362335	0.570457	0.271907	0.499312	0.3017	0.854406	0.786535	0.806367	0.923096	-0.374273
cg14583558	0.381223	0.0886254	0.0764499	0.370686	0.54482	0.140204	0.172264	0.443189	0.187733	0.073489	0.586768	0.782453	0.414404	0.9638	-0.504612
cg23051063	0.698771	0.308282	0.347877	0.689848	0.379619	0.349226	0.601034	0.298972	0.758622	0.390981	0.959559	0.969681	0.97003	0.960765	-0.579923
cg03131219	0.518456	0.363547	0.37955	0.342673	0.417371	0.361315	0.621608	0.253323	0.384529	0.598507	0.810424	0.893717	0.869432	0.950104	-0.499535
cg02970458	0.0540858	0.242758	0.548691	0.563802	0.966245	0.494693	0.356086	0.855652	0.0546737	0.231689	0.791687	0.766887	0.829037	0.94092	-0.384972
cg18974450	0.405409	0.400472	0.190932	0.376249	0.821356	0.169869	0.165217	0.523812	0.311776	0.113756	0.941112	0.856684	0.779469	0.977959	-0.554886
cg17596971	0.621572	0.346414	0.301941	0.740852	0.408437	0.380006	0.513537	0.285005	0.743678	0.293352	0.706331	0.79297	0.770721	0.897018	-0.387624
cg09613061	0.0315922	0.194722	0.19138	0.0367298	0.508105	0.0845037	0.0688045	0.208568	0.0339786	0.414931	0.550955	0.477297	0.383347	0.931451	-0.376184
cg03616827	0.305227	0.254688	0.136038	0.625694	0.838294	0.131517	0.562101	0.522163	0.105529	0.348316	0.854195	0.744561	0.492375	0.983675	-0.472606
cg10497401	0.613624	0.216154	0.244586	0.283214	0.36019	0.296037	0.41743	0.238564	0.264856	0.238678	0.497794	0.732217	0.671906	0.671736	-0.397786
cg24604274	0.586541	0.332766	0.38546	0.598549	0.411084	0.394725	0.445592	0.244606	0.698753	0.383393	0.762377	0.58142	0.796765	0.912717	-0.376667
cg25421060	0.640842	0.100426	0.307968	0.542268	0.412611	0.57325	0.577831	0.234709	0.524462	0.263355	0.874322	0.910059	0.823711	0.924287	-0.423654
cg16919248	0.612941	0.247449	0.451983	0.865092	0.633644	0.53414	0.550425	0.396019	0.810433	0.338203	0.878333	0.8867	0.914014	0.964391	-0.358075
cg24272019	0.24956	0.347453	0.193247	0.427961	0.911105	0.455792	0.552853	0.736667	0.0961772	0.219436	0.797688	0.759836	0.782164	0.973113	-0.402219
cg01664300	0.5833	0.394877	0.413137	0.575653	0.43695	0.36946	0.508994	0.29893	0.773239	0.506884	0.867945	0.867125	0.888998	0.919327	-0.406555
cg26201957	0.670764	0.426108	0.429417	0.416494	0.410069	0.562699	0.597025	0.244455	0.460262	0.532916	0.831693	0.84418	0.811199	0.868775	-0.393097
cg15807846	0.688872	0.272104	0.323352	0.431383	0.270583	0.493069	0.552688	0.179163	0.382415	0.341991	0.716263	0.752129	0.770786	0.761527	-0.394625
cg06682371	0.0338308	0.195942	0.145294	0.610316	0.470316	0.116296	0.160516	0.26399	0.0701124	0.254495	0.865821	0.802083	0.561194	0.968756	-0.655723
cg13069322	0.327628	0.133903	0.211954	0.359289	0.639037	0.532062	0.441218	0.387597	0.0984472	0.110956	0.702808	0.675335	0.460152	0.905984	-0.345613
cg18822905	0.145929	0.164731	0.155965	0.465168	0.743771	0.0927498	0.173378	0.696138	0.210984	0.162458	0.831829	0.770966	0.643453	0.928575	-0.632343
cg23632791	0.0526722	0.426939	0.319943	0.540152	0.525387	0.169027	0.2041	0.315816	0.249323	0.757588	0.900726	0.705984	0.663186	0.93702	-0.485476
cg14285128	0.879332	0.343182	0.2844	0.548318	0.323761	0.327211	0.581263	0.565284	0.578724	0.377715	0.828654	0.797949	0.864345	0.886033	-0.383483
cg06772933	0.400324	0.326966	0.334271	0.464416	0.332625	0.335755	0.459217	0.237986	0.476666	0.361451	0.78677	0.85768	0.791914	0.901173	-0.476194
cg23034985	0.155296	0.354514	0.37674	0.224754	0.65809	0.122351	0.34774	0.635293	0.0726164	0.466511	0.815179	0.728027	0.494639	0.750346	-0.388059
cg16512227	0.585577	0.285921	0.310482	0.47486	0.34247	0.313164	0.331945	0.257566	0.606417	0.284154	0.72945	0.599205	0.706429	0.905682	-0.395385
cg20364222	0.0489196	0.26472	0.246109	0.528829	0.497919	0.185646	0.248766	0.198575	0.186666	0.201153	0.80294	0.708162	0.334971	0.896797	-0.53192
cg20766052	0.0215189	0.203082	0.110899	0.507252	0.693107	0.0605065	0.0919697	0.793987	0.0490514	0.0738733	0.891876	0.720106	0.617871	0.955471	-0.704557
cg19312427	0.438568	0.426513	0.648034	0.612482	0.929367	0.452892	0.660978	0.836662	0.234715	0.462468	0.810218	0.885145	0.770924	0.986138	-0.310206
cg01378143	0.604654	0.269744	0.271913	0.581634	0.384918	0.512517	0.382088	0.230489	0.734635	0.433068	0.750357	0.594743	0.711908	0.921979	-0.322139
cg25090121	0.0258802	0.15618	0.272382	0.261537	0.499679	0.362039	0.114161	0.300056	0.0658608	0.0710116	0.679471	0.718613	0.307489	0.499128	-0.38044
cg10815253	0.655401	0.329972	0.285132	0.544871	0.62139	0.383616	0.66947	0.321718	0.863418	0.482871	0.943178	0.943821	0.927625	0.917826	-0.421531
cg02059176	0.0336576	0.0882773	0.0889853	0.431032	0.713963	0.142252	0.111091	0.507843	0.0710131	0.0555655	0.715931	0.746003	0.396332	0.971134	-0.630929
cg20079922	0.381624	0.255039	0.343601	0.369536	0.424647	0.353449	0.470539	0.27942	0.123363	0.362334	0.870405	0.616794	0.556634	0.958734	-0.385708
cg20348647	0.6103	0.520791	0.322044	0.446335	0.825264	0.126131	0.584118	0.437015	0.108755	0.274771	0.772502	0.886847	0.607332	0.970288	-0.387999
cg09712893	0.71219	0.320263	0.271055	0.529954	0.423104	0.501229	0.483601	0.565284	0.737732	0.433445	0.854288	0.88885	0.908517	0.892799	-0.39841
cg08226756	0.813175	0.244201	0.455809	0.633556	0.490883	0.386581	0.703321	0.283005	0.48033	0.341787	0.884046	0.879456	0.874076	0.898724	-0.413681
cg17490196	0.0658014	0.131857	0.0664647	0.129011	0.175294	0.11334	0.151927	0.462581	0.0547131	0.101733	0.425466	0.501871	0.370372	0.777167	-0.342493
cg03230491	0.658564	0.367501	0.401669	0.368129	0.352287	0.368839	0.461402	0.226647	0.385637	0.38907	0.715093	0.74749	0.767108	0.739248	-0.366131
cg07474842	0.0295526	0.0971872	0.219032	0.597895	0.477256	0.0261482	0.0547645	0.662302	0.0493422	0.202364	0.798555	0.562693	0.476876	0.916962	-0.530848
cg10214762	0.595203	0.254378	0.375271	0.643296	0.441236	0.51472	0.603902	0.242953	0.405532	0.348729	0.809973	0.758002	0.826071	0.498463	-0.360603
cg01156508	0.368446	0.281874	0.332068	0.75849	0.502557	0.445131	0.687863	0.315225	0.795007	0.343633	0.90941	0.851829	0.882192	0.908833	-0.488724
cg12487655	0.468466	0.310566	0.264846	0.492443	0.835591	0.771502	0.571671	0.302846	0.124351	0.310432	0.868103	0.867993	0.795873	0.823957	-0.456459
cg01777433	0.505096	0.276792	0.312314	0.715414	0.631749	0.524398	0.471821	0.365619	0.879158	0.556774	0.885869	0.802576	0.903026	0.888702	-0.372538
cg10551134	0.655404	0.297637	0.603553	0.52804	0.60273	0.343173	0.441474	0.364569	0.209342	0.462626	0.875604	0.945668	0.917129	0.933258	-0.473144
cg17170305	0.764241	0.408788	0.423167	0.686894	0.393316	0.474993	0.8116	0.130214	0.535343	0.564705	0.855028	0.925128	0.87243	0.880497	-0.371295
cg05993817	0.253985	0.139907	0.267942	0.178118	0.553953	0.0458999	0.228579	0.381316	0.0325744	0.0707506	0.566173	0.630221	0.410351	0.797499	-0.394849
cg06389267	0.695569	0.271544	0.525848	0.806287	0.583161	0.77658	0.667387	0.295682	0.696517	0.565843	0.9525	0.959196	0.928477	0.91909	-0.315215
cg14846627	0.0286058	0.160286	0.140092	0.628339	0.599496	0.0719083	0.0837893	0.492173	0.0329722	0.0860076	0.737781	0.627623	0.395875	0.904376	-0.569652
cg16665383	0.652402	0.180768	0.224621	0.299374	0.195332	0.318434	0.428559	0.144063	0.409935	0.399102	0.695213	0.736301	0.806913	0.795505	-0.457
cg24951151	0.570709	0.303086	0.344951	0.673937	0.457964	0.380008	0.460329	0.266666	0.805757	0.273671	0.798357	0.814965	0.825174	0.786	-0.387675
cg09926463	0.148052	0.67433	0.28201	0.390041	0.536503	0.13624	0.257812	0.60979	0.140928	0.379308	0.725346	0.650569	0.618969	0.873311	-0.357299
cg16461012	0.442066	0.15052	0.184927	0.587846	0.36833	0.265279	0.361975	0.1714	0.423549	0.196716	0.679341	0.791263	0.808191	0.467317	-0.421675
cg02272667	0.0631158	0.145272	0.132039	0.226038	0.481079	0.108632	0.147821	0.320753	0.135884	0.180482	0.549987	0.465161	0.476552	0.832398	-0.366723
cg07162625	0.642216	0.274038	0.193606	0.647757	0.511234	0.440987	0.523228	0.315639	0.789342	0.353612	0.717938	0.848509	0.935064	0.577176	-0.307113
cg10395926	0.614988	0.236717	0.223284	0.447805	0.212273	0.316836	0.357871	0.227397	0.511601	0.322182	0.792393	0.732977	0.788635	0.754396	-0.452007
cg17559887	0.542183	0.63357	0.560047	0.78741	0.517641	0.420375	0.69867	0.407652	0.45486	0.290218	0.926006	0.880137	0.916051	0.941423	-0.391116
cg11690161	0.626364	0.370408	0.517733	0.732247	0.415319	0.484187	0.397528	0.22957	0.478505	0.591606	0.913017	0.77519	0.827789	0.936895	-0.389057
cg07644987	0.4623	0.258851	0.343332	0.494924	0.320214	0.367239	0.3728	0.205216	0.395685	0.336224	0.691397	0.768256	0.761604	0.578774	-0.371215
cg21550107	0.305478	0.404423	0.670431	0.78539	0.694577	0.301692	0.299114	0.306292	0.269952	0.222909	0.83243	0.722152	0.488351	0.987537	-0.471406
cg06127294	0.641455	0.317777	0.330948	0.813909	0.317244	0.352509	0.413615	0.280137	0.778863	0.343591	0.863002	0.910012	0.852025	0.890612	-0.528757
cg18291443	0.591923	0.283957	0.400427	0.812556	0.392692	0.395965	0.564428	0.239687	0.840154	0.459347	0.86036	0.907887	0.892018	0.964141	-0.470066
cg01700280	0.49464	0.295865	0.359576	0.670332	0.50391	0.352675	0.50312	0.298483	0.66242	0.417968	0.836825	0.787593	0.778384	0.736177	-0.326684
cg16199877	0.0656392	0.309528	0.267651	0.451416	0.454921	0.255847	0.284344	0.300237	0.0848506	0.318956	0.909941	0.867916	0.79854	0.956581	-0.596638
cg21595549	0.822675	0.489755	0.452704	0.522152	0.43726	0.506962	0.73106	0.220237	0.583211	0.668133	0.860077	0.860265	0.924447	0.90148	-0.366316
cg23010507	0.359509	0.270081	0.0933366	0.545155	0.890025	0.286781	0.688162	0.734094	0.209122	0.26771	0.938538	0.948666	0.835068	0.97904	-0.620457
cg01721149	0.61048	0.351645	0.356217	0.520128	0.390072	0.37705	0.624094	0.280717	0.58959	0.616042	0.927746	0.944239	0.956744	0.927417	-0.480892
cg26872543	0.55203	0.281916	0.270201	0.338253	0.338078	0.176115	0.211985	0.199032	0.156264	0.197251	0.702862	0.514535	0.35439	0.933347	-0.367606
cg15468232	0.231647	0.218815	0.418256	0.763367	0.762039	0.450011	0.697707	0.507493	0.451677	0.374162	0.825436	0.755906	0.764859	0.744036	-0.309539
cg10220544	0.0708355	0.418248	0.237434	0.405889	0.415128	0.108362	0.0993052	0.239571	0.0563222	0.504081	0.795188	0.736396	0.647451	0.709671	-0.484531
cg13977235	0.302013	0.498777	0.342321	0.402999	0.528441	0.26467	0.574822	0.302116	0.131141	0.386587	0.933653	0.965428	0.85559	0.970918	-0.585086
cg21643316	0.528156	0.350299	0.302135	0.80266	0.339672	0.258302	0.578028	0.292761	0.670376	0.329514	0.795004	0.775618	0.613368	0.964984	-0.440325
cg12512771	0.0247991	0.558056	0.162737	0.603431	0.794879	0.643376	0.285292	0.647048	0.0509438	0.14932	0.844696	0.743973	0.583436	0.971625	-0.372661
cg03174607	0.16102	0.327861	0.343463	0.658484	0.372588	0.563497	0.284686	0.243383	0.518693	0.443798	0.866414	0.729821	0.567862	0.921559	-0.440092
cg25583027	0.305818	0.353246	0.140661	0.728767	0.710113	0.1774	0.318168	0.380259	0.438053	0.648126	0.891228	0.769419	0.736087	0.944205	-0.463571
cg02790839	0.532832	0.273773	0.28616	0.665272	0.5957	0.432127	0.372142	0.394005	0.409767	0.352628	0.769802	0.779488	0.661658	0.835444	-0.372759
cg19430423	0.143317	0.283881	0.0842854	0.332903	0.54022	0.140674	0.172752	0.181934	0.132374	0.122285	0.57931	0.550167	0.454241	0.754647	-0.406704
cg06539497	0.106429	0.0784802	0.0956628	0.523346	0.515023	0.0863846	0.1403	0.262145	0.347293	0.0542693	0.743672	0.521743	0.317122	0.58297	-0.428992
cg13686044	0.365706	0.593617	0.492868	0.465605	0.748286	0.786619	0.515662	0.537189	0.217943	0.458703	0.936054	0.945619	0.883953	0.97069	-0.436571
cg05678871	0.777644	0.375162	0.357543	0.505787	0.363867	0.263337	0.669926	0.22237	0.560247	0.458771	0.82799	0.867317	0.915191	0.863503	-0.448444
cg05775862	0.208766	0.232103	0.0982883	0.541925	0.442504	0.115318	0.235181	0.183468	0.370861	0.110823	0.624935	0.514354	0.4592	0.947137	-0.34921
cg06214473	0.489037	0.259918	0.401803	0.747277	0.447967	0.408877	0.583806	0.363843	0.586848	0.422834	0.806514	0.844713	0.882856	0.948267	-0.428384
cg21403156	0.536577	0.342214	0.293587	0.773916	0.43512	0.428547	0.661282	0.565284	0.734454	0.370171	0.92947	0.921475	0.928895	0.968497	-0.443334
cg22022957	0.867364	0.529254	0.398662	0.444326	0.451212	0.566567	0.558626	0.281235	0.556421	0.660459	0.926492	0.90395	0.94126	0.926861	-0.383839
cg08555682	0.023255	0.139349	0.239054	0.597609	0.62116	0.0365848	0.239404	0.456717	0.0299959	0.0564436	0.543146	0.568833	0.445491	0.870099	-0.366788
cg03435104	0.828202	0.338477	0.306377	0.555481	0.450572	0.376189	0.654934	0.289785	0.790575	0.625922	0.933221	0.949808	0.925193	0.951274	-0.438488
cg05569767	0.664835	0.270284	0.336553	0.649998	0.371133	0.273081	0.419985	0.242675	0.723089	0.280514	0.872068	0.598056	0.759196	0.918095	-0.461789
cg13534071	0.429821	0.334009	0.111007	0.474788	0.607688	0.0478309	0.275993	0.578389	0.0821732	0.263106	0.749852	0.565991	0.537483	0.902989	-0.35292
cg17319598	0.635702	0.428601	0.516527	0.535893	0.849518	0.286637	0.552318	0.637264	0.160819	0.514276	0.878134	0.917531	0.722874	0.95284	-0.371622
cg16649560	0.0163547	0.0753939	0.079464	0.422726	0.281511	0.0309628	0.0719614	0.242776	0.0273921	0.102075	0.45878	0.40177	0.272799	0.736258	-0.352846
cg21704050	0.15208	0.133224	0.253558	0.0787246	0.119072	0.0503591	0.205774	0.363944	0.0984885	0.112581	0.584704	0.427371	0.342716	0.823374	-0.379889
cg08747153	0.379761	0.168555	0.320227	0.575654	0.635004	0.267247	0.394797	0.550685	0.514304	0.196801	0.867728	0.767685	0.706282	0.903079	-0.430428
cg08459169	0.660112	0.284509	0.318554	0.551259	0.321229	0.363255	0.398363	0.237115	0.622299	0.290061	0.798011	0.811773	0.774414	0.81361	-0.46265
cg07894338	0.0505054	0.14738	0.192039	0.459033	0.810863	0.287542	0.55208	0.510337	0.076319	0.232017	0.858819	0.790866	0.636002	0.97319	-0.565063
cg24126994	0.709903	0.347438	0.40008	0.604032	0.393085	0.331557	0.618413	0.261484	0.565404	0.497548	0.798255	0.766175	0.751132	0.921631	-0.333401
cg18561691	0.844312	0.32568	0.493966	0.683965	0.415088	0.489825	0.592438	0.27599	0.724205	0.404037	0.908474	0.888725	0.873463	0.83369	-0.389198
cg22669561	0.547674	0.314174	0.350428	0.487269	0.486364	0.385032	0.474217	0.270608	0.823876	0.340702	0.784143	0.788433	0.836335	0.889922	-0.382759
cg23155293	0.465225	0.363227	0.280893	0.577364	0.418066	0.440796	0.364471	0.605724	0.604839	0.602629	0.739868	0.777195	0.785976	0.693714	-0.305521
cg23401541	0.607589	0.351276	0.372621	0.542647	0.375819	0.399219	0.39525	0.267303	0.623929	0.478574	0.663783	0.855003	0.82348	0.862501	-0.442007
cg12043303	0.633741	0.411678	0.428773	0.811614	0.563543	0.52319	0.682955	0.295474	0.870875	0.544174	0.947174	0.937012	0.940445	0.964704	-0.389951
cg00182780	0.405009	0.212956	0.360679	0.512036	0.52674	0.313923	0.467004	0.279895	0.701071	0.26848	0.87723	0.704228	0.711215	0.965272	-0.411379
cg20258294	0.144502	0.279818	0.355388	0.293497	0.314758	0.212056	0.307197	0.217451	0.398144	0.192648	0.728223	0.678762	0.367746	0.939185	-0.416835
cg23853020	0.748875	0.443032	0.438053	0.447502	0.362271	0.408219	0.483806	0.262361	0.432356	0.441405	0.755506	0.80152	0.800227	0.880182	-0.361145
cg21629640	0.6928	0.283779	0.341664	0.856001	0.610918	0.477122	0.811125	0.325443	0.628307	0.459271	0.94586	0.857875	0.925733	0.823327	-0.347784
cg12004614	0.666395	0.307318	0.42946	0.883913	0.53293	0.608653	0.808509	0.249229	0.504439	0.416366	0.928509	0.936803	0.90909	0.9681	-0.413971
cg11227838	0.835963	0.289132	0.291797	0.602597	0.415815	0.525905	0.620249	0.23695	0.751673	0.590377	0.962056	0.964971	0.972792	0.929805	-0.405372
cg10908334	0.129834	0.274739	0.286538	0.407941	0.350796	0.275857	0.283718	0.233878	0.170073	0.354663	0.85077	0.616605	0.483627	0.972202	-0.4539
cg09709655	0.349878	0.126424	0.13253	0.530217	0.377162	0.198025	0.425372	0.154678	0.466299	0.149545	0.779342	0.776521	0.703261	0.937745	-0.50398
cg16558770	0.0483269	0.547891	0.180218	0.512383	0.845263	0.228366	0.336792	0.736556	0.132474	0.569075	0.799433	0.855534	0.876457	0.979885	-0.441408
cg14072027	0.0532423	0.117298	0.112832	0.346461	0.584023	0.0583003	0.0857913	0.598656	0.0627638	0.102437	0.597803	0.496488	0.304537	0.900235	-0.439512
cg02616795	0.659607	0.389552	0.377506	0.39886	0.34885	0.373074	0.529416	0.232739	0.415746	0.495433	0.699158	0.734776	0.764357	0.726147	-0.336255
cg05239771	0.660271	0.233065	0.349058	0.787132	0.166285	0.506904	0.651559	0.107838	0.349111	0.344879	0.879039	0.895436	0.891875	0.923197	-0.544571
cg21786519	0.875018	0.48385	0.419037	0.646816	0.477368	0.476147	0.522818	0.210877	0.66583	0.456781	0.827962	0.79476	0.866257	0.887112	-0.3665
cg25828207	0.308335	0.555588	0.233417	0.544368	0.56741	0.397622	0.390256	0.41064	0.447225	0.319663	0.713352	0.771704	0.673658	0.813441	-0.338397
cg18289141	0.0228425	0.15347	0.049403	0.128408	0.287706	0.0280806	0.0302467	0.161325	0.035289	0.0402308	0.34081	0.370688	0.130646	0.808046	-0.310932
cg18611797	0.905867	0.438787	0.547049	0.563293	0.39262	0.500693	0.615142	0.278825	0.744052	0.520097	0.866837	0.915302	0.940485	0.910504	-0.37933
cg17302948	0.0580729	0.0766028	0.0614495	0.130279	0.381919	0.0841089	0.0762614	0.37407	0.0995209	0.130517	0.620974	0.605862	0.395962	0.754485	-0.521603
cg24587057	0.621196	0.218238	0.337657	0.862595	0.664262	0.449095	0.594782	0.397287	0.585859	0.217741	0.878041	0.815413	0.682167	0.97703	-0.32925
cg22179905	0.509548	0.215369	0.40416	0.455755	0.364291	0.433506	0.552367	0.261826	0.460275	0.260717	0.792383	0.708074	0.732358	0.82028	-0.343538
cg09551249	0.159457	0.140841	0.0707552	0.260778	0.292881	0.0758886	0.139932	0.432375	0.172316	0.0574136	0.66532	0.501183	0.473683	0.748661	-0.433102
cg06634441	0.575351	0.275444	0.441862	0.527189	0.851194	0.57955	0.857205	0.642693	0.546555	0.390287	0.88803	0.926363	0.900783	0.924136	-0.351507
cg27161809	0.117549	0.207518	0.255658	0.487955	0.661931	0.656891	0.751979	0.616837	0.154628	0.320008	0.890258	0.931285	0.894413	0.944727	-0.508868
cg13873646	0.651378	0.280994	0.361971	0.806535	0.639185	0.532738	0.642997	0.455663	0.69635	0.355364	0.955207	0.940813	0.887358	0.89739	-0.33314
cg10737073	0.585226	0.369221	0.374458	0.301535	0.382552	0.429958	0.330763	0.260868	0.269476	0.456015	0.697228	0.752495	0.589998	0.796325	-0.353022
cg02879423	0.0450824	0.416273	0.338643	0.498019	0.614721	0.155838	0.319823	0.437536	0.245141	0.56262	0.800632	0.639718	0.480157	0.981858	-0.342717
cg08151642	0.0668904	0.280023	0.306516	0.763185	0.635036	0.491921	0.26533	0.341605	0.183099	0.33636	0.91738	0.958921	0.850935	0.711906	-0.562719
cg12186534	0.571905	0.332308	0.274484	0.684706	0.499407	0.373717	0.505367	0.347395	0.790878	0.420583	0.751204	0.796629	0.78279	0.924421	-0.329715
cg21226201	0.413944	0.352012	0.286764	0.828409	0.51386	0.618367	0.67139	0.254609	0.548582	0.436922	0.837737	0.793298	0.766927	0.814153	-0.328334
cg08071866	0.669192	0.332343	0.332301	0.720012	0.484803	0.420781	0.628186	0.272615	0.825742	0.319786	0.92776	0.914786	0.947888	0.919257	-0.470717
cg18219565	0.673085	0.327782	0.391861	0.594963	0.773922	0.663624	0.604931	0.302274	0.795427	0.279851	0.938599	0.951014	0.945736	0.948335	-0.347089
cg12125605	0.664374	0.420183	0.284866	0.690242	0.61533	0.429677	0.737427	0.332431	0.562707	0.388023	0.787522	0.8228	0.868757	0.905914	-0.349586
cg11277483	0.891044	0.389994	0.50435	0.64473	0.444468	0.525789	0.668643	0.23661	0.777512	0.432526	0.886995	0.896985	0.935556	0.895932	-0.381389
cg06953499	0.366882	0.372134	0.363065	0.30271	0.790259	0.40481	0.468907	0.824159	0.262007	0.512317	0.715085	0.818436	0.759083	0.870711	-0.400288
cg03248620	0.678962	0.347332	0.518253	0.76541	0.415086	0.577566	0.660748	0.248162	0.902263	0.540591	0.955061	0.958101	0.958961	0.902538	-0.397502
cg00301372	0.392229	0.251831	0.269564	0.407814	0.479433	0.362843	0.339095	0.371531	0.629695	0.186633	0.838454	0.722145	0.663062	0.918326	-0.413113
cg21607325	0.665966	0.275799	0.450275	0.671283	0.498194	0.480997	0.605881	0.291148	0.685887	0.392199	0.885967	0.851726	0.883746	0.954291	-0.395261
cg20711480	0.557146	0.0809733	0.189334	0.597148	0.69117	0.267076	0.191375	0.660259	0.279509	0.100164	0.818162	0.827376	0.628779	0.87037	-0.549477
cg03720510	0.636084	0.303627	0.351775	0.643035	0.397566	0.370821	0.522629	0.392725	0.713187	0.339427	0.817171	0.742543	0.84324	0.0514566	-0.384712
cg03911956	0.0146749	0.244798	0.168988	0.354768	0.699929	0.0316811	0.262452	0.652775	0.0196471	0.624634	0.748662	0.54223	0.466522	0.932661	-0.391821
cg13334253	0.453835	0.309711	0.412822	0.437682	0.268843	0.341331	0.401772	0.211221	0.705648	0.446089	0.74686	0.674823	0.765964	0.767969	-0.349115
cg13205848	0.508985	0.249475	0.379549	0.590515	0.661263	0.282428	0.393329	0.291989	0.785138	0.345954	0.823352	0.794485	0.736188	0.218547	-0.378898
cg03519005	0.195816	0.616913	0.636888	0.488708	0.866195	0.113125	0.312165	0.688137	0.292707	0.604928	0.8734	0.953605	0.784261	0.966038	-0.366685
cg16402415	0.720253	0.390145	0.515207	0.658818	0.647276	0.621742	0.689247	0.259406	0.100038	0.5814	0.881745	0.93779	0.603923	0.971057	-0.308196
cg12682298	0.636071	0.40544	0.384355	0.503143	0.374332	0.363364	0.477079	0.275207	0.85799	0.49252	0.854973	0.817237	0.888332	0.81926	-0.395857
cg15327692	0.433949	0.539861	0.486454	0.576579	0.686366	0.501263	0.561321	0.359082	0.247647	0.584755	0.801998	0.839729	0.769796	0.940459	-0.300301
cg14874846	0.0265009	0.323421	0.144711	0.577403	0.850211	0.0582041	0.271424	0.530371	0.0688191	0.437904	0.882288	0.955088	0.869411	0.964301	-0.621266
cg25094742	0.452354	0.349126	0.282543	0.696183	0.381191	0.500166	0.484262	0.475978	0.75649	0.288169	0.783933	0.747868	0.818105	0.578016	-0.301734
cg11808699	0.187269	0.2504	0.196806	0.508332	0.77312	0.264008	0.297993	0.582523	0.142546	0.139471	0.732537	0.797214	0.542191	0.951495	-0.507672
cg14065857	0.322061	0.206429	0.263888	0.487934	0.37606	0.239373	0.125132	0.219443	0.279474	0.260347	0.743779	0.777887	0.421884	0.493695	-0.35662
cg24780185	0.654606	0.346722	0.496508	0.275123	0.633733	0.594044	0.325164	0.377659	0.473912	0.310572	0.748522	0.743893	0.758558	0.893519	-0.327755
cg08823068	0.856374	0.35571	0.292202	0.556999	0.380604	0.453743	0.571664	0.275384	0.679704	0.542825	0.875727	0.900822	0.897792	0.901575	-0.401023
cg11720490	0.556573	0.364739	0.299219	0.435551	0.489902	0.199726	0.318878	0.219108	0.185972	0.59727	0.846131	0.703001	0.672409	0.915721	-0.432757
cg10984552	0.421215	0.287543	0.411675	0.883046	0.466081	0.388947	0.434619	0.256603	0.60448	0.415271	0.835321	0.819405	0.748337	0.869156	-0.409121
cg16108430	0.0253351	0.141673	0.379443	0.0439984	0.697785	0.11442	0.114135	0.515922	0.0404907	0.145723	0.519609	0.690693	0.548038	0.929477	-0.491319
cg19492632	0.669549	0.270629	0.442576	0.472947	0.345118	0.436422	0.477904	0.174646	0.504597	0.252601	0.885511	0.918752	0.918188	0.898962	-0.469076
cg15437610	0.521752	0.345831	0.425458	0.611249	0.642986	0.67531	0.379928	0.309074	0.273256	0.666166	0.925087	0.931304	0.79348	0.979881	-0.454591
cg23839081	0.637196	0.292398	0.313265	0.384019	0.340595	0.341074	0.518445	0.278998	0.695361	0.332358	0.832148	0.854336	0.88777	0.631477	-0.502407
cg13276499	0.511638	0.299737	0.389569	0.644627	0.753339	0.330271	0.528057	0.701404	0.378668	0.301124	0.875329	0.873466	0.779873	0.704341	-0.376066
cg25047944	0.380046	0.463159	0.311446	0.621256	0.607098	0.279118	0.412154	0.470769	0.438746	0.355281	0.744407	0.764185	0.676847	0.815318	-0.328846
cg12160187	0.681565	0.296794	0.364558	0.395608	0.336372	0.461077	0.524288	0.18515	0.527661	0.242567	0.808985	0.766066	0.869122	0.842968	-0.445894
cg25348251	0.416562	0.144518	0.230856	0.555223	0.750777	0.356713	0.465321	0.745657	0.673182	0.336257	0.737546	0.766855	0.704417	0.76596	-0.310811
cg05141815	0.647368	0.228732	0.335236	0.802243	0.509808	0.510127	0.546875	0.339761	0.866775	0.203757	0.88374	0.865683	0.847021	0.970291	-0.364744
cg21803927	0.706655	0.290155	0.305573	0.63359	0.345393	0.422688	0.576443	0.565284	0.856291	0.404329	0.843373	0.834353	0.894883	0.916784	-0.375142
cg03501332	0.262145	0.132895	0.173224	0.528186	0.886757	0.203887	0.29483	0.703659	0.300253	0.23658	0.886573	0.882724	0.778697	0.974419	-0.606161
cg12739041	0.275129	0.449504	0.210745	0.629032	0.600183	0.328317	0.16367	0.562927	0.23302	0.171939	0.736265	0.315943	0.545254	0.930783	-0.339037
cg06418245	0.537861	0.298931	0.331858	0.567079	0.426552	0.344219	0.55319	0.326692	0.608006	0.367997	0.750416	0.559561	0.816683	0.841675	-0.386276
cg27580048	0.0769024	0.356275	0.108007	0.280265	0.560049	0.0630063	0.230833	0.491464	0.0457847	0.20632	0.671822	0.469423	0.426626	0.812456	-0.352047
cg20359051	0.544334	0.308241	0.282432	0.686319	0.307885	0.324574	0.347412	0.257694	0.602982	0.46157	0.712807	0.83022	0.76254	0.89844	-0.460387
cg04535332	0.546476	0.158324	0.205431	0.853583	0.545931	0.30152	0.376542	0.215016	0.586206	0.145108	0.857337	0.882905	0.670176	0.98418	-0.53109
cg27127091	0.715894	0.336752	0.381111	0.543832	0.29336	0.473433	0.582386	0.155153	0.512103	0.429427	0.648824	0.811735	0.797137	0.789494	-0.341886
cg22421019	0.232978	0.0702033	0.0620512	0.669009	0.46865	0.102269	0.184936	0.425232	0.286884	0.137993	0.561405	0.726767	0.480319	0.944718	-0.435129
cg20515580	0.170324	0.187205	0.169316	0.67061	0.587383	0.125485	0.10834	0.492808	0.0510807	0.12484	0.628769	0.512103	0.367327	0.823262	-0.400616
cg23538648	0.184392	0.354897	0.582868	0.796455	0.575688	0.316362	0.467937	0.291823	0.347048	0.454741	0.89802	0.940134	0.824894	0.942266	-0.514258
cg20103692	0.180658	0.167144	0.255171	0.30877	0.714451	0.216747	0.290348	0.294215	0.0860015	0.305522	0.772123	0.798851	0.606331	0.908642	-0.512727
cg18829013	0.49922	0.257972	0.276037	0.61018	0.658175	0.465147	0.448598	0.337197	0.482143	0.318644	0.917998	0.878942	0.854377	0.900381	-0.432789
cg00648932	0.310773	0.298538	0.357047	0.413994	0.571534	0.531629	0.485002	0.294807	0.0958655	0.659292	0.79108	0.820245	0.713657	0.87953	-0.420142
cg13072017	0.673549	0.366721	0.33037	0.647723	0.356414	0.474957	0.605701	0.292183	0.195664	0.35438	0.918123	0.824367	0.468425	0.970434	-0.509677
cg15920396	0.0627103	0.423563	0.237625	0.164357	0.277319	0.164697	0.176443	0.23766	0.0482925	0.167782	0.634931	0.610766	0.493991	0.709845	-0.450736
cg15940250	0.361846	0.610247	0.243908	0.611916	0.666845	0.1717	0.177276	0.539293	0.143131	0.392549	0.771244	0.645959	0.622145	0.87915	-0.331404
cg13582060	0.667683	0.443808	0.413043	0.326589	0.410799	0.441434	0.581438	0.368073	0.202418	0.345727	0.549139	0.770843	0.715069	0.81929	-0.331035
cg24985993	0.722949	0.347654	0.291186	0.45348	0.438862	0.466291	0.648691	0.417954	0.734827	0.364381	0.738729	0.775132	0.843468	0.873281	-0.363129
cg12952880	0.0250682	0.229007	0.239657	0.445706	0.408301	0.147098	0.26301	0.238447	0.0833633	0.112617	0.755622	0.676139	0.0680197	0.98026	-0.482153
cg15074524	0.0528928	0.193826	0.0816788	0.284981	0.672092	0.120218	0.439459	0.687583	0.0494646	0.140641	0.712047	0.493958	0.456902	0.905172	-0.435769
cg08789978	0.0427137	0.117256	0.241081	0.627375	0.843744	0.148735	0.238949	0.867027	0.0866694	0.291405	0.769557	0.816188	0.812521	0.978515	-0.57434
cg16534503	0.293096	0.557163	0.642715	0.606347	0.841663	0.287365	0.485582	0.649074	0.0647729	0.491819	0.841597	0.915689	0.783857	0.965115	-0.354152
cg01966277	0.129709	0.174875	0.144316	0.742242	0.706256	0.143121	0.220808	0.337673	0.26897	0.115003	0.617383	0.644141	0.465153	0.928972	-0.43292
cg05369378	0.801743	0.375939	0.310485	0.576174	0.329436	0.376209	0.681211	0.198319	0.749567	0.441448	0.719156	0.850947	0.859144	0.812845	-0.423068
cg02452732	0.288918	0.355192	0.256516	0.320684	0.558096	0.203094	0.40281	0.417714	0.436882	0.273716	0.760986	0.633599	0.515325	0.97292	-0.359354
cg06097079	0.234141	0.434248	0.341691	0.477804	0.549207	0.271005	0.312147	0.24211	0.30327	0.436687	0.897097	0.628627	0.535899	0.95534	-0.435943
cg15423654	0.0113057	0.0528594	0.0492397	0.262633	0.673501	0.0393828	0.211907	0.486579	0.0116118	0.0631835	0.662534	0.438344	0.386608	0.805065	-0.492418
cg01560354	0.0357992	0.148459	0.209994	0.567473	0.79665	0.837852	0.599221	0.361794	0.0342873	0.617164	0.902566	0.954401	0.781589	0.975301	-0.46385
cg26129587	0.277118	0.367039	0.327025	0.273058	0.383775	0.541619	0.624565	0.22504	0.0805725	0.390174	0.850821	0.614597	0.475429	0.971188	-0.385677
cg09833279	0.0384417	0.140201	0.190502	0.694614	0.545778	0.128821	0.101291	0.241696	0.0537803	0.17344	0.775702	0.862422	0.521056	0.657321	-0.559691
cg18769698	0.563365	0.279692	0.28275	0.626822	0.37921	0.389197	0.577496	0.216875	0.785054	0.364737	0.873218	0.887724	0.922248	0.0486669	-0.496268
cg16609548	0.473291	0.270595	0.386135	0.798592	0.727026	0.381066	0.529512	0.443521	0.584081	0.392255	0.869629	0.922741	0.841356	0.962701	-0.437779
cg19821297	0.154341	0.103217	0.0796846	0.548047	0.543718	0.105116	0.191243	0.595198	0.241058	0.150643	0.509368	0.621138	0.448751	0.906744	-0.392461
cg11346124	0.0337892	0.147546	0.11242	0.40547	0.482938	0.0785794	0.10525	0.592386	0.100586	0.110167	0.681039	0.578948	0.369599	0.909877	-0.518701
cg05559286	0.516978	0.333077	0.29389	0.610292	0.364814	0.375439	0.491599	0.254051	0.466017	0.381001	0.753146	0.80251	0.794497	0.906794	-0.420283
cg22869755	0.133258	0.0832584	0.0481392	0.103515	0.540338	0.0532743	0.0502391	0.445824	0.0153103	0.0346447	0.423093	0.42957	0.327079	0.842026	-0.358065
cg09316169	0.0325611	0.0913833	0.0469627	0.27962	0.699813	0.0807192	0.140696	0.76327	0.0177938	0.116169	0.536982	0.633111	0.440108	0.919365	-0.48127
cg08191854	0.014325	0.146246	0.105526	0.488327	0.779094	0.0822544	0.1056	0.848933	0.0478235	0.080593	0.689252	0.520834	0.423556	0.819537	-0.49948
cg19415604	0.540898	0.209684	0.357358	0.535096	0.39786	0.35753	0.340623	0.202284	0.433151	0.336365	0.812061	0.654852	0.773218	0.636935	-0.356591
cg01724150	0.1207	0.0933713	0.0258685	0.0472159	0.36906	0.047969	0.24614	0.284143	0.0359487	0.0872154	0.408072	0.379454	0.304868	0.978182	-0.30347
cg04519541	0.641841	0.307717	0.294443	0.864508	0.483513	0.400685	0.597373	0.296511	0.880074	0.462142	0.941046	0.886718	0.779039	0.977546	-0.441055
cg12640402	0.0476098	0.235374	0.236242	0.166609	0.361663	0.170111	0.140377	0.281531	0.0720969	0.160953	0.734591	0.451776	0.129471	0.825613	-0.424823
cg16286964	0.020625	0.269202	0.376007	0.393075	0.360174	0.0678401	0.214169	0.220846	0.0336303	0.170953	0.629458	0.526365	0.402347	0.912197	-0.360404
cg00210856	0.144412	0.141083	0.239282	0.566891	0.799275	0.314804	0.37023	0.57776	0.249483	0.0912919	0.725707	0.792169	0.491063	0.709537	-0.435478
cg17607736	0.0328116	0.0709306	0.0363077	0.0668047	0.392205	0.215164	0.131313	0.585516	0.0224526	0.114348	0.628682	0.468697	0.457859	0.805262	-0.45605
cg08072107	0.299757	0.427308	0.117452	0.574205	0.668605	0.287105	0.411908	0.39182	0.361604	0.291305	0.945759	0.808586	0.688355	0.970243	-0.50046
cg26812574	0.557405	0.304167	0.28596	0.766858	0.612145	0.350515	0.457527	0.310832	0.696727	0.385466	0.872132	0.843756	0.877136	0.77103	-0.436448
cg03673191	0.674936	0.238586	0.163846	0.847016	0.597511	0.355439	0.523944	0.301974	0.744335	0.663734	0.944987	0.942478	0.918047	0.966361	-0.383005
cg26932146	0.488211	0.118855	0.221256	0.738928	0.557815	0.313126	0.49345	0.354899	0.702276	0.356873	0.925009	0.807701	0.751858	0.931348	-0.443813
cg01871688	0.310113	0.441953	0.134605	0.465827	0.884876	0.470642	0.423828	0.631212	0.189596	0.4893	0.774806	0.835141	0.651389	0.945857	-0.351084
cg09989037	0.178106	0.101759	0.133361	0.468468	0.608413	0.0674637	0.351175	0.279461	0.0838821	0.0798888	0.765678	0.704095	0.427861	0.970462	-0.579153
cg17839216	0.492299	0.206511	0.322794	0.774253	0.557171	0.381992	0.680123	0.504282	0.688409	0.446312	0.766947	0.832456	0.856876	0.851079	-0.343477
cg14976746	0.554052	0.395597	0.271209	0.431741	0.523873	0.288132	0.565989	0.287007	0.206741	0.372846	0.876168	0.944574	0.714557	0.925761	-0.516743
cg01706621	0.741925	0.2343	0.503375	0.567307	0.513385	0.426719	0.495264	0.398545	0.480889	0.423083	0.832763	0.765305	0.857061	0.858252	-0.356835
cg06786247	0.630729	0.338005	0.271991	0.696811	0.482695	0.404612	0.600374	0.335899	0.866969	0.505242	0.882854	0.884595	0.940825	0.809959	-0.389756
cg01589145	0.061016	0.183946	0.04642	0.102817	0.253216	0.194966	0.0953547	0.381689	0.0450135	0.112513	0.327683	0.4357	0.388954	0.745793	-0.304662
cg01448863	0.162023	0.311335	0.263057	0.256769	0.668797	0.297478	0.430708	0.314669	0.129562	0.35627	0.860962	0.926727	0.719971	0.945786	-0.589438
cg10258817	0.617227	0.396598	0.363277	0.524569	0.358065	0.331735	0.450139	0.244678	0.552023	0.382332	0.698858	0.785397	0.878734	0.945631	-0.442601
cg17278853	0.453783	0.350796	0.393771	0.536694	0.301123	0.401885	0.405548	0.25711	0.52846	0.577372	0.714666	0.893332	0.72621	0.801301	-0.360039
cg03207759	0.686264	0.290142	0.436963	0.637393	0.533985	0.428482	0.61878	0.342357	0.133125	0.137806	0.814533	0.708257	0.582338	0.89624	-0.328672
cg21158795	0.727755	0.410562	0.382496	0.316031	0.296357	0.27747	0.395287	0.24087	0.3592	0.314695	0.779305	0.706759	0.704557	0.694686	-0.368043
cg16350637	0.64929	0.211334	0.383128	0.770494	0.601009	0.54142	0.754056	0.4471	0.678702	0.301864	0.865162	0.83628	0.936646	0.938146	-0.329689
cg11168915	0.675281	0.284815	0.427661	0.602698	0.394496	0.361734	0.719545	0.565284	0.73753	0.387049	0.860394	0.924936	0.892441	0.91064	-0.405069
cg26125366	0.16132	0.294131	0.293711	0.605279	0.363945	0.308345	0.350174	0.247035	0.173802	0.333543	0.851301	0.756741	0.355124	0.958023	-0.502783
cg04813957	0.0416011	0.130028	0.0982229	0.495642	0.677164	0.161367	0.247596	0.281754	0.0352781	0.0528546	0.664745	0.519772	0.36478	0.976288	-0.446561
cg16255988	0.721073	0.309872	0.297897	0.649821	0.453068	0.342612	0.465031	0.256412	0.731444	0.373628	0.756201	0.829261	0.884649	0.875086	-0.438826
cg18095302	0.0700663	0.149652	0.113425	0.423631	0.48481	0.0903377	0.192847	0.507067	0.113974	0.199741	0.799967	0.607848	0.516504	0.828713	-0.532658
cg10021428	0.453811	0.37951	0.321769	0.522852	0.338242	0.429362	0.687697	0.278012	0.258152	0.327444	0.785164	0.660527	0.528761	0.98595	-0.363969
cg02235918	0.457097	0.242152	0.293393	0.766106	0.772799	0.279065	0.390303	0.534638	0.483487	0.576769	0.944359	0.958385	0.785983	0.981375	-0.48108
cg08426891	0.568403	0.290313	0.397837	0.791812	0.439611	0.49381	0.621992	0.275886	0.774189	0.447407	0.973229	0.974641	0.947778	0.928969	-0.489895
cg21682939	0.6644	0.420937	0.268959	0.661431	0.567792	0.550257	0.822955	0.276871	0.782859	0.593548	0.950793	0.911582	0.853023	0.982194	-0.350518
cg11597447	0.912739	0.496805	0.435123	0.545741	0.474764	0.593921	0.687494	0.270238	0.598389	0.731742	0.929441	0.95012	0.956486	0.935311	-0.372884
cg04028517	0.0373179	0.431629	0.154855	0.421842	0.615634	0.142991	0.198113	0.320193	0.125737	0.400866	0.654349	0.756927	0.598127	0.958459	-0.446485
cg19707390	0.045746	0.159094	0.0785504	0.390431	0.534613	0.0821204	0.264495	0.345951	0.0886373	0.203213	0.52132	0.572383	0.538315	0.945438	-0.374195
cg00241002	0.557658	0.432243	0.422926	0.677488	0.597383	0.551635	0.489913	0.631301	0.778318	0.539562	0.875365	0.909763	0.936503	0.138461	-0.337917
cg16151423	0.224677	0.436778	0.293592	0.421221	0.561047	0.311051	0.454518	0.33124	0.278	0.556481	0.644059	0.772018	0.730795	0.875765	-0.375176
cg27455462	0.27026	0.389914	0.354527	0.576247	0.33982	0.48361	0.556236	0.250785	0.474989	0.274931	0.77415	0.861784	0.915792	0.856088	-0.486716
cg00870689	0.0305264	0.265962	0.311212	0.424164	0.646061	0.143594	0.174134	0.436666	0.05939	0.389965	0.834463	0.523697	0.459719	0.914272	-0.390493
cg04003742	0.513858	0.325749	0.423009	0.585754	0.530002	0.501477	0.620227	0.259788	0.519309	0.378019	0.809598	0.86117	0.897304	0.848624	-0.34723
cg18511133	0.674026	0.346441	0.275035	0.867142	0.65124	0.396752	0.475776	0.48899	0.812109	0.239367	0.930023	0.858946	0.934606	0.967813	-0.449931
cg01597135	0.884463	0.2265	0.443076	0.521608	0.186189	0.475675	0.588562	0.154635	0.60706	0.440896	0.87244	0.883154	0.924581	0.910242	-0.437322
cg24123897	0.398407	0.532105	0.418219	0.456949	0.582907	0.369509	0.723341	0.37473	0.161088	0.698821	0.831894	0.835706	0.8075	0.904081	-0.396216
cg03546739	0.583312	0.307207	0.40587	0.780888	0.307941	0.298797	0.489182	0.235922	0.538907	0.376071	0.789445	0.822054	0.866227	0.874535	-0.45317
cg10212055	0.824404	0.426407	0.329364	0.52675	0.299243	0.42945	0.721039	0.565284	0.64887	0.410465	0.927494	0.951798	0.9486	0.781337	-0.459947
cg12057878	0.606811	0.469451	0.640344	0.515044	0.727948	0.554856	0.4977	0.328684	0.087626	0.588987	0.937615	0.971858	0.842408	0.972463	-0.419786
cg13785980	0.249594	0.19275	0.383743	0.676958	0.697867	0.522852	0.469773	0.364635	0.807111	0.43208	0.733376	0.753008	0.784104	0.909967	-0.317629
cg18325192	0.0859563	0.564627	0.255928	0.427559	0.68337	0.435464	0.441996	0.550597	0.168077	0.598132	0.708574	0.869961	0.666001	0.900725	-0.350538
cg06274263	0.059635	0.236682	0.220413	0.273469	0.536506	0.270715	0.221898	0.263587	0.0623404	0.253704	0.842571	0.799713	0.780139	0.0884399	-0.544733
cg20326379	0.453097	0.293336	0.330851	0.682231	0.559673	0.474931	0.52981	0.321238	0.61766	0.344645	0.884627	0.884217	0.88934	0.943884	-0.422969
cg03745755	0.196681	0.0866622	0.0858633	0.636515	0.278652	0.12356	0.0912255	0.40064	0.141082	0.0613427	0.563808	0.403541	0.364043	0.87372	-0.351354
cg15112952	0.0962755	0.294459	0.27448	0.349418	0.66469	0.296586	0.203442	0.256913	0.172171	0.199517	0.746998	0.553134	0.380683	0.868822	-0.38437
cg00038020	0.519017	0.207042	0.450741	0.826166	0.629878	0.556853	0.431886	0.473699	0.503919	0.171324	0.874086	0.833886	0.771892	0.942753	-0.365178
cg08160592	0.020701	0.0566142	0.0749638	0.241712	0.481592	0.0344869	0.0321165	0.205675	0.0433088	0.0387508	0.441035	0.335269	0.190539	0.952955	-0.338191
cg12310108	0.0281377	0.182857	0.0929533	0.158783	0.661208	0.0525866	0.0575788	0.266902	0.0379411	0.127806	0.611477	0.571268	0.220463	0.942642	-0.480992
cg20909017	0.0219628	0.175794	0.137297	0.583916	0.550733	0.069134	0.129577	0.563829	0.139822	0.249785	0.565775	0.664185	0.398008	0.869197	-0.457172
cg22607339	0.267333	0.402112	0.356139	0.728456	0.850341	0.62226	0.47221	0.533699	0.246866	0.185346	0.932963	0.855093	0.73308	0.985048	-0.456867
cg03564887	0.0400305	0.256498	0.283761	0.442451	0.534803	0.26358	0.224574	0.267331	0.073976	0.610422	0.838275	0.84005	0.523678	0.886158	-0.573707
cg27197417	0.0684687	0.266459	0.297876	0.414582	0.351443	0.249078	0.244107	0.240703	0.190128	0.163188	0.783052	0.762572	0.54951	0.915264	-0.526219
cg03787837	0.375789	0.282627	0.191119	0.561482	0.801485	0.18083	0.394341	0.208493	0.221855	0.173101	0.968902	0.90757	0.709051	0.987283	-0.685995
cg12291247	0.880342	0.365668	0.427861	0.560122	0.419443	0.476801	0.455421	0.257744	0.53822	0.464324	0.799747	0.800594	0.814811	0.93616	-0.34783
cg26815652	0.603721	0.325804	0.372811	0.720059	0.571162	0.206448	0.592057	0.403105	0.782053	0.234424	0.942547	0.916879	0.820001	0.877008	-0.40981
cg14669921	0.305493	0.288231	0.291091	0.476561	0.362979	0.210874	0.415822	0.268315	0.281911	0.26323	0.724846	0.529088	0.369322	0.945766	-0.337306
cg05171357	0.301941	0.405618	0.709478	0.728185	0.563745	0.330345	0.68793	0.260881	0.602923	0.535854	0.874494	0.912288	0.881483	0.952989	-0.347086
cg25186248	0.270352	0.642801	0.555329	0.506405	0.804823	0.42596	0.481236	0.810031	0.0969933	0.449828	0.776379	0.897551	0.743978	0.899113	-0.343145
cg19082496	0.040848	0.089943	0.0975676	0.602098	0.759998	0.0890292	0.0952599	0.370457	0.0608822	0.1137	0.810705	0.934172	0.64803	0.973322	-0.776025
cg16879796	0.0258093	0.707773	0.433949	0.519072	0.70706	0.1452	0.265348	0.375265	0.0747805	0.379733	0.906575	0.898042	0.775858	0.968027	-0.524809
cg07300408	0.255412	0.381004	0.612158	0.579044	0.813005	0.409768	0.531873	0.732411	0.107532	0.325488	0.932245	0.941725	0.7811	0.972342	-0.466165
cg20264369	0.586066	0.463765	0.262673	0.510159	0.421118	0.355343	0.443545	0.259636	0.511616	0.463684	0.817941	0.810865	0.84218	0.824643	-0.367677
cg01605921	0.841225	0.268387	0.347777	0.778446	0.625994	0.429788	0.65397	0.262548	0.615915	0.331181	0.905814	0.861712	0.861098	0.927939	-0.360912
cg27591145	0.614435	0.283438	0.286134	0.41065	0.309367	0.385558	0.319792	0.216835	0.61517	0.299722	0.760928	0.821322	0.780591	0.430737	-0.45618
cg05785932	0.666606	0.34983	0.285956	0.860374	0.665694	0.396811	0.527957	0.376242	0.770852	0.503245	0.904159	0.946859	0.925705	0.968354	-0.420681
cg13529849	0.196043	0.304021	0.294196	0.54322	0.352747	0.352473	0.617096	0.224022	0.198273	0.312075	0.796483	0.691574	0.666738	0.951954	-0.43598
cg09046688	0.200376	0.448322	0.256104	0.540986	0.505278	0.356059	0.521708	0.262204	0.356411	0.254612	0.830798	0.835821	0.781183	0.944229	-0.477074
cg16051899	0.323763	0.189266	0.356925	0.596213	0.509456	0.332436	0.29546	0.298289	0.0909246	0.181329	0.721785	0.667177	0.482506	0.933612	-0.383455
cg12549881	0.623798	0.125088	0.356005	0.916163	0.782422	0.438336	0.416781	0.461804	0.614347	0.182206	0.869248	0.859308	0.7054	0.898626	-0.414208
cg11128612	0.0637959	0.277804	0.223763	0.464172	0.484312	0.219983	0.421578	0.241414	0.113342	0.24383	0.849276	0.707826	0.611586	0.965819	-0.535929
cg05351471	0.0627772	0.0944207	0.154323	0.348932	0.660035	0.133966	0.274416	0.305488	0.0308135	0.079538	0.595353	0.624443	0.436463	0.864127	-0.465753
cg14375976	0.0254544	0.265088	0.256605	0.559587	0.602953	0.168321	0.101154	0.238046	0.0345723	0.112072	0.845411	0.633745	0.307451	0.957978	-0.536394
cg14927641	0.306149	0.25999	0.639955	0.297203	0.844638	0.280391	0.476406	0.606576	0.38437	0.363425	0.709142	0.71338	0.725599	0.874849	-0.345592
cg08283187	0.620405	0.277291	0.259665	0.480886	0.503254	0.292002	0.647179	0.278144	0.11459	0.275312	0.89385	0.674689	0.460885	0.943893	-0.499197
cg18657419	0.750337	0.394497	0.245515	0.59087	0.522621	0.383108	0.541958	0.305508	0.409269	0.32976	0.702741	0.746893	0.749223	0.823446	-0.346175
cg09814039	0.828531	0.378219	0.43755	0.412717	0.425252	0.437658	0.70567	0.278974	0.520793	0.520912	0.894661	0.866835	0.82782	0.955113	-0.443144
cg09221888	0.0215736	0.0523792	0.0597121	0.396387	0.280176	0.0227079	0.0305443	0.436271	0.0199681	0.046757	0.653772	0.445931	0.330955	0.93978	-0.500283
cg10420838	0.384355	0.291966	0.319559	0.575981	0.398138	0.399308	0.488258	0.243318	0.476914	0.260547	0.794683	0.743971	0.69683	0.918242	-0.378081
cg13636952	0.0428095	0.0548769	0.288476	0.631642	0.809776	0.201983	0.10776	0.853973	0.021636	0.129801	0.630285	0.497376	0.316308	0.945439	-0.397938
cg05631230	0.173877	0.654753	0.428188	0.475204	0.733114	0.428352	0.604319	0.520925	0.459376	0.451129	0.905645	0.892499	0.803467	0.931199	-0.431782
cg13338124	0.0325193	0.227663	0.260905	0.650078	0.888213	0.0944998	0.242859	0.614797	0.0227406	0.320909	0.93679	0.979053	0.921034	0.989686	-0.70604
cg13317725	0.871232	0.333308	0.362746	0.467286	0.385047	0.47938	0.518964	0.255202	0.577298	0.385617	0.814194	0.885826	0.937673	0.87811	-0.455517
cg15663629	0.0481049	0.1287	0.236255	0.521047	0.672064	0.119791	0.323638	0.623735	0.0538415	0.178093	0.803518	0.588983	0.561536	0.964716	-0.489077
cg24529535	0.476583	0.279096	0.288894	0.434581	0.308353	0.36596	0.378342	0.184997	0.515205	0.243172	0.573217	0.36016	0.761367	0.914179	-0.330136
cg01158527	0.384893	0.245613	0.262052	0.669368	0.382278	0.221367	0.376236	0.298783	0.61742	0.325384	0.881307	0.612052	0.690184	0.944795	-0.434935
cg10577257	0.506975	0.357287	0.309389	0.542921	0.33914	0.350346	0.4623	0.226135	0.491703	0.34055	0.80656	0.664147	0.727427	0.835597	-0.413177
cg05667019	0.654097	0.278988	0.280492	0.550875	0.343267	0.324066	0.480229	0.222552	0.452466	0.289756	0.571543	0.792749	0.791641	0.741107	-0.432707
cg08766476	0.0378525	0.433152	0.185503	0.51721	0.84855	0.512957	0.393899	0.62167	0.10143	0.292042	0.766893	0.896993	0.644356	0.863757	-0.401799
cg02806289	0.409187	0.225764	0.19875	0.832944	0.869202	0.490129	0.422858	0.547342	0.650864	0.340271	0.865816	0.881977	0.728549	0.981663	-0.417403
cg23340194	0.434577	0.321735	0.3082	0.347501	0.450363	0.44973	0.359587	0.29959	0.29386	0.386146	0.744038	0.723564	0.659628	0.954423	-0.380257
cg23150965	0.432974	0.266763	0.329014	0.583502	0.407107	0.327613	0.591517	0.261618	0.435741	0.35883	0.863924	0.810953	0.735896	0.93583	-0.45447
cg00150168	0.50169	0.284715	0.279383	0.593239	0.40123	0.342133	0.505458	0.2322	0.551314	0.348122	0.817905	0.783101	0.839374	0.931955	-0.453964
cg14053133	0.851568	0.360286	0.374916	0.601807	0.391164	0.580752	0.562692	0.299036	0.610055	0.379941	0.806937	0.834294	0.861373	0.885811	-0.370905
cg06679515	0.612675	0.259658	0.328442	0.875831	0.664795	0.513325	0.585396	0.229609	0.518733	0.342743	0.820526	0.822367	0.838214	0.667421	-0.305417
cg13323489	0.0190093	0.187774	0.0224693	0.180483	0.502203	0.0245828	0.0241023	0.171476	0.0281176	0.0271366	0.432738	0.357365	0.0476643	0.904445	-0.367424
cg06758369	0.343094	0.350029	0.240365	0.65244	0.530463	0.286709	0.648011	0.272884	0.743365	0.356243	0.813155	0.702721	0.772817	0.0286009	-0.384633
cg08294908	0.0971335	0.313751	0.198088	0.310977	0.685039	0.231182	0.315953	0.486953	0.0418266	0.327166	0.738844	0.710698	0.628792	0.892168	-0.412407
cg08114611	0.350546	0.60985	0.429176	0.633873	0.797524	0.642794	0.867329	0.676992	0.16054	0.574548	0.960816	0.967973	0.964946	0.980771	-0.344598
cg14426999	0.00983147	0.0252764	0.0249189	0.214575	0.297982	0.0173372	0.0118631	0.245548	0.0112614	0.0111752	0.485661	0.331515	0.0537525	0.811015	-0.38746
cg27480497	0.236824	0.251427	0.211205	0.742739	0.489368	0.269172	0.215862	0.314845	0.631425	0.270163	0.937593	0.858966	0.711928	0.959187	-0.628612
cg22135332	0.730394	0.58262	0.581436	0.536397	0.501276	0.489359	0.668874	0.387693	0.84333	0.648251	0.870642	0.920604	0.943769	0.180638	-0.313595
cg01342217	0.866961	0.409833	0.579773	0.521309	0.487699	0.492069	0.643993	0.282819	0.771911	0.51768	0.831224	0.903753	0.889876	0.898145	-0.374515
cg09935160	0.417046	0.273746	0.344966	0.708645	0.531875	0.376742	0.408597	0.239791	0.629587	0.274664	0.82192	0.808774	0.734809	0.578824	-0.379122
cg15659297	0.205044	0.429848	0.575144	0.774691	0.709406	0.425854	0.631014	0.286842	0.299241	0.639941	0.853435	0.935929	0.72236	0.953279	-0.392186
cg24424997	0.52688	0.298734	0.244492	0.492865	0.426138	0.218209	0.521103	0.235417	0.239372	0.296821	0.835082	0.878796	0.563959	0.950881	-0.559162
cg13431998	0.362122	0.2639	0.229376	0.389233	0.266862	0.24021	0.40944	0.245403	0.33879	0.286107	0.691518	0.734061	0.429907	0.814615	-0.436305
cg20228385	0.429862	0.499208	0.252226	0.783952	0.790863	0.558456	0.569304	0.682573	0.554628	0.580187	0.886483	0.887099	0.850344	0.879197	-0.31896
cg06506924	0.322245	0.3092	0.268317	0.549001	0.386026	0.371276	0.519447	0.236062	0.647205	0.361073	0.935533	0.908959	0.94815	0.95741	-0.575667
cg15985115	0.0391116	0.141126	0.0407003	0.0428845	0.44145	0.0849508	0.10838	0.131061	0.0230483	0.0832667	0.453169	0.583359	0.469093	0.932232	-0.442118
cg20659547	0.468678	0.148166	0.186289	0.527191	0.908478	0.702061	0.284193	0.693683	0.0727504	0.163403	0.95214	0.945965	0.824219	0.974176	-0.572617
cg02350682	0.461358	0.496881	0.278119	0.691851	0.609952	0.359267	0.562785	0.2778	0.755089	0.314926	0.888773	0.898654	0.787115	0.945563	-0.414594
cg11963753	0.619084	0.349265	0.302171	0.599739	0.350049	0.388128	0.567734	0.237386	0.640256	0.321353	0.708971	0.723775	0.864039	0.885373	-0.424818
cg17089785	0.773117	0.412013	0.44022	0.56104	0.377912	0.440856	0.656268	0.169215	0.619079	0.308326	0.868198	0.880482	0.895234	0.878857	-0.439131
cg06752928	0.336905	0.298156	0.156645	0.299616	0.553542	0.226706	0.676696	0.290419	0.209654	0.291591	0.933333	0.814187	0.770404	0.927258	-0.575849
cg07441761	0.508877	0.268132	0.313926	0.487111	0.289567	0.298032	0.497284	0.172396	0.391365	0.412708	0.853478	0.87219	0.933264	0.928482	-0.54769
cg12720971	0.515954	0.503352	0.354891	0.257052	0.567797	0.326434	0.201173	0.232388	0.183524	0.330425	0.840467	0.577755	0.506695	0.97172	-0.380682
cg01177800	0.554783	0.317669	0.344366	0.426061	0.335448	0.367802	0.533826	0.25573	0.660789	0.363615	0.835747	0.759288	0.838274	0.0231062	-0.431809
cg14529347	0.465757	0.293715	0.232956	0.500468	0.784211	0.173577	0.238588	0.35403	0.075351	0.374584	0.887026	0.735334	0.609336	0.971218	-0.487308
cg07099084	0.36778	0.0719906	0.122007	0.869167	0.831007	0.395033	0.684684	0.599078	0.110489	0.172169	0.906583	0.916277	0.899193	0.949565	-0.530024
cg08211591	0.0240532	0.150365	0.291097	0.409044	0.673207	0.0969658	0.15046	0.622483	0.0380449	0.214671	0.787062	0.583501	0.473366	0.915621	-0.502716
cg02710015	0.254602	0.312476	0.440582	0.808323	0.497404	0.345575	0.450123	0.275018	0.360629	0.509973	0.92019	0.903069	0.803846	0.958232	-0.511024
cg22343476	0.598678	0.437466	0.238581	0.74309	0.5988	0.288438	0.427963	0.354317	0.759144	0.478921	0.833948	0.88913	0.763239	0.931247	-0.403345
cg15988535	0.461449	0.210958	0.220737	0.38775	0.451784	0.271395	0.305092	0.298283	0.197699	0.316486	0.593869	0.743775	0.577608	0.778922	-0.367135
cg16056941	0.614233	0.446847	0.408725	0.507168	0.320444	0.493894	0.582753	0.192413	0.601861	0.430974	0.868436	0.920951	0.899016	0.900928	-0.429602
cg13635008	0.451657	0.282505	0.317631	0.466519	0.331756	0.307165	0.479776	0.289015	0.631756	0.351031	0.383332	0.608364	0.734893	0.790744	-0.330235
cg10580588	0.0685544	0.330686	0.338594	0.270289	0.363252	0.349481	0.468972	0.21993	0.157174	0.352992	0.841053	0.753763	0.484782	0.956207	-0.462768
cg16651347	0.337481	0.151737	0.161938	0.372434	0.658893	0.199967	0.497964	0.477517	0.0878896	0.119791	0.695085	0.816232	0.616015	0.981751	-0.486935
cg09888229	0.598224	0.414683	0.368222	0.509732	0.5607	0.611374	0.604363	0.366861	0.166381	0.261967	0.863959	0.888163	0.771528	0.933046	-0.413854
cg16644408	0.684918	0.396905	0.360744	0.779604	0.465509	0.436473	0.497953	0.269139	0.637676	0.311308	0.779686	0.773876	0.729849	0.860944	-0.32579
cg15701900	0.702854	0.266574	0.313029	0.519546	0.332746	0.504296	0.595425	0.201857	0.619729	0.318701	0.832542	0.824918	0.843444	0.842254	-0.418877
cg04991327	0.0236401	0.169637	0.112284	0.502401	0.432712	0.101331	0.103876	0.382372	0.0483367	0.20227	0.816156	0.533985	0.350414	0.981441	-0.53411
cg19831563	0.111819	0.174671	0.150793	0.260509	0.240758	0.216239	0.208845	0.212851	0.110609	0.237913	0.815166	0.411309	0.429314	0.677319	-0.342468
cg04697265	0.0966298	0.369141	0.215877	0.434367	0.637468	0.352552	0.208932	0.488831	0.0866419	0.277151	0.749639	0.500349	0.459673	0.938927	-0.310143
cg07438291	0.0268625	0.163768	0.12398	0.102597	0.679893	0.167102	0.260909	0.428301	0.0266135	0.318079	0.750853	0.786476	0.611166	0.914832	-0.60323
cg20541346	0.629735	0.326938	0.285925	0.498999	0.353354	0.414458	0.505639	0.339495	0.546374	0.337283	0.708522	0.728756	0.864154	0.588306	-0.334733
cg16219583	0.496338	0.297329	0.334762	0.772747	0.47769	0.465729	0.480961	0.281774	0.81011	0.387472	0.883459	0.823218	0.874329	0.723448	-0.377064
cg21634264	0.294781	0.336094	0.349771	0.214441	0.419014	0.142451	0.171858	0.205786	0.0693617	0.28888	0.790212	0.504444	0.336849	0.96085	-0.395667
cg14262357	0.435862	0.238538	0.448376	0.66026	0.55936	0.245232	0.199398	0.450171	0.687281	0.272043	0.783084	0.859273	0.779492	0.560265	-0.339169
cg05948127	0.608533	0.293415	0.314672	0.624497	0.466211	0.625426	0.661458	0.236467	0.124274	0.144337	0.713106	0.748298	0.557212	0.946908	-0.340261
cg25353782	0.642606	0.289968	0.300773	0.462179	0.299819	0.342909	0.431136	0.258255	0.5399	0.322523	0.724382	0.713074	0.823038	0.842477	-0.440994
cg14380224	0.555446	0.315749	0.469818	0.505044	0.600848	0.534446	0.581375	0.247782	0.228636	0.311543	0.873369	0.747176	0.501119	0.962752	-0.322842
cg24565080	0.144979	0.222498	0.181795	0.430123	0.827025	0.205897	0.464393	0.620902	0.0388652	0.171622	0.74213	0.887862	0.61262	0.947641	-0.600799
cg20734664	0.0351368	0.114294	0.138342	0.322199	0.578155	0.0665717	0.113054	0.520593	0.0779231	0.145954	0.688521	0.616012	0.462062	0.903814	-0.525948
cg19454599	0.548484	0.171531	0.197608	0.441307	0.237996	0.192124	0.310366	0.0642742	0.362881	0.333614	0.833526	0.871727	0.722645	0.932913	-0.578446
cg11890268	0.777112	0.242819	0.349159	0.790429	0.628394	0.366435	0.425746	0.305705	0.438606	0.432725	0.910351	0.897857	0.859273	0.939967	-0.474869
cg21412429	0.558306	0.210204	0.376909	0.395468	0.94524	0.0636416	0.636357	0.730496	0.162479	0.315118	0.871366	0.894903	0.760623	0.981888	-0.496946
cg22768222	0.124894	0.290044	0.216602	0.280858	0.410883	0.26536	0.212459	0.235065	0.107124	0.325689	0.830459	0.658339	0.468298	0.980998	-0.494186
cg12380054	0.50256	0.233933	0.205774	0.502189	0.309222	0.213005	0.452029	0.136198	0.389427	0.285532	0.746978	0.699048	0.679335	0.870242	-0.425636
cg03062818	0.0292789	0.414645	0.218134	0.152774	0.6829	0.293606	0.376613	0.368509	0.0568855	0.655694	0.70805	0.84507	0.716795	0.665188	-0.381365
cg10038597	0.595642	0.304495	0.259145	0.590211	0.391574	0.386346	0.511564	0.279907	0.505688	0.329988	0.758406	0.829554	0.773909	0.867596	-0.412771
cg22764057	0.672966	0.571156	0.401821	0.646923	0.441337	0.52094	0.640541	0.257527	0.796009	0.487039	0.928256	0.912126	0.885859	0.907621	-0.363826
cg08705605	0.0756951	0.296204	0.138758	0.58905	0.792191	0.22738	0.660706	0.396783	0.136125	0.1324	0.900519	0.769902	0.669113	0.96579	-0.573419
cg10548506	0.53833	0.276205	0.23335	0.348517	0.419478	0.578962	0.489461	0.168115	0.230172	0.302646	0.76845	0.612536	0.472294	0.927715	-0.364911
cg22033758	0.47301	0.475016	0.619502	0.670467	0.90253	0.399387	0.753843	0.675991	0.178734	0.345113	0.946816	0.950593	0.864319	0.983505	-0.401445
cg04903089	0.148168	0.175138	0.109432	0.462746	0.742488	0.116244	0.246591	0.688058	0.0508361	0.238584	0.578434	0.687891	0.482555	0.556485	-0.360598
cg13071763	0.0744555	0.0364755	0.130822	0.381866	0.609603	0.179035	0.103368	0.533189	0.139121	0.134235	0.628267	0.489169	0.399638	0.88952	-0.42204
cg11031221	0.195613	0.135327	0.146147	0.596359	0.473696	0.0700511	0.175037	0.506154	0.230565	0.382233	0.736498	0.483224	0.438915	0.937668	-0.396772
cg00495456	0.0572194	0.552291	0.587964	0.429494	0.736054	0.336114	0.355907	0.566043	0.101606	0.618972	0.858005	0.928945	0.719064	0.93806	-0.402583
cg08257579	0.446726	0.0910749	0.165517	0.173349	0.441131	0.203691	0.110416	0.532595	0.0407225	0.0487414	0.465196	0.474031	0.332092	0.939746	-0.300181
cg14030993	0.162621	0.442443	0.109951	0.120559	0.582301	0.123732	0.210257	0.372497	0.0940034	0.160851	0.621964	0.528342	0.480991	0.89684	-0.413417
cg21691065	0.0764843	0.286643	0.219894	0.340496	0.458502	0.253672	0.446394	0.497575	0.242209	0.385295	0.903651	0.779515	0.770357	0.70118	-0.461367
cg17714573	0.673669	0.198793	0.168201	0.579043	0.498304	0.355297	0.34279	0.312031	0.433657	0.260102	0.810322	0.893642	0.751904	0.903097	-0.502939
cg02352391	0.663403	0.343382	0.398951	0.624032	0.378525	0.472989	0.681692	0.277485	0.753882	0.622397	0.883189	0.890292	0.924433	0.926992	-0.359669
cg08177882	0.685823	0.291897	0.293801	0.673659	0.330998	0.54164	0.493262	0.565284	0.711649	0.303863	0.877589	0.858279	0.905657	0.876998	-0.359843
cg23402397	0.421236	0.237528	0.419388	0.64868	0.584749	0.421716	0.595141	0.269598	0.519653	0.368889	0.848899	0.825842	0.85953	0.592344	-0.415895
cg06788267	0.0339204	0.123177	0.0864853	0.438899	0.540802	0.0825101	0.104727	0.554247	0.0513305	0.0617785	0.603461	0.554791	0.346708	0.879753	-0.48352
cg00497607	0.38012	0.194867	0.426234	0.826093	0.666785	0.26271	0.154726	0.325355	0.420552	0.26538	0.790124	0.817767	0.569799	0.94848	-0.451209
cg04048921	0.484049	0.264186	0.327085	0.693668	0.462122	0.328563	0.495209	0.286817	0.713611	0.3087	0.81541	0.817643	0.942145	0.923727	-0.475343
cg25023717	0.61057	0.428455	0.587382	0.522417	0.352016	0.431861	0.58912	0.287458	0.517095	0.596114	0.867045	0.913822	0.940679	0.924551	-0.39943
cg08128385	0.591215	0.522982	0.191051	0.910087	0.83245	0.517387	0.588224	0.584039	0.62422	0.614915	0.920703	0.870878	0.825399	0.965614	-0.306071
cg02321538	0.707424	0.339396	0.343073	0.612577	0.360131	0.37657	0.546884	0.242364	0.685331	0.315446	0.866363	0.869253	0.773369	0.902985	-0.499458
cg25876586	0.327315	0.236414	0.450757	0.872499	0.711658	0.361474	0.42403	0.498545	0.629115	0.324586	0.934961	0.822906	0.900605	0.949159	-0.48039
cg11932058	0.537752	0.294577	0.416942	0.605841	0.446383	0.441545	0.737189	0.225754	0.727223	0.499924	0.889727	0.923878	0.939722	0.86943	-0.433649
cg16602828	0.577707	0.334736	0.416162	0.763992	0.508301	0.459205	0.55718	0.345668	0.80026	0.347767	0.93368	0.798819	0.829816	0.222509	-0.330564
cg00547670	0.712929	0.575244	0.63575	0.497757	0.655638	0.486505	0.650784	0.290758	0.31108	0.400638	0.88396	0.878101	0.851863	0.944533	-0.34453
cg07402797	0.890729	0.304749	0.365534	0.651311	0.336098	0.404162	0.589855	0.214356	0.70688	0.398617	0.846297	0.856121	0.851996	0.93973	-0.452669
cg14374432	0.634974	0.342655	0.438125	0.710332	0.387778	0.638128	0.596071	0.213432	0.580007	0.398116	0.724656	0.767183	0.894124	0.964231	-0.321588
cg22871116	0.0148608	0.0471449	0.0353456	0.200534	0.418907	0.0341188	0.0342979	0.292477	0.0266703	0.0267943	0.4615	0.386275	0.117761	0.808268	-0.389066
cg17722435	0.38159	0.503732	0.490415	0.910697	0.81681	0.29973	0.549802	0.609433	0.554774	0.472315	0.977121	0.825057	0.849555	0.974666	-0.385343
cg07378239	0.327855	0.290639	0.39386	0.53937	0.825236	0.239024	0.290351	0.618938	0.476209	0.573448	0.871436	0.836459	0.706168	0.0986568	-0.336279
cg05560761	0.688013	0.341082	0.277299	0.753233	0.496059	0.39324	0.62532	0.380762	0.799791	0.434	0.935829	0.918983	0.878316	0.940633	-0.462376
cg15959687	0.478387	0.388595	0.27787	0.427295	0.335622	0.300941	0.31483	0.25518	0.475679	0.268696	0.762276	0.650994	0.4536	0.872656	-0.381409
cg25588844	0.0411513	0.259232	0.196537	0.459363	0.46327	0.209555	0.169048	0.25796	0.0786315	0.202954	0.793421	0.672707	0.475441	0.40763	-0.36782
cg27268352	0.0426565	0.211645	0.167526	0.536959	0.469343	0.118541	0.147352	0.196999	0.081912	0.335865	0.765738	0.625511	0.365914	0.877548	-0.513362
cg04389042	0.237954	0.359006	0.201251	0.38448	0.673852	0.300871	0.532731	0.56922	0.128483	0.2577	0.756712	0.656189	0.54601	0.909391	-0.376512
cg12969122	0.121576	0.174797	0.147886	0.0922921	0.534617	0.117342	0.131822	0.438569	0.0560093	0.0754432	0.532836	0.580618	0.49395	0.909306	-0.430028
cg10657941	0.0280469	0.209061	0.235854	0.458661	0.712986	0.0442647	0.156748	0.31693	0.0911679	0.289127	0.749917	0.80721	0.665141	0.94529	-0.556106
cg10375559	0.0421979	0.349957	0.543805	0.346396	0.640764	0.171051	0.276429	0.52218	0.0874023	0.202594	0.771964	0.561786	0.473484	0.974365	-0.355463
cg00295135	0.0183695	0.58779	0.23058	0.0943536	0.661828	0.121981	0.219122	0.454681	0.164856	0.167465	0.639869	0.6907	0.551385	0.933655	-0.471991
cg13007184	0.0542602	0.364873	0.282248	0.350031	0.424308	0.305589	0.290551	0.27027	0.272082	0.406069	0.873166	0.736937	0.631479	0.899529	-0.506982
cg11844239	0.533044	0.248515	0.32548	0.446069	0.284697	0.41728	0.432053	0.175939	0.430747	0.377094	0.695294	0.649677	0.74583	0.826517	-0.323375
cg26711508	0.135831	0.521097	0.381591	0.850671	0.325387	0.674725	0.203121	0.328184	0.425397	0.277455	0.719116	0.750269	0.64543	0.879839	-0.379806
cg04024133	0.510201	0.25496	0.235609	0.706539	0.36524	0.354755	0.52842	0.241473	0.746532	0.372189	0.889308	0.882237	0.936242	0.935843	-0.543861
cg02849507	0.0938882	0.0815704	0.193138	0.418478	0.407769	0.0672694	0.202196	0.436281	0.133028	0.104649	0.517746	0.503905	0.355385	0.858387	-0.347742
cg02647130	0.792507	0.33793	0.40678	0.624379	0.288216	0.476617	0.548579	0.565284	0.772697	0.465874	0.821733	0.852386	0.935292	0.723361	-0.324462
cg06863358	0.910294	0.280324	0.312246	0.644377	0.478924	0.568334	0.497145	0.293782	0.718505	0.262316	0.948183	0.864158	0.81432	0.84972	-0.368905
cg21917510	0.619082	0.486517	0.41151	0.547434	0.790484	0.102464	0.120624	0.365814	0.131272	0.551311	0.922018	0.844996	0.60349	0.975411	-0.434493
cg25947600	0.68789	0.229965	0.247099	0.244251	0.209502	0.262611	0.329915	0.109047	0.290865	0.250736	0.696607	0.769812	0.742246	0.758094	-0.501252
cg02005162	0.110039	0.433477	0.591847	0.68275	0.356401	0.329187	0.588352	0.250835	0.39649	0.557166	0.87017	0.724801	0.462938	0.952375	-0.382502
cg14176290	0.824077	0.385285	0.437699	0.472104	0.374433	0.407205	0.515411	0.298079	0.562918	0.395054	0.761463	0.823393	0.79491	0.812014	-0.38101
cg18392922	0.257133	0.275408	0.165238	0.725891	0.777583	0.165363	0.309811	0.436604	0.117172	0.268218	0.916047	0.766871	0.890666	0.724269	-0.556956
cg09456091	0.216487	0.304479	0.349724	0.437455	0.568597	0.365157	0.437413	0.33892	0.401608	0.260638	0.813293	0.809091	0.79106	0.912259	-0.453752
cg23018689	0.512964	0.246883	0.4121	0.129775	0.937407	0.201111	0.602392	0.651012	0.14356	0.206035	0.787159	0.85469	0.76307	0.509307	-0.445623
cg07150906	0.54302	0.283082	0.432301	0.478665	0.402386	0.502636	0.525304	0.327185	0.459149	0.364431	0.806143	0.822755	0.843387	0.87653	-0.387346
cg12395420	0.58182	0.237718	0.364483	0.652917	0.47529	0.409527	0.545774	0.32849	0.581881	0.274473	0.858607	0.881527	0.862297	0.914963	-0.429503
cg14018024	0.0675509	0.712653	0.28395	0.274487	0.550658	0.215778	0.474879	0.521821	0.297898	0.547691	0.884235	0.906914	0.857105	0.837117	-0.484281
cg16151803	0.648837	0.203669	0.51534	0.401233	0.496997	0.527666	0.696406	0.348771	0.316631	0.289715	0.845482	0.702769	0.676462	0.890214	-0.325011
cg17654622	0.0167475	0.0866707	0.034511	0.0597972	0.593788	0.0524788	0.0288838	0.396733	0.0271211	0.0755287	0.614628	0.459412	0.329011	0.877529	-0.480882
cg24744168	0.196998	0.252376	0.2538	0.540704	0.352819	0.17839	0.229903	0.431857	0.310455	0.299296	0.762732	0.573017	0.352135	0.93129	-0.391326
cg09432409	0.742573	0.391605	0.391211	0.526965	0.382456	0.371555	0.462598	0.227328	0.493984	0.45401	0.735456	0.725731	0.752404	0.851106	-0.321122
cg16306219	0.581954	0.278959	0.321596	0.408272	0.299172	0.411052	0.492675	0.222225	0.428585	0.415305	0.679419	0.711941	0.74012	0.730635	-0.311626
cg16613558	0.0465144	0.258701	0.220565	0.330911	0.43355	0.219571	0.150323	0.179171	0.142699	0.207667	0.746368	0.557335	0.159578	0.97657	-0.438232
cg23320368	0.309348	0.2817	0.29416	0.607246	0.505631	0.316305	0.384009	0.288808	0.658859	0.313415	0.78113	0.630208	0.553711	0.712366	-0.356427
cg04739302	0.821039	0.311935	0.354362	0.557139	0.366714	0.311041	0.432568	0.238044	0.308867	0.355135	0.728448	0.770361	0.765307	0.857567	-0.413085
cg09332843	0.529307	0.267396	0.281531	0.624991	0.64116	0.401945	0.467187	0.56867	0.65326	0.358764	0.885784	0.852198	0.863132	0.949554	-0.376211
cg14613331	0.499011	0.175091	0.251985	0.863375	0.784487	0.495665	0.409222	0.57164	0.566485	0.220068	0.884004	0.834196	0.794167	0.945344	-0.361762
cg02178957	0.283566	0.333149	0.359039	0.54954	0.902501	0.278241	0.585087	0.867056	0.401969	0.441509	0.828594	0.850578	0.759721	0.946361	-0.417847
cg13478528	0.326127	0.100495	0.0960948	0.271866	0.515693	0.0228176	0.0731476	0.285838	0.0328682	0.110557	0.585128	0.492247	0.303632	0.923351	-0.433162
cg14672100	0.487761	0.237281	0.227039	0.592998	0.69363	0.438426	0.460047	0.721997	0.669559	0.318616	0.73273	0.771784	0.846673	0.900682	-0.335325
cg10025586	0.0457728	0.690746	0.181264	0.528306	0.794617	0.0862944	0.163811	0.563534	0.0461263	0.624642	0.913423	0.758801	0.489291	0.980277	-0.481327
cg12497360	0.621478	0.33541	0.524995	0.349505	0.318695	0.461963	0.509145	0.220168	0.291556	0.424686	0.824971	0.600432	0.466555	0.963508	-0.325606
cg16133500	0.600858	0.315747	0.405883	0.719761	0.459783	0.537122	0.556785	0.26491	0.728979	0.410446	0.888435	0.910068	0.931329	0.927681	-0.420422
cg13635014	0.870152	0.370325	0.50682	0.611106	0.47119	0.636217	0.668018	0.233755	0.862506	0.526155	0.875164	0.919536	0.936057	0.899118	-0.340697
cg22763438	0.443047	0.280372	0.483348	0.67353	0.604222	0.568015	0.492161	0.370958	0.480358	0.478028	0.838483	0.684466	0.744369	0.923034	-0.309573
cg05624199	0.514548	0.48017	0.326623	0.500355	0.40195	0.315084	0.545566	0.273732	0.378544	0.592888	0.813785	0.859057	0.771247	0.817484	-0.374574
cg02461380	0.0714389	0.139454	0.063612	0.633395	0.822047	0.0556354	0.112392	0.640729	0.0697461	0.107593	0.892886	0.713421	0.624289	0.968135	-0.693161
cg26134615	0.388498	0.0994461	0.0825822	0.228877	0.0962524	0.144864	0.233763	0.0722588	0.293908	0.106235	0.47356	0.616712	0.655346	0.707916	-0.510479
cg19448065	0.257039	0.286486	0.315632	0.754133	0.432024	0.292729	0.553446	0.255484	0.321843	0.418732	0.791577	0.841347	0.563032	0.951785	-0.497725
cg04893468	0.700668	0.423926	0.480213	0.617856	0.444413	0.595053	0.684462	0.281551	0.820805	0.545763	0.907514	0.88376	0.948105	0.938744	-0.352722
cg14995262	0.15779	0.103761	0.0659347	0.273756	0.526356	0.0347122	0.281048	0.256048	0.0188418	0.0483122	0.619921	0.443411	0.213349	0.949545	-0.40089
cg11483923	0.337421	0.268145	0.280045	0.85637	0.614331	0.330409	0.543765	0.267999	0.862774	0.401518	0.861327	0.870115	0.842854	0.979615	-0.496252
cg18441950	0.592712	0.269885	0.345743	0.509384	0.411852	0.333659	0.526954	0.24975	0.573662	0.46944	0.840583	0.915801	0.915444	0.900721	-0.467436
cg15824124	0.635674	0.329345	0.330531	0.385911	0.336528	0.389456	0.503877	0.271611	0.45481	0.374258	0.695923	0.76782	0.778523	0.740038	-0.373844
cg08138478	0.219254	0.340279	0.218215	0.488197	0.585865	0.238511	0.564415	0.456354	0.307295	0.241883	0.881242	0.762193	0.622382	0.940017	-0.497931
cg26557737	0.508414	0.248289	0.36114	0.724955	0.591925	0.408148	0.575428	0.393607	0.801768	0.235347	0.910783	0.779072	0.796656	0.893521	-0.386808
cg15489618	0.615696	0.264768	0.634641	0.841029	0.560942	0.548856	0.555661	0.326435	0.671317	0.401869	0.893395	0.898073	0.848667	0.930768	-0.337433
cg20695465	0.0248848	0.178463	0.20986	0.545663	0.647285	0.0614399	0.04283	0.232959	0.0277487	0.0889447	0.693287	0.511477	0.31758	0.989885	-0.468678
cg25349738	0.0338178	0.280103	0.38255	0.355353	0.729514	0.233032	0.250084	0.464061	0.0997968	0.45626	0.943579	0.967927	0.9321	0.818304	-0.620111
cg18409839	0.0509893	0.192498	0.0796439	0.639562	0.823341	0.0475123	0.0760643	0.603954	0.0277912	0.241569	0.836226	0.843231	0.674846	0.976643	-0.703658
cg11410694	0.426423	0.325096	0.353764	0.598754	0.352959	0.330292	0.401172	0.228635	0.476354	0.358631	0.800651	0.750089	0.743763	0.8824	-0.419173
cg03401826	0.182244	0.197711	0.155521	0.376406	0.615514	0.0915372	0.0946552	0.318947	0.0838451	0.268256	0.723352	0.489797	0.378994	0.936279	-0.416597
cg07938847	0.635724	0.297842	0.520415	0.756175	0.457766	0.596976	0.620847	0.320588	0.757749	0.38599	0.868399	0.904835	0.886944	0.813017	-0.318976
cg25496764	0.0345726	0.362883	0.242763	0.305834	0.679638	0.0734057	0.10309	0.225913	0.128978	0.345	0.768602	0.477952	0.305662	0.93618	-0.388938
cg04580227	0.0780652	0.280795	0.310473	0.408711	0.321514	0.182686	0.248123	0.221406	0.094763	0.264568	0.806851	0.660003	0.280806	0.905608	-0.477082
cg25409990	0.145626	0.275095	0.39422	0.48328	0.63219	0.550306	0.47931	0.272585	0.0664708	0.521484	0.900805	0.701754	0.523409	0.977719	-0.364515
cg25489113	0.0270241	0.0733154	0.068324	0.379476	0.439661	0.176973	0.149186	0.157964	0.0291022	0.140149	0.660375	0.697281	0.648951	0.879865	-0.534161
cg10493058	0.0760993	0.216871	0.117676	0.111033	0.429368	0.185242	0.31837	0.218261	0.0302219	0.101841	0.678803	0.578354	0.49735	0.809984	-0.47712
cg16962789	0.362382	0.170611	0.125326	0.497978	0.306838	0.231998	0.272906	0.325246	0.351676	0.333204	0.716715	0.621093	0.558032	0.803866	-0.352862
cg06107228	0.0406463	0.584714	0.08284	0.476864	0.783592	0.382688	0.158503	0.529389	0.0722732	0.351026	0.791454	0.905526	0.785834	0.964462	-0.481633
cg11989056	0.557433	0.400497	0.152998	0.57348	0.83565	0.320741	0.694685	0.538108	0.245799	0.50388	0.948228	0.968791	0.94451	0.984136	-0.437515
cg00382808	0.299671	0.196382	0.334508	0.31459	0.682407	0.243497	0.183683	0.469261	0.281867	0.0684442	0.775994	0.599354	0.545549	0.882287	-0.396905
cg03346852	0.381626	0.19545	0.119556	0.512243	0.947815	0.0844849	0.213631	0.809865	0.0666398	0.376906	0.952891	0.977228	0.883368	0.984441	-0.669791
cg20946091	0.271176	0.234403	0.296696	0.495501	0.496123	0.257179	0.414281	0.314455	0.29286	0.338995	0.710487	0.727728	0.739957	0.87183	-0.428267
cg19071452	0.079443	0.321656	0.360902	0.464268	0.380484	0.211196	0.345909	0.199419	0.150319	0.242319	0.825301	0.618987	0.304491	0.907119	-0.440156
cg26516510	0.464068	0.478167	0.231471	0.79492	0.664897	0.575181	0.431098	0.433333	0.881769	0.161037	0.855734	0.838101	0.865612	0.8985	-0.389555
cg15505985	0.572684	0.27416	0.346914	0.396305	0.362402	0.37723	0.472433	0.223403	0.359938	0.321213	0.741482	0.865555	0.788376	0.706715	-0.403759
cg25942381	0.660511	0.324444	0.407406	0.865108	0.492533	0.635011	0.691067	0.27227	0.868344	0.470093	0.920423	0.954171	0.871431	0.967794	-0.373526
cg25457000	0.438149	0.110421	0.104557	0.643682	0.530852	0.178022	0.20909	0.390319	0.418752	0.0727849	0.547079	0.704892	0.438557	0.973887	-0.326282
cg01355141	0.191742	0.466417	0.573066	0.6335	0.755599	0.429195	0.546918	0.314167	0.15185	0.701831	0.874046	0.928127	0.872583	0.940856	-0.394419
cg04600092	0.0866167	0.234166	0.319302	0.583322	0.487533	0.202589	0.249457	0.300501	0.187983	0.262237	0.849604	0.793251	0.577958	0.926352	-0.56558
cg18882653	0.0361925	0.217641	0.134172	0.085454	0.467198	0.122514	0.334786	0.267591	0.0475656	0.0767934	0.815545	0.667984	0.37242	0.980546	-0.613422
cg14282460	0.0986942	0.176659	0.0871384	0.419783	0.575748	0.0766369	0.223946	0.621239	0.278429	0.280287	0.638411	0.563189	0.446241	0.721632	-0.349613
cg20627156	0.333668	0.236524	0.236963	0.659657	0.511763	0.416651	0.731921	0.309607	0.589129	0.234998	0.937504	0.815129	0.782825	0.976843	-0.501157
cg11438280	0.792895	0.337788	0.301506	0.47045	0.298873	0.378204	0.538347	0.143908	0.539394	0.486948	0.834412	0.873323	0.913851	0.828794	-0.429541
cg08684988	0.0149149	0.0998595	0.0378427	0.043318	0.470621	0.180088	0.13463	0.536515	0.028369	0.211658	0.588225	0.551958	0.575931	0.704188	-0.464833
cg09293816	0.0658025	0.566539	0.0912133	0.449459	0.770964	0.183588	0.103374	0.665342	0.0596268	0.203275	0.700447	0.743872	0.497515	0.958599	-0.528728
cg10122972	0.289201	0.194243	0.116805	0.589512	0.658653	0.456672	0.592629	0.598131	0.272843	0.150392	0.82301	0.524048	0.432033	0.9454	-0.300593
cg10509046	0.115611	0.376589	0.259708	0.572982	0.59872	0.123574	0.296088	0.359761	0.0768435	0.13071	0.716095	0.654594	0.355543	0.931544	-0.407447
cg02114386	0.115216	0.302715	0.258679	0.587562	0.612882	0.647065	0.291511	0.280185	0.303118	0.314455	0.866908	0.871127	0.585609	0.95102	-0.566101
cg19774767	0.288288	0.320535	0.296349	0.556106	0.55619	0.256393	0.356741	0.309492	0.47593	0.327257	0.747426	0.721424	0.743359	0.883583	-0.421497
cg13103179	0.825673	0.344672	0.37874	0.44642	0.263969	0.47105	0.445804	0.23035	0.57207	0.483764	0.799547	0.765729	0.830373	0.829864	-0.368594
cg13085820	0.293544	0.275536	0.214119	0.675043	0.647743	0.353083	0.559272	0.429214	0.363682	0.318866	0.719268	0.738768	0.624555	0.247635	-0.313529
cg00304894	0.411751	0.37829	0.344241	0.433081	0.416387	0.310301	0.633488	0.218077	0.336081	0.369955	0.383973	0.786234	0.729168	0.788035	-0.383578
cg26518709	0.824667	0.158534	0.165193	0.380496	0.234361	0.358445	0.515937	0.0872034	0.500633	0.269575	0.821378	0.870791	0.876391	0.889418	-0.559581
cg08747653	0.106141	0.365232	0.261672	0.467425	0.616272	0.43541	0.248703	0.262192	0.169931	0.358587	0.825499	0.723324	0.470204	0.973096	-0.464022
cg08280044	0.813679	0.359272	0.404581	0.639228	0.482078	0.563277	0.702591	0.360984	0.486145	0.3945	0.801415	0.781661	0.8103	0.0558415	-0.307427
cg01273189	0.391402	0.32869	0.225379	0.61096	0.347946	0.169747	0.268143	0.602436	0.479833	0.298216	0.769956	0.840691	0.724736	0.617712	-0.409028
cg02770724	0.128432	0.358137	0.41996	0.638887	0.707036	0.132687	0.279736	0.384684	0.273332	0.253952	0.884967	0.763238	0.694648	0.942838	-0.505166
cg02136596	0.586423	0.295443	0.469079	0.536461	0.614465	0.437774	0.577528	0.393854	0.371388	0.62908	0.887326	0.918348	0.952988	0.921086	-0.416947
cg14419046	0.0309225	0.346815	0.351757	0.458435	0.437966	0.205038	0.29567	0.267872	0.0738312	0.65874	0.595379	0.768804	0.877004	0.594209	-0.360849
cg12650153	0.693482	0.360126	0.502446	0.641735	0.518161	0.603045	0.646088	0.275375	0.487723	0.499183	0.853364	0.897307	0.865517	0.955293	-0.371109
cg19695597	0.127483	0.26312	0.252677	0.458512	0.467679	0.208838	0.430234	0.19885	0.167029	0.287229	0.929219	0.939562	0.854504	0.931523	-0.672472
cg16342538	0.0857604	0.0972758	0.158882	0.507189	0.63499	0.0975986	0.114588	0.584437	0.118419	0.160908	0.812221	0.582893	0.56109	0.972064	-0.558907
cg12048861	0.527194	0.299652	0.321745	0.720374	0.392775	0.447165	0.376943	0.231611	0.746089	0.36365	0.83361	0.873963	0.874884	0.925903	-0.489564
cg16613975	0.0274385	0.629235	0.150596	0.264647	0.592719	0.0716408	0.601664	0.254741	0.0369375	0.0413924	0.67704	0.513892	0.32688	0.900352	-0.392798
cg24864881	0.633482	0.259059	0.343794	0.827278	0.370344	0.292832	0.434956	0.367507	0.704822	0.340307	0.814223	0.761691	0.791479	0.936125	-0.433925
cg26453462	0.512367	0.227165	0.13496	0.0439332	0.259382	0.0960789	0.169299	0.2137	0.133699	0.294588	0.365285	0.727738	0.767426	0.0315285	-0.355012
cg10909790	0.277671	0.352006	0.300445	0.553392	0.741588	0.397717	0.431373	0.460317	0.455578	0.448792	0.884586	0.783002	0.780554	0.815735	-0.359286
cg21578596	0.331856	0.388283	0.235315	0.437016	0.667998	0.287411	0.368169	0.676578	0.058111	0.284068	0.728943	0.769941	0.610602	0.900832	-0.39943
cg09397175	0.932072	0.329462	0.320332	0.727619	0.505281	0.64995	0.522263	0.319799	0.781549	0.470143	0.792086	0.870988	0.861668	0.270492	-0.313105
cg14981340	0.592966	0.327007	0.286571	0.689919	0.49946	0.383819	0.477212	0.238426	0.681599	0.417589	0.799475	0.812239	0.793824	0.90771	-0.358457
cg12534969	0.411088	0.357445	0.505491	0.482287	0.916518	0.654131	0.372694	0.951162	0.254678	0.518589	0.834441	0.831791	0.729887	0.945424	-0.339227
cg10713461	0.418944	0.656498	0.374872	0.599176	0.922995	0.483815	0.540191	0.792714	0.199937	0.421972	0.928477	0.951079	0.924122	0.971505	-0.427775
cg04473654	0.0587242	0.147029	0.224398	0.439153	0.619926	0.060046	0.106317	0.424344	0.0356861	0.0848963	0.731586	0.663947	0.187838	0.971771	-0.571093
cg02018116	0.114405	0.127063	0.108658	0.191267	0.71653	0.0937925	0.164953	0.573754	0.0615747	0.291513	0.859375	0.949602	0.606687	0.921666	-0.744512
cg23883632	0.325078	0.234793	0.300232	0.737089	0.466896	0.180218	0.207121	0.304856	0.32197	0.237061	0.891823	0.810173	0.830433	0.930898	-0.558583
cg04296829	0.0545398	0.464762	0.289294	0.476737	0.755637	0.170322	0.312741	0.392877	0.195922	0.175832	0.867204	0.779489	0.772613	0.903833	-0.522329
cg23609036	0.462296	0.384884	0.322375	0.834201	0.472588	0.341954	0.537283	0.279248	0.857094	0.588767	0.833988	0.775169	0.848032	0.925071	-0.373568
cg23878255	0.0253722	0.162092	0.313942	0.687831	0.637064	0.111774	0.163823	0.30494	0.0364794	0.134449	0.864904	0.738078	0.532362	0.983781	-0.638533
cg01393947	0.111795	0.238938	0.242696	0.646316	0.572144	0.201005	0.266956	0.42035	0.149872	0.258884	0.670364	0.483854	0.368232	0.892886	-0.326319
cg03684104	0.424567	0.159882	0.238976	0.462759	0.873565	0.43452	0.214965	0.621998	0.102407	0.158644	0.86099	0.74071	0.605277	0.970009	-0.469078
cg18106045	0.82043	0.355575	0.372465	0.578002	0.354847	0.416341	0.554413	0.280346	0.657669	0.508662	0.769108	0.903144	0.880426	0.7447	-0.362266
cg15259904	0.538549	0.379693	0.287191	0.52595	0.745436	0.631054	0.591442	0.73031	0.553612	0.34597	0.926126	0.770499	0.769353	0.958495	-0.302232
cg14986671	0.87347	0.291847	0.279233	0.800545	0.62388	0.429632	0.502604	0.41914	0.588308	0.389873	0.801279	0.798134	0.832	0.876881	-0.350521
cg20628942	0.571729	0.653306	0.332121	0.413775	0.958962	0.666228	0.56468	0.939377	0.164412	0.447468	0.839178	0.912409	0.85838	0.96202	-0.31719
cg11260107	0.261278	0.0903511	0.105488	0.55579	0.817596	0.0623426	0.19495	0.534824	0.105122	0.177339	0.631541	0.625314	0.563874	0.531723	-0.408449
cg09890074	0.713428	0.307009	0.401483	0.613906	0.43286	0.401423	0.515543	0.281978	0.696698	0.372271	0.927771	0.91365	0.929643	0.941297	-0.511535
cg13475488	0.542795	0.253416	0.482061	0.922207	0.628507	0.452273	0.58286	0.41213	0.777128	0.420964	0.953491	0.938473	0.903928	0.98044	-0.433554
cg02274134	0.0916603	0.300976	0.245794	0.334854	0.403261	0.260863	0.237896	0.249881	0.270069	0.267942	0.752773	0.785708	0.671543	0.883912	-0.504838
cg08629379	0.629553	0.292417	0.307392	0.794872	0.485908	0.509521	0.495162	0.293194	0.631311	0.371421	0.851465	0.88442	0.829595	0.91415	-0.377407
cg20543829	0.55543	0.559359	0.610978	0.788776	0.703138	0.271682	0.491275	0.449845	0.549223	0.384306	0.949713	0.956483	0.941202	0.964592	-0.400771
cg07707539	0.590711	0.35197	0.604214	0.72266	0.755193	0.450734	0.675205	0.313458	0.176303	0.31407	0.869024	0.895837	0.759287	0.967572	-0.361707
cg19519644	0.546734	0.268602	0.620582	0.732957	0.450439	0.451342	0.665613	0.295726	0.727462	0.423916	0.82063	0.763707	0.792046	0.956492	-0.3073
cg12521151	0.494249	0.279916	0.288111	0.5819	0.551728	0.38284	0.270105	0.279081	0.647873	0.301361	0.729904	0.769912	0.667709	0.819764	-0.407808
cg10707688	0.58668	0.379913	0.439933	0.550444	0.588619	0.570015	0.718992	0.314587	0.168934	0.539436	0.928326	0.893783	0.745817	0.955039	-0.366114
cg24474738	0.030679	0.568782	0.353647	0.344457	0.684431	0.0953306	0.229986	0.516858	0.138488	0.437351	0.78675	0.664821	0.578157	0.928382	-0.376733
cg25094891	0.564848	0.209318	0.105877	0.538314	0.828193	0.413649	0.544486	0.652533	0.708932	0.443459	0.891616	0.887018	0.888498	0.941036	-0.348657
cg05346256	0.0379558	0.16042	0.161379	0.579389	0.684015	0.051347	0.0343933	0.277926	0.0299417	0.117439	0.785883	0.632307	0.299416	0.7336	-0.544024
cg09884146	0.0481043	0.133165	0.0579271	0.632835	0.87067	0.14891	0.158836	0.695323	0.0430911	0.114595	0.759076	0.795764	0.623332	0.943343	-0.636382
cg09787690	0.370602	0.32527	0.240699	0.627892	0.881054	0.436342	0.614655	0.779971	0.453749	0.414743	0.879519	0.838983	0.799387	0.930049	-0.414206
cg12921805	0.505963	0.316183	0.54851	0.556638	0.921903	0.553819	0.679246	0.872905	0.25319	0.522795	0.850119	0.790774	0.87167	0.869581	-0.308686
cg17231969	0.614517	0.34071	0.361362	0.521531	0.820904	0.677911	0.734204	0.340944	0.0477253	0.234192	0.902192	0.915278	0.85803	0.956391	-0.467289
cg19290447	0.432689	0.343375	0.395573	0.574499	0.35115	0.442479	0.536655	0.259011	0.518754	0.395277	0.713368	0.690415	0.838814	0.778407	-0.331757
cg24306422	0.442352	0.165121	0.429938	0.708507	0.655585	0.485876	0.766668	0.473683	0.639621	0.396443	0.844601	0.789713	0.778497	0.916462	-0.337377
cg19014374	0.73506	0.290357	0.341699	0.618535	0.378488	0.365844	0.566126	0.565284	0.801806	0.389538	0.861238	0.872065	0.908749	0.902397	-0.40982
cg02763933	0.607313	0.677545	0.429071	0.448843	0.747518	0.69989	0.761815	0.570464	0.0766424	0.424295	0.798804	0.964399	0.848777	0.974493	-0.3177
cg14290491	0.322405	0.177109	0.298762	0.6681	0.783944	0.219293	0.325406	0.462542	0.255963	0.338141	0.89589	0.936896	0.830966	0.97961	-0.592487
cg13143418	0.193401	0.292738	0.29359	0.458563	0.437331	0.312132	0.673399	0.232863	0.161123	0.350786	0.834294	0.863039	0.692976	0.941755	-0.545806
cg17860366	0.459637	0.233427	0.517315	0.55779	0.595052	0.319072	0.362197	0.318815	0.209051	0.554001	0.789616	0.691605	0.368066	0.927595	-0.329693
cg24507742	0.0401019	0.470326	0.46726	0.489523	0.688225	0.0959104	0.0662994	0.509386	0.107727	0.434314	0.817286	0.686568	0.415467	0.954596	-0.301141
cg08115674	0.0683256	0.283823	0.257263	0.366033	0.375504	0.223531	0.433412	0.242275	0.0764652	0.24037	0.765489	0.591765	0.402373	0.955091	-0.428858
cg23322479	0.660343	0.299581	0.366498	0.656094	0.379488	0.49244	0.513537	0.281626	0.655608	0.342217	0.794478	0.911658	0.804247	0.712456	-0.363398
cg08220930	0.0459226	0.143442	0.0596592	0.0712514	0.635622	0.0637438	0.103715	0.461559	0.0314204	0.227298	0.753491	0.684361	0.564529	0.936663	-0.631443
cg23208326	0.742918	0.271941	0.328196	0.63351	0.347136	0.481127	0.591657	0.234913	0.835302	0.423653	0.84327	0.894857	0.917276	0.93141	-0.453676
cg08994353	0.185967	0.187931	0.121037	0.729742	0.669559	0.064466	0.171492	0.324297	0.227121	0.350967	0.892457	0.757895	0.621098	0.953222	-0.61765
cg18060115	0.186679	0.27804	0.326317	0.615568	0.752349	0.198307	0.285278	0.514445	0.0788848	0.313366	0.938508	0.904253	0.747676	0.980326	-0.622058
cg13819005	0.661555	0.2884	0.306632	0.444367	0.399599	0.416956	0.339384	0.267642	0.371323	0.383221	0.821892	0.83154	0.773593	0.801346	-0.434347
cg16051275	0.242462	0.270592	0.100062	0.590198	0.749317	0.553845	0.359481	0.596715	0.32747	0.239879	0.744758	0.707484	0.569569	0.884887	-0.382645
cg20357446	0.200172	0.121344	0.137687	0.334643	0.222151	0.108499	0.188653	0.211298	0.122615	0.0964267	0.78127	0.672458	0.271729	0.734684	-0.540401
cg01380258	0.802709	0.44611	0.523549	0.537443	0.429725	0.498009	0.680758	0.267475	0.634826	0.3281	0.807103	0.868483	0.897299	0.933274	-0.372112
cg04340585	0.274548	0.244716	0.189791	0.313587	0.254717	0.264376	0.341403	0.160407	0.413475	0.285396	0.598951	0.497043	0.6054	0.948809	-0.332714
cg09832197	0.490111	0.192468	0.264409	0.348037	0.282285	0.334329	0.378035	0.180289	0.370791	0.299968	0.69485	0.73901	0.720306	0.713461	-0.399735
cg13363189	0.142692	0.102109	0.0944935	0.0846333	0.420775	0.0862106	0.0715869	0.259543	0.0332744	0.0666282	0.446848	0.417308	0.227082	0.766494	-0.341726
cg24251426	0.31194	0.557453	0.504974	0.47124	0.821013	0.507525	0.339864	0.464071	0.0697598	0.208166	0.843393	0.824997	0.623487	0.953031	-0.366539
cg12214741	0.652958	0.472954	0.378192	0.320296	0.460801	0.333025	0.470037	0.269028	0.126465	0.555731	0.874469	0.768732	0.710347	0.928947	-0.402105
cg15915583	0.855421	0.411012	0.383256	0.498928	0.356483	0.466873	0.554845	0.280154	0.703327	0.451351	0.822258	0.889095	0.905632	0.917765	-0.438252
cg08938155	0.689801	0.133768	0.399555	0.504993	0.390595	0.419273	0.732883	0.160655	0.806262	0.501782	0.711672	0.816744	0.8428	0.728183	-0.311937
cg05186161	0.80534	0.443015	0.491499	0.498797	0.477293	0.46416	0.538878	0.270578	0.456896	0.403481	0.828657	0.798188	0.83906	0.78793	-0.342696
cg04492926	0.0244071	0.504715	0.395276	0.647508	0.91077	0.100563	0.604903	0.870793	0.0258202	0.423665	0.860127	0.732331	0.708914	0.942936	-0.332039
cg19992474	0.563532	0.424771	0.447161	0.748325	0.605003	0.620229	0.690156	0.270418	0.873951	0.497598	0.892218	0.885537	0.954248	0.787231	-0.30461
cg22311616	0.310914	0.226968	0.276593	0.747235	0.637359	0.260393	0.191943	0.358794	0.350177	0.243536	0.808638	0.91481	0.634099	0.971719	-0.567971
cg09424828	0.019038	0.370833	0.044017	0.103646	0.459639	0.0430114	0.152586	0.480849	0.0413927	0.183341	0.541128	0.355745	0.474719	0.708607	-0.379808
cg06476495	0.0422644	0.314005	0.159778	0.507276	0.802697	0.227487	0.635889	0.638669	0.0252994	0.188051	0.850518	0.917961	0.758176	0.688618	-0.533601
cg03613937	0.117417	0.285884	0.311789	0.600854	0.361864	0.324431	0.291302	0.22662	0.264544	0.357154	0.731534	0.710597	0.30558	0.897004	-0.41952
cg24686551	0.0185909	0.246045	0.174229	0.63169	0.863021	0.122321	0.233578	0.477509	0.0713958	0.194345	0.85435	0.892338	0.601617	0.967022	-0.659383
cg06413192	0.276025	0.231136	0.172828	0.653069	0.905306	0.305062	0.353917	0.741599	0.278783	0.183819	0.902643	0.903531	0.749822	0.975728	-0.611165
cg27086014	0.037432	0.163083	0.132962	0.174626	0.574256	0.103868	0.171645	0.567087	0.0555577	0.0901155	0.625278	0.478982	0.372999	0.854143	-0.404107
cg04424721	0.454179	0.367012	0.453174	0.422219	0.264465	0.493339	0.605601	0.21435	0.504682	0.475843	0.83068	0.813509	0.840477	0.146601	-0.368418
cg19454294	0.106971	0.275888	0.178951	0.583237	0.684368	0.0955709	0.627999	0.61839	0.0393559	0.336386	0.814645	0.781902	0.638847	0.960584	-0.492137
cg24899334	0.302318	0.260554	0.335007	0.71938	0.440582	0.211368	0.26286	0.301681	0.452853	0.421004	0.875134	0.71441	0.712778	0.909827	-0.476109
cg21574244	0.111279	0.437095	0.602428	0.536302	0.722148	0.272958	0.705369	0.540655	0.16659	0.403709	0.844478	0.902221	0.841157	0.93541	-0.386651
cg20955567	0.221618	0.610744	0.591613	0.647317	0.735608	0.4502	0.503525	0.540555	0.393201	0.533889	0.939749	0.915649	0.861056	0.979609	-0.390477
cg09014674	0.611747	0.388953	0.449402	0.530838	0.451487	0.410002	0.538755	0.260241	0.218525	0.455101	0.868314	0.667339	0.589233	0.926274	-0.317381
cg14687805	0.599753	0.349851	0.2782	0.250554	0.611859	0.875713	0.657181	0.280276	0.180555	0.276208	0.865853	0.857628	0.759918	0.906538	-0.546677
cg07486584	0.424068	0.100384	0.225484	0.635232	0.395797	0.207818	0.226513	0.17826	0.183667	0.155994	0.716711	0.598523	0.444154	0.929797	-0.440966
cg03821671	0.84389	0.410443	0.378516	0.667958	0.388364	0.59061	0.652815	0.283739	0.779099	0.336787	0.806045	0.87946	0.891784	0.70076	-0.342225
cg11293275	0.511521	0.37808	0.32438	0.257794	0.390788	0.323665	0.496283	0.223576	0.285783	0.532166	0.743839	0.675125	0.568955	0.868232	-0.358251
cg11252883	0.889362	0.477824	0.468868	0.614472	0.424081	0.550295	0.565521	0.267453	0.762572	0.515045	0.7682	0.827551	0.894618	0.912729	-0.328414
cg12688068	0.51069	0.206313	0.424872	0.622931	0.637879	0.405264	0.440641	0.434866	0.522738	0.373354	0.780417	0.812669	0.757329	0.75056	-0.331119
cg19702314	0.796286	0.304099	0.386138	0.408541	0.294914	0.445431	0.519558	0.258876	0.601602	0.545455	0.828598	0.817511	0.770531	0.833488	-0.396068
cg27651903	0.850158	0.408846	0.423922	0.523874	0.380192	0.502642	0.539302	0.27924	0.571739	0.483233	0.780444	0.766142	0.812445	0.854259	-0.303507
cg13954548	0.214562	0.432304	0.322203	0.539372	0.765511	0.141529	0.624697	0.334997	0.0716603	0.217827	0.750554	0.765732	0.536661	0.946186	-0.429543
cg12398777	0.0258697	0.0758931	0.0466956	0.0515702	0.505041	0.0568695	0.072201	0.270911	0.0666658	0.0510412	0.725067	0.742422	0.46823	0.955938	-0.671977
cg09501687	0.0358974	0.202325	0.148526	0.541956	0.50068	0.100791	0.0616637	0.301393	0.0451471	0.182006	0.742882	0.534652	0.139189	0.973823	-0.473501
cg18819460	0.618809	0.173415	0.670728	0.748307	0.618009	0.339443	0.420046	0.730353	0.561237	0.47278	0.881394	0.882359	0.90101	0.96282	-0.302062
cg00255573	0.0451893	0.247683	0.0941275	0.36231	0.531781	0.0830952	0.281001	0.588829	0.0584632	0.18549	0.703842	0.497518	0.388065	0.854555	-0.384093
cg07893726	0.878465	0.453833	0.52005	0.454147	0.455663	0.478069	0.606857	0.261353	0.524751	0.519797	0.819155	0.880306	0.864744	0.909722	-0.373592
cg18480654	0.655685	0.314004	0.380115	0.717553	0.323913	0.436349	0.561943	0.291677	0.521338	0.37061	0.738827	0.766856	0.836874	0.960751	-0.393633
cg14008146	0.22749	0.362931	0.483021	0.699744	0.416301	0.733755	0.750676	0.279817	0.588751	0.510199	0.895852	0.917183	0.825244	0.962456	-0.409908
cg05871756	0.0624264	0.207341	0.184777	0.313225	0.6447	0.128112	0.277934	0.366602	0.102363	0.219096	0.807012	0.763313	0.706837	0.925801	-0.571944
cg19580408	0.50231	0.0745948	0.0996408	0.251626	0.363685	0.161889	0.0736959	0.0988811	0.0719481	0.286788	0.683615	0.670067	0.475969	0.873327	-0.546076
cg14738007	0.556743	0.310339	0.455333	0.865021	0.454012	0.304862	0.4348	0.288297	0.83732	0.361951	0.761574	0.867113	0.793011	0.930832	-0.385656
cg15024623	0.458031	0.304325	0.196858	0.822292	0.741652	0.243591	0.398829	0.279984	0.570782	0.170567	0.888623	0.875765	0.727084	0.937429	-0.530617
cg16905092	0.264313	0.235635	0.250008	0.584581	0.594607	0.236726	0.544354	0.438618	0.599273	0.217301	0.836699	0.778898	0.703762	0.910521	-0.456333
cg25888386	0.0520643	0.270658	0.286802	0.671454	0.448697	0.162098	0.259255	0.261105	0.142715	0.225026	0.705346	0.595759	0.0841618	0.968001	-0.390373
cg02834732	0.606202	0.288857	0.15979	0.774977	0.383759	0.466397	0.547898	0.303357	0.823591	0.325372	0.874376	0.731757	0.757377	0.913741	-0.390799
cg22015766	0.639224	0.196554	0.675015	0.122045	0.534088	0.605062	0.1614	0.332823	0.0653352	0.364261	0.690489	0.734563	0.456344	0.962005	-0.363983
cg16798070	0.682954	0.465565	0.488155	0.811346	0.439607	0.411902	0.560896	0.217265	0.663402	0.799694	0.899922	0.9451	0.829448	0.973454	-0.397985
cg15065340	0.472057	0.276785	0.536488	0.77756	0.561347	0.262302	0.343807	0.233175	0.527662	0.330174	0.867155	0.903151	0.701104	0.89443	-0.472861
cg24836671	0.505263	0.311346	0.332259	0.592532	0.377107	0.465825	0.559161	0.372459	0.838256	0.374814	0.740279	0.776552	0.878964	0.0427614	-0.33695
cg06407843	0.189539	0.383885	0.599229	0.405771	0.364226	0.44829	0.589647	0.306105	0.131351	0.288914	0.825914	0.904282	0.858118	0.735213	-0.46796
cg04403684	0.467977	0.326938	0.305682	0.178986	0.458534	0.549117	0.437848	0.308728	0.170054	0.397186	0.639802	0.842687	0.895627	0.098997	-0.379183
cg15822108	0.685068	0.425297	0.57399	0.654432	0.480782	0.450863	0.645112	0.298873	0.683002	0.48427	0.723283	0.778484	0.887769	0.887978	-0.303996
cg14102577	0.721814	0.330054	0.354874	0.682132	0.309101	0.416338	0.501864	0.232551	0.783806	0.384915	0.802936	0.811152	0.821432	0.89008	-0.415666
cg19859994	0.621548	0.369337	0.552052	0.543588	0.48632	0.571455	0.517559	0.299241	0.4154	0.308658	0.920374	0.89081	0.771295	0.655215	-0.329112
cg05084525	0.360512	0.31172	0.329438	0.406598	0.305212	0.269747	0.338479	0.221277	0.582981	0.33032	0.820106	0.725718	0.812762	0.728344	-0.440674
cg08289026	0.626307	0.32726	0.279465	0.607509	0.487026	0.321147	0.417218	0.472154	0.801539	0.324166	0.891262	0.87351	0.883104	0.839039	-0.433621
cg12004527	0.0101515	0.0958282	0.1058	0.562688	0.618045	0.0306542	0.0727648	0.377966	0.0117659	0.165797	0.636832	0.592848	0.382468	0.939515	-0.514026
cg05914005	0.374501	0.455956	0.114975	0.265232	0.672956	0.160731	0.504727	0.389895	0.0878164	0.22755	0.836368	0.591113	0.441158	0.977872	-0.393874
cg07590922	0.658672	0.324209	0.315989	0.363917	0.340559	0.474026	0.480286	0.235698	0.443453	0.395843	0.705238	0.685238	0.733542	0.70386	-0.324669
cg10485147	0.603571	0.39813	0.438239	0.553905	0.426374	0.575667	0.725621	0.222363	0.854644	0.504454	0.89457	0.846282	0.868415	0.903745	-0.352313
cg08469834	0.0175748	0.0466308	0.0444166	0.0287386	0.36596	0.0167664	0.021485	0.195664	0.0146363	0.0186684	0.470104	0.3164	0.0169729	0.943861	-0.36814
cg22635288	0.53837	0.304826	0.221237	0.480659	0.358692	0.319172	0.495634	0.237473	0.422244	0.408693	0.742735	0.773465	0.769629	0.854201	-0.387855
cg02005589	0.638339	0.37466	0.359341	0.442813	0.374617	0.436503	0.601378	0.282273	0.764775	0.422673	0.772814	0.853694	0.772933	0.913332	-0.383725
cg05799122	0.659462	0.308683	0.34796	0.381129	0.306423	0.298265	0.399248	0.238827	0.729903	0.400224	0.790167	0.813655	0.864068	0.819283	-0.451924
cg03208466	0.0224837	0.0925795	0.217001	0.583168	0.411002	0.0540823	0.0976573	0.276049	0.0676051	0.0584269	0.505323	0.435886	0.449847	0.958363	-0.382467
cg24804666	0.5001	0.176017	0.294767	0.648831	0.398011	0.378537	0.438003	0.317793	0.701718	0.305815	0.830015	0.772904	0.75619	0.890737	-0.413186
cg13030790	0.018156	0.0850132	0.0954858	0.440824	0.595859	0.0411594	0.113384	0.683959	0.0225089	0.0506815	0.748425	0.504403	0.387628	0.884951	-0.536164
cg05215549	0.560528	0.318076	0.343501	0.869945	0.69877	0.518475	0.489837	0.525357	0.758765	0.25943	0.945067	0.931483	0.86671	0.959447	-0.416359
cg22280695	0.861238	0.280385	0.305158	0.620309	0.364042	0.312149	0.423949	0.301624	0.728081	0.327721	0.713982	0.77111	0.8426	0.792662	-0.436004
cg05836817	0.800972	0.369753	0.417071	0.48304	0.355263	0.43727	0.531538	0.223947	0.405012	0.438123	0.864853	0.879977	0.912508	0.858797	-0.445245
cg04563337	0.0522602	0.244552	0.225419	0.488751	0.456882	0.180543	0.103636	0.212324	0.0956783	0.18841	0.68577	0.526096	0.302967	0.95647	-0.405566
cg09316306	0.20529	0.322129	0.29775	0.532887	0.606185	0.184176	0.469276	0.235269	0.0510201	0.236436	0.833505	0.687633	0.473986	0.981069	-0.493476
cg00479745	0.323487	0.499432	0.0740547	0.1816	0.464924	0.0635804	0.266855	0.234828	0.0346294	0.0788861	0.585726	0.440182	0.398328	0.941523	-0.30474
cg25605005	0.0190266	0.247086	0.331414	0.485112	0.791968	0.481087	0.562874	0.757764	0.0173251	0.308239	0.821359	0.847736	0.708757	0.860262	-0.428297
cg13517213	0.51927	0.286871	0.514021	0.887777	0.560769	0.593002	0.519063	0.565284	0.82133	0.607623	0.926992	0.857321	0.939826	0.974252	-0.370383
cg02097152	0.511216	0.616637	0.549128	0.457488	0.824604	0.542639	0.492262	0.837226	0.219268	0.660728	0.823635	0.89173	0.732136	0.900739	-0.311799
cg20031717	0.433648	0.24563	0.284184	0.772494	0.694724	0.388277	0.559465	0.487553	0.825467	0.467717	0.84619	0.752428	0.770771	0.905943	-0.330846
cg22110654	0.0290142	0.155428	0.105293	0.291507	0.498297	0.100677	0.128202	0.873646	0.0289423	0.145579	0.455693	0.623162	0.339983	0.569416	-0.375664
cg13776282	0.397419	0.134925	0.0975112	0.470941	0.149017	0.350234	0.4065	0.340386	0.590159	0.271098	0.697126	0.747266	0.763509	0.767163	-0.410078
cg22293458	0.0199484	0.208074	0.075469	0.265932	0.309361	0.049517	0.0301401	0.249619	0.0326428	0.0720122	0.541175	0.35947	0.251689	0.736024	-0.376582
cg13789219	0.829283	0.370238	0.488236	0.653815	0.431373	0.601887	0.715327	0.229365	0.55991	0.538528	0.910456	0.942488	0.932881	0.939164	-0.386804
cg00848997	0.0429329	0.0853748	0.0487489	0.203019	0.664108	0.0529909	0.0794061	0.440868	0.0528284	0.0769463	0.608996	0.501028	0.393699	0.911446	-0.476836
cg17037736	0.585167	0.314852	0.317433	0.588541	0.357161	0.290235	0.537825	0.113201	0.515086	0.343373	0.876492	0.894842	0.953701	0.933525	-0.563917
cg24594818	0.0645649	0.283448	0.634229	0.254544	0.507131	0.643313	0.600437	0.221754	0.136202	0.579288	0.819379	0.767707	0.651355	0.928964	-0.398253
cg06193939	0.0804282	0.229962	0.173963	0.237226	0.603473	0.208552	0.394533	0.23266	0.104228	0.219225	0.683628	0.602314	0.436699	0.846094	-0.418377
cg22850143	0.660104	0.450743	0.526457	0.40374	0.476511	0.531213	0.536756	0.360327	0.201686	0.521899	0.876681	0.880664	0.674718	0.950773	-0.379467
cg03760799	0.203821	0.231252	0.267962	0.370284	0.590684	0.128254	0.28803	0.665283	0.308346	0.237334	0.727218	0.775526	0.66953	0.567076	-0.420378
cg19187032	0.0404806	0.0517622	0.118461	0.569223	0.655742	0.0555423	0.0587666	0.442879	0.0415418	0.0963152	0.785468	0.53502	0.402634	0.954919	-0.582703
cg04514463	0.804272	0.419242	0.384419	0.646214	0.420818	0.420898	0.642824	0.268526	0.840858	0.599113	0.833026	0.869009	0.865828	0.899914	-0.357413
cg15895233	0.227533	0.384117	0.294321	0.370024	0.369564	0.206908	0.230155	0.273277	0.142255	0.187142	0.7356	0.553225	0.286613	0.94289	-0.392696
cg08644354	0.542098	0.402399	0.317219	0.715139	0.731537	0.176091	0.472132	0.418353	0.694186	0.243476	0.940289	0.834129	0.851331	0.938147	-0.449496
cg04905719	0.0290141	0.0714902	0.0389772	0.0772643	0.22917	0.0391539	0.0770215	0.43376	0.0218285	0.0553717	0.530407	0.471246	0.303402	0.816545	-0.437395
cg14382428	0.193222	0.359693	0.419182	0.804137	0.429048	0.605302	0.773754	0.30191	0.170086	0.405916	0.940404	0.952207	0.892314	0.974865	-0.533756
cg20685832	0.71273	0.135621	0.272058	0.442742	0.340683	0.413767	0.399346	0.211387	0.509297	0.344909	0.805196	0.839198	0.873307	0.845775	-0.47036
cg24962317	0.488052	0.258508	0.289512	0.865065	0.753969	0.301474	0.566772	0.434097	0.676648	0.350436	0.888701	0.947029	0.792494	0.950381	-0.456791
cg18742678	0.343799	0.257202	0.31664	0.604027	0.550902	0.559396	0.440665	0.352017	0.472345	0.277801	0.702274	0.701112	0.687518	0.735641	-0.305352
cg21118367	0.0176275	0.0271487	0.0349672	0.0784005	0.0746881	0.0349376	0.0358468	0.298028	0.0434049	0.0319038	0.525295	0.3174	0.0599104	0.842043	-0.38594
cg23962048	0.717245	0.396835	0.346722	0.539099	0.377484	0.398345	0.570704	0.248897	0.76472	0.320132	0.909014	0.78756	0.919755	0.951285	-0.516794
cg05870586	0.031068	0.204369	0.221649	0.295588	0.585593	0.0494069	0.0974082	0.467822	0.075947	0.116969	0.614344	0.590532	0.447883	0.930531	-0.441769
cg26535871	0.574502	0.284377	0.333966	0.700477	0.625913	0.277269	0.444553	0.581657	0.524949	0.343699	0.851463	0.812676	0.804713	0.579977	-0.323944
cg22927979	0.553115	0.270841	0.45282	0.775134	0.420865	0.495346	0.638821	0.221646	0.633051	0.340093	0.787655	0.85789	0.732679	0.941252	-0.34869
cg08708167	0.0212843	0.510792	0.659181	0.360783	0.406584	0.0848404	0.141434	0.230891	0.0626705	0.345684	0.85641	0.5822	0.501637	0.96969	-0.431018
cg00037671	0.283768	0.65821	0.574841	0.124083	0.68392	0.667302	0.4008	0.35243	0.375976	0.243126	0.744521	0.73537	0.693171	0.902272	-0.351558
cg18106345	0.351004	0.314117	0.316898	0.671091	0.41533	0.22755	0.292599	0.360629	0.590875	0.433529	0.759371	0.748787	0.630487	0.866255	-0.398263
cg09507844	0.632437	0.441636	0.244914	0.694932	0.66473	0.423129	0.593095	0.429044	0.855308	0.44508	0.780207	0.904088	0.741343	0.95069	-0.32306
cg12685711	0.635908	0.330586	0.369115	0.864668	0.395638	0.612064	0.681232	0.263244	0.850296	0.526396	0.933282	0.896439	0.936843	0.935959	-0.36539
cg23938934	0.0998146	0.14608	0.578142	0.604979	0.818672	0.0450497	0.245831	0.530101	0.0217197	0.21712	0.761345	0.714262	0.561592	0.955441	-0.506328
cg05253116	0.528209	0.19571	0.238952	0.538082	0.46469	0.304223	0.445832	0.216735	0.555612	0.268812	0.783177	0.716999	0.721324	0.86691	-0.377222
cg09842118	0.0270206	0.108555	0.0705692	0.265033	0.629276	0.099757	0.217534	0.582545	0.0450246	0.16627	0.727278	0.731989	0.671214	0.0548658	-0.561833
cg10730450	0.245037	0.368832	0.387566	0.458655	0.386221	0.465465	0.530852	0.268181	0.156273	0.329	0.745227	0.621878	0.41291	0.736909	-0.301867
cg11924193	0.519204	0.264414	0.346039	0.557732	0.670659	0.376116	0.43548	0.648623	0.383024	0.308365	0.76159	0.731349	0.626005	0.922381	-0.337217
cg09357393	0.373035	0.295306	0.297897	0.587835	0.723994	0.699529	0.684215	0.593348	0.933189	0.238176	0.956253	0.945004	0.965725	0.952618	-0.363844
cg05957931	0.649659	0.350457	0.359108	0.753315	0.477543	0.406108	0.680859	0.265129	0.806083	0.528251	0.921436	0.921625	0.936845	0.924624	-0.420227
cg09972436	0.393375	0.232957	0.243731	0.696856	0.556947	0.171288	0.666321	0.303101	0.114775	0.234149	0.759836	0.874331	0.170105	0.808311	-0.510658
cg25200296	0.115414	0.331041	0.1848	0.538077	0.759377	0.113453	0.616933	0.286799	0.245293	0.284221	0.907041	0.952233	0.852341	0.968062	-0.644127
cg02084219	0.228321	0.362004	0.347038	0.48716	0.582716	0.247354	0.457346	0.227083	0.119817	0.27998	0.798434	0.629859	0.5154	0.96025	-0.400637
cg24007086	0.141379	0.332083	0.272585	0.319488	0.293068	0.294086	0.376843	0.192657	0.236952	0.33767	0.754993	0.617159	0.550283	0.704046	-0.367025
cg00319839	0.355721	0.105289	0.351057	0.570979	0.668291	0.146577	0.195709	0.508178	0.35106	0.128257	0.726352	0.694641	0.566686	0.969057	-0.359437
cg21699194	0.512687	0.279176	0.30605	0.693957	0.443607	0.457791	0.460545	0.280467	0.714197	0.297631	0.932503	0.933622	0.798677	0.972712	-0.482364
cg02979271	0.107582	0.21119	0.108809	0.506238	0.757876	0.0902771	0.167291	0.391571	0.16702	0.0957334	0.835953	0.73708	0.657956	0.976064	-0.619361
cg07582204	0.893282	0.664147	0.343442	0.465548	0.332489	0.627707	0.529475	0.298056	0.691384	0.421185	0.887336	0.830338	0.903746	0.284787	-0.361326
cg06806788	0.0195204	0.29948	0.291605	0.211192	0.664148	0.398048	0.161999	0.309515	0.0358787	0.078114	0.711385	0.463935	0.395345	0.921524	-0.336262
cg19464524	0.216347	0.189906	0.134687	0.437384	0.634973	0.221862	0.208156	0.407687	0.0731385	0.151221	0.681064	0.542398	0.405973	0.88928	-0.39948
cg10344477	0.0331245	0.176389	0.193553	0.622896	0.657086	0.114825	0.183399	0.29741	0.0980616	0.152112	0.824843	0.636366	0.480779	0.968908	-0.550711
cg07543138	0.0535436	0.550743	0.5811	0.639177	0.700751	0.133752	0.270787	0.302197	0.140182	0.556703	0.817617	0.793194	0.582684	0.970144	-0.378936
cg19619586	0.563532	0.240575	0.482787	0.410223	0.214635	0.659848	0.813402	0.227987	0.675985	0.586868	0.753023	0.785204	0.908732	0.894987	-0.316936
cg16781866	0.481804	0.246623	0.226279	0.431299	0.390161	0.344916	0.403254	0.296231	0.502833	0.290328	0.719764	0.746647	0.683667	0.864208	-0.365667
cg23391325	0.546112	0.245224	0.308395	0.788427	0.784816	0.430164	0.492972	0.647485	0.694982	0.519877	0.848983	0.846798	0.784747	0.912507	-0.314896
cg10557565	0.523983	0.236602	0.326026	0.514821	0.654882	0.470832	0.542664	0.600602	0.673768	0.446313	0.832825	0.879484	0.905102	0.82021	-0.336752
cg18928312	0.107068	0.637886	0.311132	0.429078	0.708704	0.496241	0.416629	0.58166	0.0441219	0.41703	0.787238	0.740049	0.568155	0.961517	-0.34059
cg03117487	0.677261	0.300211	0.332333	0.670904	0.382762	0.405547	0.512368	0.288542	0.618737	0.260835	0.927295	0.930462	0.935659	0.963215	-0.538906
cg18655369	0.033361	0.238921	0.0851925	0.48585	0.599618	0.0911333	0.204068	0.585518	0.0443942	0.260703	0.730508	0.764259	0.591408	0.953488	-0.525889
cg19620994	0.34516	0.214728	0.317901	0.493807	0.891503	0.189782	0.492959	0.888403	0.06437	0.373807	0.78326	0.82606	0.721689	0.958838	-0.445176
cg16408805	0.037234	0.183997	0.0639622	0.0374678	0.813637	0.116195	0.457198	0.678837	0.0328909	0.171868	0.54808	0.675836	0.422636	0.636429	-0.448223
cg21326516	0.667246	0.473158	0.289219	0.695212	0.561766	0.415661	0.783095	0.304211	0.786016	0.553793	0.884364	0.906075	0.893765	0.923764	-0.34214
cg00252455	0.129627	0.195578	0.0912881	0.205438	0.584557	0.0652033	0.315979	0.361827	0.067036	0.219669	0.559592	0.598085	0.504533	0.80124	-0.378331
cg13773306	0.474526	0.221332	0.278374	0.597491	0.362077	0.502188	0.406742	0.185685	0.715823	0.336676	0.742129	0.791451	0.80184	0.0637224	-0.382381
cg14046786	0.644403	0.363167	0.359027	0.783557	0.589547	0.560941	0.749595	0.280969	0.673658	0.52725	0.934698	0.905485	0.918474	0.782318	-0.336736
cg06963192	0.606329	0.23451	0.248861	0.809198	0.661286	0.24708	0.332282	0.509167	0.679559	0.181957	0.866122	0.840896	0.823775	0.906707	-0.432784
cg04777215	0.545945	0.396537	0.400816	0.672448	0.384773	0.333728	0.52718	0.252356	0.747613	0.323146	0.869714	0.830498	0.864003	0.924135	-0.468182
cg14622879	0.0505923	0.401449	0.268907	0.382623	0.761701	0.116143	0.372477	0.593894	0.0716097	0.347356	0.888429	0.794651	0.708859	0.966234	-0.481624
cg26901676	0.694105	0.446446	0.176872	0.547346	0.81092	0.777409	0.640416	0.470731	0.194676	0.0953125	0.912169	0.949373	0.860028	0.982054	-0.421732
cg27111077	0.363547	0.125775	0.383326	0.59646	0.446813	0.186298	0.248428	0.740151	0.151702	0.394951	0.842617	0.873673	0.806356	0.769697	-0.45105
cg17383272	0.508862	0.374833	0.408905	0.649222	0.431488	0.36847	0.514522	0.2956	0.476923	0.297293	0.774918	0.606347	0.686271	0.843477	-0.310398
cg16616053	0.821227	0.397236	0.347017	0.455958	0.369881	0.357242	0.510973	0.2222	0.715985	0.413175	0.884768	0.878934	0.927395	0.939029	-0.500876
cg12376028	0.0414826	0.109631	0.125173	0.0749049	0.498632	0.123479	0.160157	0.599307	0.0819241	0.235674	0.684656	0.653704	0.554978	0.894209	-0.544855
cg06070446	0.927383	0.320257	0.455852	0.597391	0.430365	0.54883	0.644459	0.25839	0.827202	0.371745	0.809779	0.845041	0.887379	0.732452	-0.325069
cg04188920	0.14322	0.258992	0.120281	0.398751	0.781946	0.103491	0.527529	0.665168	0.0485553	0.473405	0.723107	0.75282	0.608284	0.915557	-0.409092
cg14087715	0.781927	0.470671	0.425822	0.589782	0.491119	0.55398	0.57913	0.291543	0.69344	0.527607	0.797114	0.886307	0.909684	0.836041	-0.320381
cg11069461	0.620543	0.191655	0.369625	0.475243	0.287138	0.473296	0.56114	0.216184	0.449728	0.440455	0.772402	0.847617	0.866068	0.792401	-0.374918
cg13711653	0.360761	0.268481	0.624062	0.643499	0.378726	0.226466	0.377734	0.251977	0.48857	0.268582	0.791068	0.611304	0.554291	0.932281	-0.331939
cg07970146	0.351422	0.326179	0.159745	0.587569	0.522923	0.327157	0.373775	0.360243	0.325803	0.241625	0.744734	0.715068	0.618212	0.875566	-0.390612
cg18441239	0.438901	0.171474	0.287651	0.670773	0.492168	0.475356	0.714874	0.268843	0.643369	0.290121	0.685313	0.784944	0.761294	0.852282	-0.315991
cg27461942	0.659433	0.362704	0.373592	0.394752	0.343299	0.451012	0.473347	0.279187	0.423598	0.399481	0.74285	0.76365	0.797611	0.74022	-0.356134
cg08461765	0.525932	0.35556	0.282276	0.881083	0.567966	0.715254	0.465371	0.354204	0.675757	0.336674	0.840907	0.765218	0.825231	0.844731	-0.337418
cg27423177	0.160862	0.273672	0.274404	0.534227	0.306074	0.188147	0.293331	0.264298	0.100296	0.279954	0.813553	0.769135	0.487131	0.963542	-0.517306
cg04678821	0.0164791	0.506129	0.196487	0.440017	0.613425	0.0317915	0.174489	0.492624	0.0350389	0.351361	0.716606	0.51949	0.41627	0.891573	-0.344124
cg24295599	0.275985	0.310408	0.316417	0.781648	0.481944	0.26456	0.314455	0.226762	0.324803	0.233687	0.837791	0.865853	0.812432	0.169072	-0.51268
cg02535680	0.633931	0.275624	0.366543	0.585022	0.331801	0.335147	0.370418	0.188935	0.444609	0.36215	0.890077	0.874492	0.892188	0.898203	-0.526786
cg21130286	0.0185854	0.105212	0.0469939	0.502706	0.69322	0.139823	0.0918358	0.489768	0.0388864	0.0829453	0.591345	0.596225	0.336409	0.819774	-0.495261
cg02513147	0.920568	0.41535	0.383401	0.631611	0.380705	0.427274	0.533404	0.250075	0.835883	0.36274	0.863729	0.889806	0.884286	0.89977	-0.465734
cg12592874	0.603457	0.278763	0.344069	0.676932	0.406662	0.431452	0.520779	0.275372	0.720809	0.396986	0.778964	0.790418	0.822932	0.789556	-0.37093
cg09436389	0.557954	0.34003	0.383301	0.26562	0.419626	0.38186	0.683236	0.270004	0.142792	0.457694	0.791377	0.662778	0.551197	0.729757	-0.313687
cg11345960	0.0478912	0.196393	0.538304	0.206035	0.493632	0.478498	0.345346	0.221691	0.228773	0.229047	0.687323	0.77599	0.741069	0.928782	-0.52962
cg08501015	0.372843	0.231684	0.550461	0.67084	0.685848	0.217199	0.501498	0.319205	0.269812	0.255867	0.801355	0.704361	0.377195	0.936515	-0.406834
cg21071116	0.698738	0.307536	0.312931	0.46953	0.328554	0.418391	0.523969	0.20373	0.5283	0.34276	0.795124	0.867395	0.862631	0.889176	-0.484437
cg26379694	0.0354148	0.137738	0.120343	0.292177	0.211747	0.0850656	0.336308	0.196926	0.0951701	0.095171	0.505905	0.395774	0.262908	0.891342	-0.321799
cg24833674	0.06257	0.219	0.309106	0.499546	0.81063	0.116514	0.393516	0.457132	0.212347	0.511077	0.834111	0.728883	0.620044	0.977808	-0.430186
cg01962199	0.088771	0.612066	0.425946	0.364232	0.569848	0.162484	0.183606	0.313675	0.0685465	0.325174	0.743379	0.522188	0.382371	0.947552	-0.313359
cg04446983	0.754309	0.268792	0.393918	0.591092	0.490036	0.513085	0.47952	0.25958	0.498712	0.268394	0.757785	0.813476	0.78775	0.823099	-0.315834
cg02925848	0.432702	0.110479	0.336375	0.849084	0.709417	0.249092	0.493801	0.460145	0.669192	0.487474	0.924367	0.923887	0.926473	0.933711	-0.45161
cg23581793	0.231869	0.317011	0.290298	0.419949	0.392638	0.208042	0.196937	0.212405	0.211062	0.232702	0.65838	0.540062	0.342471	0.772748	-0.366935
cg03215909	0.084304	0.321588	0.298845	0.523093	0.369215	0.311989	0.301304	0.218928	0.075657	0.482112	0.865715	0.600017	0.631345	0.946409	-0.441884
cg15158891	0.617887	0.298571	0.454834	0.751416	0.417714	0.427225	0.676655	0.565284	0.809409	0.383791	0.724554	0.790001	0.945815	0.894387	-0.332135
cg18402623	0.41831	0.209681	0.242177	0.881515	0.781748	0.469682	0.459056	0.666197	0.535237	0.330546	0.890407	0.804328	0.843611	0.867616	-0.391244
cg17148552	0.302717	0.320812	0.292125	0.585512	0.579372	0.326138	0.448174	0.351284	0.566345	0.281947	0.889786	0.883774	0.872443	0.912095	-0.548069
cg01100494	0.269638	0.250102	0.260673	0.490074	0.407246	0.380049	0.51614	0.274395	0.502132	0.210307	0.659978	0.79079	0.817881	0.889548	-0.477113
cg10817639	0.569362	0.377984	0.232628	0.828085	0.654324	0.637343	0.464525	0.426338	0.702694	0.38059	0.896165	0.835092	0.763426	0.973022	-0.348685
cg19286394	0.867336	0.380345	0.480913	0.566997	0.360734	0.554889	0.575518	0.229582	0.667682	0.609329	0.900112	0.911251	0.903556	0.91521	-0.346461
cg01003455	0.0862578	0.0395619	0.0214149	0.428743	0.29476	0.0241037	0.0409716	0.219065	0.044798	0.0669036	0.614985	0.484318	0.337514	0.860955	-0.493801
cg24592546	0.59436	0.336326	0.340604	0.685555	0.395991	0.508487	0.613319	0.261903	0.79604	0.38153	0.808606	0.866661	0.84345	0.864256	-0.401614
cg27227804	0.838061	0.298496	0.403698	0.667649	0.511642	0.457851	0.557852	0.565284	0.779509	0.259173	0.897246	0.898635	0.854071	0.976197	-0.363194
cg21846220	0.0436527	0.207638	0.106787	0.434461	0.674332	0.120576	0.210956	0.569324	0.342238	0.292356	0.775924	0.717363	0.628521	0.492915	-0.421286
cg26591982	0.655311	0.288316	0.329106	0.558154	0.330731	0.349794	0.494413	0.27731	0.606575	0.396001	0.68462	0.813116	0.803636	0.700477	-0.379159
cg21429410	0.302938	0.244502	0.208906	0.670863	0.480865	0.235154	0.391405	0.287994	0.32681	0.323503	0.818887	0.627231	0.467935	0.955788	-0.409838
cg04106882	0.350584	0.409473	0.452117	0.559638	0.47687	0.587566	0.66395	0.26902	0.437705	0.512231	0.853317	0.745071	0.446125	0.942432	-0.3347
cg17528813	0.584612	0.263218	0.328087	0.533048	0.599759	0.678725	0.560586	0.357961	0.525347	0.22329	0.868586	0.884345	0.826416	0.605215	-0.318304
cg06577028	0.707642	0.255567	0.351491	0.543195	0.438385	0.54346	0.656415	0.257138	0.554054	0.292092	0.786723	0.836334	0.866275	0.813186	-0.33397
cg25664353	0.0551234	0.231514	0.112929	0.194807	0.377062	0.179273	0.161848	0.249059	0.0599464	0.438606	0.620447	0.694566	0.848873	0.716128	-0.518307
cg05699505	0.0779006	0.334813	0.612862	0.690567	0.785624	0.144831	0.458282	0.54977	0.462157	0.12514	0.80561	0.728245	0.54729	0.9799	-0.306708
cg24346110	0.665487	0.263292	0.313253	0.416407	0.32689	0.371806	0.488576	0.226603	0.437781	0.427507	0.698108	0.737159	0.755939	0.751795	-0.350371
cg18753994	0.406782	0.114984	0.178202	0.56574	0.40063	0.365704	0.350917	0.528862	0.478502	0.263876	0.812919	0.710121	0.576321	0.842105	-0.378353
cg10417176	0.818474	0.508362	0.428728	0.48244	0.423913	0.568881	0.587175	0.284337	0.736612	0.556143	0.728931	0.872981	0.876528	0.878738	-0.342502
cg01142676	0.0783693	0.202747	0.135619	0.128645	0.580051	0.129251	0.213772	0.442185	0.120516	0.153553	0.460025	0.631838	0.452719	0.91518	-0.401346
cg01201172	0.665154	0.284003	0.342638	0.700131	0.61049	0.504697	0.519392	0.412147	0.82133	0.347758	0.919189	0.906668	0.941823	0.949372	-0.418461
cg09172850	0.575671	0.220601	0.371202	0.649582	0.532858	0.606375	0.545115	0.43432	0.508168	0.434423	0.832635	0.913218	0.717936	0.913169	-0.352389
cg26929169	0.139942	0.180572	0.170419	0.139809	0.482492	0.150666	0.0774945	0.225026	0.0390583	0.0721032	0.537735	0.429186	0.160711	0.882367	-0.338156
cg27569907	0.310673	0.457829	0.296549	0.543323	0.465554	0.581518	0.437406	0.290601	0.149219	0.357732	0.831742	0.633111	0.454554	0.937161	-0.334858
cg14202655	0.529423	0.293158	0.321696	0.675654	0.337817	0.333366	0.402561	0.245868	0.76236	0.348204	0.824243	0.755828	0.860644	0.8314	-0.48481
cg10940210	0.731531	0.393939	0.471614	0.464538	0.34844	0.523232	0.448063	0.248074	0.517312	0.44034	0.777572	0.810125	0.865476	0.781439	-0.339481
cg04621886	0.599559	0.27266	0.445747	0.642102	0.325264	0.328378	0.646207	0.268092	0.628636	0.225016	0.724861	0.779199	0.620948	0.836281	-0.364967
cg04663797	0.629023	0.273566	0.437616	0.818461	0.764502	0.445393	0.683145	0.558036	0.64557	0.450186	0.914961	0.851298	0.885721	0.952124	-0.306811
cg00791207	0.585196	0.295734	0.42495	0.692005	0.310675	0.370783	0.669396	0.229335	0.711882	0.479835	0.827304	0.75758	0.844335	0.900113	-0.383428
cg11760587	0.426378	0.116051	0.247637	0.833847	0.663521	0.319165	0.408591	0.811155	0.29896	0.208454	0.803063	0.841272	0.742796	0.945328	-0.45829
cg21248296	0.655496	0.293059	0.48777	0.801334	0.680541	0.476446	0.600198	0.390151	0.830287	0.503153	0.816174	0.853288	0.851287	0.906294	-0.300612
cg10010176	0.0203361	0.0550014	0.0505057	0.240121	0.533026	0.0518021	0.0644986	0.275767	0.0242679	0.0510736	0.662276	0.480461	0.288521	0.891788	-0.517967
cg11403259	0.459162	0.305215	0.352483	0.661404	0.342691	0.341596	0.423917	0.264622	0.658007	0.399827	0.787003	0.773634	0.76494	0.848149	-0.404163
cg26721436	0.711954	0.321217	0.3251	0.687685	0.452256	0.422229	0.521285	0.263439	0.684559	0.552617	0.899637	0.916645	0.876712	0.934346	-0.42137
cg09179770	0.284174	0.379088	0.318	0.447312	0.451658	0.354557	0.507293	0.259463	0.311495	0.413094	0.850173	0.771516	0.677558	0.946778	-0.444022
cg02735962	0.673323	0.388459	0.211846	0.78783	0.43877	0.493175	0.61047	0.325452	0.796594	0.212302	0.871442	0.827417	0.830693	0.924544	-0.385095
cg25107624	0.568396	0.339108	0.475755	0.754039	0.472247	0.685196	0.613998	0.238327	0.869961	0.342489	0.900216	0.722517	0.776763	0.95978	-0.316414
cg17195664	0.0791149	0.473212	0.585915	0.614154	0.668708	0.276421	0.742173	0.393998	0.0781675	0.667084	0.855924	0.935756	0.78509	0.957328	-0.366276
cg25535805	0.58855	0.273711	0.265723	0.855258	0.664365	0.416162	0.386697	0.316567	0.843231	0.460695	0.874266	0.744725	0.812266	0.944947	-0.404837
cg24475598	0.589863	0.308883	0.378604	0.687181	0.429276	0.429548	0.514565	0.287599	0.791264	0.483175	0.902755	0.878085	0.915745	0.9674	-0.452889
cg03478739	0.528774	0.300909	0.308675	0.674049	0.514341	0.256468	0.36884	0.228229	0.672689	0.327051	0.803984	0.83321	0.642159	0.940969	-0.470651
cg20875821	0.268258	0.44583	0.561444	0.536037	0.939829	0.493702	0.451542	0.683311	0.198641	0.603656	0.89518	0.958625	0.874092	0.587635	-0.369767
cg08302302	0.677977	0.307917	0.328763	0.687795	0.376259	0.380088	0.369553	0.310954	0.571395	0.289318	0.869102	0.898222	0.869507	0.932314	-0.510959
cg08769137	0.055768	0.130691	0.107686	0.0961092	0.639312	0.226349	0.47785	0.464201	0.0665943	0.164317	0.829946	0.667868	0.494112	0.553354	-0.463107
cg09963257	0.307594	0.272881	0.284329	0.619896	0.642917	0.295091	0.283527	0.449645	0.407765	0.242567	0.786719	0.761308	0.519132	0.957339	-0.472671
cg24055896	0.803689	0.377163	0.360483	0.547478	0.376871	0.408138	0.63763	0.260873	0.756397	0.435276	0.813603	0.857222	0.822588	0.882905	-0.418198
cg14079545	0.576204	0.320395	0.303234	0.342728	0.329461	0.291173	0.353038	0.199028	0.168528	0.306383	0.732391	0.755144	0.591934	0.795419	-0.430379
cg14824074	0.690256	0.299616	0.307541	0.704039	0.43514	0.34254	0.600174	0.565284	0.823524	0.456015	0.887901	0.901505	0.919394	0.818071	-0.384054
cg10517290	0.0615821	0.28438	0.298318	0.332683	0.471142	0.0953136	0.109592	0.238875	0.135585	0.374381	0.716708	0.42305	0.385267	0.955269	-0.308251
cg15558300	0.493368	0.270842	0.196138	0.839576	0.61955	0.451847	0.667232	0.325113	0.732522	0.428309	0.935906	0.949799	0.896366	0.962208	-0.470245
cg00066111	0.224821	0.310787	0.299626	0.51756	0.433436	0.483338	0.553363	0.255803	0.136089	0.400071	0.870869	0.733282	0.545643	0.957187	-0.446647
cg21713741	0.0624644	0.450306	0.515736	0.487558	0.917322	0.60893	0.848886	0.652042	0.144748	0.619624	0.965803	0.979124	0.965775	0.98217	-0.410131
cg20621313	0.610305	0.265112	0.283709	0.755917	0.334041	0.358282	0.760101	0.210558	0.413379	0.346904	0.869607	0.903853	0.787587	0.957065	-0.534137
cg23884076	0.323236	0.42057	0.370067	0.4552	0.649458	0.459954	0.543504	0.50807	0.174134	0.318731	0.800045	0.711229	0.542679	0.925738	-0.317752
cg19223064	0.0375898	0.153068	0.195167	0.468665	0.827977	0.316891	0.20837	0.485242	0.0369529	0.279635	0.887478	0.965588	0.692836	0.959745	-0.679609
cg21406479	0.499038	0.164202	0.210245	0.6965	0.872405	0.320383	0.285401	0.619356	0.126738	0.231154	0.919715	0.949829	0.88249	0.973057	-0.63188
cg11057205	0.20153	0.231068	0.126648	0.69234	0.786873	0.100412	0.242616	0.456802	0.179236	0.527757	0.790515	0.935787	0.680891	0.976566	-0.626309
cg09712306	0.0752138	0.368573	0.262807	0.45546	0.700575	0.541102	0.661649	0.360308	0.312446	0.542975	0.895772	0.85735	0.79436	0.962995	-0.464545
cg19643109	0.449041	0.381056	0.336837	0.562129	0.556734	0.259298	0.560345	0.420659	0.41773	0.337902	0.720678	0.635723	0.721881	0.957388	-0.302085
cg27495951	0.875929	0.422659	0.429636	0.643361	0.439831	0.511399	0.558203	0.283928	0.741874	0.478062	0.87813	0.88795	0.92323	0.894452	-0.39647
cg13939216	0.425488	0.626228	0.580087	0.436029	0.49598	0.666748	0.618949	0.254641	0.348502	0.273732	0.878257	0.723967	0.593793	0.95154	-0.335108
cg26873042	0.0657268	0.278934	0.359007	0.449728	0.685019	0.12718	0.234037	0.46927	0.0556227	0.253983	0.850366	0.875317	0.644142	0.952291	-0.596383
cg03266297	0.809897	0.290538	0.410851	0.548467	0.363751	0.419866	0.398952	0.313376	0.392369	0.375961	0.717425	0.782885	0.800908	0.720458	-0.356011
cg03450844	0.446155	0.413231	0.247325	0.21731	0.858056	0.640275	0.739822	0.623249	0.0634607	0.42194	0.883947	0.942344	0.8496	0.973787	-0.479098
cg15357075	0.0259913	0.312381	0.213379	0.248345	0.427116	0.12041	0.330477	0.250722	0.118195	0.127389	0.797377	0.716568	0.440648	0.926522	-0.526111
cg03618113	0.23661	0.205974	0.315097	0.608888	0.547909	0.198984	0.259574	0.350585	0.268242	0.314726	0.839962	0.867761	0.768507	0.906585	-0.562377
cg08557471	0.290633	0.360078	0.570931	0.434657	0.681606	0.411413	0.596453	0.271803	0.188709	0.194759	0.785893	0.639626	0.511373	0.94045	-0.327014
cg27518211	0.616397	0.396647	0.552307	0.770375	0.647164	0.678204	0.772339	0.370569	0.0709438	0.370322	0.884688	0.937733	0.878334	0.964056	-0.326859
cg10636163	0.733388	0.324208	0.361071	0.477444	0.344235	0.452507	0.547973	0.148097	0.463426	0.384825	0.786067	0.843342	0.875057	0.811115	-0.408562
cg27418470	0.645438	0.608684	0.554006	0.506865	0.912174	0.145408	0.357082	0.818515	0.130716	0.428314	0.825259	0.852937	0.740534	0.928268	-0.308663
cg19224761	0.0486639	0.344122	0.305507	0.542819	0.547103	0.646117	0.53653	0.651761	0.0404014	0.210393	0.883399	0.761099	0.729044	0.957983	-0.381923
cg27653683	0.213643	0.500609	0.515249	0.671719	0.654545	0.752069	0.515276	0.423877	0.379623	0.290462	0.914323	0.932088	0.834242	0.943567	-0.415276
cg14751721	0.0267029	0.281932	0.277585	0.443198	0.372174	0.229892	0.44925	0.248889	0.130209	0.131101	0.882548	0.700273	0.478827	0.978208	-0.528174
cg23523937	0.18707	0.433974	0.122376	0.544108	0.836084	0.126706	0.390083	0.466455	0.0250773	0.405306	0.842028	0.846269	0.655923	0.988749	-0.446454
cg26887503	0.537468	0.29898	0.402823	0.794216	0.393241	0.310506	0.488164	0.244163	0.69774	0.33231	0.884616	0.833366	0.837998	0.955131	-0.463275
cg24681175	0.0933545	0.172175	0.146788	0.146711	0.636481	0.445691	0.335661	0.360182	0.264214	0.553003	0.772895	0.870511	0.624662	0.632008	-0.402514
cg03025548	0.288951	0.618878	0.658668	0.44563	0.903517	0.481952	0.354696	0.870421	0.267794	0.650932	0.900388	0.903879	0.767814	0.982735	-0.351718
cg00278494	0.671497	0.292328	0.504082	0.791637	0.721832	0.36775	0.603985	0.634774	0.492068	0.370775	0.883958	0.895485	0.892317	0.908022	-0.339867
cg10264609	0.0828899	0.222067	0.249425	0.200619	0.689479	0.345223	0.200456	0.68538	0.190395	0.413597	0.759623	0.583718	0.504197	0.883349	-0.435925
cg21254120	0.669243	0.298722	0.299794	0.566395	0.399902	0.404107	0.6185	0.219291	0.793488	0.316018	0.853934	0.806523	0.690973	0.962692	-0.428224
cg11120805	0.262831	0.151923	0.167102	0.587797	0.482393	0.155954	0.353771	0.585166	0.261876	0.44113	0.786901	0.803131	0.835763	0.30485	-0.486715
cg19981738	0.0178822	0.193407	0.146995	0.0814757	0.669216	0.0676851	0.56604	0.252794	0.0295556	0.250668	0.628194	0.721575	0.634234	0.573928	-0.461013
cg18356475	0.04614	0.633272	0.714939	0.138542	0.6412	0.266821	0.140243	0.285818	0.0388422	0.117486	0.608268	0.45297	0.387496	0.664686	-0.327087
cg12868298	0.402406	0.391783	0.322568	0.568674	0.442831	0.300636	0.480208	0.261119	0.607066	0.385796	0.928078	0.854634	0.872997	0.961207	-0.503443
cg10971251	0.430069	0.286691	0.313827	0.655829	0.440655	0.351563	0.452112	0.355901	0.816799	0.374334	0.777365	0.783127	0.742564	0.881928	-0.378044
cg24417971	0.105633	0.111398	0.165727	0.352045	0.506764	0.0542587	0.155295	0.629789	0.107334	0.225167	0.538362	0.556212	0.447767	0.846556	-0.386776
cg11961243	0.0385822	0.119516	0.0971813	0.194919	0.460676	0.0787211	0.1954	0.173065	0.0451519	0.122585	0.491033	0.369104	0.302019	0.886359	-0.309018
cg02725110	0.0408729	0.382839	0.386542	0.682444	0.936898	0.319826	0.388462	0.890826	0.125427	0.351081	0.897107	0.948549	0.830464	0.969148	-0.538138
cg19606530	0.0480269	0.19323	0.205445	0.484062	0.548368	0.306389	0.688233	0.341853	0.0868531	0.264197	0.911271	0.928202	0.851251	0.944561	-0.634443
cg08881785	0.559416	0.322574	0.301607	0.619438	0.325207	0.414884	0.666271	0.23414	0.689564	0.343361	0.839053	0.815987	0.851471	0.106403	-0.448397
cg04086239	0.481612	0.164572	0.20331	0.504387	0.358121	0.307086	0.432005	0.161213	0.505822	0.33992	0.835504	0.920666	0.915341	0.594205	-0.526402
cg04624603	0.167506	0.262172	0.543076	0.524849	0.53603	0.352244	0.339995	0.265646	0.167164	0.155949	0.734529	0.557184	0.350166	0.906484	-0.343036
cg06915034	0.571684	0.14786	0.194404	0.782951	0.598901	0.120745	0.271418	0.529311	0.535666	0.331213	0.808694	0.781768	0.768611	0.610566	-0.344927
cg00965449	0.248381	0.269224	0.307856	0.713895	0.866911	0.190422	0.305509	0.38837	0.376952	0.537516	0.897545	0.933467	0.814029	0.9656	-0.573102
cg04353961	0.559208	0.423858	0.228538	0.429361	0.33308	0.432339	0.432883	0.238863	0.328206	0.355342	0.697856	0.712429	0.589729	0.884084	-0.315543
cg01749779	0.0309454	0.156669	0.0980945	0.431581	0.558377	0.0934759	0.0476726	0.393826	0.0519666	0.14575	0.709848	0.700461	0.423591	0.95765	-0.583232
cg10186605	0.57207	0.276315	0.305312	0.631713	0.441233	0.316521	0.39872	0.272839	0.708492	0.470998	0.902561	0.934851	0.758559	0.954668	-0.49873
cg24256039	0.5634	0.282694	0.258298	0.420414	0.325291	0.320305	0.363063	0.295866	0.649393	0.407101	0.818474	0.672188	0.701874	0.853313	-0.415997
cg09253736	0.909115	0.484776	0.60595	0.62675	0.428463	0.64577	0.740309	0.233063	0.517511	0.430409	0.918099	0.908069	0.865792	0.932877	-0.351354
cg27189678	0.0439621	0.148207	0.209167	0.399091	0.297179	0.117342	0.088922	0.242134	0.0864313	0.122638	0.716513	0.73067	0.182349	0.963091	-0.588169
cg26461477	0.759073	0.339803	0.272148	0.518067	0.474398	0.336467	0.618164	0.279251	0.751903	0.359699	0.866149	0.926001	0.890469	0.859444	-0.46126
cg17231543	0.0396705	0.15742	0.223205	0.494772	0.600465	0.0895047	0.162413	0.232807	0.0325562	0.0608903	0.775945	0.586473	0.397801	0.597344	-0.431992
cg11973840	0.049665	0.185673	0.237188	0.37574	0.40726	0.180445	0.139183	0.245228	0.075304	0.261748	0.796697	0.724672	0.417233	0.953898	-0.549254
cg25984545	0.366385	0.241901	0.270658	0.587891	0.911147	0.37478	0.549716	0.801958	0.669578	0.336185	0.912028	0.908308	0.849801	0.871307	-0.42756
cg24190088	0.556327	0.212838	0.177227	0.721443	0.627327	0.317561	0.442119	0.438255	0.578478	0.105521	0.891721	0.837586	0.787919	0.941399	-0.424467
cg02276017	0.042322	0.144687	0.101971	0.40055	0.674407	0.0875906	0.132124	0.685416	0.0530745	0.180544	0.754946	0.555543	0.344986	0.621197	-0.449965
cg11163453	0.537947	0.573499	0.428786	0.555347	0.517291	0.56654	0.840023	0.295973	0.12654	0.667026	0.887356	0.895945	0.800009	0.983694	-0.345003
cg00714130	0.041207	0.107937	0.173872	0.342099	0.435457	0.108726	0.0620275	0.329316	0.0636469	0.112756	0.47911	0.466424	0.333381	0.739848	-0.362026
cg20010551	0.375971	0.448981	0.39492	0.643595	0.700542	0.200864	0.605153	0.338347	0.198343	0.618056	0.946014	0.936664	0.850807	0.984496	-0.519389
cg18887429	0.148601	0.286824	0.275037	0.353928	0.281601	0.208506	0.262305	0.21881	0.15394	0.29166	0.667169	0.533327	0.447162	0.857814	-0.331577
cg05279738	0.344365	0.261934	0.152523	0.676088	0.55717	0.279578	0.208431	0.225541	0.299852	0.240229	0.76963	0.645005	0.438436	0.581374	-0.342434
cg02992228	0.63796	0.415269	0.386303	0.475748	0.449599	0.574367	0.758567	0.271783	0.377029	0.559568	0.947845	0.961057	0.933356	0.960305	-0.491401
cg22912818	0.655311	0.193341	0.252546	0.21845	0.304331	0.243148	0.356251	0.108834	0.107471	0.377516	0.774339	0.840996	0.80252	0.80856	-0.557693
cg16545438	0.620416	0.306915	0.469274	0.782387	0.368137	0.625918	0.685857	0.264796	0.821094	0.525616	0.92429	0.920221	0.912705	0.933017	-0.34924
cg05160563	0.0473656	0.193053	0.122541	0.0900362	0.493741	0.11166	0.109652	0.152659	0.081353	0.0391573	0.645327	0.475343	0.154852	0.717427	-0.449679
cg23339419	0.614918	0.371061	0.388878	0.837794	0.508126	0.457287	0.433244	0.27285	0.840364	0.284385	0.757465	0.82488	0.725874	0.917654	-0.345907
cg20756287	0.212598	0.287066	0.0677753	0.609783	0.907246	0.312855	0.307648	0.655081	0.18625	0.639322	0.935079	0.938619	0.628184	0.983475	-0.626597
cg18638855	0.235304	0.323811	0.349582	0.656757	0.572256	0.228708	0.821304	0.334446	0.270042	0.333401	0.896798	0.706943	0.632458	0.988336	-0.467947
cg17996092	0.502407	0.475042	0.46006	0.454647	0.41997	0.36352	0.37019	0.181111	0.319625	0.468629	0.841524	0.743323	0.543223	0.907208	-0.355115
cg00128774	0.432181	0.331002	0.357872	0.539569	0.441957	0.497394	0.352199	0.331407	0.396953	0.179467	0.753873	0.810125	0.742475	0.733644	-0.370761
cg17262065	0.457789	0.320614	0.193513	0.54096	0.353846	0.179472	0.43106	0.167366	0.481449	0.311767	0.657086	0.68028	0.702241	0.718383	-0.35403
cg11343456	0.354824	0.268799	0.453156	0.543631	0.380548	0.253059	0.417524	0.235469	0.412008	0.310539	0.717972	0.657042	0.690409	0.830174	-0.336505
cg15645309	0.533825	0.384512	0.458245	0.368492	0.473643	0.503085	0.540693	0.238463	0.12564	0.338895	0.802781	0.657289	0.509531	0.926146	-0.308657
cg21713199	0.0627096	0.270748	0.202241	0.401106	0.461353	0.0821481	0.124781	0.233482	0.0830283	0.0950431	0.810737	0.677052	0.242727	0.972493	-0.580384
cg23067856	0.558275	0.313722	0.334541	0.794164	0.48483	0.343764	0.496461	0.290516	0.752322	0.270918	0.894271	0.84228	0.84528	0.728756	-0.429483
cg10037754	0.455053	0.275339	0.277337	0.35953	0.311238	0.349744	0.532352	0.157253	0.41393	0.367028	0.788148	0.83861	0.896258	0.853462	-0.491399
cg04024677	0.849353	0.482442	0.573555	0.681131	0.499025	0.649293	0.676269	0.287801	0.766341	0.51733	0.91625	0.950713	0.939384	0.899569	-0.316393
cg09164052	0.0804285	0.228123	0.531049	0.530437	0.474063	0.367694	0.703507	0.388951	0.230982	0.447556	0.88245	0.749721	0.792089	0.953386	-0.419016
cg04535189	0.72555	0.152278	0.251898	0.463977	0.370913	0.360102	0.572176	0.151417	0.430265	0.211774	0.822296	0.782378	0.908443	0.712658	-0.436829
cg11561701	0.0182986	0.204012	0.066542	0.24134	0.523014	0.0758647	0.151079	0.735688	0.0270102	0.330196	0.701137	0.706366	0.559072	0.838357	-0.526206
cg13074055	0.375216	0.323308	0.322754	0.318197	0.421508	0.379579	0.475167	0.267509	0.319798	0.385213	0.887342	0.852042	0.808739	0.622766	-0.481128
cg25316336	0.538476	0.309993	0.295191	0.454879	0.317042	0.369189	0.468969	0.565284	0.841905	0.355291	0.802415	0.815103	0.857184	0.86631	-0.424109
cg13349944	0.402371	0.818233	0.318395	0.525624	0.683837	0.380146	0.426086	0.546777	0.264031	0.257845	0.801323	0.633021	0.707195	0.987479	-0.34003
cg10633230	0.433481	0.26869	0.269104	0.686955	0.455358	0.348447	0.389237	0.288454	0.74259	0.32977	0.832551	0.89272	0.891962	0.934344	-0.523499
cg19260592	0.877733	0.412567	0.50854	0.613264	0.421591	0.533238	0.56167	0.298525	0.834698	0.620179	0.827337	0.769274	0.872397	0.890346	-0.302413
cg17186066	0.0241281	0.639331	0.175418	0.27696	0.460724	0.677057	0.61193	0.272195	0.0491156	0.111516	0.865455	0.669433	0.438454	0.979355	-0.492867
cg12068908	0.0505441	0.38449	0.314814	0.356969	0.36276	0.302576	0.675775	0.217127	0.1698	0.300211	0.84341	0.607322	0.4003	0.963257	-0.416671
cg23451483	0.100385	0.296573	0.315784	0.38613	0.748617	0.253834	0.343226	0.487356	0.194148	0.226583	0.875833	0.875348	0.75096	0.965169	-0.569411
cg24913613	0.63487	0.22329	0.394884	0.746767	0.348354	0.449452	0.38585	0.27957	0.685741	0.371163	0.863372	0.840034	0.743898	0.802511	-0.430906
cg18490792	0.202861	0.299518	0.212067	0.26835	0.451704	0.138634	0.221525	0.266311	0.078045	0.154502	0.705083	0.511652	0.429048	0.881219	-0.391572
cg26215543	0.0532209	0.25492	0.243532	0.671513	0.40551	0.14642	0.212807	0.261683	0.190874	0.211621	0.742634	0.554605	0.524652	0.961647	-0.42045
cg25907075	0.331994	0.333052	0.4383	0.57915	0.716069	0.546111	0.282062	0.457	0.0816427	0.324132	0.916138	0.925307	0.8114	0.965647	-0.535047
cg20076627	0.0196929	0.0256736	0.0458389	0.291892	0.361946	0.0185652	0.111178	0.167283	0.023273	0.0267656	0.40342	0.340402	0.0524135	0.833535	-0.335609
cg12486124	0.844899	0.413161	0.359785	0.666139	0.378929	0.434638	0.444714	0.241162	0.773692	0.350286	0.927983	0.804845	0.861053	0.856691	-0.434972
cg15437372	0.567837	0.446937	0.368753	0.247574	0.482011	0.552267	0.683806	0.357549	0.338809	0.503557	0.883094	0.824611	0.691344	0.969422	-0.389378
cg11722578	0.419669	0.485989	0.567837	0.41461	0.526277	0.653687	0.452111	0.260664	0.321609	0.438708	0.896201	0.769291	0.777828	0.960322	-0.391605
cg16560679	0.737186	0.454117	0.359722	0.485494	0.34605	0.410747	0.522519	0.273311	0.439279	0.458038	0.848057	0.717428	0.705184	0.807453	-0.315743
cg22742060	0.604277	0.288911	0.333894	0.60121	0.466024	0.317956	0.473712	0.284143	0.861933	0.396126	0.925706	0.884738	0.925598	0.574801	-0.474093
cg22542489	0.356319	0.301054	0.330788	0.602324	0.519075	0.475833	0.585201	0.22886	0.510735	0.220573	0.788189	0.795634	0.797654	0.392895	-0.375836
cg20911180	0.0477174	0.17071	0.0840197	0.34702	0.641178	0.118109	0.0985617	0.236954	0.165897	0.223811	0.80147	0.656114	0.379886	0.946422	-0.560489
cg07096169	0.554893	0.296899	0.355194	0.633476	0.530711	0.375691	0.418362	0.258501	0.751285	0.490605	0.865346	0.89296	0.813003	0.871661	-0.41402
cg13434274	0.180406	0.176311	0.188495	0.582086	0.722515	0.139469	0.191024	0.643829	0.136363	0.151248	0.665349	0.5304	0.435117	0.552022	-0.35676
cg06297863	0.522229	0.228474	0.286106	0.409391	0.544484	0.157168	0.308468	0.360021	0.0504321	0.237595	0.767618	0.52371	0.408267	0.914355	-0.348377
cg22610233	0.0256747	0.157014	0.158692	0.464234	0.672214	0.159799	0.342175	0.498984	0.0253986	0.162401	0.705466	0.561003	0.425912	0.969528	-0.472135
cg02757223	0.682905	0.335165	0.374013	0.523242	0.34666	0.513589	0.467197	0.197647	0.732902	0.376342	0.736623	0.736546	0.830828	0.882405	-0.361956
cg21705669	0.218559	0.195117	0.0558536	0.40536	0.686245	0.0787062	0.270864	0.642907	0.0530079	0.128827	0.676137	0.612419	0.52691	0.869386	-0.43744
cg00916652	0.027583	0.408617	0.500533	0.379149	0.54252	0.408778	0.569305	0.314684	0.0891992	0.547465	0.756587	0.877706	0.698428	0.859662	-0.399427
cg22354040	0.55407	0.262558	0.270085	0.516868	0.532246	0.26641	0.664785	0.288928	0.604388	0.34519	0.81486	0.86689	0.837628	0.857955	-0.416762
cg03277630	0.478616	0.254445	0.402549	0.6366	0.579316	0.370852	0.328284	0.429186	0.528985	0.373359	0.862896	0.718191	0.652441	0.960618	-0.374676
cg08336797	0.685338	0.280916	0.274736	0.562311	0.57383	0.425475	0.595135	0.340665	0.822167	0.361312	0.813068	0.877754	0.871452	0.627428	-0.348367
cg01155012	0.53086	0.355331	0.488022	0.879959	0.59412	0.645534	0.767104	0.327909	0.861334	0.508478	0.959315	0.957212	0.922655	0.0317955	-0.377443
cg01349615	0.176184	0.0944429	0.168105	0.368075	0.61003	0.0721301	0.110241	0.292045	0.217058	0.0842958	0.547461	0.513454	0.392931	0.905392	-0.358313
cg10994819	0.41244	0.239195	0.390521	0.692652	0.485767	0.434973	0.643934	0.337537	0.556436	0.341744	0.760085	0.779342	0.780566	0.765461	-0.348695
cg19880004	0.788634	0.387552	0.338816	0.440316	0.358977	0.37706	0.452837	0.226339	0.448137	0.405761	0.746755	0.76767	0.773318	0.84609	-0.373838
cg01247490	0.0525751	0.0896423	0.073828	0.0550384	0.427941	0.363302	0.27436	0.289223	0.0677083	0.170648	0.524204	0.575263	0.599749	0.815407	-0.457361
cg26426885	0.382364	0.278962	0.298312	0.602233	0.778665	0.411116	0.34753	0.390738	0.582427	0.285576	0.858965	0.700244	0.640706	0.964955	-0.393054
cg07239961	0.656789	0.373799	0.207378	0.624963	0.473818	0.371164	0.350944	0.294725	0.609465	0.376335	0.917276	0.890661	0.850721	0.930871	-0.528902
cg22686195	0.68023	0.321863	0.329552	0.819178	0.666051	0.0962251	0.24958	0.564489	0.513227	0.334886	0.871526	0.828231	0.592288	0.957992	-0.425822
cg18156583	0.129612	0.440688	0.422247	0.597953	0.534313	0.496006	0.386989	0.384714	0.0659754	0.209197	0.904478	0.763016	0.523694	0.946735	-0.429129
cg07782112	0.618658	0.366495	0.248704	0.756799	0.646475	0.660465	0.871038	0.334464	0.62981	0.431001	0.961752	0.953083	0.700148	0.983312	-0.333184
cg04617267	0.560328	0.239018	0.154533	0.365295	0.457594	0.198527	0.142478	0.264306	0.0478088	0.125191	0.891368	0.807058	0.528465	0.97399	-0.63044
cg07122805	0.725882	0.297472	0.289199	0.599286	0.553541	0.322799	0.637965	0.316931	0.778561	0.27826	0.919176	0.908619	0.864111	0.938372	-0.475727
cg03231199	0.0442985	0.222642	0.209446	0.329953	0.477884	0.352988	0.341255	0.243973	0.0722864	0.184072	0.76258	0.677462	0.41638	0.918441	-0.486713
cg22045878	0.109165	0.0886878	0.200628	0.518063	0.746742	0.0740671	0.0758254	0.246945	0.190457	0.175368	0.499661	0.545157	0.363668	0.962468	-0.339497
cg26296781	0.0324758	0.102614	0.0598279	0.708989	0.788911	0.0699336	0.194415	0.671593	0.0579719	0.10004	0.699603	0.559673	0.438546	0.908776	-0.528311
cg10660319	0.0813304	0.262802	0.20453	0.149271	0.417847	0.212277	0.635748	0.251631	0.0859616	0.233334	0.791728	0.594094	0.0942586	0.956541	-0.470106
cg14580085	0.114808	0.281734	0.26179	0.41021	0.274238	0.266624	0.290633	0.260431	0.487122	0.260424	0.757686	0.783577	0.424964	0.922102	-0.5002
cg05545915	0.291996	0.348149	0.422407	0.503015	0.357484	0.228609	0.53148	0.206305	0.197972	0.258601	0.87968	0.759309	0.546623	0.936931	-0.499422
cg10923455	0.488767	0.295001	0.245136	0.626178	0.351859	0.329862	0.442273	0.252225	0.781193	0.319729	0.884115	0.864832	0.799105	0.930849	-0.533613
cg02684562	0.441087	0.199603	0.197497	0.418676	0.410041	0.237586	0.514873	0.365304	0.558709	0.353698	0.737169	0.657101	0.737746	0.569879	-0.309462
cg11907198	0.472808	0.578585	0.434108	0.585338	0.701493	0.181864	0.58791	0.362206	0.144189	0.347246	0.7535	0.816377	0.446634	0.946315	-0.33148
cg10944003	0.900171	0.348121	0.43059	0.50469	0.378728	0.42287	0.470964	0.271784	0.644713	0.46824	0.898864	0.879498	0.906447	0.913193	-0.45324
cg10177359	0.450806	0.133111	0.151801	0.662816	0.652917	0.319737	0.404215	0.452488	0.639455	0.271645	0.713312	0.771958	0.620225	0.899692	-0.315125
cg03778647	0.0533266	0.395506	0.263713	0.540156	0.845648	0.595264	0.599336	0.550704	0.0466431	0.251812	0.755759	0.939652	0.657425	0.981305	-0.379874
cg27539963	0.536355	0.335771	0.364778	0.612601	0.408795	0.696676	0.600527	0.250123	0.701263	0.631799	0.917766	0.903672	0.872867	0.91601	-0.3414
cg00913556	0.851245	0.426344	0.490099	0.514039	0.428177	0.573824	0.486276	0.265075	0.57758	0.423548	0.905186	0.936101	0.94412	0.895543	-0.432456
cg23838211	0.0732413	0.144909	0.0436013	0.0564753	0.54158	0.0390713	0.390409	0.52425	0.0219698	0.200457	0.416064	0.459884	0.400673	0.947891	-0.328899
cg18723592	0.471559	0.22069	0.211306	0.53025	0.431434	0.364513	0.454829	0.313104	0.372264	0.33335	0.660475	0.725589	0.594892	0.823593	-0.324643
cg19339917	0.030459	0.265567	0.668497	0.373221	0.898942	0.0869094	0.524918	0.592813	0.0569441	0.287388	0.784055	0.754301	0.580382	0.924409	-0.438874
cg08368538	0.204771	0.475499	0.313531	0.619867	0.635918	0.329479	0.387008	0.410548	0.441767	0.209806	0.796182	0.830196	0.754026	0.684446	-0.376326
cg01475989	0.536645	0.247271	0.650613	0.931516	0.694374	0.509895	0.60859	0.53887	0.605571	0.455886	0.836298	0.918567	0.891256	0.874797	-0.310806
cg07236958	0.333382	0.199614	0.324956	0.743838	0.658059	0.333618	0.473745	0.543661	0.536728	0.283382	0.722079	0.747245	0.726866	0.70033	-0.320791
cg09082823	0.405007	0.271544	0.261392	0.660107	0.561628	0.408589	0.683508	0.279894	0.508744	0.390328	0.792033	0.801733	0.801463	0.8689	-0.3948
cg21642108	0.426365	0.17833	0.139584	0.475648	0.597736	0.0512599	0.295313	0.521416	0.0191525	0.2098	0.706422	0.559115	0.413325	0.969949	-0.380212
cg19086488	0.596933	0.33341	0.332646	0.561901	0.415361	0.541775	0.487836	0.257371	0.417729	0.436106	0.75554	0.772735	0.794489	0.787508	-0.353204
cg13743913	0.264036	0.29537	0.190086	0.542999	0.419893	0.174037	0.282381	0.25991	0.341746	0.136367	0.710784	0.736301	0.66191	0.493214	-0.413138
cg12510530	0.299153	0.104082	0.117794	0.557069	0.756101	0.373482	0.250331	0.514626	0.126061	0.141971	0.795404	0.777241	0.513276	0.972005	-0.511581
cg25813290	0.308156	0.241806	0.197253	0.666647	0.452449	0.254685	0.618193	0.186639	0.420599	0.191695	0.805716	0.692898	0.590165	0.953782	-0.467886
cg22807341	0.270083	0.264427	0.320938	0.573671	0.450918	0.357476	0.4566	0.271022	0.795215	0.277322	0.884206	0.843501	0.864392	0.920384	-0.535092
cg04196872	0.0243732	0.0947196	0.121517	0.242292	0.318558	0.0475389	0.0369707	0.13856	0.0482395	0.035576	0.521922	0.412415	0.151212	0.911703	-0.395689
cg03487391	0.0869666	0.0514194	0.0792504	0.589204	0.588713	0.0725654	0.0888132	0.634879	0.154613	0.184949	0.774142	0.837468	0.541681	0.971382	-0.684092
cg07216069	0.602025	0.659512	0.458174	0.722267	0.42667	0.379535	0.569377	0.242691	0.819931	0.541121	0.90135	0.846445	0.895979	0.933763	-0.343415
cg07799572	0.438759	0.243492	0.37252	0.501754	0.344406	0.290019	0.485608	0.252411	0.704265	0.330722	0.78729	0.806516	0.760444	0.912256	-0.43844
cg19628360	0.196494	0.268059	0.220146	0.748482	0.672261	0.161966	0.69505	0.25073	0.141064	0.104218	0.733966	0.748735	0.531104	0.977533	-0.505912
cg16863052	0.346462	0.149299	0.188443	0.421315	0.328676	0.309376	0.261928	0.164218	0.212047	0.582936	0.700244	0.777865	0.832419	0.802284	-0.504423
cg00866260	0.688675	0.280632	0.336154	0.649212	0.410309	0.349739	0.359928	0.273669	0.578722	0.384972	0.769932	0.801985	0.814992	0.768043	-0.413508
cg20872350	0.62772	0.32492	0.266204	0.507819	0.516299	0.273363	0.456274	0.327861	0.701393	0.446311	0.641337	0.726072	0.829566	0.910867	-0.326527
cg27058077	0.404136	0.249057	0.154999	0.53074	0.797437	0.611709	0.383086	0.655797	0.0648664	0.50579	0.782358	0.833432	0.676902	0.944979	-0.352932
cg02909765	0.666026	0.451886	0.467507	0.626743	0.437707	0.434398	0.606172	0.228963	0.484838	0.423132	0.906334	0.833687	0.773059	0.898745	-0.40652
cg24823296	0.740989	0.30995	0.389696	0.572238	0.355131	0.351783	0.386259	0.261345	0.738185	0.3493	0.787847	0.821608	0.791029	0.886736	-0.435623
cg13312397	0.525633	0.278866	0.327942	0.531783	0.572714	0.440457	0.618867	0.489491	0.855796	0.391866	0.861437	0.746034	0.859998	0.802409	-0.323641
cg25040418	0.43903	0.43814	0.302509	0.592279	0.4278	0.358599	0.591591	0.254556	0.89419	0.683912	0.870677	0.748447	0.834257	0.97042	-0.413883
cg22652934	0.132137	0.166717	0.0797689	0.441501	0.442772	0.0437277	0.0751125	0.296351	0.218086	0.312514	0.640772	0.539476	0.481848	0.816838	-0.397723
cg06461422	0.612652	0.29836	0.269769	0.567078	0.332311	0.405616	0.634536	0.248125	0.394867	0.266311	0.752808	0.730205	0.604408	0.907445	-0.377917
cg07790961	0.376966	0.251815	0.24696	0.529761	0.280603	0.252385	0.2415	0.23022	0.558253	0.29927	0.731679	0.689254	0.386553	0.883804	-0.443973
cg10120652	0.417249	0.35509	0.112534	0.698875	0.837928	0.230364	0.313948	0.359611	0.469068	0.179204	0.74828	0.795197	0.704272	0.947799	-0.414388
cg13250592	0.138055	0.239667	0.198522	0.6157	0.824189	0.187193	0.359449	0.373063	0.138871	0.29414	0.860636	0.751853	0.740386	0.977644	-0.539341
cg13780718	0.0577436	0.423288	0.151867	0.570841	0.64632	0.10486	0.101395	0.267353	0.29215	0.106026	0.846818	0.618759	0.198467	0.95958	-0.523178
cg02447471	0.646778	0.460444	0.534145	0.874334	0.664768	0.542448	0.749297	0.509924	0.658201	0.260597	0.880618	0.86541	0.95929	0.98334	-0.325341
cg06116549	0.378583	0.191982	0.265083	0.746259	0.844745	0.120762	0.370138	0.68071	0.426915	0.216347	0.732995	0.884603	0.703192	0.976237	-0.434439
cg05813166	0.0810885	0.191047	0.223455	0.407627	0.544283	0.113501	0.205824	0.328348	0.128838	0.135164	0.621123	0.466415	0.334348	0.894565	-0.345334
cg26203097	0.69433	0.298495	0.350777	0.569274	0.384801	0.354269	0.504035	0.31506	0.513524	0.374821	0.88413	0.920205	0.933473	0.931217	-0.5459
cg15784886	0.685731	0.299823	0.364474	0.81815	0.528393	0.515589	0.562231	0.362796	0.821277	0.445298	0.903577	0.906131	0.915974	0.934207	-0.389062
cg03223159	0.390044	0.249339	0.582701	0.691033	0.57152	0.306149	0.291738	0.239506	0.157808	0.361579	0.725702	0.712681	0.375939	0.944891	-0.385328
cg09732070	0.087747	0.381508	0.359598	0.641574	0.946522	0.124851	0.347233	0.882795	0.149455	0.405199	0.928299	0.950924	0.860099	0.972953	-0.569059
cg07496556	0.410731	0.371389	0.345293	0.601186	0.317295	0.366388	0.69746	0.241457	0.640365	0.416307	0.684725	0.756443	0.721177	0.935874	-0.34775
cg22248648	0.43413	0.265966	0.415873	0.531729	0.411632	0.399304	0.511634	0.313218	0.456307	0.248629	0.641878	0.72365	0.787537	0.87452	-0.341841
cg23324765	0.534496	0.169251	0.278912	0.575167	0.452874	0.497056	0.428351	0.271039	0.465862	0.284518	0.748888	0.814732	0.745227	0.910565	-0.341198
cg08760493	0.0584369	0.12865	0.175341	0.403469	0.854156	0.210976	0.492238	0.671812	0.126942	0.288213	0.831545	0.927961	0.689745	0.944427	-0.630158
cg16951074	0.702849	0.378882	0.327315	0.455303	0.648667	0.491117	0.743011	0.301264	0.255233	0.350589	0.954549	0.967929	0.945536	0.982999	-0.544146
cg24223637	0.478732	0.312213	0.339155	0.750002	0.523839	0.322362	0.454313	0.253938	0.704562	0.301465	0.906835	0.821317	0.895186	0.960921	-0.504276
cg10260093	0.386444	0.679084	0.48815	0.251827	0.754534	0.620617	0.703802	0.428975	0.293359	0.524701	0.934178	0.939105	0.858411	0.974066	-0.430216
cg04593396	0.523335	0.516021	0.230438	0.680745	0.811562	0.539807	0.855396	0.601116	0.366644	0.305213	0.923295	0.91517	0.942266	0.945027	-0.401209
cg08557675	0.573559	0.278022	0.609756	0.911055	0.739471	0.478855	0.652966	0.413434	0.658022	0.432995	0.902542	0.923053	0.870871	0.97816	-0.32114
cg01702055	0.0271056	0.311119	0.371382	0.534747	0.65709	0.0674066	0.204272	0.583176	0.0441417	0.562396	0.79047	0.722546	0.594797	0.948329	-0.415257
cg22239317	0.528726	0.404978	0.45393	0.476844	0.38608	0.414735	0.641456	0.316543	0.218368	0.511023	0.821223	0.799284	0.737504	0.945952	-0.375921
cg18554965	0.569563	0.232375	0.441903	0.825811	0.747455	0.611904	0.489347	0.282094	0.697994	0.245164	0.925628	0.899412	0.799537	0.970833	-0.383065
cg19916364	0.0682473	0.153265	0.173888	0.604859	0.680585	0.170381	0.179829	0.237035	0.0862341	0.1022	0.617697	0.572643	0.41561	0.764462	-0.423036
cg23362853	0.173499	0.257847	0.394247	0.568247	0.5432	0.489143	0.454539	0.258175	0.107465	0.359161	0.806869	0.700593	0.387582	0.989542	-0.377027
[truncated: 9,851 more rows]
