# Supplementary material for: Global RNA Expression and DNA Methylation Patterns in Primary Anaplastic Thyroid Cancer
Source: Cancers (Basel). 2020 Mar 13;12(3):680. doi: 10.3390/cancers12030680 (PMC7140095; doi:10.3390/cancers12030680)
Supplement: Supplementary file 1 [file cancers-12-00680-s001.zip › cancers-724410 - supplementary - proof/Supplementary Table 6.xlsx]

## Sheet: Sheet1
Supplementary Table 6. Genes displaying increased expression and hypomethylated CpG sites in their promoters in anaplastic thyroid cancer
Gene	Fold change(RNAseq)	RNAseq P value	RNAseq_FDR value	Hypomethylated CpG site	Hypo CpG Function	Total number of CpG for gene
NACA2	8.57256	4.43351e-15	2.81277e-12	cg06646715	TSS1500	12
MMP1	8.92891	1.87205e-14	6.43591e-12	cg14543953	TSS200	6
PLXNA1	2.03417	1.3579e-12	3.23538e-10	cg00416162	TSS1500	32
RFX8	5.2482	7.52782e-12	1.28263e-09	cg27510024	TSS1500	21
SPOCD1	6.63294	1.0808e-10	1.23932e-08	cg21470589	TSS1500	21
CXCL8	7.67605	4.76459e-10	4.11454e-08	cg12447051;cg22697359	TSS200;TSS200	4
GJB2	5.26917	7.74421e-10	7.22439e-08	cg24425972	5'UTR	25
CD68	4.98371	9.33546e-10	9.01655e-08	cg21748789	TSS200	7
ABL2	1.55975	1.70418e-09	1.18606e-07	cg12093229;cg17304808	3'UTR;TSS200	25
MTHFD1L	1.76901	1.90582e-09	1.70828e-07	cg00791074	TSS1500	43
PPRC1	1.20757	2.60523e-09	2.22335e-07	cg12684037	TSS200	21
NDC1	1.56448	2.99418e-09	1.92357e-07	cg02696430	TSS1500	4
TRIP13	4.75319	3.04182e-09	2.30542e-07	cg12705693	Island	33
TRIM59	3.67165	4.07203e-09	2.52678e-07	cg22064048	TSS1500	18
IL31RA	6.97312	7.42565e-09	6.07208e-07	cg16762048	5'UTR	11
KIF23	3.71585	1.16537e-08	7.33472e-07	cg19651642	TSS1500	31
MYPN	8.43486	2.91148e-08	2.04393e-06	cg23810370	TSS1500	13
MPP3	2.49519	5.41591e-08	2.64041e-06	cg24359231	TSS1500	18
MMP13	9.22044	9.98366e-08	4.5323e-06	cg02498544	TSS200	9
SLC20A1	3.69051	1.94841e-07	8.95671e-06	cg21086293	TSS1500	23
CORO1C	2.18181	2.30329e-07	8.98719e-06	cg08131499	TSS1500	45
ASAP1	1.76121	2.36879e-07	8.66289e-06	cg16251054	TSS1500	40
TRIM9	3.95368	6.34676e-07	2.89264e-05	cg08557675	TSS1500	32
PRB1	3.67409	7.45784e-07	3.29885e-05	cg27345534	TSS1500	2
DEPDC1	3.79902	1.07131e-06	4.3195e-05	cg19916364	TSS1500	20
KCNQ3	4.2645	1.10422e-06	3.35814e-05	cg13545818;cg19863562	TSS1500;TSS1500	24
SHISA5	1.07898	1.36803e-06	4.23938e-05	cg09216216	TSS1500	23
NHSL1	1.97761	1.40326e-06	4.44458e-05	cg17996092	TSS1500	31
RCC1	1.69715	1.93958e-06	4.62549e-05	cg25596287;cg02781614	TSS1500;TSS1500	34
KNTC1	2.22306	2.0459e-06	5.86153e-05	cg25204200	TSS1500	28
ACTN2	6.41506	2.2506e-06	5.65071e-05	cg19605359	5'UTR	26
ADCY10	3.50295	2.64137e-06	6.91207e-05	cg04933176	ExonBnd	17
LAMB3	4.66452	3.26156e-06	9.3044e-05	cg25981106	5'UTR	20
TLR2	3.42352	4.18237e-06	8.46047e-05	cg01249659	TSS1500	12
CSNK1E	1.71283	4.21348e-06	0.000110539	cg07313319;cg19781870;cg26449680	TSS1500;TSS200;TSS200	26
TREM1	4.53013	4.35073e-06	9.40697e-05	cg18505453	TSS1500	6
SMC4	1.94484	4.50778e-06	0.000100565	cg14322760;cg12785694	ExonBnd;TSS200	45
DCBLD2	2.44012	4.81409e-06	0.000105345	cg09444863	TSS1500	26
ENO1	2.13212	6.71306e-06	0.000129796	cg26215543	5'UTR	31
TROAP	3.49993	7.31264e-06	0.000141435	cg24660715	TSS200	18
C18orf54	2.65512	9.0263e-06	0.000184138	cg14331670	5'UTR	20
ARNTL2	3.64632	9.33237e-06	0.000194346	cg26165146	TSS1500	15
MTOR	0.715582	1.58392e-05	0.000271408	cg16520348	TSS200	56
RNF145	1.06887	1.6784e-05	0.000275654	cg15740243	TSS1500	29
AMPD2	1.09784	1.69631e-05	0.000281709	cg17036469	TSS1500	60
AHNAK2	3.98046	2.07165e-05	0.000412302	cg11138227	TSS200	23
CCDC88A	1.71306	2.83995e-05	0.000532624	cg27317471	TSS1500	24
TOP3A	1.32214	3.00158e-05	0.000412402	cg25022205	ExonBnd	28
GPR84	3.22429	3.60123e-05	0.000758107	cg01324474	TSS1500	6
HEATR1	0.918738	3.79921e-05	0.000644558	cg11661454;cg00620801	3'UTR;3'UTR	22
RAI14	1.90327	4.06284e-05	0.000555196	cg14297504	TSS200	47
PABPC4	1.37136	4.37796e-05	0.000620369	cg11742479	3'UTR	41
CLEC7A	3.18251	4.63385e-05	0.000585734	cg20896049	TSS1500	5
CSF3R	3.47434	4.84893e-05	0.000751905	cg11497147	5'UTR	30
SH3BP2	1.83592	5.54452e-05	0.000873526	cg26759036	1stExon	54
CSMD2	4.49245	5.69561e-05	0.000817142	cg25356743;cg18327772	TSS1500;TSS1500	86
TRIM3	1.35459	5.96749e-05	0.00103092	cg19297718	TSS1500	35
CLIP2	2.22643	8.63787e-05	0.00105927	cg21965723	TSS200	30
RAB6C	3.33745	9.19359e-05	0.00120331	cg05815430	TSS1500	12
TNFRSF10B	1.68456	9.43743e-05	0.00115347	cg06244990	TSS1500	23
HAS2	2.4547	9.9208e-05	0.00128413	cg13192836	5'UTR	25
IBSP	8.62992	0.000102537	0.00119285	cg07551216	TSS1500	7
KRT6B	11.4617	0.000107093	0.00135396	cg13221107	TSS200	5
TM4SF19	3.95961	0.000107105	0.00163162	cg13314965	TSS1500	12
RND3	2.33225	0.000120037	0.0012509	cg19907358	TSS200	22
CACNA2D4	3.41209	0.000132026	0.00159297	cg27073918	TSS200	74
TAGLN2	1.70179	0.000160334	0.00193485	cg16107628	5'UTR	27
DST	2.00238	0.0001666	0.00192321	cg18082626	TSS200	65
S100A10	2.87238	0.000183923	0.00189124	cg06698332	TSS1500	17
STRA6	4.61606	0.000205403	0.00238594	cg02051878	TSS1500	42
NTM	3.16838	0.000215976	0.00298505	cg06503346;cg26931115;cg05079547	TSS200;TSS1500;TSS1500	85
FAM193B	1.18803	0.000217821	0.00200223	cg24185998	TSS200	32
TYK2	1.06002	0.000238145	0.0027583	cg25395945;cg18611797	5'UTR;5'UTR	38
GBE1	1.06104	0.000247788	0.0023697	cg05858074	TSS1500	27
RBFOX1	5.0499	0.000250211	0.00343385	cg02674997	5'UTR	42
CALB1	4.54747	0.000252757	0.00351659	cg24928106	TSS1500	11
KIF4B	2.7331	0.000256264	0.00267267	cg02586423;cg11670670;cg11365072	TSS1500;TSS1500;TSS1500	7
MMP19	1.58852	0.000256922	0.00269118	cg17865265	TSS200	11
CCT6A	0.861624	0.000298352	0.00299927	cg23839680	TSS1500	37
MYO1B	1.58767	0.000299161	0.00283468	cg06732736;cg09447839	5'UTR;5'UTR	39
CSMD3	5.43542	0.000335123	0.00328008	cg19561729;cg23773384;cg07599507	TSS1500;TSS1500;TSS200	44
GPR97	2.40512	0.00037073	0.00320366	cg08688501	TSS1500	6
TNFAIP6	3.25307	0.000378682	0.00358879	cg01942558	TSS200	6
HORMAD1	4.22814	0.000387716	0.00367797	cg14750231	TSS1500	7
CBFB	0.852896	0.000460172	0.00388527	cg07560882	TSS200	17
NTSR1	6.9805	0.00047895	0.00571067	cg15573953	TSS200	18
TTC37	0.652836	0.000527781	0.00442274	cg07003334	TSS200	31
ABCA12	2.42582	0.000541925	0.0048773	cg17546605	TSS200	12
LY6K	4.98494	0.000581176	0.00501078	cg24023258	TSS1500	19
LIMK1	1.28114	0.00059571	0.00472982	cg03557614	TSS200	33
ACACA	0.844343	0.000773068	0.00561858	cg24914818	5'UTR	51
HRH1	2.67919	0.00082843	0.00665497	cg09492975;cg17660833	TSS200;5'UTR	32
OR10A2	4.2154	0.000902576	0.0070473	cg06461981	TSS1500	5
MTSS1	1.97027	0.00100458	0.00834878	cg00577164	5'UTR	111
FHOD3	1.98435	0.00114849	0.00885661	cg25720366	TSS200	15
GLO1	1.19855	0.00119049	0.00795512	cg07169296	TSS1500	16
RAB31	1.29248	0.00119556	0.00798067	cg20355084	TSS200	22
IGF2BP2	2.1739	0.00119915	0.00881161	cg12934184	5'UTR	41
IL1R2	2.66084	0.00124477	0.00963223	cg21603144	TSS200	23
SPIRE1	1.00804	0.00133754	0.00698918	cg08164476	TSS200	25
NEIL3	2.93275	0.00134537	0.0102187	cg14022913	TSS1500	19
STK3	1.07492	0.00137528	0.00813443	cg04399192	TSS1500	22
KIAA1841	1.2066	0.00175068	0.0125479	cg24247939	TSS1500	16
ZWILCH	1.4924	0.00184592	0.0124759	cg13997780	TSS1500	19
GRIK1	2.32898	0.00186303	0.0124053	cg04818175	TSS200	36
VPS13B	0.809092	0.00204739	0.0151748	cg02693238	TSS1500	40
PDK1	1.57307	0.00215348	0.0101267	cg13462525	TSS1500	27
GLIS1	4.00288	0.00220213	0.0141138	cg00454274	TSS1500	9
OSBPL6	1.14871	0.00223106	0.0152472	cg18251859	3'UTR	27
AGTPBP1	0.907731	0.00225261	0.0131265	cg03579987	ExonBnd	22
NOTCH1	1.17366	0.00246819	0.0137574	cg02407308	TSS1500	42
PSMD2	1.14853	0.00257744	0.0142575	cg20824474	TSS200	24
DMXL2	1.44613	0.0026798	0.0155323	cg15878673	TSS200	23
ZNF404	1.73111	0.00283783	0.0171343	cg22920866	TSS1500	4
ROBO1	1.07292	0.00299597	0.0187444	cg26954859;cg27194219	TSS1500;TSS1500	39
FCAR	3.08683	0.00306582	0.0182051	cg05252264	1stExon	7
BCL10	0.999568	0.0032523	0.016502	cg06913958	TSS1500	17
BCAR3	1.85957	0.00345832	0.0208138	cg10546447	5'UTR	50
SIKE1	0.807076	0.00363798	0.0207462	cg20153160	TSS1500	14
CCRL2	2.54894	0.00376863	0.0193525	cg27455470	TSS1500	21
RC3H2	0.697189	0.00382805	0.0225971	cg04314715	TSS200	20
HIF1A	0.92283	0.00382858	0.0193065	cg04132713	TSS200	29
SCEL	4.7975	0.00387662	0.0228044	cg27148047	TSS1500	7
PLEKHG4	2.13025	0.00412591	0.0191465	cg01130092	TSS1500	23
CA12	2.47456	0.00435907	0.0203626	cg25760102	TSS1500	21
ANXA11	0.421483	0.00469194	0.027418	cg03414757	TSS1500	29
WDR81	1.40156	0.00473469	0.0217011	cg09433910	TSS1500	59
KCNMA1	2.21481	0.00485184	0.0269076	cg19483581;cg04308589	TSS1500;TSS1500	59
AMPD3	1.34271	0.00496634	0.0220777	cg09580798	5'UTR	41
RIMS2	2.7904	0.00507821	0.0271265	cg01156508;cg09341389;cg17303577;cg23568361	TSS200;TSS1500;5'UTR;TSS1500	38
ARHGAP21	1.10415	0.00523524	0.025863	cg22753919	TSS1500	26
MFAP2	2.76378	0.00551396	0.0284767	cg04875062;cg19306948	5'UTR;TSS1500	21
ATP13A2	0.564901	0.00575296	0.0273122	cg19934703	TSS200	35
VOPP1	1.03045	0.00578564	0.0268382	cg23654401	5'UTR	49
RRM1	0.802691	0.00591343	0.0312111	cg04713098	ExonBnd	24
SIGLEC12	3.50481	0.00601606	0.0266747	cg14953197;cg12013571	TSS1500;TSS1500	12
PANK2	0.707663	0.00610109	0.0319364	cg05644028	TSS1500	30
MGAT5B	2.84266	0.00619284	0.0310737	cg05514299;cg23649555;cg26535871;cg23838005	TSS200;TSS200;TSS1500;TSS200	41
SLC6A6	0.973157	0.00636925	0.0317008	cg15454698	5'UTR	13
MARK3	0.683785	0.00658967	0.0325237	cg06880335	TSS1500	37
PITPNM2	0.695789	0.00704163	0.0435046	cg13155891	5'UTR	30
DENND3	1.25499	0.00707927	0.0313844	cg26824564	5'UTR	61
HSF1	1.22624	0.00758082	0.0394044	cg15282743	TSS1500	32
NPLOC4	0.785439	0.00783351	0.0385446	cg12978798	TSS1500	41
NREP	1.02817	0.00796652	0.037973	cg19476312	TSS1500	20
ZGRF1	1.42105	0.00842197	0.0354312	cg02750308	TSS1500	9
TCOF1	1.02733	0.00852002	0.0373438	cg03255140	TSS1500	21
PDS5A	0.538723	0.00886781	0.0363702	cg15145239	TSS1500	18
NTNG2	2.25214	0.00934969	0.0425215	cg07085152	TSS1500	24
ODF2L	0.984119	0.00979799	0.0367599	cg15332264	TSS200	19
ANKRD22	4.28866	0.0101716	0.0453656	cg03249630	TSS200	16
NRBP1	0.876376	0.0102712	0.0457212	cg25828097	ExonBnd	23
MGAM	2.00369	0.010342	0.0459939	cg01013857;cg07591270	TSS200;TSS1500	13
OAS3	1.86742	0.0104177	0.0429787	cg22447989	TSS1500	16
DNAH17	1.4563	0.0106008	0.0466385	cg19859994	TSS1500	25
RASSF3	1.01266	0.0106322	0.0469902	cg16098340	TSS1500	19
S100A8	2.35759	0.0109106	0.0476773	cg20070090;cg20557469	5'UTR;TSS200	7
NEK3	1.11373	0.0110157	0.047964	cg17662639	5'UTR	23
PHACTR1	2.48412	0.0114237	0.0363799	cg24132146;cg24639176	TSS1500;TSS1500	55
STARD9	1.47231	0.011654	0.0543121	cg22630754	TSS1500	21
SEMA5A	1.83128	0.0120404	0.0532717	cg03670384	5'UTR	31
VEPH1	2.22877	0.0120787	0.054472	cg08233909	TSS200	44
MEI1	3.32834	0.0124396	0.0525271	cg01945491	TSS1500	31
PTK2	0.842861	0.0133345	0.0496397	cg07891862;cg27561290;cg12107185	TSS200;TSS200;TSS1500	71
SCHIP1	1.96453	0.0134829	0.072902	cg15355590	TSS1500	42
IFRD1	0.695735	0.013756	0.0611543	cg19724567	TSS200	33
CDH17	2.8406	0.0144097	0.074919	cg08018007	TSS200	15
PPP3R1	0.813706	0.0144362	0.0617657	cg01878805	TSS1500	17
IL18RAP	2.1871	0.015737	0.0621138	cg18156583;cg21972222	TSS200;5'UTR	18
SPTA1	3.29639	0.0159226	0.0551262	cg14275423;cg22730004	1stExon;TSS1500	10
AXL	1.30687	0.0159477	0.0653039	cg07493436	TSS1500	14
SEMA3C	1.47738	0.0165364	0.0482692	cg06091474	TSS1500	16
PLD1	0.874661	0.0170855	0.0606379	cg02937055;cg07560922;cg14000730	5'UTR;TSS1500;TSS1500	24
C15orf41	0.75969	0.0181019	0.0904269	cg04514463	TSS200	36
MAPK7	0.994264	0.0186375	0.0705168	cg13291666	TSS1500	23
MYBPC1	6.0278	0.0187059	0.0706685	cg12151015;cg12159992;cg24528578	TSS200;TSS200;TSS1500	23
HACE1	0.719251	0.0189605	0.0610216	cg15495906	ExonBnd	25
F3	1.60237	0.0202976	0.0688132	cg24061914	TSS1500	15
HEATR3	0.91948	0.0207351	0.0759709	cg01375693	TSS1500	19
TRIM36	1.90953	0.0211867	0.0771394	cg15693415	TSS1500	38
STAT2	0.850899	0.0215274	0.0782008	cg02855201	TSS1500	25
MICALL1	0.988349	0.0250514	0.0801545	cg20234667;cg14524764	TSS1500;TSS1500	20
BAALC	2.77432	0.025639	0.0887495	cg17800669	3'UTR	30
EPSTI1	1.62593	0.0259726	0.0896256	cg02432272	TSS200	16
ANO6	0.840521	0.0260645	0.0898784	cg01790771	TSS1500	27
MCC	0.970766	0.0260827	0.0755646	cg18360579	TSS1500	56
AK5	2.51284	0.0273146	0.0941847	cg21487631	TSS200	35
MMADHC	0.42255	0.0287719	0.0963455	cg00486525	TSS1500	19
AMPH	1.68692	0.03021	0.0842261	cg02050512	TSS1500	28
ITGAM	1.61175	0.0331037	0.0928552	cg04790252	TSS200	23
RASSF8	1.02852	0.0419724	0.0947141	cg22647260	TSS1500	37
