# Supplementary material for: Global RNA Expression and DNA Methylation Patterns in Primary Anaplastic Thyroid Cancer
Source: Cancers (Basel). 2020 Mar 13;12(3):680. doi: 10.3390/cancers12030680 (PMC7140095; doi:10.3390/cancers12030680)
Supplement: Supplementary file 1 [file cancers-12-00680-s001.zip › cancers-724410 - supplementary - proof/Supplementary Table 7.xlsx]

## Sheet: Sheet1
Supplementary Table 7. DAVID pathway analysis of genes displaying increased expression and hypermethylated CpG sites in their promotors in anaplastic thyroid cancer
Annotation Cluster 1	Enrichment Score: 3.236686908853292
Category	Term	Count	%	PValue	Genes	List Total	Pop Hits	Pop Total	Fold Enrichment	Bonferroni	Benjamini	FDR
GOTERM_BP_FAT	GO:0007155~cell adhesion	19	10.21505376344086	2.684740153025361E-4	DCBLD2, IBSP, MTSS1, MYBPC1, ACTN2, SIGLEC12, ITGAM, SEMA5A, RND3, TNFAIP6, LAMB3, CDH17, ROBO1, TROAP, CSF3R, CLEC7A, ABL2, DST, NTM	139	700	13528	2.6416443987667013	0.2938933841438528	0.15969849705230965	0.43728930688594625
GOTERM_BP_FAT	GO:0022610~biological adhesion	19	10.21505376344086	2.7317194105152306E-4	DCBLD2, IBSP, MTSS1, MYBPC1, ACTN2, SIGLEC12, ITGAM, SEMA5A, RND3, TNFAIP6, LAMB3, CDH17, ROBO1, TROAP, CSF3R, CLEC7A, ABL2, DST, NTM	139	701	13528	2.6378760044745944	0.29818061898012094	0.1113274086680891	0.4449252631057665
SP_PIR_KEYWORDS	cell adhesion	12	6.451612903225806	0.002658281241775173	IBSP, TNFAIP6, LAMB3, MYBPC1, CDH17, TROAP, CSF3R, SIGLEC12, ABL2, DST, NTM, ITGAM	186	422	19235	2.940681852927687	0.5126104611829709	0.063246963806873	3.439266281647335
Annotation Cluster 2	Enrichment Score: 3.141430133873121
Category	Term	Count	%	PValue	Genes	List Total	Pop Hits	Pop Total	Fold Enrichment	Bonferroni	Benjamini	FDR
GOTERM_MF_FAT	GO:0003779~actin binding	13	6.989247311827956	1.2086299678243229E-4	KCNMA1, CORO1C, MTSS1, PHACTR1, CCDC88A, MYO1B, MYBPC1, MYPN, FHOD3, SPIRE1, ACTN2, SPTA1, DST	133	326	12983	3.8926841643987267	0.03863748877603057	0.03863748877603057	0.1634314378829771
SP_PIR_KEYWORDS	actin-binding	11	5.913978494623656	1.4423691598933587E-4	CORO1C, MTSS1, PHACTR1, MYBPC1, MYO1B, MYPN, FHOD3, SPIRE1, ACTN2, SPTA1, DST	186	247	19235	4.605480823647207	0.03819810143138025	0.005548375757224777	0.18947875866330843
GOTERM_MF_FAT	GO:0008092~cytoskeletal protein binding	14	7.526881720430108	0.001854977819542602	KCNMA1, PHACTR1, MTSS1, CCDC88A, MYBPC1, MYO1B, SPIRE1, ACTN2, CORO1C, MYPN, FHOD3, CLIP2, SPTA1, DST	133	504	12983	2.7115705931495406	0.45408082067314826	0.05873299510381946	2.481238288124765
GOTERM_CC_FAT	GO:0015629~actin cytoskeleton	9	4.838709677419355	0.008405643315894232	CORO1C, MTSS1, MYBPC1, MYO1B, ACTN2, SPTA1, ABL2, DST, AMPH	138	269	12782	3.098917084208825	0.8425451015756336	0.3700747108212249	10.180869306679607
Annotation Cluster 3	Enrichment Score: 2.528545305793736
Category	Term	Count	%	PValue	Genes	List Total	Pop Hits	Pop Total	Fold Enrichment	Bonferroni	Benjamini	FDR
SP_PIR_KEYWORDS	cytoskeleton	19	10.21505376344086	4.4130304618295004E-5	KIF23, KIF4B, MTSS1, S100A8, DNAH17, KNTC1, RAI14, SPIRE1, MICALL1, AMPH, ARHGAP21, TRIM36, ANXA11, FHOD3, CLIP2, SPTA1, ADCY10, ABL2, DST	186	636	19235	3.0894113072293234	0.01184473736517555	0.0019839369178404898	0.05800762296431783
GOTERM_CC_FAT	GO:0005856~cytoskeleton	28	15.053763440860216	0.0014075878039513173	KIF23, MTSS1, KIF4B, KRT6B, MYBPC1, DNAH17, KNTC1, IGF2BP2, AMPH, ARHGAP21, PTK2, ADCY10, MYO1B, RAI14, SPIRE1, ACTN2, SCEL, MICALL1, RASSF3, TYK2, CORO1C, TRIM36, ANXA11, FHOD3, CLIP2, SPTA1, ABL2, DST	138	1381	12782	1.8779502355990725	0.26543653809216206	0.26543653809216206	1.7757656764197938
GOTERM_CC_FAT	GO:0043232~intracellular non-membrane-bounded organelle	38	20.43010752688172	0.035180594827815256	KIF23, KIF4B, MTSS1, KRT6B, MYBPC1, DNAH17, GLIS1, TCOF1, KNTC1, IGF2BP2, RCC1, AMPH, ARHGAP21, PTK2, HSF1, ADCY10, ZWILCH, PDS5A, MYO1B, RAI14, SPIRE1, ACTN2, HEATR1, SCEL, SMC4, MICALL1, RASSF3, TYK2, CORO1C, TRIM36, HIF1A, ANXA11, FHOD3, TOP3A, CLIP2, SPTA1, ABL2, DST	138	2596	12782	1.3558093834438714	0.999607643805892	0.6738758723197713	36.590759744448754
GOTERM_CC_FAT	GO:0043228~non-membrane-bounded organelle	38	20.43010752688172	0.035180594827815256	KIF23, KIF4B, MTSS1, KRT6B, MYBPC1, DNAH17, GLIS1, TCOF1, KNTC1, IGF2BP2, RCC1, AMPH, ARHGAP21, PTK2, HSF1, ADCY10, ZWILCH, PDS5A, MYO1B, RAI14, SPIRE1, ACTN2, HEATR1, SCEL, SMC4, MICALL1, RASSF3, TYK2, CORO1C, TRIM36, HIF1A, ANXA11, FHOD3, TOP3A, CLIP2, SPTA1, ABL2, DST	138	2596	12782	1.3558093834438714	0.999607643805892	0.6738758723197713	36.590759744448754
Annotation Cluster 4	Enrichment Score: 1.8428900076757702
Category	Term	Count	%	PValue	Genes	List Total	Pop Hits	Pop Total	Fold Enrichment	Bonferroni	Benjamini	FDR
SP_PIR_KEYWORDS	atp-binding	30	16.129032258064516	2.6939799938792948E-5	KIF23, KIF4B, NEK3, DNAH17, OAS3, MTHFD1L, PTK2, STARD9, ADCY10, TRIP13, ABCA12, PDK1, LIMK1, MYO1B, ACACA, AXL, AK5, CCT6A, MARK3, ATP13A2, STK3, SMC4, TYK2, PANK2, CSNK1E, RRM1, TOP3A, MTOR, MAPK7, ABL2	186	1326	19235	2.3396827713715758	0.007247453584150021	0.0014537111292031168	0.03541504969608589
GOTERM_MF_FAT	GO:0005524~ATP binding	31	16.666666666666664	1.462627173000906E-4	KIF23, KIF4B, NRBP1, NEK3, DNAH17, OAS3, MTHFD1L, PTK2, STARD9, ADCY10, TRIP13, ABCA12, PDK1, LIMK1, MYO1B, ACACA, AXL, AK5, CCT6A, MARK3, ATP13A2, STK3, SMC4, TYK2, PANK2, CSNK1E, RRM1, TOP3A, MTOR, MAPK7, ABL2	133	1477	12983	2.0488238198746695	0.0465660554879328	0.023560578165717883	0.19774557433875906
SP_PIR_KEYWORDS	nucleotide-binding	33	17.741935483870968	1.5058021636052562E-4	KIF23, KIF4B, NEK3, DNAH17, OAS3, MTHFD1L, PTK2, STARD9, ADCY10, RAB6C, TRIP13, ABCA12, PDK1, LIMK1, MYO1B, ACACA, AXL, AK5, CCT6A, MARK3, ATP13A2, STK3, SMC4, TYK2, RND3, RAB31, PANK2, CSNK1E, RRM1, TOP3A, MTOR, MAPK7, ABL2	186	1686	19235	2.0241170167986837	0.039844203598098704	0.005069571099482917	0.19780410030092455
GOTERM_MF_FAT	GO:0032559~adenyl ribonucleotide binding	31	16.666666666666664	1.8585383192448455E-4	KIF23, KIF4B, NRBP1, NEK3, DNAH17, OAS3, MTHFD1L, PTK2, STARD9, ADCY10, TRIP13, ABCA12, PDK1, LIMK1, MYO1B, ACACA, AXL, AK5, CCT6A, MARK3, ATP13A2, STK3, SMC4, TYK2, PANK2, CSNK1E, RRM1, TOP3A, MTOR, MAPK7, ABL2	133	1497	12983	2.0214514241515613	0.0587946897954148	0.019995380347826552	0.25121000887048384
GOTERM_MF_FAT	GO:0030554~adenyl nucleotide binding	31	16.666666666666664	4.585740912431177E-4	KIF23, KIF4B, NRBP1, NEK3, DNAH17, OAS3, MTHFD1L, PTK2, STARD9, ADCY10, TRIP13, ABCA12, PDK1, LIMK1, MYO1B, ACACA, AXL, AK5, CCT6A, MARK3, ATP13A2, STK3, SMC4, TYK2, PANK2, CSNK1E, RRM1, TOP3A, MTOR, MAPK7, ABL2	133	1577	12983	1.9189047444228835	0.13888691484035898	0.03669226579120899	0.6187754944489421
GOTERM_MF_FAT	GO:0001883~purine nucleoside binding	31	16.666666666666664	5.915675618909132E-4	KIF23, KIF4B, NRBP1, NEK3, DNAH17, OAS3, MTHFD1L, PTK2, STARD9, ADCY10, TRIP13, ABCA12, PDK1, LIMK1, MYO1B, ACACA, AXL, AK5, CCT6A, MARK3, ATP13A2, STK3, SMC4, TYK2, PANK2, CSNK1E, RRM1, TOP3A, MTOR, MAPK7, ABL2	133	1601	12983	1.8901391517519595	0.1754422441478316	0.03784682746104828	0.7975653761807755
GOTERM_MF_FAT	GO:0032555~purine ribonucleotide binding	34	18.27956989247312	6.222233393059473E-4	KIF23, KIF4B, NRBP1, NEK3, DNAH17, OAS3, MTHFD1L, PTK2, STARD9, ADCY10, RAB6C, TRIP13, ABCA12, PDK1, LIMK1, MYO1B, ACACA, AXL, AK5, CCT6A, MARK3, ATP13A2, STK3, SMC4, TYK2, RND3, RAB31, PANK2, CSNK1E, RRM1, TOP3A, MTOR, MAPK7, ABL2	133	1836	12983	1.80771372876636	0.18364661032899243	0.0332525540248666	0.8387352284310312
GOTERM_MF_FAT	GO:0032553~ribonucleotide binding	34	18.27956989247312	6.222233393059473E-4	KIF23, KIF4B, NRBP1, NEK3, DNAH17, OAS3, MTHFD1L, PTK2, STARD9, ADCY10, RAB6C, TRIP13, ABCA12, PDK1, LIMK1, MYO1B, ACACA, AXL, AK5, CCT6A, MARK3, ATP13A2, STK3, SMC4, TYK2, RND3, RAB31, PANK2, CSNK1E, RRM1, TOP3A, MTOR, MAPK7, ABL2	133	1836	12983	1.80771372876636	0.18364661032899243	0.0332525540248666	0.8387352284310312
GOTERM_MF_FAT	GO:0001882~nucleoside binding	31	16.666666666666664	6.632139690332527E-4	KIF23, KIF4B, NRBP1, NEK3, DNAH17, OAS3, MTHFD1L, PTK2, STARD9, ADCY10, TRIP13, ABCA12, PDK1, LIMK1, MYO1B, ACACA, AXL, AK5, CCT6A, MARK3, ATP13A2, STK3, SMC4, TYK2, PANK2, CSNK1E, RRM1, TOP3A, MTOR, MAPK7, ABL2	133	1612	12983	1.8772411798727586	0.1944898548703563	0.0304246325069909	0.8937597746475956
GOTERM_MF_FAT	GO:0017076~purine nucleotide binding	34	18.27956989247312	0.0013360323495744206	KIF23, KIF4B, NRBP1, NEK3, DNAH17, OAS3, MTHFD1L, PTK2, STARD9, ADCY10, RAB6C, TRIP13, ABCA12, PDK1, LIMK1, MYO1B, ACACA, AXL, AK5, CCT6A, MARK3, ATP13A2, STK3, SMC4, TYK2, RND3, RAB31, PANK2, CSNK1E, RRM1, TOP3A, MTOR, MAPK7, ABL2	133	1918	12983	1.7304287831152436	0.35327735668153004	0.05302228633371486	1.7928986745137876
GOTERM_MF_FAT	GO:0000166~nucleotide binding	38	20.43010752688172	0.0013955034619820377	KIF23, KIF4B, NRBP1, NEK3, DNAH17, PABPC4, OAS3, IGF2BP2, MTHFD1L, ODF2L, PTK2, STARD9, ADCY10, RAB6C, ABCA12, TRIP13, PDK1, LIMK1, MYO1B, AXL, ACACA, AK5, CCT6A, MARK3, ATP13A2, STK3, SMC4, TYK2, RND3, RAB31, PANK2, CSNK1E, RRM1, PPRC1, TOP3A, MTOR, MAPK7, ABL2	133	2245	12983	1.6523067133312122	0.36571180102044243	0.04932549349780324	1.8720099976987203
UP_SEQ_FEATURE	nucleotide phosphate-binding region:ATP	20	10.75268817204301	0.0025447671784810124	KIF23, PDK1, KIF4B, NEK3, LIMK1, DNAH17, ACACA, AXL, AK5, MARK3, MTHFD1L, STK3, SMC4, TYK2, PTK2, CSNK1E, STARD9, MAPK7, ABL2, TRIP13	186	962	19113	2.1363422976326203	0.8902033424981209	0.3571378982098684	3.875428392852831
SP_PIR_KEYWORDS	kinase	14	7.526881720430108	0.01587297208563998	PDK1, NEK3, LIMK1, AXL, AK5, MARK3, STK3, TYK2, PTK2, PANK2, CSNK1E, MAPK7, MTOR, ABL2	186	688	19235	2.1043542135533886	0.9867011824039739	0.2366243297201721	18.971906352606094
GOTERM_BP_FAT	GO:0006468~protein amino acid phosphorylation	14	7.526881720430108	0.018740013102459367	PDK1, NRBP1, NEK3, LIMK1, AXL, MARK3, STK3, TYK2, PTK2, HSF1, CSNK1E, MAPK7, MTOR, ABL2	139	667	13528	2.0427771725647967	0.9999999999775001	0.688856326850878	26.56481886526949
GOTERM_MF_FAT	GO:0004672~protein kinase activity	13	6.989247311827956	0.02050846663835413	PDK1, TYK2, PTK2, NRBP1, NEK3, LIMK1, CSNK1E, AXL, MTOR, MAPK7, MARK3, ABL2, STK3	133	606	12983	2.09408422045212	0.9988352740594986	0.4304673245081744	24.452738617553614
INTERPRO	IPR000719:Protein kinase, core	11	5.913978494623656	0.021875359434712943	TYK2, PTK2, NRBP1, NEK3, LIMK1, CSNK1E, AXL, MAPK7, MARK3, ABL2, STK3	168	476	16659	2.291529111644658	0.9999191036281015	0.6102439148327683	26.75291910191917
INTERPRO	IPR001245:Tyrosine protein kinase	5	2.6881720430107525	0.03099284230000368	TYK2, PTK2, LIMK1, AXL, ABL2	168	118	16659	4.2017251815980625	0.9999985027455052	0.6435933347023381	35.799136034422055
UP_SEQ_FEATURE	binding site:ATP	11	5.913978494623656	0.03854607052882818	PDK1, TYK2, PTK2, NEK3, LIMK1, CSNK1E, AXL, MAPK7, MARK3, ABL2, STK3	186	542	19113	2.085495774312582	0.9999999999999984	0.8336589150276237	45.65202284154856
UP_SEQ_FEATURE	domain:Protein kinase	10	5.376344086021505	0.039297122543036335	PTK2, NRBP1, NEK3, LIMK1, CSNK1E, AXL, MAPK7, MARK3, ABL2, STK3	186	469	19113	2.191003507806589	0.9999999999999992	0.8089362903906755	46.30686699012351
INTERPRO	IPR017441:Protein kinase, ATP binding site	10	5.376344086021505	0.04004772496085958	TYK2, PTK2, NEK3, LIMK1, CSNK1E, AXL, MAPK7, MARK3, ABL2, STK3	168	455	16659	2.1793563579277864	0.9999999725623079	0.619890959629523	43.74658919109277
SMART	SM00219:TyrKc	5	2.6881720430107525	0.06095402241052931	TYK2, PTK2, LIMK1, AXL, ABL2	115	118	9079	3.3452468680913783	0.9989459350246681	0.5331176169091578	50.80407419154892
GOTERM_BP_FAT	GO:0016310~phosphorylation	14	7.526881720430108	0.06480851318078792	PDK1, NRBP1, NEK3, LIMK1, AXL, MARK3, STK3, TYK2, PTK2, HSF1, CSNK1E, MAPK7, MTOR, ABL2	139	800	13528	1.7031654676258994	1.0	0.8117426080547413	66.4993090797215
GOTERM_MF_FAT	GO:0004715~non-membrane spanning protein tyrosine kinase activity	3	1.6129032258064515	0.06504430280366388	TYK2, PTK2, ABL2	133	41	12983	7.142673757564643	0.9999999996994778	0.72465633367871	59.75277567555833
INTERPRO	IPR008266:Tyrosine protein kinase, active site	4	2.1505376344086025	0.07382411038247866	TYK2, PTK2, AXL, ABL2	168	97	16659	4.089101620029455	0.9999999999999936	0.7153669442278694	66.02317955630123
GOTERM_MF_FAT	GO:0004713~protein tyrosine kinase activity	5	2.6881720430107525	0.0891085457282715	TYK2, PTK2, NEK3, AXL, ABL2	133	166	12983	2.9402572696802247	0.9999999999999389	0.8155428093305426	71.71925367548448
SP_PIR_KEYWORDS	tyrosine-protein kinase	4	2.1505376344086025	0.09172309395800395	TYK2, PTK2, AXL, ABL2	186	111	19235	3.726629855662114	0.9999999999947647	0.5044285158939048	71.77410680375857
UP_SEQ_FEATURE	active site:Proton acceptor	11	5.913978494623656	0.10684396837605946	TYK2, PTK2, NEK3, CSNK1E, RRM1, AXL, MAPK7, MARK3, ABL2, STK3, ENO1	186	658	19113	1.7178399843121874	1.0	0.9658888355197136	82.67091260720612
GOTERM_BP_FAT	GO:0006796~phosphate metabolic process	15	8.064516129032258	0.1207982168397975	PDK1, NRBP1, NEK3, SLC20A1, LIMK1, AXL, MARK3, STK3, TYK2, PTK2, HSF1, CSNK1E, MTOR, MAPK7, ABL2	139	973	13528	1.5003659970276604	1.0	0.8822367117164122	87.76954986561019
GOTERM_BP_FAT	GO:0006793~phosphorus metabolic process	15	8.064516129032258	0.1207982168397975	PDK1, NRBP1, NEK3, SLC20A1, LIMK1, AXL, MARK3, STK3, TYK2, PTK2, HSF1, CSNK1E, MTOR, MAPK7, ABL2	139	973	13528	1.5003659970276604	1.0	0.8822367117164122	87.76954986561019
INTERPRO	IPR017442:Serine/threonine protein kinase-related	7	3.763440860215054	0.15261680545185352	NRBP1, NEK3, LIMK1, CSNK1E, MAPK7, MARK3, STK3	168	359	16659	1.9334958217270193	1.0	0.874430898789315	90.28005833275972
SP_PIR_KEYWORDS	transferase	18	9.67741935483871	0.18634011252749338	PDK1, MGAT5B, NEK3, LIMK1, AXL, OAS3, AK5, MARK3, STK3, TYK2, PTK2, PANK2, GBE1, CSNK1E, HAS2, MTOR, MAPK7, ABL2	186	1394	19235	1.335331142685241	1.0	0.6941397221759362	93.35507382818766
GOTERM_MF_FAT	GO:0004674~protein serine/threonine kinase activity	7	3.763440860215054	0.27296306714685153	NEK3, LIMK1, CSNK1E, MAPK7, MTOR, MARK3, STK3	133	430	12983	1.5891064871481027	1.0	0.9571110152800799	98.66173295861135
INTERPRO	IPR008271:Serine/threonine protein kinase, active site	6	3.225806451612903	0.28238992628235904	NEK3, LIMK1, CSNK1E, MAPK7, MARK3, STK3	168	354	16659	1.6806900726392249	1.0	0.9681839219964082	99.06349431749442
SP_PIR_KEYWORDS	serine/threonine-protein kinase	6	3.225806451612903	0.30480398393242153	NEK3, LIMK1, CSNK1E, MAPK7, MARK3, STK3	186	381	19235	1.6285665904665143	1.0	0.8430935368077455	99.16053378022848
INTERPRO	IPR002290:Serine/threonine protein kinase	4	2.1505376344086025	0.4820216776118883	NEK3, MAPK7, MARK3, STK3	168	259	16659	1.531439602868174	1.0	0.9967170830232277	99.99047869484184
SMART	SM00220:S_TKc	4	2.1505376344086025	0.6361792912334537	NEK3, MAPK7, MARK3, STK3	115	259	9079	1.219271445358402	1.0	0.9947422905129103	99.99888531027125
Annotation Cluster 5	Enrichment Score: 1.6929505914343483
Category	Term	Count	%	PValue	Genes	List Total	Pop Hits	Pop Total	Fold Enrichment	Bonferroni	Benjamini	FDR
INTERPRO	IPR008957:Fibronectin, type III-like fold	8	4.301075268817205	0.0025711937659295353	TRIM36, MYBPC1, TRIM9, ROBO1, F3, AXL, CSF3R, IL31RA	168	184	16659	4.311335403726708	0.6660416898362992	0.6660416898362992	3.558956423164128
INTERPRO	IPR003961:Fibronectin, type III	7	3.763440860215054	0.012352115625729352	TRIM36, MYBPC1, TRIM9, ROBO1, AXL, CSF3R, IL31RA	168	190	16659	3.65328947368421	0.9949822306704609	0.7338492629794735	16.050024805674077
SMART	SM00060:FN3	7	3.763440860215054	0.03223793143053455	TRIM36, MYBPC1, TRIM9, ROBO1, AXL, CSF3R, IL31RA	115	190	9079	2.908604118993135	0.9718954292226106	0.832355820926018	30.899544618910248
UP_SEQ_FEATURE	domain:Fibronectin type-III 2	5	2.6881720430107525	0.0376931246367295	MYBPC1, ROBO1, AXL, CSF3R, IL31RA	186	130	19113	3.9522332506203472	0.9999999999999966	0.8428656299436013	44.89927902146632
UP_SEQ_FEATURE	domain:Fibronectin type-III 1	5	2.6881720430107525	0.03859731005023245	MYBPC1, ROBO1, AXL, CSF3R, IL31RA	186	131	19113	3.922063531149963	0.9999999999999984	0.818470930160847	45.696935115276425
UP_SEQ_FEATURE	domain:Fibronectin type-III 3	4	2.1505376344086025	0.04669108329622244	MYBPC1, ROBO1, CSF3R, IL31RA	186	83	19113	4.952195880295376	1.0	0.8480792033101308	52.37131474901084
Annotation Cluster 6	Enrichment Score: 1.4958936616140246
Category	Term	Count	%	PValue	Genes	List Total	Pop Hits	Pop Total	Fold Enrichment	Bonferroni	Benjamini	FDR
GOTERM_CC_FAT	GO:0044459~plasma membrane part	38	20.43010752688172	0.002679344227470953	DCBLD2, SLC20A1, GRIK1, TLR2, RIMS2, ITGAM, AMPH, ARHGAP21, CCRL2, VEPH1, PTK2, HRH1, DMXL2, KCNQ3, ROBO1, CSF3R, ADCY10, KCNMA1, BCL10, PHACTR1, PLD1, LIMK1, MPP3, AXL, NTNG2, ACTN2, NTSR1, GJB2, RAB31, FCAR, CDH17, F3, SLC6A6, HAS2, MTOR, CLEC7A, SPTA1, DST	138	2203	12782	1.5976764227963185	0.4443206616766865	0.1778682581791886	3.3551398361253093
GOTERM_CC_FAT	GO:0031226~intrinsic to plasma membrane	20	10.75268817204301	0.059928854674919936	DCBLD2, KCNMA1, GRIK1, SLC20A1, MPP3, AXL, TLR2, NTNG2, NTSR1, ITGAM, CCRL2, HRH1, KCNQ3, FCAR, ROBO1, F3, SLC6A6, CSF3R, HAS2, SPTA1	138	1215	12782	1.5246615375439854	0.9999986750537886	0.7078173752403345	54.43800264944265
GOTERM_CC_FAT	GO:0005887~integral to plasma membrane	17	9.13978494623656	0.2026070365707058	DCBLD2, KCNMA1, SLC20A1, GRIK1, MPP3, AXL, TLR2, NTSR1, ITGAM, CCRL2, HRH1, KCNQ3, FCAR, ROBO1, SLC6A6, CSF3R, HAS2	138	1188	12782	1.325415995705851	1.0	0.8623899303777692	94.38607097906227
Annotation Cluster 7	Enrichment Score: 1.4803447656559658
Category	Term	Count	%	PValue	Genes	List Total	Pop Hits	Pop Total	Fold Enrichment	Bonferroni	Benjamini	FDR
GOTERM_BP_FAT	GO:0030036~actin cytoskeleton organization	7	3.763440860215054	0.02831876144363542	MTSS1, RND3, LIMK1, FHOD3, SPTA1, ABL2, DST	139	226	13528	3.014452155090087	0.9999999999999999	0.761158230319754	37.429415881756
GOTERM_BP_FAT	GO:0007010~cytoskeleton organization	10	5.376344086021505	0.03454348768686896	KIF23, MTSS1, RND3, PTK2, LIMK1, FHOD3, SPTA1, RCC1, ABL2, DST	139	436	13528	2.232195894660418	1.0	0.7699993598961128	43.66019955421201
GOTERM_BP_FAT	GO:0030029~actin filament-based process	7	3.763440860215054	0.03702757446232318	MTSS1, RND3, LIMK1, FHOD3, SPTA1, ABL2, DST	139	241	13528	2.826830651661244	1.0	0.7727670771479342	45.98010070997221
Annotation Cluster 8	Enrichment Score: 1.4659233188940566
Category	Term	Count	%	PValue	Genes	List Total	Pop Hits	Pop Total	Fold Enrichment	Bonferroni	Benjamini	FDR
GOTERM_BP_FAT	GO:0000279~M phase	11	5.913978494623656	0.001998744715747588	KIF23, MEI1, PDS5A, NEK3, KNTC1, TOP3A, HORMAD1, RCC1, ZWILCH, TRIP13, SMC4	139	329	13528	3.253985261638713	0.9252020913493975	0.40464241497649267	3.212769956295869
GOTERM_BP_FAT	GO:0007067~mitosis	8	4.301075268817205	0.007354762599166787	KIF23, PDS5A, NEK3, KNTC1, HORMAD1, RCC1, ZWILCH, SMC4	139	220	13528	3.539045127534336	0.9999299987255305	0.6975606866528046	11.350893909645986
GOTERM_BP_FAT	GO:0000280~nuclear division	8	4.301075268817205	0.007354762599166787	KIF23, PDS5A, NEK3, KNTC1, HORMAD1, RCC1, ZWILCH, SMC4	139	220	13528	3.539045127534336	0.9999299987255305	0.6975606866528046	11.350893909645986
GOTERM_BP_FAT	GO:0000087~M phase of mitotic cell cycle	8	4.301075268817205	0.00808401478215503	KIF23, PDS5A, NEK3, KNTC1, HORMAD1, RCC1, ZWILCH, SMC4	139	224	13528	3.47584789311408	0.9999729942409225	0.6892693859903729	12.407894209057446
SP_PIR_KEYWORDS	mitosis	7	3.763440860215054	0.008639131727935952	KIF23, PDS5A, NEK3, KNTC1, RCC1, ZWILCH, SMC4	186	183	19235	3.9557259533462603	0.9039320615654878	0.164903227018383	10.781527070564078
GOTERM_BP_FAT	GO:0048285~organelle fission	8	4.301075268817205	0.009069103466607588	KIF23, PDS5A, NEK3, KNTC1, HORMAD1, RCC1, ZWILCH, SMC4	139	229	13528	3.399956017718577	0.9999925491292695	0.6929417977791272	13.816936346753305
GOTERM_BP_FAT	GO:0022403~cell cycle phase	11	5.913978494623656	0.009894094726013637	KIF23, MEI1, PDS5A, NEK3, KNTC1, TOP3A, HORMAD1, RCC1, ZWILCH, TRIP13, SMC4	139	414	13528	2.585896500191151	0.9999974682582408	0.6901011633518501	14.980579434413176
GOTERM_BP_FAT	GO:0051301~cell division	9	4.838709677419355	0.010744942937293622	KIF23, NOTCH1, PDS5A, NEK3, ANXA11, KNTC1, RCC1, ZWILCH, SMC4	139	295	13528	2.969198878185587	0.9999991691365534	0.659378927735367	16.165233138103908
GOTERM_BP_FAT	GO:0022402~cell cycle process	13	6.989247311827956	0.012850398019914628	KIF23, MEI1, PDS5A, NEK3, KNTC1, TOP3A, PSMD2, HORMAD1, RCC1, ZWILCH, DST, TRIP13, SMC4	139	565	13528	2.239307315209779	0.9999999474787234	0.6728936174735183	19.03043178070024
SP_PIR_KEYWORDS	cell division	8	4.301075268817205	0.014138186584562461	KIF23, PDS5A, NEK3, ANXA11, KNTC1, RCC1, ZWILCH, SMC4	186	264	19235	3.133756924079505	0.9786040231892192	0.2260929411505208	17.07366942645463
GOTERM_BP_FAT	GO:0000278~mitotic cell cycle	9	4.838709677419355	0.03581990599766724	KIF23, PDS5A, NEK3, KNTC1, PSMD2, HORMAD1, RCC1, ZWILCH, SMC4	139	370	13528	2.3673342407155356	1.0	0.7717527673497415	44.863688457522585
GOTERM_BP_FAT	GO:0007049~cell cycle	14	7.526881720430108	0.05340996091229238	KIF23, NEK3, PDS5A, KNTC1, RCC1, SMC4, MEI1, PSMD2, TOP3A, HORMAD1, MAPK7, ZWILCH, DST, TRIP13	139	776	13528	1.755840688274123	1.0	0.7869957388820592	59.17488932196078
SP_PIR_KEYWORDS	cell cycle	9	4.838709677419355	0.07778752936500564	KIF23, PDS5A, NEK3, ANXA11, KNTC1, MAPK7, RCC1, ZWILCH, SMC4	186	461	19235	2.018927996641243	0.9999999996805761	0.49503476002626945	65.51798051834217
GOTERM_CC_FAT	GO:0000793~condensed chromosome	4	2.1505376344086025	0.1607518493452651	KNTC1, RCC1, ZWILCH, SMC4	138	129	12782	2.872036849792158	1.0	0.8252716174043333	89.23829318877229
GOTERM_BP_FAT	GO:0007346~regulation of mitotic cell cycle	3	1.6129032258064515	0.4608905303105416	KNTC1, RCC1, ZWILCH	139	152	13528	1.920863309352518	1.0	0.9928646433800169	99.99582582805044
GOTERM_CC_FAT	GO:0005694~chromosome	6	3.225806451612903	0.5511163949673057	PDS5A, KNTC1, TOP3A, RCC1, ZWILCH, SMC4	138	460	12782	1.2081285444234404	1.0	0.9741262006995695	99.99624058731801
GOTERM_CC_FAT	GO:0044427~chromosomal part	5	2.6881720430107525	0.5973006879374069	PDS5A, KNTC1, RCC1, ZWILCH, SMC4	138	386	12782	1.1997822332357138	1.0	0.9783048920466622	99.99905521541332
GOTERM_BP_FAT	GO:0051726~regulation of cell cycle	3	1.6129032258064515	0.8552376421177723	KNTC1, RCC1, ZWILCH	139	331	13528	0.8820882870742682	1.0	0.9999731185552883	99.999999999998
Annotation Cluster 9	Enrichment Score: 1.4481873196264583
Category	Term	Count	%	PValue	Genes	List Total	Pop Hits	Pop Total	Fold Enrichment	Bonferroni	Benjamini	FDR
SP_PIR_KEYWORDS	EF hand	6	3.225806451612903	2.774392596438199E-4	S100A8, PPP3R1, S100A10, ACTN2, SPTA1, CALB1	186	60	19235	10.341397849462364	0.07218135720720398	0.008289781273200236	0.3641671280204428
INTERPRO	IPR011992:EF-Hand type	8	4.301075268817205	0.009808914182424612	S100A8, PPP3R1, S100A10, ACTN2, SPTA1, CALB1, DST, STAT2	168	236	16659	3.36138014527845	0.9849928151351682	0.8774961842846036	12.9554638239049
UP_SEQ_FEATURE	repeat:Spectrin 4	3	1.6129032258064515	0.0173418911922128	ACTN2, SPTA1, DST	186	21	19113	14.679723502304146	0.9999997412279054	0.8498191077728714	23.766603451579016
SP_PIR_KEYWORDS	heterodimer	5	2.6881720430107525	0.017520138224541435	HIF1A, S100A8, PPP3R1, SPTA1, ITGAM	186	103	19235	5.0200960434283335	0.9915396669603366	0.2447658574884537	20.737034528055375
INTERPRO	IPR002017:Spectrin repeat	3	1.6129032258064515	0.018513597099181402	ACTN2, SPTA1, DST	168	21	16659	14.16581632653061	0.9996510955958265	0.5870891714185802	23.128641814267358
UP_SEQ_FEATURE	repeat:Spectrin 3	3	1.6129032258064515	0.018956095016835477	ACTN2, SPTA1, DST	186	22	19113	14.012463343108505	0.9999999377870356	0.8417586062095443	25.686178471148658
SP_PIR_KEYWORDS	duplication	7	3.763440860215054	0.023192245902371646	PRB1, ANXA11, AXL, PPP3R1, ACTN2, SPTA1, CALB1	186	228	19235	3.174990567817393	0.9982280290963151	0.2502269174734709	26.547170878049698
UP_SEQ_FEATURE	repeat:Spectrin 1	3	1.6129032258064515	0.026006454777066135	ACTN2, SPTA1, DST	186	26	19113	11.856699751861044	0.9999999998802928	0.8510032859279854	33.5523290088506
UP_SEQ_FEATURE	repeat:Spectrin 2	3	1.6129032258064515	0.026006454777066135	ACTN2, SPTA1, DST	186	26	19113	11.856699751861044	0.9999999998802928	0.8510032859279854	33.5523290088506
UP_SEQ_FEATURE	domain:EF-hand 1	6	3.225806451612903	0.03222083934869819	S100A8, PPP3R1, ACTN2, SPTA1, CALB1, DST	186	182	19113	3.3876285005317266	0.9999999999995344	0.8304681031042334	39.83293975070698
UP_SEQ_FEATURE	domain:EF-hand 2	6	3.225806451612903	0.03222083934869819	S100A8, PPP3R1, ACTN2, SPTA1, CALB1, DST	186	182	19113	3.3876285005317266	0.9999999999995344	0.8304681031042334	39.83293975070698
INTERPRO	IPR018159:Spectrin/alpha-actinin	3	1.6129032258064515	0.038414242884495554	ACTN2, SPTA1, DST	168	31	16659	9.596198156682027	0.9999999433894508	0.6252860640319697	42.38412344319288
INTERPRO	IPR018248:EF hand	5	2.6881720430107525	0.04189710674689126	S100A8, PPP3R1, ACTN2, CALB1, DST	168	130	16659	3.813873626373626	0.9999999879336311	0.6169628709701122	45.25298062604593
INTERPRO	IPR002048:Calcium-binding EF-hand	5	2.6881720430107525	0.05571219803723423	PPP3R1, ACTN2, SPTA1, CALB1, DST	168	143	16659	3.467157842157842	0.9999999999751992	0.7050670558549099	55.37550543940392
SMART	SM00150:SPEC	3	1.6129032258064515	0.057385334592915026	ACTN2, SPTA1, DST	115	31	9079	7.640112201963534	0.9984062251713606	0.6015748827930035	48.653624424431854
INTERPRO	IPR018249:EF-HAND 2	6	3.225806451612903	0.06566787945405278	S100A8, PPP3R1, ACTN2, SPTA1, CALB1, DST	168	215	16659	2.7672757475083056	0.9999999999997287	0.7157945572112279	61.560226394758054
SP_PIR_KEYWORDS	calcium binding	4	2.1505376344086025	0.07719901680009109	S100A8, ANXA11, PPP3R1, CALB1	186	103	19235	4.016076834742667	0.9999999996205338	0.503290623324735	65.22753402926259
UP_SEQ_FEATURE	calcium-binding region:2	4	2.1505376344086025	0.10080666655645176	PPP3R1, SPTA1, CALB1, DST	186	115	19113	3.574193548387097	1.0	0.9627528082258507	80.76198045536924
SMART	SM00054:EFh	5	2.6881720430107525	0.10522339889930743	PPP3R1, ACTN2, SPTA1, CALB1, DST	115	143	9079	2.7604134995439344	0.999994543760564	0.6357431018469901	71.46494470747075
UP_SEQ_FEATURE	calcium-binding region:1	4	2.1505376344086025	0.12337501067550495	PPP3R1, SPTA1, CALB1, DST	186	126	19113	3.262160778289811	1.0	0.9685541174200001	87.03066396239706
UP_SEQ_FEATURE	domain:EF-hand 3	3	1.6129032258064515	0.23086888841465578	PPP3R1, SPTA1, CALB1	186	94	19113	3.2795126973232667	1.0	0.9966188984410042	98.2954228678217
INTERPRO	IPR018247:EF-HAND 1	4	2.1505376344086025	0.3705537006591271	S100A8, PPP3R1, CALB1, DST	168	217	16659	1.8278472679394338	1.0	0.9875029104855436	99.85202946312751
Annotation Cluster 10	Enrichment Score: 1.428880815142317
Category	Term	Count	%	PValue	Genes	List Total	Pop Hits	Pop Total	Fold Enrichment	Bonferroni	Benjamini	FDR
SP_PIR_KEYWORDS	SH2 domain	5	2.6881720430107525	0.02238232137784052	TYK2, ABL2, SH3BP2, STAT2, BCAR3	186	111	19235	4.658287319577642	0.9977836285414882	0.2525157845558865	25.742354103639286
INTERPRO	IPR000980:SH2 motif	5	2.6881720430107525	0.02550752971675195	TYK2, ABL2, SH3BP2, STAT2, BCAR3	168	111	16659	4.466698841698841	0.9999834180430164	0.6003900297203921	30.489914171519416
SMART	SM00252:SH2	5	2.6881720430107525	0.05078523289641633	TYK2, ABL2, SH3BP2, STAT2, BCAR3	115	111	9079	3.5562083822953388	0.996590199474057	0.7583525351020814	44.449351644405056
UP_SEQ_FEATURE	domain:SH2	4	2.1505376344086025	0.06639964575997097	ABL2, SH3BP2, STAT2, BCAR3	186	96	19113	4.281586021505377	1.0	0.9164269200600629	65.55453923198604
Annotation Cluster 11	Enrichment Score: 1.4252566593035587
Category	Term	Count	%	PValue	Genes	List Total	Pop Hits	Pop Total	Fold Enrichment	Bonferroni	Benjamini	FDR
GOTERM_BP_FAT	GO:0006952~defense response	13	6.989247311827956	0.023360072321229216	BCL10, TNFAIP6, PLD1, HRH1, HIF1A, IL18RAP, HSF1, S100A8, F3, TLR2, CSF3R, CLEC7A, IL31RA	139	615	13528	2.057249809908171	0.9999999999999504	0.7209630771994033	32.00900050300677
GOTERM_BP_FAT	GO:0051240~positive regulation of multicellular organismal process	7	3.763440860215054	0.03895424721749517	BCL10, HIF1A, HSF1, GRIK1, F3, TLR2, CLEC7A	139	244	13528	2.7920745370916378	1.0	0.770365396750377	47.71735547026501
GOTERM_BP_FAT	GO:0009611~response to wounding	11	5.913978494623656	0.04473287788451731	DCBLD2, TNFAIP6, HRH1, NOTCH1, HIF1A, IL18RAP, S100A8, F3, PABPC4, TLR2, CLEC7A	139	530	13528	2.0199267001493144	1.0	0.7563821752640226	52.61861172706763
GOTERM_BP_FAT	GO:0006954~inflammatory response	8	4.301075268817205	0.04890097567995576	TNFAIP6, HRH1, HIF1A, IL18RAP, S100A8, F3, TLR2, CLEC7A	139	325	13528	2.395661317100166	1.0	0.7640058696668331	55.88241366755423
Annotation Cluster 12	Enrichment Score: 1.4087152869458237
Category	Term	Count	%	PValue	Genes	List Total	Pop Hits	Pop Total	Fold Enrichment	Bonferroni	Benjamini	FDR
UP_SEQ_FEATURE	domain:Ig-like C2-type 1	8	4.301075268817205	0.0025580919537535013	IL1R2, IL18RAP, FCAR, MYBPC1, ROBO1, AXL, SIGLEC12, NTM	186	190	19113	4.326655348047539	0.8914676857569406	0.3093470933014255	3.8953457544826042
UP_SEQ_FEATURE	domain:Ig-like C2-type 2	8	4.301075268817205	0.002625347820902994	IL1R2, IL18RAP, FCAR, MYBPC1, ROBO1, AXL, SIGLEC12, NTM	186	191	19113	4.304002702246243	0.8976308291994184	0.27790290484069446	3.995818326639522
SP_PIR_KEYWORDS	Immunoglobulin domain	12	6.451612903225806	0.005924760365537818	IL1R2, IL18RAP, FCAR, MYBPC1, ROBO1, MYPN, AXL, CSF3R, SEMA3C, SIGLEC12, TREM1, NTM	186	470	19235	2.6403568977350718	0.7989985136342707	0.12515065215653842	7.515701751354531
INTERPRO	IPR013783:Immunoglobulin-like fold	13	6.989247311827956	0.009925048879646323	IL1R2, IL18RAP, MYBPC1, AXL, SIGLEC12, TRIM3, GBE1, FCAR, ROBO1, MYPN, SEMA3C, TREM1, NTM	168	553	16659	2.331083699302506	0.9857242445004152	0.7574136460893475	13.099054331566172
INTERPRO	IPR003599:Immunoglobulin subtype	9	4.838709677419355	0.018323140155043924	IL1R2, IL18RAP, FCAR, MYBPC1, AXL, SEMA3C, SIGLEC12, TREM1, NTM	168	330	16659	2.704383116883117	0.9996210307611059	0.6264699938949208	22.918408099724374
SMART	SM00409:IG	9	4.838709677419355	0.05550395139678495	IL1R2, IL18RAP, FCAR, MYBPC1, AXL, SEMA3C, SIGLEC12, TREM1, NTM	115	330	9079	2.1531225296442686	0.9980193130385627	0.6456199156997731	47.48576238369302
UP_SEQ_FEATURE	domain:Ig-like C2-type 3	4	2.1505376344086025	0.11496540547918938	IL1R2, MYBPC1, ROBO1, NTM	186	122	19113	3.3691168693812803	1.0	0.9671452722894281	84.96035879095366
INTERPRO	IPR007110:Immunoglobulin-like	9	4.838709677419355	0.13144836439637586	IL1R2, IL18RAP, MYBPC1, ROBO1, MYPN, AXL, SEMA3C, SIGLEC12, NTM	168	501	16659	1.7813301967493584	1.0	0.8558104895304963	86.24383265237392
INTERPRO	IPR003598:Immunoglobulin subtype 2	5	2.6881720430107525	0.15038686352521852	MYBPC1, ROBO1, MYPN, SIGLEC12, NTM	168	205	16659	2.418554006968641	1.0	0.8857759711538825	89.91375706372816
INTERPRO	IPR013098:Immunoglobulin I-set	4	2.1505376344086025	0.1611251469416493	MYBPC1, ROBO1, MYPN, NTM	168	138	16659	2.874223602484472	1.0	0.8821619289104426	91.56715929193591
SMART	SM00408:IGc2	5	2.6881720430107525	0.25667343849358804	MYBPC1, ROBO1, MYPN, SIGLEC12, NTM	115	205	9079	1.9255567338282078	0.9999999999999909	0.850708789878008	96.47623144024735
INTERPRO	IPR013151:Immunoglobulin	4	2.1505376344086025	0.3299968447139835	IL1R2, FCAR, SIGLEC12, NTM	168	202	16659	1.9635785007072135	1.0	0.982784393991113	99.64364234514852
Annotation Cluster 13	Enrichment Score: 1.3737179661160304
Category	Term	Count	%	PValue	Genes	List Total	Pop Hits	Pop Total	Fold Enrichment	Bonferroni	Benjamini	FDR
KEGG_PATHWAY	hsa04360:Axon guidance	7	3.763440860215054	0.004558001804381654	SEMA5A, PTK2, PLXNA1, LIMK1, ROBO1, PPP3R1, SEMA3C	63	129	5085	4.37984496124031	0.3186964823570736	0.3186964823570736	4.785385856023739
UP_SEQ_FEATURE	domain:Sema	3	1.6129032258064515	0.036060064295760835	SEMA5A, PLXNA1, SEMA3C	186	31	19113	9.94432882414152	0.9999999999999851	0.8463443128387043	43.430776573439424
INTERPRO	IPR001627:Semaphorin/CD100 antigen	3	1.6129032258064515	0.038414242884495554	SEMA5A, PLXNA1, SEMA3C	168	31	16659	9.596198156682027	0.9999999433894508	0.6252860640319697	42.38412344319288
SMART	SM00630:Sema	3	1.6129032258064515	0.057385334592915026	SEMA5A, PLXNA1, SEMA3C	115	31	9079	7.640112201963534	0.9984062251713606	0.6015748827930035	48.653624424431854
INTERPRO	IPR003659:Plexin/semaphorin/integrin	3	1.6129032258064515	0.07473915497492258	SEMA5A, PLXNA1, SEMA3C	168	45	16659	6.610714285714286	0.9999999999999958	0.7064218057484932	66.49264387365025
INTERPRO	IPR015943:WD40/YVTN repeat-like	7	3.763440860215054	0.08180837893873841	CORO1C, SEMA5A, DMXL2, PLXNA1, SEMA3C, DENND3, WDR81	168	300	16659	2.3137499999999998	0.9999999999999999	0.7145675598424461	69.92154425483066
SMART	SM00423:PSI	3	1.6129032258064515	0.10927833797653189	SEMA5A, PLXNA1, SEMA3C	115	45	9079	5.263188405797101	0.9999966743268698	0.6210288757396116	72.89001432641281
Annotation Cluster 14	Enrichment Score: 1.2616448589060347
Category	Term	Count	%	PValue	Genes	List Total	Pop Hits	Pop Total	Fold Enrichment	Bonferroni	Benjamini	FDR
UP_SEQ_FEATURE	domain:PDZ	5	2.6881720430107525	0.022183925426437635	ARHGAP21, LIMK1, MPP3, AHNAK2, RIMS2	186	110	19113	4.6708211143695015	0.9999999964275305	0.8293571687925261	29.389799353196857
INTERPRO	IPR001478:PDZ/DHR/GLGF	5	2.6881720430107525	0.06291254422828382	ARHGAP21, LIMK1, MPP3, AHNAK2, RIMS2	168	149	16659	3.3275407478427614	0.9999999999990486	0.7158415414057426	59.933478983535906
SMART	SM00228:PDZ	5	2.6881720430107525	0.1175681753192305	ARHGAP21, LIMK1, MPP3, AHNAK2, RIMS2	115	149	9079	2.6492559089582723	0.9999987998191153	0.6223503814319302	75.60358235072731
Annotation Cluster 15	Enrichment Score: 1.2083892846697937
Category	Term	Count	%	PValue	Genes	List Total	Pop Hits	Pop Total	Fold Enrichment	Bonferroni	Benjamini	FDR
GOTERM_CC_FAT	GO:0031252~cell leading edge	6	3.225806451612903	0.016409283793209693	MTSS1, PLD1, PTK2, NRBP1, CCDC88A, ROBO1	138	138	12782	4.027095148078135	0.9733094095228491	0.5155247044145652	18.97873942943431
GOTERM_BP_FAT	GO:0006928~cell motion	9	4.838709677419355	0.11286142292090354	SEMA5A, MTSS1, PTK2, HIF1A, CCDC88A, ROBO1, DNAH17, SEMA3C, ITGAM	139	475	13528	1.8440287769784172	1.0	0.873732229227617	85.83737913110883
GOTERM_CC_FAT	GO:0042995~cell projection	12	6.451612903225806	0.1279961770638133	KCNMA1, MTSS1, PLD1, PTK2, HIF1A, NRBP1, CCDC88A, GRIK1, ROBO1, DNAH17, ACTN2, MTOR	138	697	12782	1.5946603455804378	0.999999999999906	0.8110673286456205	82.48580102566227
Annotation Cluster 16	Enrichment Score: 1.1998756569689097
Category	Term	Count	%	PValue	Genes	List Total	Pop Hits	Pop Total	Fold Enrichment	Bonferroni	Benjamini	FDR
GOTERM_BP_FAT	GO:0044259~multicellular organismal macromolecule metabolic process	5	2.6881720430107525	2.633770196329439E-4	HIF1A, MMP19, ACACA, MMP13, MMP1	139	31	13528	15.697377581805524	0.289212362657268	0.289212362657268	0.42900408502258847
GOTERM_BP_FAT	GO:0044236~multicellular organismal metabolic process	5	2.6881720430107525	5.272607135523669E-4	HIF1A, MMP19, ACACA, MMP13, MMP1	139	37	13528	13.151856892864087	0.495158163904333	0.15707519449948837	0.8571003480049688
GOTERM_BP_FAT	GO:0032963~collagen metabolic process	4	2.1505376344086025	0.0028231638921188597	HIF1A, MMP19, MMP13, MMP1	139	28	13528	13.90339157245632	0.9743700802630761	0.4570107798845162	4.509496626198228
PIR_SUPERFAMILY	PIRSF001191:matrix metalloproteinase, stromelysin type	3	1.6129032258064515	0.007674713616670544	MMP19, MMP13, MMP1	72	14	7396	22.01190476190476	0.4804887648989429	0.4804887648989429	7.954636361913259
SP_PIR_KEYWORDS	collagen degradation	3	1.6129032258064515	0.011379804303514263	MMP19, MMP13, MMP1	186	17	19235	18.249525616698293	0.954505481309188	0.19806358651226663	13.970609423373082
PIR_SUPERFAMILY	PIRSF001191:Peptidase_M10A_matrix	3	1.6129032258064515	0.012588450707242753	MMP19, MMP13, MMP1	72	18	7396	17.12037037037037	0.6593195395581484	0.4163216121511337	12.741518279846698
INTERPRO	IPR016293:Peptidase M10A, matrix metallopeotidase	3	1.6129032258064515	0.013755560017764394	MMP19, MMP13, MMP1	168	18	16659	16.52678571428571	0.9972620475046283	0.6927547469577849	17.713657546456318
INTERPRO	IPR002477:Peptidoglycan binding-like	3	1.6129032258064515	0.016860142033568122	MMP19, MMP13, MMP1	168	20	16659	14.874107142857142	0.999285307454205	0.6447055163421455	21.28559521140787
GOTERM_BP_FAT	GO:0030574~collagen catabolic process	3	1.6129032258064515	0.017405959159170988	MMP19, MMP13, MMP1	139	20	13528	14.598561151079137	0.9999999998691218	0.6981194613870756	24.918241882541103
UP_SEQ_FEATURE	domain:Hemopexin-like 3	3	1.6129032258064515	0.018956095016835477	MMP19, MMP13, MMP1	186	22	19113	14.012463343108505	0.9999999377870356	0.8417586062095443	25.686178471148658
UP_SEQ_FEATURE	domain:Hemopexin-like 4	3	1.6129032258064515	0.018956095016835477	MMP19, MMP13, MMP1	186	22	19113	14.012463343108505	0.9999999377870356	0.8417586062095443	25.686178471148658
UP_SEQ_FEATURE	domain:Hemopexin-like 1	3	1.6129032258064515	0.02063095564825338	MMP19, MMP13, MMP1	186	23	19113	13.403225806451612	0.9999999858581821	0.8359219355209127	27.63002044791183
UP_SEQ_FEATURE	domain:Hemopexin-like 2	3	1.6129032258064515	0.02063095564825338	MMP19, MMP13, MMP1	186	23	19113	13.403225806451612	0.9999999858581821	0.8359219355209127	27.63002044791183
INTERPRO	IPR000585:Hemopexin/matrixin	3	1.6129032258064515	0.02201541171430149	MMP19, MMP13, MMP1	168	23	16659	12.934006211180122	0.999923890886431	0.5777349363934312	26.900406195055105
INTERPRO	IPR018487:Hemopexin/matrixin, repeat	3	1.6129032258064515	0.02201541171430149	MMP19, MMP13, MMP1	168	23	16659	12.934006211180122	0.999923890886431	0.5777349363934312	26.900406195055105
INTERPRO	IPR018486:Hemopexin/matrixin, conserved site	3	1.6129032258064515	0.02201541171430149	MMP19, MMP13, MMP1	168	23	16659	12.934006211180122	0.999923890886431	0.5777349363934312	26.900406195055105
SP_PIR_KEYWORDS	metalloproteinase	3	1.6129032258064515	0.022101830123538474	MMP19, MMP13, MMP1	186	24	19235	12.926747311827956	0.9976051351750267	0.2604559449570908	25.46173772578043
GOTERM_BP_FAT	GO:0044243~multicellular organismal catabolic process	3	1.6129032258064515	0.02861481594448602	MMP19, MMP13, MMP1	139	26	13528	11.229662423907028	1.0	0.7391412423181591	37.73984629099778
SMART	SM00120:HX	3	1.6129032258064515	0.03330238858444849	MMP19, MMP13, MMP1	115	23	9079	10.297542533081286	0.9750724061237083	0.7078807881975824	31.751988362971062
INTERPRO	IPR006026:Peptidase, metallopeptidases	3	1.6129032258064515	0.03397762003952949	MMP19, MMP13, MMP1	168	29	16659	10.258004926108374	0.9999995977074041	0.625341029024302	38.52732578229753
SMART	SM00235:ZnMc	3	1.6129032258064515	0.05091596877031034	MMP19, MMP13, MMP1	115	29	9079	8.167016491754122	0.9966410106881689	0.6799323918583885	44.535588111206394
UP_SEQ_FEATURE	short sequence motif:Cysteine switch	3	1.6129032258064515	0.064981583584831	MMP19, MMP13, MMP1	186	43	19113	7.169167291822956	1.0	0.9205585636781025	64.7339379972257
INTERPRO	IPR001818:Peptidase M10A and M12B, matrixin and adamalysin	3	1.6129032258064515	0.06904964287127735	MMP19, MMP13, MMP1	168	43	16659	6.918189368770764	0.999999999999942	0.7045337027067716	63.4729325611592
GOTERM_CC_FAT	GO:0031012~extracellular matrix	8	4.301075268817205	0.07775020343517475	LAMB3, F3, MMP19, NTNG2, MFAP2, MMP13, DST, MMP1	138	345	12782	2.1477840789750053	0.9999999799628285	0.7717102734893801	64.28327397968334
SP_PIR_KEYWORDS	extracellular matrix	6	3.225806451612903	0.08359396760791532	LAMB3, MMP19, MFAP2, MMP13, DST, MMP1	186	241	19235	2.5746218712354434	0.9999999999419579	0.5000418689065514	68.26586605747254
GOTERM_CC_FAT	GO:0005578~proteinaceous extracellular matrix	7	3.763440860215054	0.12958397188240345	LAMB3, MMP19, NTNG2, MFAP2, MMP13, DST, MMP1	138	320	12782	2.0261322463768114	0.9999999999999368	0.7980364567316062	82.88715434677422
SP_PIR_KEYWORDS	metalloprotease	4	2.1505376344086025	0.1767494141833395	AGTPBP1, MMP19, MMP13, MMP1	186	151	19235	2.739443138930428	1.0	0.6886905597713785	92.24819303538685
INTERPRO	IPR006025:Peptidase M, neutral zinc metallopeptidases, zinc-binding site	3	1.6129032258064515	0.2502733502606518	MMP19, MMP13, MMP1	168	96	16659	3.098772321428571	1.0	0.9534717839125948	98.26557982547403
GOTERM_MF_FAT	GO:0008237~metallopeptidase activity	4	2.1505376344086025	0.28516390482463366	AGTPBP1, MMP19, MMP13, MMP1	133	183	12983	2.13369489297013	1.0	0.9599965574776088	98.93565972102931
GOTERM_MF_FAT	GO:0004222~metalloendopeptidase activity	3	1.6129032258064515	0.2855131331252072	MMP19, MMP13, MMP1	133	104	12983	2.815861769809138	1.0	0.9563423121053122	98.9426746866192
GOTERM_CC_FAT	GO:0044420~extracellular matrix part	3	1.6129032258064515	0.3576963968167025	LAMB3, MFAP2, DST	138	117	12782	2.3749535488665923	1.0	0.9323262078605984	99.64153592954091
SP_PIR_KEYWORDS	zymogen	3	1.6129032258064515	0.5916362867959963	MMP19, MMP13, MMP1	186	206	19235	1.5060288130285	1.0	0.9652122139395977	99.99923088612663
GOTERM_CC_FAT	GO:0044421~extracellular region part	10	5.376344086021505	0.7096143008704067	IBSP, LAMB3, F3, MMP19, NTNG2, SEMA3C, MFAP2, MMP13, DST, MMP1	138	960	12782	0.9648248792270531	1.0	0.9927278138909926	99.99998524252341
GOTERM_MF_FAT	GO:0004175~endopeptidase activity	4	2.1505376344086025	0.7388785558477737	MMP19, MMP13, MMP1, ENO1	133	375	12983	1.0412431077694235	1.0	0.9991415392431233	99.99999871605264
GOTERM_MF_FAT	GO:0070011~peptidase activity, acting on L-amino acid peptides	5	2.6881720430107525	0.8148727170558278	AGTPBP1, MMP19, MMP13, MMP1, ENO1	133	549	12983	0.8890395387375543	1.0	0.9997881236658968	99.99999998777635
SP_PIR_KEYWORDS	Secreted	14	7.526881720430108	0.8358383757488825	IBSP, LAMB3, PRB1, S100A8, FCAR, MMP19, LY6K, CSF3R, SEMA3C, MFAP2, TREM1, C18ORF54, MMP13, MMP1	186	1689	19235	0.8571910591620671	1.0	0.9969962841631976	99.99999999518855
GOTERM_MF_FAT	GO:0008233~peptidase activity	5	2.6881720430107525	0.8410820881790788	AGTPBP1, MMP19, MMP13, MMP1, ENO1	133	574	12983	0.8503183044719813	1.0	0.9998866874493239	99.99999999845103
SP_PIR_KEYWORDS	Protease	4	2.1505376344086025	0.8479030673687986	AGTPBP1, MMP19, MMP13, MMP1	186	484	19235	0.8546609792944104	1.0	0.9972945554337438	99.9999999982364
GOTERM_BP_FAT	GO:0006508~proteolysis	8	4.301075268817205	0.9202759795407989	NPLOC4, AGTPBP1, F3, MMP19, PSMD2, HACE1, MMP13, MMP1	139	1054	13528	0.7387001214967305	1.0	0.9999978692903448	100.0
GOTERM_CC_FAT	GO:0005576~extracellular region	17	9.13978494623656	0.9277216697827919	IBSP, PRB1, MMP19, NTNG2, LY6K, ACTN2, C18ORF54, MMP13, MMP1, LAMB3, FCAR, F3, CSF3R, SEMA3C, MFAP2, TREM1, DST	138	2010	12782	0.7833802004470402	1.0	0.9999067342476083	99.99999999999969
SP_PIR_KEYWORDS	hydrolase	9	4.838709677419355	0.9851980949548598	PLD1, AGTPBP1, MGAM, MMP19, AMPD2, AMPD3, MMP13, ATP13A2, MMP1	186	1555	19235	0.598537496110362	1.0	0.9999897680801686	100.0
Annotation Cluster 17	Enrichment Score: 1.1791484628722786
Category	Term	Count	%	PValue	Genes	List Total	Pop Hits	Pop Total	Fold Enrichment	Bonferroni	Benjamini	FDR
UP_SEQ_FEATURE	domain:PH	7	3.763440860215054	0.02765327634169453	PLEKHG4, ARHGAP21, VEPH1, PLD1, OSBPL6, ASAP1, SH3BP2	186	237	19113	3.035048319041786	0.999999999972398	0.8459134492426437	35.27389225058916
INTERPRO	IPR001849:Pleckstrin homology	7	3.763440860215054	0.06057603198795024	PLEKHG4, ARHGAP21, VEPH1, PLD1, OSBPL6, ASAP1, SH3BP2	168	277	16659	2.50586642599278	0.9999999999972518	0.718499669415066	58.50413501558685
INTERPRO	IPR011993:Pleckstrin homology-type	7	3.763440860215054	0.08485278824135009	PLEKHG4, ARHGAP21, VEPH1, PLD1, OSBPL6, ASAP1, SH3BP2	168	303	16659	2.2908415841584158	1.0	0.7160959132606746	71.29529758617905
SMART	SM00233:PH	7	3.763440860215054	0.13511159335245043	PLEKHG4, ARHGAP21, VEPH1, PLD1, OSBPL6, ASAP1, SH3BP2	115	277	9079	1.9950714173599122	0.999999865522927	0.651734958021649	80.54823420223055
Annotation Cluster 18	Enrichment Score: 1.165373615977266
Category	Term	Count	%	PValue	Genes	List Total	Pop Hits	Pop Total	Fold Enrichment	Bonferroni	Benjamini	FDR
SP_PIR_KEYWORDS	lipoprotein	13	6.989247311827956	0.021669635983831315	PLD1, PPP3R1, NTNG2, LY6K, BAALC, NTSR1, RND3, RAB31, HRH1, F3, RAB6C, ABL2, NTM	186	642	19235	2.094052524034435	0.9973016775849979	0.2675222909129009	25.027432279063856
UP_SEQ_FEATURE	lipid moiety-binding region:S-palmitoyl cysteine	5	2.6881720430107525	0.09924172786752106	PLD1, HRH1, F3, BAALC, NTSR1	186	181	19113	2.838620566743896	1.0	0.965132503455593	80.23599904935051
SP_PIR_KEYWORDS	palmitate	5	2.6881720430107525	0.14836560064459486	PLD1, HRH1, F3, BAALC, NTSR1	186	213	19235	2.4275581806249686	1.0	0.6438543177522722	87.89516838540064
Annotation Cluster 19	Enrichment Score: 1.0688866465942317
Category	Term	Count	%	PValue	Genes	List Total	Pop Hits	Pop Total	Fold Enrichment	Bonferroni	Benjamini	FDR
GOTERM_CC_FAT	GO:0005886~plasma membrane	58	31.182795698924732	0.001668255330158375	GPR84, SLC20A1, GRIK1, PLXNA1, OR10A2, TLR2, IL31RA, ARHGAP21, CCRL2, VEPH1, KCNQ3, DMXL2, ROBO1, CSF3R, STRA6, ADCY10, KCNMA1, GPR97, BCL10, PLD1, CCDC88A, LIMK1, CA12, MPP3, ACTN2, NTSR1, TNFRSF10B, F3, MGAM, HAS2, TREM1, DST, DCBLD2, CSMD3, TAGLN2, RIMS2, ITGAM, CSMD2, AMPH, SEMA5A, CD68, PTK2, HRH1, ENO1, PHACTR1, AXL, NTNG2, LY6K, GJB2, RAB31, NOTCH1, FCAR, CDH17, SLC6A6, MTOR, CLEC7A, SPTA1…	138	3777	12782	1.422331196064663	0.30625651396511344	0.16708734789601942	2.101409089195161
UP_SEQ_FEATURE	topological domain:Extracellular	42	22.58064516129032	0.0022496542142537643	DCBLD2, IL1R2, GPR84, TM4SF19, SLC20A1, PLXNA1, GRIK1, OR10A2, TLR2, CSMD3, CSMD2, ITGAM, IL31RA, SEMA5A, CCRL2, HRH1, CD68, ROBO1, SHISA5, CSF3R, STRA6, ANO6, KCNMA1, GPR97, IL18RAP, CA12, AXL, SIGLEC12, NTSR1, ATP13A2, GJB2, CACNA2D4, NOTCH1, TNFRSF10B, FCAR, CDH17, F3, SLC6A6, HAS2, TREM1, VOPP1, CLEC7A	186	2719	19113	1.5872889700909965	0.8581020893396472	0.386246473913178	3.433313750272504
SP_PIR_KEYWORDS	membrane	74	39.784946236559136	0.027246538714728097	GPR84, NRBP1, PLXNA1, GRIK1, S100A8, SLC20A1, OR10A2, TLR2, IL31RA, ARHGAP21, CCRL2, VEPH1, KCNQ3, DMXL2, ROBO1, RC3H2, CSF3R, STRA6, ADCY10, ANO6, RNF145, KCNMA1, GPR97, BCL10, PLD1, IL18RAP, CCDC88A, CA12, SIGLEC12, NTSR1, SCEL, RND3, PITPNM2, TNFRSF10B, F3, MGAM, MCC, HAS2, TREM1, VOPP1, DCBLD2, IL1R2, TM4SF19, MGAT5B, CSMD3, ASAP1, RIMS2, CSMD2, ITGAM, AMPH, SEMA5A, HRH1, CD68, PTK2, SHISA5, …	186	6256	19235	1.2232471880757914	0.9994235629378787	0.2769586648977641	30.456130759141676
UP_SEQ_FEATURE	topological domain:Cytoplasmic	44	23.655913978494624	0.03139651669530126	DCBLD2, IL1R2, GPR84, MGAT5B, TM4SF19, SLC20A1, PLXNA1, GRIK1, OR10A2, TLR2, CSMD3, CSMD2, ITGAM, IL31RA, SEMA5A, CCRL2, HRH1, CD68, ROBO1, SHISA5, CSF3R, STRA6, ANO6, KCNMA1, GPR97, IL18RAP, CA12, AXL, SIGLEC12, NTSR1, ATP13A2, GJB2, CACNA2D4, NOTCH1, TNFRSF10B, FCAR, CDH17, F3, SLC6A6, MGAM, HAS2, TREM1, VOPP1, CLEC7A	186	3374	19113	1.340057747098304	0.9999999999990259	0.841787667481706	39.03303379867562
SP_PIR_KEYWORDS	disulfide bond	37	19.892473118279568	0.06787986858731264	DCBLD2, IL1R2, OR10A2, TLR2, CSMD3, CSMD2, MMP1, ITGAM, SEMA5A, CCRL2, LAMB3, CD68, HRH1, ROBO1, CSF3R, SEMA3C, IL18RAP, CA12, MMP19, AXL, NTNG2, SIGLEC12, NTSR1, MMP13, CACNA2D4, TNFAIP6, NOTCH1, TNFRSF10B, FCAR, MYPN, F3, RRM1, MGAM, MFAP2, TREM1, CLEC7A, NTM	186	2924	19235	1.3085900151508465	0.9999999942798201	0.48027602930690094	60.31632448424449
UP_SEQ_FEATURE	disulfide bond	36	19.35483870967742	0.0698176448117485	DCBLD2, IL1R2, OR10A2, TLR2, CSMD3, CSMD2, ITGAM, MMP1, SEMA5A, CCRL2, LAMB3, CD68, HRH1, ROBO1, CSF3R, SEMA3C, IL18RAP, CA12, MMP19, AXL, NTNG2, SIGLEC12, NTSR1, MMP13, TNFAIP6, NOTCH1, TNFRSF10B, FCAR, MYPN, F3, RRM1, MGAM, MFAP2, TREM1, CLEC7A, NTM	186	2819	19113	1.312270423050956	1.0	0.9187278768826611	67.45963126362899
SP_PIR_KEYWORDS	receptor	22	11.827956989247312	0.0825554693542992	GPR97, IL1R2, GPR84, IL18RAP, GRIK1, SLC20A1, OR10A2, AXL, TLR2, NTSR1, ITGAM, IL31RA, CCRL2, NOTCH1, HRH1, TNFRSF10B, FCAR, ROBO1, CSF3R, STRA6, CLEC7A, TREM1	186	1583	19235	1.4372125880490971	0.9999999999211956	0.5058772407998946	67.78976327511084
SP_PIR_KEYWORDS	glycoprotein	50	26.881720430107524	0.1099361879980375	IBSP, DCBLD2, GPR84, IL1R2, TM4SF19, MGAT5B, PLXNA1, GRIK1, TLR2, CSMD3, CSMD2, MMP1, ITGAM, IL31RA, CCRL2, SEMA5A, LAMB3, HRH1, CD68, ROBO1, SEMA3C, CSF3R, STRA6, ANO6, ABCA12, GPR97, IL18RAP, PRB1, CA12, MMP19, AXL, LY6K, NTNG2, SIGLEC12, NTSR1, MMP13, CACNA2D4, TNFAIP6, NOTCH1, FCAR, CDH17, F3, MGAM, SLC6A6, ANXA11, MFAP2, CLEC7A, TREM1, DST, NTM	186	4318	19235	1.1974754341665546	0.9999999999999779	0.5355705741214392	78.37372298002016
UP_SEQ_FEATURE	glycosylation site:N-linked (GlcNAc...)	48	25.806451612903224	0.1214593481206401	DCBLD2, IBSP, IL1R2, GPR84, MGAT5B, TM4SF19, PLXNA1, GRIK1, TLR2, CSMD3, CSMD2, MMP1, ITGAM, IL31RA, SEMA5A, CCRL2, LAMB3, HRH1, CD68, ROBO1, CSF3R, SEMA3C, STRA6, ANO6, ABCA12, GPR97, PRB1, IL18RAP, CA12, MMP19, AXL, LY6K, NTNG2, SIGLEC12, NTSR1, MMP13, CACNA2D4, TNFAIP6, NOTCH1, FCAR, CDH17, F3, SLC6A6, MGAM, TREM1, CLEC7A, DST, NTM	186	4129	19113	1.1945718325924422	1.0	0.9700568181138391	86.58398503534752
SP_PIR_KEYWORDS	signal	38	20.43010752688172	0.1508460594254073	DCBLD2, IBSP, IL1R2, GRIK1, PLXNA1, TLR2, ITGAM, MMP1, IL31RA, SEMA5A, LAMB3, CD68, ROBO1, SHISA5, CSF3R, SEMA3C, GPR97, PRB1, IL18RAP, CA12, MMP19, AXL, LY6K, NTNG2, SIGLEC12, C18ORF54, MMP13, CACNA2D4, TNFAIP6, NOTCH1, TNFRSF10B, FCAR, CDH17, F3, MFAP2, TREM1, VOPP1, NTM	186	3250	19235	1.2091480562448305	1.0	0.6333641678906992	88.35061151689224
UP_SEQ_FEATURE	signal peptide	38	20.43010752688172	0.1604427443307209	DCBLD2, IBSP, IL1R2, GRIK1, PLXNA1, TLR2, ITGAM, MMP1, IL31RA, SEMA5A, LAMB3, CD68, ROBO1, SHISA5, CSF3R, SEMA3C, GPR97, PRB1, IL18RAP, CA12, MMP19, AXL, LY6K, NTNG2, SIGLEC12, C18ORF54, MMP13, CACNA2D4, TNFAIP6, NOTCH1, TNFRSF10B, FCAR, CDH17, F3, MFAP2, TREM1, VOPP1, NTM	186	3250	19113	1.2014789081885857	1.0	0.988431337769059	93.36479395452135
UP_SEQ_FEATURE	transmembrane region	48	25.806451612903224	0.564273529080586	DCBLD2, IL1R2, GPR84, MGAT5B, TM4SF19, SLC20A1, PLXNA1, GRIK1, OR10A2, TLR2, CSMD3, CSMD2, ITGAM, IL31RA, SEMA5A, CCRL2, HRH1, CD68, KCNQ3, ROBO1, SHISA5, CSF3R, STRA6, ANO6, RNF145, ABCA12, KCNMA1, GPR97, IL18RAP, CA12, AXL, SIGLEC12, NTSR1, ATP13A2, GJB2, CACNA2D4, NOTCH1, TNFRSF10B, FCAR, TRIM59, CDH17, F3, SLC6A6, MGAM, HAS2, TREM1, VOPP1, CLEC7A	186	4911	19113	1.0043549372376692	1.0	0.9999983879465223	99.99974682574182
SP_PIR_KEYWORDS	transmembrane	48	25.806451612903224	0.5837701738372731	DCBLD2, IL1R2, GPR84, MGAT5B, TM4SF19, SLC20A1, PLXNA1, GRIK1, OR10A2, TLR2, CSMD3, CSMD2, ITGAM, IL31RA, SEMA5A, CCRL2, HRH1, CD68, KCNQ3, ROBO1, SHISA5, CSF3R, STRA6, ANO6, RNF145, ABCA12, KCNMA1, GPR97, IL18RAP, CA12, AXL, SIGLEC12, NTSR1, ATP13A2, GJB2, CACNA2D4, NOTCH1, TNFRSF10B, FCAR, TRIM59, CDH17, F3, SLC6A6, MGAM, HAS2, TREM1, VOPP1, CLEC7A	186	4973	19235	0.9981642806639724	1.0	0.9643225463881316	99.99901159053601
GOTERM_CC_FAT	GO:0031224~intrinsic to membrane	56	30.107526881720432	0.7710769765339353	GPR84, PLXNA1, SLC20A1, GRIK1, OR10A2, TLR2, IL31RA, CCRL2, KCNQ3, ROBO1, CSF3R, STRA6, ANO6, RNF145, KCNMA1, GPR97, BCL10, IL18RAP, CA12, MPP3, SIGLEC12, NTSR1, PITPNM2, TNFRSF10B, F3, MGAM, HAS2, TREM1, VOPP1, DCBLD2, IL1R2, TM4SF19, MGAT5B, CSMD3, CSMD2, ITGAM, SEMA5A, HRH1, CD68, SHISA5, RAB6C, ABCA12, AXL, NTNG2, LY6K, ATP13A2, GJB2, CACNA2D4, NOTCH1, TRIM59, FCAR, CDH17, SLC6A6, CLEC7A, SPT…	138	5485	12782	0.9456515133499795	1.0	0.9965337526166125	99.99999928350849
GOTERM_CC_FAT	GO:0016021~integral to membrane	51	27.419354838709676	0.8983016119386444	GPR84, SLC20A1, GRIK1, PLXNA1, OR10A2, TLR2, IL31RA, CCRL2, KCNQ3, ROBO1, CSF3R, STRA6, ANO6, RNF145, KCNMA1, GPR97, BCL10, IL18RAP, CA12, MPP3, SIGLEC12, NTSR1, PITPNM2, TNFRSF10B, F3, MGAM, HAS2, TREM1, VOPP1, DCBLD2, IL1R2, TM4SF19, MGAT5B, CSMD3, ITGAM, CSMD2, SEMA5A, CD68, HRH1, SHISA5, ABCA12, AXL, ATP13A2, GJB2, CACNA2D4, NOTCH1, TRIM59, FCAR, CDH17, SLC6A6, CLEC7A	138	5297	12782	0.8917845211809802	1.0	0.9997270426623702	99.9999999999764
Annotation Cluster 20	Enrichment Score: 1.0374882829551229
Category	Term	Count	%	PValue	Genes	List Total	Pop Hits	Pop Total	Fold Enrichment	Bonferroni	Benjamini	FDR
UP_SEQ_FEATURE	domain:SH3	6	3.225806451612903	0.029065714146696144	MPP3, ASAP1, SPTA1, ABL2, DST, AMPH	186	177	19113	3.4833242208857302	0.9999999999921731	0.8390522454608599	36.71710028985802
SP_PIR_KEYWORDS	sh3 domain	6	3.225806451612903	0.052562602505117816	MPP3, ASAP1, SPTA1, ABL2, DST, AMPH	186	210	19235	2.9546850998463903	0.9999995337258973	0.41721920287226655	50.831967309292516
INTERPRO	IPR001452:Src homology-3 domain	5	2.6881720430107525	0.16614195542173912	MPP3, ASAP1, SPTA1, ABL2, AMPH	168	213	16659	2.3277162977867203	1.0	0.8835185446829978	92.24993047619013
SMART	SM00326:SH3	5	2.6881720430107525	0.2789392908138812	MPP3, ASAP1, SPTA1, ABL2, AMPH	115	213	9079	1.853235354153909	0.9999999999999997	0.8619804731016539	97.49946172357915
Annotation Cluster 21	Enrichment Score: 1.005769495266532
Category	Term	Count	%	PValue	Genes	List Total	Pop Hits	Pop Total	Fold Enrichment	Bonferroni	Benjamini	FDR
GOTERM_BP_FAT	GO:0007018~microtubule-based movement	5	2.6881720430107525	0.028434746411680863	KIF23, KIF4B, DNAH17, STARD9, DST	139	113	13528	4.306360221557267	0.9999999999999999	0.7495882055139407	37.55120559402631
SP_PIR_KEYWORDS	motor protein	5	2.6881720430107525	0.03875076934692617	KIF23, KIF4B, MYO1B, DNAH17, STARD9	186	132	19235	3.917196155099381	0.9999767875271601	0.33662589345486893	40.52625695392168
GOTERM_MF_FAT	GO:0003777~microtubule motor activity	4	2.1505376344086025	0.04361239638503072	KIF23, KIF4B, DNAH17, STARD9	133	77	12983	5.070989161214725	0.9999995139690958	0.6459640040679262	45.30684963630676
GOTERM_BP_FAT	GO:0007017~microtubule-based process	7	3.763440860215054	0.04511387653522837	KIF23, KIF4B, PTK2, DNAH17, STARD9, RCC1, DST	139	253	13528	2.6927517274717774	1.0	0.7512574907031124	52.92610777003056
GOTERM_MF_FAT	GO:0003774~motor activity	5	2.6881720430107525	0.05682574972843921	KIF23, KIF4B, MYO1B, DNAH17, STARD9	133	142	12983	3.437202160330403	0.9999999947884012	0.7195870506968924	54.69242291068747
UP_SEQ_FEATURE	domain:Kinesin-motor	3	1.6129032258064515	0.064981583584831	KIF23, KIF4B, STARD9	186	43	19113	7.169167291822956	1.0	0.9205585636781025	64.7339379972257
INTERPRO	IPR001752:Kinesin, motor region	3	1.6129032258064515	0.06626142972856655	KIF23, KIF4B, STARD9	168	42	16659	7.082908163265305	0.9999999999997929	0.7038586495319131	61.90252755999831
INTERPRO	IPR019821:Kinesin, motor region, conserved site	3	1.6129032258064515	0.06626142972856655	KIF23, KIF4B, STARD9	168	42	16659	7.082908163265305	0.9999999999997929	0.7038586495319131	61.90252755999831
SMART	SM00129:KISc	3	1.6129032258064515	0.09732467075162642	KIF23, KIF4B, STARD9	115	42	9079	5.639130434782609	0.9999857786291297	0.6374580095984539	68.4912644251351
GOTERM_CC_FAT	GO:0005874~microtubule	6	3.225806451612903	0.17135212721859192	KIF23, RASSF3, KIF4B, DNAH17, KNTC1, CLIP2	138	274	12782	2.028245001586798	1.0	0.8329907123971909	90.84492991018605
SP_PIR_KEYWORDS	microtubule	5	2.6881720430107525	0.18529633400912107	KIF23, RASSF3, KIF4B, DNAH17, CLIP2	186	231	19235	2.2383978029139318	1.0	0.6996644359863229	93.24211840148551
GOTERM_CC_FAT	GO:0005819~spindle	4	2.1505376344086025	0.20910342734834914	KIF23, KIF4B, ANXA11, KNTC1	138	147	12782	2.5203588681849554	1.0	0.8613709198161036	94.94086477111257
GOTERM_CC_FAT	GO:0005875~microtubule associated complex	3	1.6129032258064515	0.29880230679533537	KIF23, DNAH17, CLIP2	138	102	12782	2.7242114236999146	1.0	0.925073491669393	98.9058383551597
GOTERM_CC_FAT	GO:0044430~cytoskeletal part	13	6.989247311827956	0.3223518404680024	KIF23, RASSF3, KIF4B, KRT6B, MYBPC1, MYO1B, DNAH17, ANXA11, KNTC1, ACTN2, CLIP2, IGF2BP2, SPTA1	138	952	12782	1.2648124467178177	1.0	0.9302674694376453	99.29146073877537
GOTERM_CC_FAT	GO:0015630~microtubule cytoskeleton	8	4.301075268817205	0.37453826385060335	KIF23, RASSF3, KIF4B, DNAH17, ANXA11, KNTC1, CLIP2, DST	138	549	12782	1.3497003774979541	1.0	0.9378088281779096	99.74434101532003
Annotation Cluster 22	Enrichment Score: 0.9891538396736702
Category	Term	Count	%	PValue	Genes	List Total	Pop Hits	Pop Total	Fold Enrichment	Bonferroni	Benjamini	FDR
GOTERM_BP_FAT	GO:0009165~nucleotide biosynthetic process	6	3.225806451612903	0.04183016842617418	RRM1, AK5, ADCY10, AMPD2, AMPD3, ATP13A2	139	186	13528	3.139475516361105	1.0	0.7671419091604903	50.213226804085565
GOTERM_BP_FAT	GO:0034654~nucleobase, nucleoside, nucleotide and nucleic acid biosynthetic process	6	3.225806451612903	0.047705283018878664	RRM1, AK5, ADCY10, AMPD2, AMPD3, ATP13A2	139	193	13528	3.025608528721065	1.0	0.763015195217849	54.96839989237645
GOTERM_BP_FAT	GO:0034404~nucleobase, nucleoside and nucleotide biosynthetic process	6	3.225806451612903	0.047705283018878664	RRM1, AK5, ADCY10, AMPD2, AMPD3, ATP13A2	139	193	13528	3.025608528721065	1.0	0.763015195217849	54.96839989237645
GOTERM_BP_FAT	GO:0006164~purine nucleotide biosynthetic process	5	2.6881720430107525	0.06486308110966571	AK5, ADCY10, AMPD2, AMPD3, ATP13A2	139	148	13528	3.2879642232160218	1.0	0.8059934967911441	66.53119920032175
GOTERM_BP_FAT	GO:0009124~nucleoside monophosphate biosynthetic process	3	1.6129032258064515	0.0922079038819878	ADCY10, AMPD2, AMPD3	139	50	13528	5.839424460431656	1.0	0.8546840131961544	79.38061363260096
KEGG_PATHWAY	hsa00230:Purine metabolism	5	2.6881720430107525	0.11532563758797386	RRM1, AK5, ADCY10, AMPD2, AMPD3	63	153	5085	2.637721755368814	0.9999661304750191	0.9676453751496111	73.16006476968215
GOTERM_BP_FAT	GO:0009152~purine ribonucleotide biosynthetic process	4	2.1505376344086025	0.11744596304121117	AK5, AMPD2, AMPD3, ATP13A2	139	117	13528	3.327307384861342	1.0	0.8778867590454096	86.98579334327954
GOTERM_BP_FAT	GO:0006163~purine nucleotide metabolic process	5	2.6881720430107525	0.12256428614210799	AK5, ADCY10, AMPD2, AMPD3, ATP13A2	139	186	13528	2.616229596967587	1.0	0.8765631253697046	88.16441688859858
GOTERM_BP_FAT	GO:0009260~ribonucleotide biosynthetic process	4	2.1505376344086025	0.13325509245558534	AK5, AMPD2, AMPD3, ATP13A2	139	124	13528	3.139475516361105	1.0	0.892797157116094	90.31066551457778
GOTERM_BP_FAT	GO:0009123~nucleoside monophosphate metabolic process	3	1.6129032258064515	0.1457028360071397	ADCY10, AMPD2, AMPD3	139	66	13528	4.42380640941792	1.0	0.9042344286016872	92.34831740942943
GOTERM_BP_FAT	GO:0009150~purine ribonucleotide metabolic process	4	2.1505376344086025	0.16700241654023412	AK5, AMPD2, AMPD3, ATP13A2	139	138	13528	2.820978000208529	1.0	0.9151424457549164	94.93256421348946
GOTERM_BP_FAT	GO:0009259~ribonucleotide metabolic process	4	2.1505376344086025	0.18968751396168188	AK5, AMPD2, AMPD3, ATP13A2	139	147	13528	2.6482650614202514	1.0	0.9309204014208213	96.77095626830938
GOTERM_BP_FAT	GO:0044271~nitrogen compound biosynthetic process	6	3.225806451612903	0.2379965027987464	RRM1, AK5, ADCY10, AMPD2, AMPD3, ATP13A2	139	325	13528	1.7967459878251244	1.0	0.9569400573849585	98.81596996470847
Annotation Cluster 23	Enrichment Score: 0.9698400590579557
Category	Term	Count	%	PValue	Genes	List Total	Pop Hits	Pop Total	Fold Enrichment	Bonferroni	Benjamini	FDR
GOTERM_BP_FAT	GO:0002221~pattern recognition receptor signaling pathway	3	1.6129032258064515	0.012709655473985957	BCL10, TLR2, CLEC7A	139	17	13528	17.174777824798987	0.9999999368203675	0.6939759863674702	18.84180721424321
GOTERM_BP_FAT	GO:0002218~activation of innate immune response	3	1.6129032258064515	0.01576963357235903	BCL10, TLR2, CLEC7A	139	19	13528	15.366906474820144	0.9999999988691599	0.7023338284240199	22.85124972062047
GOTERM_BP_FAT	GO:0002758~innate immune response-activating signal transduction	3	1.6129032258064515	0.01576963357235903	BCL10, TLR2, CLEC7A	139	19	13528	15.366906474820144	0.9999999988691599	0.7023338284240199	22.85124972062047
GOTERM_BP_FAT	GO:0009620~response to fungus	3	1.6129032258064515	0.02462366594447617	BCL10, TLR2, CLEC7A	139	24	13528	12.16546762589928	0.9999999999999907	0.7254081963220576	33.430624271964014
GOTERM_BP_FAT	GO:0001817~regulation of cytokine production	6	3.225806451612903	0.03791732332412312	BCL10, HIF1A, HSF1, TLR2, IGF2BP2, CLEC7A	139	181	13528	3.226201359354506	1.0	0.7708625955130123	46.789002132699444
GOTERM_BP_FAT	GO:0051240~positive regulation of multicellular organismal process	7	3.763440860215054	0.03895424721749517	BCL10, HIF1A, HSF1, GRIK1, F3, TLR2, CLEC7A	139	244	13528	2.7920745370916378	1.0	0.770365396750377	47.71735547026501
GOTERM_BP_FAT	GO:0032680~regulation of tumor necrosis factor production	3	1.6129032258064515	0.03961526001125163	HSF1, TLR2, CLEC7A	139	31	13528	9.418426549083316	1.0	0.7572778989573117	48.30119847807454
GOTERM_BP_FAT	GO:0002429~immune response-activating cell surface receptor signaling pathway	3	1.6129032258064515	0.059906893579752374	BCL10, TLR2, CLEC7A	139	39	13528	7.48644161593802	1.0	0.8179456929945537	63.51546582592826
GOTERM_BP_FAT	GO:0001819~positive regulation of cytokine production	4	2.1505376344086025	0.06432244706419965	BCL10, HIF1A, TLR2, CLEC7A	139	90	13528	4.325499600319745	1.0	0.8153853918764833	66.2139851322436
GOTERM_BP_FAT	GO:0002768~immune response-regulating cell surface receptor signaling pathway	3	1.6129032258064515	0.06826064717933539	BCL10, TLR2, CLEC7A	139	42	13528	6.951695786228161	1.0	0.8052911996885205	68.46159447519943
GOTERM_BP_FAT	GO:0045089~positive regulation of innate immune response	3	1.6129032258064515	0.07995032463531379	BCL10, TLR2, CLEC7A	139	46	13528	6.3472005004691905	1.0	0.8396478387559798	74.3346968156685
GOTERM_BP_FAT	GO:0002757~immune response-activating signal transduction	3	1.6129032258064515	0.09852956721701892	BCL10, TLR2, CLEC7A	139	52	13528	5.614831211953514	1.0	0.8534590651217289	81.60323317253484
GOTERM_BP_FAT	GO:0045088~regulation of innate immune response	3	1.6129032258064515	0.10496962512802331	BCL10, TLR2, CLEC7A	139	54	13528	5.406874500399681	1.0	0.867910043798146	83.6348081942998
GOTERM_BP_FAT	GO:0002764~immune response-regulating signal transduction	3	1.6129032258064515	0.11152075304870382	BCL10, TLR2, CLEC7A	139	56	13528	5.21377183967112	1.0	0.8739236622432228	85.48397742017322
GOTERM_BP_FAT	GO:0045087~innate immune response	4	2.1505376344086025	0.16700241654023412	BCL10, IL18RAP, TLR2, CLEC7A	139	138	13528	2.820978000208529	1.0	0.9151424457549164	94.93256421348946
GOTERM_BP_FAT	GO:0031349~positive regulation of defense response	3	1.6129032258064515	0.17075012210093338	BCL10, TLR2, CLEC7A	139	73	13528	3.999605794816202	1.0	0.9180460109363383	95.29211892722839
GOTERM_BP_FAT	GO:0002237~response to molecule of bacterial origin	3	1.6129032258064515	0.2188289646022099	BCL10, HSF1, TLR2	139	86	13528	3.3950142211811944	1.0	0.9511719153526916	98.22393882205918
GOTERM_BP_FAT	GO:0002253~activation of immune response	3	1.6129032258064515	0.2489769251249425	BCL10, TLR2, CLEC7A	139	94	13528	3.1060768406551356	1.0	0.960311330729677	99.065719558167
GOTERM_BP_FAT	GO:0009617~response to bacterium	4	2.1505376344086025	0.3147491916540012	BCL10, PLD1, HSF1, TLR2	139	193	13528	2.0170723524807097	1.0	0.9741538589047282	99.7906748126614
GOTERM_BP_FAT	GO:0048584~positive regulation of response to stimulus	4	2.1505376344086025	0.433696547147728	BCL10, F3, TLR2, CLEC7A	139	236	13528	1.6495549323253265	1.0	0.9908488372746987	99.99068040337761
GOTERM_BP_FAT	GO:0050778~positive regulation of immune response	3	1.6129032258064515	0.43849220885522966	BCL10, TLR2, CLEC7A	139	145	13528	2.0135946415281567	1.0	0.9912080965893938	99.99188824212753
GOTERM_BP_FAT	GO:0002684~positive regulation of immune system process	3	1.6129032258064515	0.7018437615890905	BCL10, TLR2, CLEC7A	139	238	13528	1.226769844628499	1.0	0.9992974723790108	99.99999973567053
GOTERM_BP_FAT	GO:0043009~chordate embryonic development	3	1.6129032258064515	0.8552376421177723	BCL10, HIF1A, HSF1	139	331	13528	0.8820882870742682	1.0	0.9999731185552883	99.999999999998
GOTERM_BP_FAT	GO:0009792~embryonic development ending in birth or egg hatching	3	1.6129032258064515	0.858718029033817	BCL10, HIF1A, HSF1	139	334	13528	0.8741653383879723	1.0	0.9999742683033626	99.99999999999865
Annotation Cluster 24	Enrichment Score: 0.9610454090275088
Category	Term	Count	%	PValue	Genes	List Total	Pop Hits	Pop Total	Fold Enrichment	Bonferroni	Benjamini	FDR
KEGG_PATHWAY	hsa04360:Axon guidance	7	3.763440860215054	0.004558001804381654	SEMA5A, PTK2, PLXNA1, LIMK1, ROBO1, PPP3R1, SEMA3C	63	129	5085	4.37984496124031	0.3186964823570736	0.3186964823570736	4.785385856023739
GOTERM_BP_FAT	GO:0030030~cell projection organization	10	5.376344086021505	0.013125880713184305	SEMA5A, MTSS1, PTK2, NOTCH1, CCDC88A, ROBO1, NTNG2, ACTN2, MTOR, DST	139	368	13528	2.6446668751954956	0.9999999634202553	0.6570723195827479	19.398445947539056
GOTERM_BP_FAT	GO:0001525~angiogenesis	6	3.225806451612903	0.017792859914898474	SEMA5A, PTK2, NOTCH1, HIF1A, ROBO1, MMP19	139	148	13528	3.945557067859226	0.9999999999214402	0.6875647476382989	25.399313722180462
GOTERM_BP_FAT	GO:0048514~blood vessel morphogenesis	7	3.763440860215054	0.021087278278213745	SEMA5A, PTK2, NOTCH1, HIF1A, ROBO1, MMP19, SEMA3C	139	211	13528	3.2287497016604725	0.9999999999989904	0.6990855978709196	29.37996732639564
GOTERM_BP_FAT	GO:0000904~cell morphogenesis involved in differentiation	7	3.763440860215054	0.03895424721749517	SEMA5A, PTK2, NOTCH1, HIF1A, ROBO1, NTNG2, DST	139	244	13528	2.7920745370916378	1.0	0.770365396750377	47.71735547026501
GOTERM_BP_FAT	GO:0001568~blood vessel development	7	3.763440860215054	0.039610437474616296	SEMA5A, PTK2, NOTCH1, HIF1A, ROBO1, MMP19, SEMA3C	139	245	13528	2.780678314491264	1.0	0.7665964084454251	48.29696119910404
GOTERM_BP_FAT	GO:0001944~vasculature development	7	3.763440860215054	0.04369547071673801	SEMA5A, PTK2, NOTCH1, HIF1A, ROBO1, MMP19, SEMA3C	139	251	13528	2.7142079165352975	1.0	0.7564147334309719	51.771757657014305
GOTERM_BP_FAT	GO:0007409~axonogenesis	6	3.225806451612903	0.047705283018878664	SEMA5A, PTK2, NOTCH1, ROBO1, NTNG2, DST	139	193	13528	3.025608528721065	1.0	0.763015195217849	54.96839989237645
GOTERM_MF_FAT	GO:0046982~protein heterodimerization activity	6	3.225806451612903	0.06110387584434506	HIF1A, LIMK1, ROBO1, ITGAM, SMC4, AMPH	133	208	12983	2.815861769809138	0.9999999988160863	0.7232532655451465	57.395758231165374
GOTERM_BP_FAT	GO:0031344~regulation of cell projection organization	4	2.1505376344086025	0.06262761051271842	PTK2, LIMK1, ROBO1, MTOR	139	89	13528	4.374100719424461	1.0	0.8192387994059622	65.20115915961865
GOTERM_BP_FAT	GO:0048667~cell morphogenesis involved in neuron differentiation	6	3.225806451612903	0.06288852235998094	SEMA5A, PTK2, NOTCH1, ROBO1, NTNG2, DST	139	209	13528	2.7939829954218447	1.0	0.8142925254113994	65.35891309403104
GOTERM_BP_FAT	GO:0048812~neuron projection morphogenesis	6	3.225806451612903	0.06706589450891254	SEMA5A, PTK2, NOTCH1, ROBO1, NTNG2, DST	139	213	13528	2.7415138311885703	1.0	0.8110167648362441	67.79501149072298
GOTERM_BP_FAT	GO:0030182~neuron differentiation	9	4.838709677419355	0.0795594035507648	KCNMA1, SEMA5A, PTK2, NOTCH1, AGTPBP1, ROBO1, NTNG2, DST, NTM	139	438	13528	1.9998028974081008	1.0	0.8431474511249695	74.15613113420945
GOTERM_BP_FAT	GO:0048870~cell motility	7	3.763440860215054	0.09436425457896952	PTK2, HIF1A, CCDC88A, ROBO1, DNAH17, SEMA3C, ITGAM	139	307	13528	2.2191081011412366	1.0	0.8572012624539864	80.16563803132706
GOTERM_BP_FAT	GO:0051674~localization of cell	7	3.763440860215054	0.09436425457896952	PTK2, HIF1A, CCDC88A, ROBO1, DNAH17, SEMA3C, ITGAM	139	307	13528	2.2191081011412366	1.0	0.8572012624539864	80.16563803132706
GOTERM_BP_FAT	GO:0014031~mesenchymal cell development	3	1.6129032258064515	0.09535346869455663	NOTCH1, HIF1A, SEMA3C	139	51	13528	5.724925941599661	1.0	0.8519053190282645	80.51629644723523
GOTERM_BP_FAT	GO:0048762~mesenchymal cell differentiation	3	1.6129032258064515	0.09535346869455663	NOTCH1, HIF1A, SEMA3C	139	51	13528	5.724925941599661	1.0	0.8519053190282645	80.51629644723523
GOTERM_BP_FAT	GO:0060485~mesenchyme development	3	1.6129032258064515	0.09852956721701892	NOTCH1, HIF1A, SEMA3C	139	52	13528	5.614831211953514	1.0	0.8534590651217289	81.60323317253484
GOTERM_BP_FAT	GO:0048858~cell projection morphogenesis	6	3.225806451612903	0.1058460804483173	SEMA5A, PTK2, NOTCH1, ROBO1, NTNG2, DST	139	245	13528	2.3834385552782265	1.0	0.8665184861721197	83.8944159969247
GOTERM_BP_FAT	GO:0006928~cell motion	9	4.838709677419355	0.11286142292090354	SEMA5A, MTSS1, PTK2, HIF1A, CCDC88A, ROBO1, DNAH17, SEMA3C, ITGAM	139	475	13528	1.8440287769784172	1.0	0.873732229227617	85.83737913110883
GOTERM_BP_FAT	GO:0050770~regulation of axonogenesis	3	1.6129032258064515	0.11483574644199857	PTK2, LIMK1, ROBO1	139	57	13528	5.122302158273381	1.0	0.8750841571139292	86.34313554245348
GOTERM_BP_FAT	GO:0031175~neuron projection development	6	3.225806451612903	0.12127931653339474	SEMA5A, PTK2, NOTCH1, ROBO1, NTNG2, DST	139	256	13528	2.281025179856115	1.0	0.8800860733789099	87.87832482927482
GOTERM_BP_FAT	GO:0032990~cell part morphogenesis	6	3.225806451612903	0.12127931653339474	SEMA5A, PTK2, NOTCH1, ROBO1, NTNG2, DST	139	256	13528	2.281025179856115	1.0	0.8800860733789099	87.87832482927482
GOTERM_BP_FAT	GO:0050769~positive regulation of neurogenesis	3	1.6129032258064515	0.12154027924605344	NOTCH1, LIMK1, ROBO1	139	59	13528	4.948664796975979	1.0	0.8774554453097791	87.93694702217401
GOTERM_BP_FAT	GO:0048666~neuron development	7	3.763440860215054	0.13330710545653746	SEMA5A, PTK2, NOTCH1, ROBO1, NTNG2, DST, NTM	139	339	13528	2.009634770060058	1.0	0.8900109738911604	90.32015132652393
GOTERM_BP_FAT	GO:0022604~regulation of cell morphogenesis	4	2.1505376344086025	0.14975887804969001	PTK2, LIMK1, ROBO1, SPTA1	139	131	13528	2.9717172826624196	1.0	0.9058096534594224	92.9201713464598
GOTERM_BP_FAT	GO:0016477~cell migration	6	3.225806451612903	0.15184445140414093	PTK2, HIF1A, CCDC88A, ROBO1, SEMA3C, ITGAM	139	276	13528	2.115733500156397	1.0	0.9066644031596748	93.19834995764653
GOTERM_BP_FAT	GO:0045664~regulation of neuron differentiation	4	2.1505376344086025	0.15459127044711501	PTK2, NOTCH1, LIMK1, ROBO1	139	133	13528	2.927029804727647	1.0	0.9085250939797809	93.54909105155161
GOTERM_BP_FAT	GO:0010720~positive regulation of cell development	3	1.6129032258064515	0.15634349586169	NOTCH1, LIMK1, ROBO1	139	69	13528	4.231467000312794	1.0	0.9088201551065183	93.76388476548605
GOTERM_BP_FAT	GO:0000902~cell morphogenesis	7	3.763440860215054	0.15669068108693618	SEMA5A, PTK2, NOTCH1, HIF1A, ROBO1, NTNG2, DST	139	356	13528	1.9136690647482015	1.0	0.9069767236684969	93.80563901495675
GOTERM_BP_FAT	GO:0010975~regulation of neuron projection development	3	1.6129032258064515	0.15992305431672127	PTK2, LIMK1, ROBO1	139	70	13528	4.171017471736897	1.0	0.9095165279512557	94.18198275022083
GOTERM_BP_FAT	GO:0010769~regulation of cell morphogenesis involved in differentiation	3	1.6129032258064515	0.185368032878574	PTK2, LIMK1, ROBO1	139	77	13528	3.7918340652153604	1.0	0.9279746271762247	96.47824710918684
GOTERM_BP_FAT	GO:0032989~cellular component morphogenesis	7	3.763440860215054	0.2196329119868653	SEMA5A, PTK2, NOTCH1, HIF1A, ROBO1, NTNG2, DST	139	397	13528	1.7160357356432234	1.0	0.9503969120192199	98.25353790892875
GOTERM_BP_FAT	GO:0050767~regulation of neurogenesis	4	2.1505376344086025	0.24008795104111097	PTK2, NOTCH1, LIMK1, ROBO1	139	166	13528	2.345150385715524	1.0	0.9570985991531846	98.86791028498911
SP_PIR_KEYWORDS	differentiation	7	3.763440860215054	0.28248983639120673	SEMA5A, NOTCH1, ROBO1, MMP19, NTNG2, MAPK7, IFRD1	186	460	19235	1.573690977092099	1.0	0.8215917584102591	98.72823727228415
GOTERM_BP_FAT	GO:0051960~regulation of nervous system development	4	2.1505376344086025	0.31195537210245416	PTK2, NOTCH1, LIMK1, ROBO1	139	192	13528	2.0275779376498804	1.0	0.9738375972515444	99.77630184983158
GOTERM_BP_FAT	GO:0051094~positive regulation of developmental process	5	2.6881720430107525	0.3154523029652321	NOTCH1, HIF1A, LIMK1, ROBO1, F3	139	278	13528	1.7504269965322705	1.0	0.9729918887877175	99.79415293763452
GOTERM_BP_FAT	GO:0060284~regulation of cell development	4	2.1505376344086025	0.3482849844354139	PTK2, NOTCH1, LIMK1, ROBO1	139	205	13528	1.8989998245306194	1.0	0.9787910315720608	99.90771172263106
SP_PIR_KEYWORDS	neurogenesis	3	1.6129032258064515	0.4096008621894217	SEMA5A, ROBO1, NTNG2	186	146	19235	2.1249447635881573	1.0	0.9029404197387344	99.90205321252506
GOTERM_BP_FAT	GO:0045597~positive regulation of cell differentiation	4	2.1505376344086025	0.41468546091725805	NOTCH1, HIF1A, LIMK1, ROBO1	139	229	13528	1.6999780088592884	1.0	0.9892934230413297	99.98402470674648
SP_PIR_KEYWORDS	developmental protein	6	3.225806451612903	0.8738252208286077	SEMA5A, NOTCH1, ROBO1, MMP19, NTNG2, IFRD1	186	779	19235	0.7965133131806701	1.0	0.9982557034009375	99.99999999984882
SP_PIR_KEYWORDS	ubl conjugation	4	2.1505376344086025	0.9248617980428288	HIF1A, HSF1, ROBO1, DST	186	588	19235	0.7034964523443787	1.0	0.9994096772412324	99.99999999999983
Annotation Cluster 25	Enrichment Score: 0.9450514546753009
Category	Term	Count	%	PValue	Genes	List Total	Pop Hits	Pop Total	Fold Enrichment	Bonferroni	Benjamini	FDR
GOTERM_BP_FAT	GO:0031344~regulation of cell projection organization	4	2.1505376344086025	0.06262761051271842	PTK2, LIMK1, ROBO1, MTOR	139	89	13528	4.374100719424461	1.0	0.8192387994059622	65.20115915961865
GOTERM_BP_FAT	GO:0031346~positive regulation of cell projection organization	3	1.6129032258064515	0.08296404226099308	LIMK1, ROBO1, MTOR	139	47	13528	6.212153681310271	1.0	0.8459912183956111	75.67293399153287
GOTERM_BP_FAT	GO:0051130~positive regulation of cellular component organization	4	2.1505376344086025	0.281313056837293	LIMK1, ROBO1, MTOR, CLEC7A	139	181	13528	2.150800906236337	1.0	0.9665490152894812	99.54447083447073
Annotation Cluster 26	Enrichment Score: 0.8928470990703093
Category	Term	Count	%	PValue	Genes	List Total	Pop Hits	Pop Total	Fold Enrichment	Bonferroni	Benjamini	FDR
GOTERM_BP_FAT	GO:0001938~positive regulation of endothelial cell proliferation	3	1.6129032258064515	0.00994404327394587	HIF1A, F3, MTOR	139	15	13528	19.46474820143885	0.9999976284928932	0.6601775741004894	15.050555757032713
GOTERM_BP_FAT	GO:0009967~positive regulation of signal transduction	8	4.301075268817205	0.03155690174034102	BCL10, HIF1A, TNFRSF10B, SLC20A1, F3, SHISA5, MTOR, IL31RA	139	295	13528	2.639287891720522	1.0	0.7614075436139482	40.74720906320772
GOTERM_BP_FAT	GO:0001936~regulation of endothelial cell proliferation	3	1.6129032258064515	0.04197965490163734	HIF1A, F3, MTOR	139	32	13528	9.12410071942446	1.0	0.7595260588721988	50.33985021263716
GOTERM_BP_FAT	GO:0008284~positive regulation of cell proliferation	5	2.6881720430107525	0.6135281911000903	NOTCH1, HIF1A, F3, MTOR, IL31RA	139	414	13528	1.1754075000868869	1.0	0.9979531836981026	99.99998175470364
GOTERM_BP_FAT	GO:0010557~positive regulation of macromolecule biosynthetic process	7	3.763440860215054	0.662365025039654	BCL10, NOTCH1, HIF1A, GLIS1, MTOR, CBFB, IL31RA	139	654	13528	1.0416914175081953	1.0	0.998955598125827	99.99999798830018
GOTERM_BP_FAT	GO:0042127~regulation of cell proliferation	7	3.763440860215054	0.8208981238612459	NOTCH1, HIF1A, CCDC88A, HSF1, F3, MTOR, IL31RA	139	787	13528	0.8656495388187544	1.0	0.9999354939039903	99.99999999993551
Annotation Cluster 27	Enrichment Score: 0.8699656471229953
Category	Term	Count	%	PValue	Genes	List Total	Pop Hits	Pop Total	Fold Enrichment	Bonferroni	Benjamini	FDR
GOTERM_BP_FAT	GO:0007626~locomotory behavior	7	3.763440860215054	0.06174763408267461	KCNMA1, CCRL2, PLD1, ROBO1, NTSR1, CALB1, ITGAM	139	274	13528	2.4863729454392693	1.0	0.8210914723092422	64.66411584275608
GOTERM_BP_FAT	GO:0007610~behavior	9	4.838709677419355	0.10700678937474793	KCNMA1, CCRL2, PLD1, GRIK1, ROBO1, NTSR1, CALB1, ITGAM, AMPH	139	469	13528	1.867619763464282	1.0	0.8659130666632076	84.23227350547789
GOTERM_BP_FAT	GO:0042330~taxis	4	2.1505376344086025	0.22389937329548631	CCRL2, PLD1, ROBO1, ITGAM	139	160	13528	2.433093525179856	1.0	0.9522452682827681	98.40302111650247
GOTERM_BP_FAT	GO:0006935~chemotaxis	4	2.1505376344086025	0.22389937329548631	CCRL2, PLD1, ROBO1, ITGAM	139	160	13528	2.433093525179856	1.0	0.9522452682827681	98.40302111650247
Annotation Cluster 28	Enrichment Score: 0.7877767519025928
Category	Term	Count	%	PValue	Genes	List Total	Pop Hits	Pop Total	Fold Enrichment	Bonferroni	Benjamini	FDR
GOTERM_CC_FAT	GO:0030054~cell junction	11	5.913978494623656	0.05175725216758115	ARHGAP21, PHACTR1, PTK2, DMXL2, GRIK1, LIMK1, ACTN2, RIMS2, DST, AMPH, GJB2	138	518	12782	1.9669016842929883	0.999991181858811	0.7256056102495537	49.13547271774886
SP_PIR_KEYWORDS	cell junction	8	4.301075268817205	0.09147324918612887	ARHGAP21, PHACTR1, PTK2, DMXL2, GRIK1, RIMS2, AMPH, GJB2	186	399	19235	2.0734632279623795	0.9999999999943612	0.5129955893121103	71.67185051916847
SP_PIR_KEYWORDS	synapse	5	2.6881720430107525	0.14836560064459486	PHACTR1, DMXL2, GRIK1, RIMS2, AMPH	186	213	19235	2.4275581806249686	1.0	0.6438543177522722	87.89516838540064
GOTERM_CC_FAT	GO:0045202~synapse	6	3.225806451612903	0.33233021977195953	KCNMA1, PHACTR1, DMXL2, GRIK1, RIMS2, AMPH	138	355	12782	1.5654623392529088	1.0	0.9314941314188226	99.41330231248863
GOTERM_CC_FAT	GO:0044456~synapse part	4	2.1505376344086025	0.4931146095404722	KCNMA1, DMXL2, GRIK1, AMPH	138	246	12782	1.5060681041593025	1.0	0.96601748897263	99.98236260955763
Annotation Cluster 29	Enrichment Score: 0.7687059161545964
Category	Term	Count	%	PValue	Genes	List Total	Pop Hits	Pop Total	Fold Enrichment	Bonferroni	Benjamini	FDR
GOTERM_BP_FAT	GO:0007268~synaptic transmission	8	4.301075268817205	0.03307008701772159	KCNMA1, HRH1, PTK2, KCNQ3, GRIK1, AGTPBP1, NTSR1, AMPH	139	298	13528	2.6127178793877652	1.0	0.7660819051464316	42.240332242821964
GOTERM_BP_FAT	GO:0019226~transmission of nerve impulse	8	4.301075268817205	0.06727050361862497	KCNMA1, HRH1, PTK2, KCNQ3, GRIK1, AGTPBP1, NTSR1, AMPH	139	350	13528	2.2245426515930116	1.0	0.8062085681003229	67.91009874046445
GOTERM_BP_FAT	GO:0007267~cell-cell signaling	11	5.913978494623656	0.08663350998714492	KCNMA1, SEMA5A, TNFAIP6, HRH1, PTK2, KCNQ3, GRIK1, AGTPBP1, NTSR1, AMPH, GJB2	139	600	13528	1.7842685851318942	1.0	0.844970998305954	77.21393758623347
GOTERM_BP_FAT	GO:0030534~adult behavior	3	1.6129032258064515	0.2188289646022099	KCNMA1, GRIK1, NTSR1	139	86	13528	3.3950142211811944	1.0	0.9511719153526916	98.22393882205918
GOTERM_BP_FAT	GO:0050877~neurological system process	12	6.451612903225806	0.6997742104191307	KCNMA1, HRH1, PTK2, KCNQ3, GRIK1, AGTPBP1, OR10A2, NTSR1, CALB1, AMPH, CACNA2D4, GJB2	139	1210	13528	0.9651941256911827	1.0	0.99929188282611	99.99999970407826
KEGG_PATHWAY	hsa04080:Neuroactive ligand-receptor interaction	3	1.6129032258064515	0.8274768216467598	HRH1, GRIK1, NTSR1	63	256	5085	0.9458705357142856	1.0	0.9998305160493887	99.99999935666784
Annotation Cluster 30	Enrichment Score: 0.7612190341405584
Category	Term	Count	%	PValue	Genes	List Total	Pop Hits	Pop Total	Fold Enrichment	Bonferroni	Benjamini	FDR
INTERPRO	IPR000315:Zinc finger, B-box	4	2.1505376344086025	0.03567943543244362	TRIM36, TRIM3, TRIM59, TRIM9	168	72	16659	5.508928571428571	0.9999998101858906	0.6199020470026801	40.03423193678864
SMART	SM00336:BBOX	4	2.1505376344086025	0.06165206549152298	TRIM36, TRIM3, TRIM59, TRIM9	115	72	9079	4.385990338164252	0.9990280020302407	0.5002341969662221	51.214982434106446
INTERPRO	IPR018957:Zinc finger, C3HC4 RING-type	6	3.225806451612903	0.08002475820857113	TRIM36, TRIM3, TRIM59, TRIM9, RC3H2, RNF145	168	228	16659	2.609492481203007	0.9999999999999997	0.7188877042098445	69.08858715939763
INTERPRO	IPR017907:Zinc finger, RING-type, conserved site	6	3.225806451612903	0.1509000697516133	TRIM36, TRIM3, TRIM59, TRIM9, RC3H2, RNF145	168	280	16659	2.124872448979592	1.0	0.8789617159516702	89.99917715084553
INTERPRO	IPR001841:Zinc finger, RING-type	6	3.225806451612903	0.17683531266832275	TRIM36, TRIM3, TRIM59, TRIM9, RC3H2, RNF145	168	296	16659	2.0100144787644787	1.0	0.8871343519778155	93.53743352592944
SMART	SM00184:RING	6	3.225806451612903	0.31467893286778625	TRIM36, TRIM3, TRIM59, TRIM9, RC3H2, RNF145	115	296	9079	1.6002937720329025	1.0	0.8855672690471365	98.5906664444615
UP_SEQ_FEATURE	zinc finger region:RING-type	3	1.6129032258064515	0.6056076933330368	TRIM3, TRIM59, TRIM9	186	210	19113	1.4679723502304147	1.0	0.9999994452385166	99.9999460530797
SP_PIR_KEYWORDS	zinc-finger	13	6.989247311827956	0.9085320741462135	NPLOC4, TRIM36, TRIM3, TRIM59, TRIM9, NEIL3, ZNF404, GLIS1, TOP3A, RC3H2, ASAP1, RIMS2, RNF145	186	1718	19235	0.7825271946624607	1.0	0.9991719617900782	99.9999999999978
Annotation Cluster 31	Enrichment Score: 0.7459602529170688
Category	Term	Count	%	PValue	Genes	List Total	Pop Hits	Pop Total	Fold Enrichment	Bonferroni	Benjamini	FDR
SP_PIR_KEYWORDS	LIM domain	3	1.6129032258064515	0.14912933902375342	LIMK1, SCEL, MICALL1	186	71	19235	4.369604725124943	1.0	0.6372492404319696	88.03712331850151
INTERPRO	IPR001781:Zinc finger, LIM-type	3	1.6129032258064515	0.16623213439046722	LIMK1, SCEL, MICALL1	168	73	16659	4.075097847358121	1.0	0.8767030592777061	92.26171971917601
SMART	SM00132:LIM	3	1.6129032258064515	0.2332604811427649	LIMK1, SCEL, MICALL1	115	73	9079	3.244431209053008	0.999999999999733	0.8362567279860452	95.00059777292546
Annotation Cluster 32	Enrichment Score: 0.7433674848557243
Category	Term	Count	%	PValue	Genes	List Total	Pop Hits	Pop Total	Fold Enrichment	Bonferroni	Benjamini	FDR
GOTERM_CC_FAT	GO:0031982~vesicle	12	6.451612903225806	0.10488609941526378	ARHGAP21, IBSP, MTSS1, PLD1, NOTCH1, TRIM36, DMXL2, CCDC88A, ANXA11, ACTN2, DST, AMPH	138	670	12782	1.6589227774172615	0.99999999997107	0.8232989439257369	75.5719353695817
GOTERM_CC_FAT	GO:0031988~membrane-bounded vesicle	10	5.376344086021505	0.15618360699572714	IBSP, MTSS1, NOTCH1, TRIM36, DMXL2, CCDC88A, ANXA11, ACTN2, DST, AMPH	138	568	12782	1.63068993672178	0.9999999999999999	0.8298344801887361	88.46893205945493
SP_PIR_KEYWORDS	cytoplasmic vesicle	5	2.6881720430107525	0.1965823954492805	ARHGAP21, TRIM36, DMXL2, CCDC88A, AMPH	186	238	19235	2.1725625734164633	1.0	0.700630601614086	94.37458188612486
GOTERM_CC_FAT	GO:0016023~cytoplasmic membrane-bounded vesicle	9	4.838709677419355	0.23750513841121665	MTSS1, NOTCH1, TRIM36, DMXL2, CCDC88A, ANXA11, ACTN2, DST, AMPH	138	550	12782	1.5156521739130435	1.0	0.8891308841368674	96.8227860758833
GOTERM_CC_FAT	GO:0031410~cytoplasmic vesicle	10	5.376344086021505	0.2509525191133548	ARHGAP21, MTSS1, NOTCH1, TRIM36, DMXL2, CCDC88A, ANXA11, ACTN2, DST, AMPH	138	642	12782	1.4427287913675562	1.0	0.8956520726108362	97.46632299311403
Annotation Cluster 33	Enrichment Score: 0.7214744507813796
Category	Term	Count	%	PValue	Genes	List Total	Pop Hits	Pop Total	Fold Enrichment	Bonferroni	Benjamini	FDR
GOTERM_BP_FAT	GO:0010740~positive regulation of protein kinase cascade	7	3.763440860215054	0.00728853934230763	BCL10, TNFRSF10B, SLC20A1, F3, SHISA5, MTOR, IL31RA	139	167	13528	4.079438245810537	0.9999236771928759	0.741888257831852	11.254317201948428
GOTERM_BP_FAT	GO:0010647~positive regulation of cell communication	9	4.838709677419355	0.019526954113199664	BCL10, HIF1A, TNFRSF10B, GRIK1, SLC20A1, F3, SHISA5, MTOR, IL31RA	139	329	13528	2.662351577704402	0.9999999999920455	0.6870445939505023	27.520153895751744
GOTERM_BP_FAT	GO:0009967~positive regulation of signal transduction	8	4.301075268817205	0.03155690174034102	BCL10, HIF1A, TNFRSF10B, SLC20A1, F3, SHISA5, MTOR, IL31RA	139	295	13528	2.639287891720522	1.0	0.7614075436139482	40.74720906320772
GOTERM_BP_FAT	GO:0010627~regulation of protein kinase cascade	7	3.763440860215054	0.042305511546302965	BCL10, TNFRSF10B, SLC20A1, F3, SHISA5, MTOR, IL31RA	139	249	13528	2.7360087833347784	1.0	0.7535354776665437	50.61482203503998
GOTERM_BP_FAT	GO:0043123~positive regulation of I-kappaB kinase/NF-kappaB cascade	4	2.1505376344086025	0.07676740552789421	BCL10, TNFRSF10B, SLC20A1, SHISA5	139	97	13528	4.013350144626568	1.0	0.8373385605889089	72.84647532669948
GOTERM_BP_FAT	GO:0007243~protein kinase cascade	8	4.301075268817205	0.08461248480033329	TYK2, BCL10, TNFRSF10B, TLR2, MAPK7, STK3, IL31RA, STAT2	139	370	13528	2.1042971028582538	1.0	0.8424493029739579	76.37692379230107
GOTERM_BP_FAT	GO:0043122~regulation of I-kappaB kinase/NF-kappaB cascade	4	2.1505376344086025	0.09621502638199315	BCL10, TNFRSF10B, SLC20A1, SHISA5	139	107	13528	3.638270691857729	1.0	0.8504493606004443	80.81695311789458
GOTERM_BP_FAT	GO:0007249~I-kappaB kinase/NF-kappaB cascade	3	1.6129032258064515	0.13522429034288705	BCL10, TNFRSF10B, TLR2	139	63	13528	4.63446385748544	1.0	0.8908650925587582	90.6637747218349
GOTERM_BP_FAT	GO:0043065~positive regulation of apoptosis	7	3.763440860215054	0.27553997473752834	KCNMA1, BCL10, NOTCH1, TNFRSF10B, TLR2, PPP3R1, STK3	139	430	13528	1.5843399698845575	1.0	0.9665011377709136	99.4809275462068
GOTERM_BP_FAT	GO:0043068~positive regulation of programmed cell death	7	3.763440860215054	0.28079443200965415	KCNMA1, BCL10, NOTCH1, TNFRSF10B, TLR2, PPP3R1, STK3	139	433	13528	1.5733630185920549	1.0	0.9680931892705601	99.53907582972727
GOTERM_BP_FAT	GO:0010942~positive regulation of cell death	7	3.763440860215054	0.28431049674469133	KCNMA1, BCL10, NOTCH1, TNFRSF10B, TLR2, PPP3R1, STK3	139	435	13528	1.566129165633011	1.0	0.9670765706530046	99.57450844120082
GOTERM_BP_FAT	GO:0042981~regulation of apoptosis	11	5.913978494623656	0.304923199169913	KCNMA1, BCL10, NOTCH1, TNFRSF10B, F3, TLR2, PPP3R1, GLO1, ACTN2, STK3, IL31RA	139	804	13528	1.3315437202476823	1.0	0.9726340879337603	99.73591661342502
GOTERM_BP_FAT	GO:0043067~regulation of programmed cell death	11	5.913978494623656	0.31563722441173586	KCNMA1, BCL10, NOTCH1, TNFRSF10B, F3, TLR2, PPP3R1, GLO1, ACTN2, STK3, IL31RA	139	812	13528	1.3184250629053407	1.0	0.9723412090868463	99.7950586479462
GOTERM_BP_FAT	GO:0010941~regulation of cell death	11	5.913978494623656	0.3196783098898759	KCNMA1, BCL10, NOTCH1, TNFRSF10B, F3, TLR2, PPP3R1, GLO1, ACTN2, STK3, IL31RA	139	815	13528	1.313571964514278	1.0	0.9724404817683582	99.8139414037961
GOTERM_BP_FAT	GO:0006915~apoptosis	7	3.763440860215054	0.5816823781090205	BCL10, TNFRSF10B, F3, SHISA5, PPP3R1, MAPK7, STK3	139	602	13528	1.1316714070603981	1.0	0.9975407174887823	99.99993356153423
GOTERM_BP_FAT	GO:0012501~programmed cell death	7	3.763440860215054	0.596318185447837	BCL10, TNFRSF10B, F3, SHISA5, PPP3R1, MAPK7, STK3	139	611	13528	1.1150019427992794	1.0	0.9975918927990057	99.99996284856034
GOTERM_BP_FAT	GO:0008219~cell death	8	4.301075268817205	0.6049750248543706	PLEKHG4, BCL10, TNFRSF10B, F3, SHISA5, PPP3R1, MAPK7, STK3	139	719	13528	1.0828788985501447	1.0	0.9978482948068873	99.99997391955972
GOTERM_BP_FAT	GO:0016265~death	8	4.301075268817205	0.6123518634009824	PLEKHG4, BCL10, TNFRSF10B, F3, SHISA5, PPP3R1, MAPK7, STK3	139	724	13528	1.0754004531181685	1.0	0.9979763393953277	99.99998082685607
SP_PIR_KEYWORDS	Apoptosis	4	2.1505376344086025	0.7127332953526503	BCL10, TNFRSF10B, SHISA5, STK3	186	381	19235	1.0857110603110096	1.0	0.9859210590678883	99.9999924585414
GOTERM_BP_FAT	GO:0006917~induction of apoptosis	3	1.6129032258064515	0.841803272845547	BCL10, TNFRSF10B, TLR2	139	320	13528	0.912410071942446	1.0	0.9999599711898496	99.9999999999915
GOTERM_BP_FAT	GO:0012502~induction of programmed cell death	3	1.6129032258064515	0.8430694041104154	BCL10, TNFRSF10B, TLR2	139	321	13528	0.9095676729644322	1.0	0.9999600198682026	99.99999999999254
Annotation Cluster 34	Enrichment Score: 0.6999573423238743
Category	Term	Count	%	PValue	Genes	List Total	Pop Hits	Pop Total	Fold Enrichment	Bonferroni	Benjamini	FDR
GOTERM_CC_FAT	GO:0030016~myofibril	4	2.1505376344086025	0.11657241352692714	MYBPC1, MYPN, ACTN2, ENO1	138	111	12782	3.3377725551638595	0.9999999999983729	0.8166778383081865	79.33234106251246
GOTERM_CC_FAT	GO:0043292~contractile fiber	4	2.1505376344086025	0.1405135865442234	MYBPC1, MYPN, ACTN2, ENO1	138	121	12782	3.0619235836627143	0.999999999999996	0.8094902427393204	85.42809702075341
GOTERM_CC_FAT	GO:0030017~sarcomere	3	1.6129032258064515	0.2829199023555091	MYPN, ACTN2, ENO1	138	98	12782	2.8354037267080745	1.0	0.9188503073498695	98.54517103128892
GOTERM_CC_FAT	GO:0044449~contractile fiber part	3	1.6129032258064515	0.3421314703761229	MYPN, ACTN2, ENO1	138	113	12782	2.4590227010388612	1.0	0.9326089962892188	99.51390807342962
Annotation Cluster 35	Enrichment Score: 0.6967970389910673
Category	Term	Count	%	PValue	Genes	List Total	Pop Hits	Pop Total	Fold Enrichment	Bonferroni	Benjamini	FDR
GOTERM_BP_FAT	GO:0051493~regulation of cytoskeleton organization	4	2.1505376344086025	0.16212096841309762	CCDC88A, SPTA1, MTOR, DST	139	136	13528	2.862462970799831	1.0	0.9104570270047643	94.42550757360534
GOTERM_BP_FAT	GO:0033043~regulation of organelle organization	5	2.6881720430107525	0.18124883879899703	CCDC88A, SPTA1, MTOR, RCC1, DST	139	217	13528	2.2424825116865033	1.0	0.9251056598022348	96.17606263574221
GOTERM_BP_FAT	GO:0032956~regulation of actin cytoskeleton organization	3	1.6129032258064515	0.2301048782283918	CCDC88A, SPTA1, MTOR	139	89	13528	3.280575539568346	1.0	0.9540847047601679	98.59913954124825
GOTERM_BP_FAT	GO:0032970~regulation of actin filament-based process	3	1.6129032258064515	0.24141908304291732	CCDC88A, SPTA1, MTOR	139	92	13528	3.1736002502345952	1.0	0.9567674129362195	98.89984624458613
Annotation Cluster 36	Enrichment Score: 0.6778964113451437
Category	Term	Count	%	PValue	Genes	List Total	Pop Hits	Pop Total	Fold Enrichment	Bonferroni	Benjamini	FDR
GOTERM_BP_FAT	GO:0010740~positive regulation of protein kinase cascade	7	3.763440860215054	0.00728853934230763	BCL10, TNFRSF10B, SLC20A1, F3, SHISA5, MTOR, IL31RA	139	167	13528	4.079438245810537	0.9999236771928759	0.741888257831852	11.254317201948428
GOTERM_BP_FAT	GO:0010647~positive regulation of cell communication	9	4.838709677419355	0.019526954113199664	BCL10, HIF1A, TNFRSF10B, GRIK1, SLC20A1, F3, SHISA5, MTOR, IL31RA	139	329	13528	2.662351577704402	0.9999999999920455	0.6870445939505023	27.520153895751744
GOTERM_BP_FAT	GO:0009967~positive regulation of signal transduction	8	4.301075268817205	0.03155690174034102	BCL10, HIF1A, TNFRSF10B, SLC20A1, F3, SHISA5, MTOR, IL31RA	139	295	13528	2.639287891720522	1.0	0.7614075436139482	40.74720906320772
GOTERM_BP_FAT	GO:0010627~regulation of protein kinase cascade	7	3.763440860215054	0.042305511546302965	BCL10, TNFRSF10B, SLC20A1, F3, SHISA5, MTOR, IL31RA	139	249	13528	2.7360087833347784	1.0	0.7535354776665437	50.61482203503998
GOTERM_BP_FAT	GO:0043123~positive regulation of I-kappaB kinase/NF-kappaB cascade	4	2.1505376344086025	0.07676740552789421	BCL10, TNFRSF10B, SLC20A1, SHISA5	139	97	13528	4.013350144626568	1.0	0.8373385605889089	72.84647532669948
GOTERM_BP_FAT	GO:0043122~regulation of I-kappaB kinase/NF-kappaB cascade	4	2.1505376344086025	0.09621502638199315	BCL10, TNFRSF10B, SLC20A1, SHISA5	139	107	13528	3.638270691857729	1.0	0.8504493606004443	80.81695311789458
GOTERM_BP_FAT	GO:0042327~positive regulation of phosphorylation	3	1.6129032258064515	0.26032738428098334	BCL10, MTOR, IL31RA	139	97	13528	3.0100126084699252	1.0	0.964570823022546	99.2713294542319
GOTERM_BP_FAT	GO:0010562~positive regulation of phosphorus metabolic process	3	1.6129032258064515	0.271684206509338	BCL10, MTOR, IL31RA	139	100	13528	2.919712230215828	1.0	0.966477077196974	99.433951151018
GOTERM_BP_FAT	GO:0045937~positive regulation of phosphate metabolic process	3	1.6129032258064515	0.271684206509338	BCL10, MTOR, IL31RA	139	100	13528	2.919712230215828	1.0	0.966477077196974	99.433951151018
GOTERM_BP_FAT	GO:0031401~positive regulation of protein modification process	4	2.1505376344086025	0.2980018454193265	BCL10, PSMD2, MTOR, IL31RA	139	187	13528	2.0817912514907864	1.0	0.9714101063156585	99.68956169393999
GOTERM_BP_FAT	GO:0031399~regulation of protein modification process	5	2.6881720430107525	0.3548524764125359	BCL10, CCDC88A, PSMD2, MTOR, IL31RA	139	295	13528	1.649554932325326	1.0	0.979563900644735	99.92177359800904
GOTERM_BP_FAT	GO:0032270~positive regulation of cellular protein metabolic process	4	2.1505376344086025	0.42557455351357415	BCL10, PSMD2, MTOR, IL31RA	139	233	13528	1.6707938370333777	1.0	0.9902975185968255	99.98824191264744
GOTERM_MF_FAT	GO:0019901~protein kinase binding	3	1.6129032258064515	0.4421322529445973	BCL10, CCDC88A, IL31RA	133	147	12983	1.9921743133343564	1.0	0.9840162744365198	99.96284743833824
GOTERM_BP_FAT	GO:0051247~positive regulation of protein metabolic process	4	2.1505376344086025	0.4524832365722767	BCL10, PSMD2, MTOR, IL31RA	139	243	13528	1.6020368890073127	1.0	0.9923964027171421	99.99462648823035
GOTERM_BP_FAT	GO:0042325~regulation of phosphorylation	6	3.225806451612903	0.518394087232816	BCL10, TNFRSF10B, CCDC88A, MTOR, ADCY10, IL31RA	139	466	13528	1.2530953777750333	1.0	0.9960632491500583	99.99933769187011
GOTERM_BP_FAT	GO:0032268~regulation of cellular protein metabolic process	6	3.225806451612903	0.5336037937387612	BCL10, CCDC88A, PSMD2, IGF2BP2, MTOR, IL31RA	139	474	13528	1.2319460886986613	1.0	0.9964771492903242	99.99960772481279
GOTERM_MF_FAT	GO:0019900~kinase binding	3	1.6129032258064515	0.5459658770936102	BCL10, CCDC88A, IL31RA	133	179	12983	1.636031419330449	1.0	0.9935722961311035	99.99771111553768
GOTERM_BP_FAT	GO:0051174~regulation of phosphorus metabolic process	6	3.225806451612903	0.5541658491945113	BCL10, TNFRSF10B, CCDC88A, MTOR, ADCY10, IL31RA	139	485	13528	1.20400504338797	1.0	0.9968245468703953	99.9998120731425
GOTERM_BP_FAT	GO:0019220~regulation of phosphate metabolic process	6	3.225806451612903	0.5541658491945113	BCL10, TNFRSF10B, CCDC88A, MTOR, ADCY10, IL31RA	139	485	13528	1.20400504338797	1.0	0.9968245468703953	99.9998120731425
GOTERM_BP_FAT	GO:0010557~positive regulation of macromolecule biosynthetic process	7	3.763440860215054	0.662365025039654	BCL10, NOTCH1, HIF1A, GLIS1, MTOR, CBFB, IL31RA	139	654	13528	1.0416914175081953	1.0	0.998955598125827	99.99999798830018
GOTERM_BP_FAT	GO:0010604~positive regulation of macromolecule metabolic process	8	4.301075268817205	0.7789725309272	BCL10, NOTCH1, HIF1A, GLIS1, PSMD2, MTOR, CBFB, IL31RA	139	857	13528	0.9085063337894446	1.0	0.9998122004800502	99.99999999800295
Annotation Cluster 37	Enrichment Score: 0.6204056590119796
Category	Term	Count	%	PValue	Genes	List Total	Pop Hits	Pop Total	Fold Enrichment	Bonferroni	Benjamini	FDR
UP_SEQ_FEATURE	repeat:ANK 1	5	2.6881720430107525	0.18547685291305435	NOTCH1, ANKRD22, RAI14, HACE1, ASAP1	186	231	19113	2.2242005306521437	1.0	0.9937920144875532	95.85124843625051
UP_SEQ_FEATURE	repeat:ANK 2	5	2.6881720430107525	0.18976235945927805	NOTCH1, ANKRD22, RAI14, HACE1, ASAP1	186	232	19113	2.2146134593993327	1.0	0.9937037447304256	96.17722472404562
UP_SEQ_FEATURE	repeat:ANK 4	4	2.1505376344086025	0.19743796680318637	NOTCH1, ANKRD22, RAI14, HACE1	186	158	19113	2.601469987750102	1.0	0.9942230115439548	96.70197132556927
SP_PIR_KEYWORDS	ank repeat	5	2.6881720430107525	0.2008837808939959	NOTCH1, ANKRD22, RAI14, HACE1, ASAP1	186	240	19235	2.1544578853046596	1.0	0.7020840846935461	94.75794905477703
INTERPRO	IPR002110:Ankyrin	5	2.6881720430107525	0.21411160096519596	NOTCH1, ANKRD22, RAI14, HACE1, ASAP1	168	238	16659	2.083208283313325	1.0	0.9280519843260385	96.63397922031514
UP_SEQ_FEATURE	repeat:ANK 3	4	2.1505376344086025	0.2868689900957426	NOTCH1, ANKRD22, RAI14, HACE1	186	194	19113	2.1187229797140006	1.0	0.9990689022321064	99.47236306875746
SMART	SM00248:ANK	5	2.6881720430107525	0.350071954146169	NOTCH1, ANKRD22, RAI14, HACE1, ASAP1	115	238	9079	1.6585677749360614	1.0	0.904475281635065	99.22506207069615
UP_SEQ_FEATURE	repeat:ANK 5	3	1.6129032258064515	0.3625753475123005	NOTCH1, RAI14, HACE1	186	131	19113	2.3532381186899776	1.0	0.999793980140021	99.90747395369964
Annotation Cluster 38	Enrichment Score: 0.5741188724544471
Category	Term	Count	%	PValue	Genes	List Total	Pop Hits	Pop Total	Fold Enrichment	Bonferroni	Benjamini	FDR
GOTERM_BP_FAT	GO:0051327~M phase of meiotic cell cycle	3	1.6129032258064515	0.26411282765553	MEI1, TOP3A, TRIP13	139	98	13528	2.979298194097783	1.0	0.9645616419557136	99.32986557652717
GOTERM_BP_FAT	GO:0007126~meiosis	3	1.6129032258064515	0.26411282765553	MEI1, TOP3A, TRIP13	139	98	13528	2.979298194097783	1.0	0.9645616419557136	99.32986557652717
GOTERM_BP_FAT	GO:0051321~meiotic cell cycle	3	1.6129032258064515	0.271684206509338	MEI1, TOP3A, TRIP13	139	100	13528	2.919712230215828	1.0	0.966477077196974	99.433951151018
Annotation Cluster 39	Enrichment Score: 0.5315403262376638
Category	Term	Count	%	PValue	Genes	List Total	Pop Hits	Pop Total	Fold Enrichment	Bonferroni	Benjamini	FDR
GOTERM_BP_FAT	GO:0042060~wound healing	5	2.6881720430107525	0.1314046688058378	DCBLD2, NOTCH1, HIF1A, F3, PABPC4	139	191	13528	2.547741911183095	1.0	0.8921008804324737	89.96746291441212
GOTERM_BP_FAT	GO:0051094~positive regulation of developmental process	5	2.6881720430107525	0.3154523029652321	NOTCH1, HIF1A, LIMK1, ROBO1, F3	139	278	13528	1.7504269965322705	1.0	0.9729918887877175	99.79415293763452
GOTERM_BP_FAT	GO:0008284~positive regulation of cell proliferation	5	2.6881720430107525	0.6135281911000903	NOTCH1, HIF1A, F3, MTOR, IL31RA	139	414	13528	1.1754075000868869	1.0	0.9979531836981026	99.99998175470364
Annotation Cluster 40	Enrichment Score: 0.5116367670837828
Category	Term	Count	%	PValue	Genes	List Total	Pop Hits	Pop Total	Fold Enrichment	Bonferroni	Benjamini	FDR
GOTERM_CC_FAT	GO:0030055~cell-substrate junction	4	2.1505376344086025	0.11889219193818532	PTK2, LIMK1, ACTN2, DST	138	112	12782	3.307971014492754	0.9999999999990852	0.804185513405576	80.01214634138043
GOTERM_CC_FAT	GO:0016323~basolateral plasma membrane	5	2.6881720430107525	0.17372466849077828	PTK2, LIMK1, CDH17, ACTN2, DST	138	203	12782	2.28135932033983	1.0	0.8247073599190557	91.17281482999793
GOTERM_CC_FAT	GO:0005925~focal adhesion	3	1.6129032258064515	0.29880230679533537	PTK2, LIMK1, ACTN2	138	102	12782	2.7242114236999146	1.0	0.925073491669393	98.9058383551597
GOTERM_CC_FAT	GO:0005924~cell-substrate adherens junction	3	1.6129032258064515	0.3146308675236792	PTK2, LIMK1, ACTN2	138	106	12782	2.621410992616899	1.0	0.9306755755643217	99.18162914753388
KEGG_PATHWAY	hsa04810:Regulation of actin cytoskeleton	4	2.1505376344086025	0.49119834706339616	PTK2, LIMK1, ACTN2, ITGAM	63	215	5085	1.5016611295681064	1.0	0.991172462021327	99.92918327182778
GOTERM_CC_FAT	GO:0005912~adherens junction	3	1.6129032258064515	0.49703080534671396	PTK2, LIMK1, ACTN2	138	155	12782	1.7927068723702664	1.0	0.9647222063980704	99.98401957830846
GOTERM_CC_FAT	GO:0070161~anchoring junction	3	1.6129032258064515	0.5529709644673482	PTK2, LIMK1, ACTN2	138	172	12782	1.615520728008089	1.0	0.972633780617184	99.99643344282215
Annotation Cluster 41	Enrichment Score: 0.5052703037371901
Category	Term	Count	%	PValue	Genes	List Total	Pop Hits	Pop Total	Fold Enrichment	Bonferroni	Benjamini	FDR
GOTERM_MF_FAT	GO:0030695~GTPase regulator activity	8	4.301075268817205	0.11779962718413421	PLEKHG4, ARHGAP21, DMXL2, ASAP1, DEPDC1, RIMS2, RCC1, BCAR3	133	404	12983	1.9330008188788803	1.0	0.8571118692276061	81.65995679496874
GOTERM_MF_FAT	GO:0060589~nucleoside-triphosphatase regulator activity	8	4.301075268817205	0.1280062390014485	PLEKHG4, ARHGAP21, DMXL2, ASAP1, DEPDC1, RIMS2, RCC1, BCAR3	133	413	12983	1.8908773143512534	1.0	0.8686238853240674	84.332125256503
GOTERM_MF_FAT	GO:0005083~small GTPase regulator activity	5	2.6881720430107525	0.30411216729947865	PLEKHG4, DMXL2, ASAP1, RIMS2, RCC1	133	274	12983	1.7813237473245156	1.0	0.9624936011088844	99.26006050178816
SP_PIR_KEYWORDS	guanine-nucleotide releasing factor	3	1.6129032258064515	0.3247010379109317	PLEKHG4, RCC1, BCAR3	186	121	19235	2.563982937883231	1.0	0.8544605372933719	99.42695409697949
GOTERM_MF_FAT	GO:0008047~enzyme activator activity	5	2.6881720430107525	0.44453759097449275	ARHGAP21, BCL10, TNFRSF10B, ASAP1, DEPDC1	133	335	12983	1.4569633037818426	1.0	0.9830612502721606	99.96495755936698
SP_PIR_KEYWORDS	GTPase activation	3	1.6129032258064515	0.45349923056761193	ARHGAP21, ASAP1, DEPDC1	186	159	19235	1.9512071414079937	1.0	0.9218442214647541	99.96453459273758
GOTERM_MF_FAT	GO:0005085~guanyl-nucleotide exchange factor activity	3	1.6129032258064515	0.45921740427009666	PLEKHG4, RCC1, BCAR3	133	152	12983	1.9266422635536207	1.0	0.9846262713321027	99.9756113785245
GOTERM_MF_FAT	GO:0005096~GTPase activator activity	3	1.6129032258064515	0.658326985709698	ARHGAP21, ASAP1, DEPDC1	133	220	12983	1.3311346548188654	1.0	0.997609050690575	99.99995116997636
Annotation Cluster 42	Enrichment Score: 0.4792531786787605
Category	Term	Count	%	PValue	Genes	List Total	Pop Hits	Pop Total	Fold Enrichment	Bonferroni	Benjamini	FDR
GOTERM_CC_FAT	GO:0009897~external side of plasma membrane	5	2.6881720430107525	0.10994573511234411	KCNMA1, F3, TLR2, CLEC7A, ITGAM	138	170	12782	2.7242114236999146	0.9999999999916399	0.8174084442527652	77.27129922804127
GOTERM_MF_FAT	GO:0030247~polysaccharide binding	4	2.1505376344086025	0.20656744672372274	TNFAIP6, TLR2, CLEC7A, ITGAM	133	154	12983	2.5354945806073625	1.0	0.9450446235694456	95.63342510379674
GOTERM_MF_FAT	GO:0001871~pattern binding	4	2.1505376344086025	0.20656744672372274	TNFAIP6, TLR2, CLEC7A, ITGAM	133	154	12983	2.5354945806073625	1.0	0.9450446235694456	95.63342510379674
GOTERM_MF_FAT	GO:0005539~glycosaminoglycan binding	3	1.6129032258064515	0.41773162251414947	TNFAIP6, TLR2, ITGAM	133	140	12983	2.091783029001074	1.0	0.9834306239106654	99.93368979998083
GOTERM_BP_FAT	GO:0045321~leukocyte activation	4	2.1505376344086025	0.44981433424674594	TLR2, CLEC7A, ITGAM, CBFB	139	242	13528	1.6086568761519713	1.0	0.9923280500895085	99.9941826293145
GOTERM_MF_FAT	GO:0030246~carbohydrate binding	5	2.6881720430107525	0.486996167689555	TNFAIP6, TLR2, SIGLEC12, CLEC7A, ITGAM	133	354	12983	1.3787647083811223	1.0	0.9871179086769503	99.98805270569213
GOTERM_BP_FAT	GO:0001775~cell activation	4	2.1505376344086025	0.563780290837189	TLR2, CLEC7A, ITGAM, CBFB	139	287	13528	1.3564284460932998	1.0	0.997100841232616	99.99986833926673
GOTERM_BP_FAT	GO:0046649~lymphocyte activation	3	1.6129032258064515	0.6054891196537315	CLEC7A, ITGAM, CBFB	139	199	13528	1.4671920754853405	1.0	0.9977990952731477	99.99997446804963
Annotation Cluster 43	Enrichment Score: 0.45983798626167516
Category	Term	Count	%	PValue	Genes	List Total	Pop Hits	Pop Total	Fold Enrichment	Bonferroni	Benjamini	FDR
UP_SEQ_FEATURE	repeat:1	5	2.6881720430107525	0.20637514813588534	CD68, PRB1, TROAP, TOP3A, SCEL	186	243	19113	2.1143634674100626	1.0	0.994875601641657	97.22787244094285
UP_SEQ_FEATURE	repeat:2	5	2.6881720430107525	0.21574279358806342	CD68, PRB1, TROAP, TOP3A, SCEL	186	246	19113	2.088578547075793	1.0	0.9954946174722471	97.69420398371187
UP_SEQ_FEATURE	repeat:4	3	1.6129032258064515	0.5278965801851607	PRB1, TROAP, SCEL	186	182	19113	1.6938142502658633	1.0	0.9999963255167882	99.99912177957417
UP_SEQ_FEATURE	repeat:3	3	1.6129032258064515	0.615893343619164	PRB1, TROAP, SCEL	186	214	19113	1.440533614712089	1.0	0.9999993858543631	99.99996419534602
Annotation Cluster 44	Enrichment Score: 0.42391577308695755
Category	Term	Count	%	PValue	Genes	List Total	Pop Hits	Pop Total	Fold Enrichment	Bonferroni	Benjamini	FDR
GOTERM_BP_FAT	GO:0030335~positive regulation of cell migration	3	1.6129032258064515	0.2301048782283918	PLD1, HIF1A, F3	139	89	13528	3.280575539568346	1.0	0.9540847047601679	98.59913954124825
GOTERM_BP_FAT	GO:0040017~positive regulation of locomotion	3	1.6129032258064515	0.26411282765553	PLD1, HIF1A, F3	139	98	13528	2.979298194097783	1.0	0.9645616419557136	99.32986557652717
GOTERM_BP_FAT	GO:0051272~positive regulation of cell motion	3	1.6129032258064515	0.26411282765553	PLD1, HIF1A, F3	139	98	13528	2.979298194097783	1.0	0.9645616419557136	99.32986557652717
GOTERM_BP_FAT	GO:0030334~regulation of cell migration	3	1.6129032258064515	0.5166937165265244	PLD1, HIF1A, F3	139	169	13528	1.7276403729087735	1.0	0.9962119484340616	99.99929847644728
GOTERM_BP_FAT	GO:0040012~regulation of locomotion	3	1.6129032258064515	0.585914030927903	PLD1, HIF1A, F3	139	192	13528	1.52068345323741	1.0	0.9975557014496119	99.99994372056517
GOTERM_BP_FAT	GO:0051270~regulation of cell motion	3	1.6129032258064515	0.5887534533167785	PLD1, HIF1A, F3	139	193	13528	1.5128042643605324	1.0	0.9975925762781334	99.99994969895089
Annotation Cluster 45	Enrichment Score: 0.4230332418261466
Category	Term	Count	%	PValue	Genes	List Total	Pop Hits	Pop Total	Fold Enrichment	Bonferroni	Benjamini	FDR
GOTERM_BP_FAT	GO:0045792~negative regulation of cell size	3	1.6129032258064515	0.26789856741989665	DCBLD2, MTOR, ENO1	139	99	13528	2.94920427294528	1.0	0.9655356912573841	99.38396951923357
GOTERM_BP_FAT	GO:0032535~regulation of cellular component size	5	2.6881720430107525	0.29933677070674086	DCBLD2, LIMK1, SPTA1, MTOR, ENO1	139	271	13528	1.7956409779925135	1.0	0.9711698552444424	99.69905769114642
GOTERM_BP_FAT	GO:0008361~regulation of cell size	4	2.1505376344086025	0.35107607310670874	DCBLD2, LIMK1, MTOR, ENO1	139	206	13528	1.889781378780471	1.0	0.9790395295607022	99.91395526891944
GOTERM_BP_FAT	GO:0040008~regulation of growth	5	2.6881720430107525	0.4605636690602306	DCBLD2, PTK2, HSF1, LIMK1, ENO1	139	341	13528	1.427034325618684	1.0	0.9930465265607593	99.99578432932846
GOTERM_BP_FAT	GO:0001558~regulation of cell growth	3	1.6129032258064515	0.591578555064972	DCBLD2, LIMK1, ENO1	139	194	13528	1.5050063042349626	1.0	0.99762872114935	99.99995505152235
Annotation Cluster 46	Enrichment Score: 0.4195677741747727
Category	Term	Count	%	PValue	Genes	List Total	Pop Hits	Pop Total	Fold Enrichment	Bonferroni	Benjamini	FDR
SP_PIR_KEYWORDS	gpi-anchor	3	1.6129032258064515	0.34226072353541326	LY6K, NTNG2, NTM	186	126	19235	2.4622375832053254	1.0	0.8673341089511436	99.59473015536484
UP_SEQ_FEATURE	propeptide:Removed in mature form	4	2.1505376344086025	0.382902055533278	RND3, LY6K, NTNG2, NTM	186	229	19113	1.7949006902380618	1.0	0.9998642617568361	99.94403277569144
GOTERM_CC_FAT	GO:0031225~anchored to membrane	4	2.1505376344086025	0.42058319475489137	LY6K, NTNG2, RAB6C, NTM	138	220	12782	1.684057971014493	1.0	0.9569393864962956	99.90334325311821
Annotation Cluster 47	Enrichment Score: 0.4162264008029336
Category	Term	Count	%	PValue	Genes	List Total	Pop Hits	Pop Total	Fold Enrichment	Bonferroni	Benjamini	FDR
GOTERM_BP_FAT	GO:0048610~reproductive cellular process	4	2.1505376344086025	0.22927162767736875	MEI1, TRIM36, MTOR, TRIP13	139	162	13528	2.4030553335109692	1.0	0.9547865769600977	98.57418767793922
GOTERM_BP_FAT	GO:0007281~germ cell development	3	1.6129032258064515	0.27546935579670206	MEI1, MTOR, TRIP13	139	101	13528	2.8908041883325026	1.0	0.9673870690413855	99.48010109220489
GOTERM_BP_FAT	GO:0019953~sexual reproduction	7	3.763440860215054	0.3253781052366244	MEI1, NOTCH1, TRIM36, HSF1, MTOR, ADCY10, TRIP13	139	458	13528	1.4874807577518772	1.0	0.9724656079071965	99.83781416704376
GOTERM_BP_FAT	GO:0007276~gamete generation	6	3.225806451612903	0.3769808395425959	MEI1, NOTCH1, HSF1, MTOR, ADCY10, TRIP13	139	395	13528	1.4783353064383935	1.0	0.9836854175230362	99.95574540726383
GOTERM_BP_FAT	GO:0007283~spermatogenesis	5	2.6881720430107525	0.38502537370849665	MEI1, NOTCH1, HSF1, ADCY10, TRIP13	139	308	13528	1.5799308605064	1.0	0.9850126039371053	99.96420383165395
GOTERM_BP_FAT	GO:0048232~male gamete generation	5	2.6881720430107525	0.38502537370849665	MEI1, NOTCH1, HSF1, ADCY10, TRIP13	139	308	13528	1.5799308605064	1.0	0.9850126039371053	99.96420383165395
GOTERM_BP_FAT	GO:0003006~reproductive developmental process	4	2.1505376344086025	0.5021170162517029	MEI1, MTOR, TRIP13, GJB2	139	262	13528	1.4858586413312098	1.0	0.9956807994436351	99.99886062049046
GOTERM_BP_FAT	GO:0048609~reproductive process in a multicellular organism	6	3.225806451612903	0.55785813458837	MEI1, NOTCH1, HSF1, MTOR, ADCY10, TRIP13	139	487	13528	1.1990604641543439	1.0	0.9969105643774905	99.99983592565921
GOTERM_BP_FAT	GO:0032504~multicellular organism reproduction	6	3.225806451612903	0.55785813458837	MEI1, NOTCH1, HSF1, MTOR, ADCY10, TRIP13	139	487	13528	1.1990604641543439	1.0	0.9969105643774905	99.99983592565921
Annotation Cluster 48	Enrichment Score: 0.3756141533739995
Category	Term	Count	%	PValue	Genes	List Total	Pop Hits	Pop Total	Fold Enrichment	Bonferroni	Benjamini	FDR
GOTERM_BP_FAT	GO:0001503~ossification	3	1.6129032258064515	0.32821004850247204	IBSP, MMP13, CBFB	139	115	13528	2.5388802001876765	1.0	0.9728213353338929	99.84857599329662
GOTERM_BP_FAT	GO:0060348~bone development	3	1.6129032258064515	0.3579242820200516	IBSP, MMP13, CBFB	139	123	13528	2.3737497806632746	1.0	0.9798804845824577	99.92763603158444
GOTERM_BP_FAT	GO:0001501~skeletal system development	4	2.1505376344086025	0.6356448081784644	IBSP, TCOF1, MMP13, CBFB	139	319	13528	1.2203603888049435	1.0	0.9984625053274645	99.99999302671272
Annotation Cluster 49	Enrichment Score: 0.37231772824455556
Category	Term	Count	%	PValue	Genes	List Total	Pop Hits	Pop Total	Fold Enrichment	Bonferroni	Benjamini	FDR
SP_PIR_KEYWORDS	metal-binding	34	18.27956989247312	0.20930127319080818	MGAT5B, NEK3, AGTPBP1, GLIS1, ASAP1, RIMS2, MMP1, TRIM3, TRIM9, ZNF404, RC3H2, GLO1, ADCY10, RNF145, ENO1, KCNMA1, NPLOC4, LIMK1, CA12, NEIL3, MMP19, ACACA, MMP13, ATP13A2, SCEL, STK3, MICALL1, CACNA2D4, PITPNM2, NOTCH1, TRIM36, TRIM59, TOP3A, ABL2	186	2972	19235	1.1830670487271884	1.0	0.7115580357570224	95.43927226084445
GOTERM_MF_FAT	GO:0043169~cation binding	48	25.806451612903224	0.2248895404335346	MGAT5B, S100A8, NEK3, AGTPBP1, GLIS1, PPP3R1, ASAP1, RIMS2, CALB1, MMP1, ITGAM, KCNQ3, TRIM3, TRIM9, ZNF404, RC3H2, GLO1, ADCY10, ANO6, RNF145, ENO1, KCNMA1, NPLOC4, LIMK1, CA12, NEIL3, MMP19, ACACA, S100A10, ACTN2, MMP13, ATP13A2, STK3, SCEL, MICALL1, STAT2, CACNA2D4, PITPNM2, NOTCH1, TRIM36, GBE1, TRIM59, CDH17, ANXA11, TOP3A, SPTA1, ABL2, DST	133	4179	12983	1.1212237341379292	1.0	0.9538504064957205	96.81699952371577
GOTERM_MF_FAT	GO:0046872~metal ion binding	47	25.268817204301076	0.259102506847639	MGAT5B, S100A8, NEK3, AGTPBP1, GLIS1, PPP3R1, ASAP1, RIMS2, CALB1, MMP1, ITGAM, KCNQ3, TRIM3, TRIM9, ZNF404, RC3H2, GLO1, ADCY10, ANO6, RNF145, ENO1, KCNMA1, NPLOC4, LIMK1, CA12, NEIL3, MMP19, ACACA, S100A10, ACTN2, MMP13, ATP13A2, STK3, SCEL, MICALL1, STAT2, CACNA2D4, PITPNM2, NOTCH1, TRIM36, TRIM59, CDH17, ANXA11, TOP3A, SPTA1, ABL2, DST	133	4140	12983	1.1082071119828556	1.0	0.965651981762133	98.27205516312273
GOTERM_MF_FAT	GO:0043167~ion binding	48	25.806451612903224	0.2621040639458782	MGAT5B, S100A8, NEK3, AGTPBP1, GLIS1, PPP3R1, ASAP1, RIMS2, CALB1, MMP1, ITGAM, KCNQ3, TRIM3, TRIM9, ZNF404, RC3H2, GLO1, ADCY10, ANO6, RNF145, ENO1, KCNMA1, NPLOC4, LIMK1, CA12, NEIL3, MMP19, ACACA, S100A10, ACTN2, MMP13, ATP13A2, STK3, SCEL, MICALL1, STAT2, CACNA2D4, PITPNM2, NOTCH1, TRIM36, GBE1, TRIM59, CDH17, ANXA11, TOP3A, SPTA1, ABL2, DST	133	4241	12983	1.10483234731488	1.0	0.9632254849626536	98.3644178460964
SP_PIR_KEYWORDS	zinc	22	11.827956989247312	0.5396422682263567	NPLOC4, AGTPBP1, LIMK1, NEIL3, CA12, GLIS1, MMP19, ASAP1, RIMS2, MMP13, MMP1, SCEL, MICALL1, TRIM36, TRIM3, TRIM59, TRIM9, ZNF404, TOP3A, RC3H2, GLO1, RNF145	186	2189	19235	1.0393364672826497	1.0	0.9561141096322201	99.9962818293782
GOTERM_MF_FAT	GO:0008270~zinc ion binding	22	11.827956989247312	0.7492684209125057	NPLOC4, AGTPBP1, LIMK1, NEIL3, CA12, GLIS1, MMP19, ASAP1, RIMS2, MMP13, MMP1, SCEL, MICALL1, TRIM36, TRIM3, TRIM59, TRIM9, ZNF404, TOP3A, RC3H2, GLO1, RNF145	133	2311	12983	0.9292790609149442	1.0	0.9992217033349257	99.99999925881669
GOTERM_MF_FAT	GO:0046914~transition metal ion binding	24	12.903225806451612	0.8947218128287951	NPLOC4, AGTPBP1, LIMK1, NEIL3, CA12, GLIS1, MMP19, ACACA, ASAP1, RIMS2, MMP13, MMP1, SCEL, MICALL1, TRIM36, TRIM3, TRIM59, TRIM9, ZNF404, TOP3A, RC3H2, GLO1, ABL2, RNF145	133	2785	12983	0.8412197459537533	1.0	0.9999720172589402	99.99999999999412
SP_PIR_KEYWORDS	zinc-finger	13	6.989247311827956	0.9085320741462135	NPLOC4, TRIM36, TRIM3, TRIM59, TRIM9, NEIL3, ZNF404, GLIS1, TOP3A, RC3H2, ASAP1, RIMS2, RNF145	186	1718	19235	0.7825271946624607	1.0	0.9991719617900782	99.9999999999978
Annotation Cluster 50	Enrichment Score: 0.3447908658223919
Category	Term	Count	%	PValue	Genes	List Total	Pop Hits	Pop Total	Fold Enrichment	Bonferroni	Benjamini	FDR
INTERPRO	IPR015943:WD40/YVTN repeat-like	7	3.763440860215054	0.08180837893873841	CORO1C, SEMA5A, DMXL2, PLXNA1, SEMA3C, DENND3, WDR81	168	300	16659	2.3137499999999998	0.9999999999999999	0.7145675598424461	69.92154425483066
INTERPRO	IPR017986:WD40 repeat, region	4	2.1505376344086025	0.4216117594071531	CORO1C, DMXL2, DENND3, WDR81	168	238	16659	1.6665666266506602	1.0	0.993004840690508	99.95501788792247
INTERPRO	IPR019781:WD40 repeat, subgroup	4	2.1505376344086025	0.44072734021546023	CORO1C, DMXL2, DENND3, WDR81	168	242	16659	1.6390200708382525	1.0	0.9942434887943199	99.97197208290282
UP_SEQ_FEATURE	repeat:WD 3	4	2.1505376344086025	0.4829938281566285	CORO1C, DMXL2, DENND3, WDR81	186	265	19113	1.551065124771759	1.0	0.9999914762935205	99.99640505383579
UP_SEQ_FEATURE	repeat:WD 1	4	2.1505376344086025	0.4976757221513318	CORO1C, DMXL2, DENND3, WDR81	186	274	19113	1.5001177301624677	1.0	0.9999917447379154	99.99770061995316
UP_SEQ_FEATURE	repeat:WD 2	4	2.1505376344086025	0.4976757221513318	CORO1C, DMXL2, DENND3, WDR81	186	274	19113	1.5001177301624677	1.0	0.9999917447379154	99.99770061995316
SP_PIR_KEYWORDS	wd repeat	4	2.1505376344086025	0.4976788137105265	CORO1C, DMXL2, DENND3, WDR81	186	276	19235	1.498753311516285	1.0	0.9427305336950648	99.98829259273035
INTERPRO	IPR001680:WD40 repeat	4	2.1505376344086025	0.5002359228663592	CORO1C, DMXL2, DENND3, WDR81	168	266	16659	1.491138560687433	1.0	0.9969534938075651	99.99424737848369
INTERPRO	IPR019775:WD40 repeat, conserved site	4	2.1505376344086025	0.5277430560965577	CORO1C, DMXL2, DENND3, WDR81	168	277	16659	1.4319236719958741	1.0	0.9978582498317182	99.9974070887341
SMART	SM00320:WD40	4	2.1505376344086025	0.6541434248600654	CORO1C, DMXL2, DENND3, WDR81	115	266	9079	1.1871853546910756	1.0	0.9948067473214848	99.99937033657208
INTERPRO	IPR019782:WD40 repeat 2	3	1.6129032258064515	0.6646492415976306	CORO1C, DMXL2, WDR81	168	226	16659	1.3162926675094817	1.0	0.9997542998990915	99.99997905861149
UP_SEQ_FEATURE	repeat:WD 4	3	1.6129032258064515	0.7014271506503142	CORO1C, DMXL2, WDR81	186	251	19113	1.2281840380413829	1.0	0.999999980684372	99.99999928074527
Annotation Cluster 51	Enrichment Score: 0.33727357130162017
Category	Term	Count	%	PValue	Genes	List Total	Pop Hits	Pop Total	Fold Enrichment	Bonferroni	Benjamini	FDR
GOTERM_BP_FAT	GO:0010033~response to organic substance	10	5.376344086021505	0.3152536611775029	KCNMA1, BCL10, PLD1, HSF1, TLR2, ACACA, MTOR, CLEC7A, ADCY10, MMP13	139	721	13528	1.3498438419860506	1.0	0.9736315075361398	99.79317584247298
GOTERM_BP_FAT	GO:0009725~response to hormone stimulus	5	2.6881720430107525	0.5178378443250052	KCNMA1, PLD1, MTOR, ADCY10, MMP13	139	367	13528	1.3259365259835727	1.0	0.996155733974606	99.99932509568141
GOTERM_BP_FAT	GO:0009719~response to endogenous stimulus	5	2.6881720430107525	0.5961085638405861	KCNMA1, PLD1, MTOR, ADCY10, MMP13	139	405	13528	1.2015276667554844	1.0	0.9976574683786813	99.99996253243408
Annotation Cluster 52	Enrichment Score: 0.30777279956138853
Category	Term	Count	%	PValue	Genes	List Total	Pop Hits	Pop Total	Fold Enrichment	Bonferroni	Benjamini	FDR
GOTERM_BP_FAT	GO:0007264~small GTPase mediated signal transduction	7	3.763440860215054	0.0921642327339451	PDK1, RND3, RAB31, PLD1, LIMK1, RAB6C, BCAR3	139	305	13528	2.2336596296733107	1.0	0.8588608143678922	79.36441778806582
UP_SEQ_FEATURE	short sequence motif:Effector region	3	1.6129032258064515	0.23444097280983098	RND3, RAB31, RAB6C	186	95	19113	3.2449915110356535	1.0	0.99647974932535	98.4141733379857
INTERPRO	IPR013753:Ras	3	1.6129032258064515	0.3572492388527213	RND3, RAB31, RAB6C	168	125	16659	2.379857142857143	1.0	0.9874604342074972	99.80137269261505
INTERPRO	IPR001806:Ras GTPase	3	1.6129032258064515	0.39305984069426547	RND3, RAB31, RAB6C	168	135	16659	2.2035714285714283	1.0	0.9901883459383817	99.91136674212441
SP_PIR_KEYWORDS	prenylation	3	1.6129032258064515	0.4437765175494066	RND3, RAB31, RAB6C	186	156	19235	1.9887303556658393	1.0	0.9190510218959366	99.95528012418181
INTERPRO	IPR005225:Small GTP-binding protein	3	1.6129032258064515	0.4993989437871908	RND3, RAB31, RAB6C	168	167	16659	1.7813301967493582	1.0	0.9972478645230831	99.99411027425413
GOTERM_MF_FAT	GO:0003924~GTPase activity	3	1.6129032258064515	0.6357024198277322	RND3, RAB31, RAB6C	133	211	12983	1.3879129102376793	1.0	0.9968966003372552	99.99988372091093
UP_SEQ_FEATURE	nucleotide phosphate-binding region:GTP	3	1.6129032258064515	0.7820243803319115	RND3, RAB31, RAB6C	186	295	19113	1.044997266265719	1.0	0.9999999997245806	99.99999999453915
SP_PIR_KEYWORDS	gtp-binding	3	1.6129032258064515	0.8279558826900073	RND3, RAB31, RAB6C	186	329	19235	0.9429846063339542	1.0	0.9967376755619255	99.99999999108586
GOTERM_MF_FAT	GO:0005525~GTP binding	3	1.6129032258064515	0.8957459587165617	RND3, RAB31, RAB6C	133	372	12983	0.7872301722047053	1.0	0.9999689883308993	99.99999999999484
GOTERM_MF_FAT	GO:0019001~guanyl nucleotide binding	3	1.6129032258064515	0.9040889726542863	RND3, RAB31, RAB6C	133	382	12983	0.7666220525134826	1.0	0.9999754457307463	99.99999999999834
GOTERM_MF_FAT	GO:0032561~guanyl ribonucleotide binding	3	1.6129032258064515	0.9040889726542863	RND3, RAB31, RAB6C	133	382	12983	0.7666220525134826	1.0	0.9999754457307463	99.99999999999834
Annotation Cluster 53	Enrichment Score: 0.2743616244148003
Category	Term	Count	%	PValue	Genes	List Total	Pop Hits	Pop Total	Fold Enrichment	Bonferroni	Benjamini	FDR
GOTERM_BP_FAT	GO:0043085~positive regulation of catalytic activity	8	4.301075268817205	0.28083841890914135	HRH1, HIF1A, TNFRSF10B, CCDC88A, F3, PSMD2, ADCY10, ABL2	139	520	13528	1.497288323187604	1.0	0.967222416711988	99.53953572178912
GOTERM_BP_FAT	GO:0032147~activation of protein kinase activity	3	1.6129032258064515	0.32446843355278576	TNFRSF10B, CCDC88A, ADCY10	139	114	13528	2.5611510791366907	1.0	0.9728237341137838	99.83420764445951
GOTERM_BP_FAT	GO:0031399~regulation of protein modification process	5	2.6881720430107525	0.3548524764125359	BCL10, CCDC88A, PSMD2, MTOR, IL31RA	139	295	13528	1.649554932325326	1.0	0.979563900644735	99.92177359800904
GOTERM_MF_FAT	GO:0019901~protein kinase binding	3	1.6129032258064515	0.4421322529445973	BCL10, CCDC88A, IL31RA	133	147	12983	1.9921743133343564	1.0	0.9840162744365198	99.96284743833824
GOTERM_BP_FAT	GO:0042325~regulation of phosphorylation	6	3.225806451612903	0.518394087232816	BCL10, TNFRSF10B, CCDC88A, MTOR, ADCY10, IL31RA	139	466	13528	1.2530953777750333	1.0	0.9960632491500583	99.99933769187011
GOTERM_BP_FAT	GO:0001932~regulation of protein amino acid phosphorylation	3	1.6129032258064515	0.5292640128937952	CCDC88A, MTOR, IL31RA	139	173	13528	1.687694930760594	1.0	0.9965769301285398	99.99954370865505
GOTERM_BP_FAT	GO:0032268~regulation of cellular protein metabolic process	6	3.225806451612903	0.5336037937387612	BCL10, CCDC88A, PSMD2, IGF2BP2, MTOR, IL31RA	139	474	13528	1.2319460886986613	1.0	0.9964771492903242	99.99960772481279
GOTERM_MF_FAT	GO:0019900~kinase binding	3	1.6129032258064515	0.5459658770936102	BCL10, CCDC88A, IL31RA	133	179	12983	1.636031419330449	1.0	0.9935722961311035	99.99771111553768
GOTERM_BP_FAT	GO:0051174~regulation of phosphorus metabolic process	6	3.225806451612903	0.5541658491945113	BCL10, TNFRSF10B, CCDC88A, MTOR, ADCY10, IL31RA	139	485	13528	1.20400504338797	1.0	0.9968245468703953	99.9998120731425
GOTERM_BP_FAT	GO:0019220~regulation of phosphate metabolic process	6	3.225806451612903	0.5541658491945113	BCL10, TNFRSF10B, CCDC88A, MTOR, ADCY10, IL31RA	139	485	13528	1.20400504338797	1.0	0.9968245468703953	99.9998120731425
GOTERM_BP_FAT	GO:0045860~positive regulation of protein kinase activity	3	1.6129032258064515	0.6672976926695027	TNFRSF10B, CCDC88A, ADCY10	139	223	13528	1.3092879956124788	1.0	0.9989822203004609	99.99999841786862
GOTERM_BP_FAT	GO:0033674~positive regulation of kinase activity	3	1.6129032258064515	0.6861045005231888	TNFRSF10B, CCDC88A, ADCY10	139	231	13528	1.26394468840512	1.0	0.9992157669866149	99.99999938795003
GOTERM_BP_FAT	GO:0045859~regulation of protein kinase activity	4	2.1505376344086025	0.6877373591342784	TNFRSF10B, CCDC88A, MTOR, ADCY10	139	345	13528	1.1283912000834115	1.0	0.9991873640668198	99.99999943789464
GOTERM_BP_FAT	GO:0051347~positive regulation of transferase activity	3	1.6129032258064515	0.706219735912792	TNFRSF10B, CCDC88A, ADCY10	139	240	13528	1.2165467625899282	1.0	0.9993122685896585	99.9999997923458
GOTERM_BP_FAT	GO:0043549~regulation of kinase activity	4	2.1505376344086025	0.7098466037677265	TNFRSF10B, CCDC88A, MTOR, ADCY10	139	357	13528	1.0904620841142212	1.0	0.9993394076505164	99.99999983045423
GOTERM_BP_FAT	GO:0051338~regulation of transferase activity	4	2.1505376344086025	0.7357864788528665	TNFRSF10B, CCDC88A, MTOR, ADCY10	139	372	13528	1.046491838787035	1.0	0.9995628809961434	99.99999996323373
Annotation Cluster 54	Enrichment Score: 0.25152957444706114
Category	Term	Count	%	PValue	Genes	List Total	Pop Hits	Pop Total	Fold Enrichment	Bonferroni	Benjamini	FDR
GOTERM_MF_FAT	GO:0008134~transcription factor binding	7	3.763440860215054	0.4227420302433337	BCL10, HIF1A, ACTN2, CBFB, TRIP13, IL31RA, ENO1	133	513	12983	1.331999589617318	1.0	0.9829404263151633	99.94100841558728
GOTERM_BP_FAT	GO:0006351~transcription, DNA-dependent	4	2.1505376344086025	0.5755538586781735	HIF1A, TCOF1, CBFB, TRIP13	139	292	13528	1.3332019316054007	1.0	0.9974486863595031	99.99991576102171
GOTERM_BP_FAT	GO:0032774~RNA biosynthetic process	4	2.1505376344086025	0.5848308969482187	HIF1A, TCOF1, CBFB, TRIP13	139	296	13528	1.3151856892864087	1.0	0.9975894593337876	99.99994126910441
GOTERM_BP_FAT	GO:0006366~transcription from RNA polymerase II promoter	3	1.6129032258064515	0.6929310062528204	HIF1A, CBFB, TRIP13	139	234	13528	1.2477402693230033	1.0	0.9992412763473987	99.999999572505
Annotation Cluster 55	Enrichment Score: 0.2475479677200473
Category	Term	Count	%	PValue	Genes	List Total	Pop Hits	Pop Total	Fold Enrichment	Bonferroni	Benjamini	FDR
GOTERM_BP_FAT	GO:0006006~glucose metabolic process	3	1.6129032258064515	0.4642756762620199	PDK1, GBE1, ENO1	139	153	13528	1.9083086471998874	1.0	0.9930042478661031	99.99623364399754
GOTERM_BP_FAT	GO:0019318~hexose metabolic process	3	1.6129032258064515	0.585914030927903	PDK1, GBE1, ENO1	139	192	13528	1.52068345323741	1.0	0.9975557014496119	99.99994372056517
GOTERM_BP_FAT	GO:0005996~monosaccharide metabolic process	3	1.6129032258064515	0.6648845898769977	PDK1, GBE1, ENO1	139	222	13528	1.3151856892864089	1.0	0.9989699139606574	99.99999821979948
Annotation Cluster 56	Enrichment Score: 0.20760940202577832
Category	Term	Count	%	PValue	Genes	List Total	Pop Hits	Pop Total	Fold Enrichment	Bonferroni	Benjamini	FDR
SP_PIR_KEYWORDS	ionic channel	5	2.6881720430107525	0.36434016552426207	KCNMA1, KCNQ3, GRIK1, ANO6, CACNA2D4	186	318	19235	1.626005951173328	1.0	0.883075153750766	99.74131553938764
GOTERM_MF_FAT	GO:0015267~channel activity	6	3.225806451612903	0.40874562918188306	KCNMA1, KCNQ3, GRIK1, ANO6, CACNA2D4, GJB2	133	412	12983	1.4216001167968464	1.0	0.9846775620287658	99.91841961993588
GOTERM_MF_FAT	GO:0022803~passive transmembrane transporter activity	6	3.225806451612903	0.41076644924038097	KCNMA1, KCNQ3, GRIK1, ANO6, CACNA2D4, GJB2	133	413	12983	1.41815798576344	1.0	0.9835186341535073	99.9221130650746
SP_PIR_KEYWORDS	voltage-gated channel	3	1.6129032258064515	0.424115731251311	KCNMA1, KCNQ3, CACNA2D4	186	150	19235	2.068279569892473	1.0	0.9095729177815187	99.92939228447727
GOTERM_MF_FAT	GO:0005216~ion channel activity	5	2.6881720430107525	0.5553492380529392	KCNMA1, KCNQ3, GRIK1, ANO6, CACNA2D4	133	386	12983	1.2644629708987494	1.0	0.9937863020141623	99.99827458544841
GOTERM_MF_FAT	GO:0022838~substrate specific channel activity	5	2.6881720430107525	0.5797333866925478	KCNMA1, KCNQ3, GRIK1, ANO6, CACNA2D4	133	398	12983	1.22633845921336	1.0	0.9951658189671131	99.99919567487011
GOTERM_MF_FAT	GO:0022832~voltage-gated channel activity	3	1.6129032258064515	0.5926521759737124	KCNMA1, KCNQ3, CACNA2D4	133	195	12983	1.501792943898207	1.0	0.995580769253201	99.9994728420445
GOTERM_MF_FAT	GO:0005244~voltage-gated ion channel activity	3	1.6129032258064515	0.5926521759737124	KCNMA1, KCNQ3, CACNA2D4	133	195	12983	1.501792943898207	1.0	0.995580769253201	99.9994728420445
GOTERM_MF_FAT	GO:0022836~gated channel activity	4	2.1505376344086025	0.6141464961860212	KCNMA1, KCNQ3, GRIK1, CACNA2D4	133	310	12983	1.2595682755275284	1.0	0.9960880992827598	99.99974686579698
GOTERM_CC_FAT	GO:0034702~ion channel complex	3	1.6129032258064515	0.6486809161602629	KCNMA1, KCNQ3, ANO6	138	205	12782	1.355461293743372	1.0	0.9867320046884248	99.99983354438677
GOTERM_MF_FAT	GO:0005261~cation channel activity	3	1.6129032258064515	0.7730608270902037	KCNMA1, KCNQ3, CACNA2D4	133	275	12983	1.0649077238550921	1.0	0.999476201981455	99.99999980769812
GOTERM_BP_FAT	GO:0006811~ion transport	7	3.763440860215054	0.8025478383361203	KCNMA1, KCNQ3, GRIK1, SLC20A1, ATP13A2, ANO6, CACNA2D4	139	768	13528	0.8870653477218226	1.0	0.9998928281011297	99.99999999968313
SP_PIR_KEYWORDS	ion transport	5	2.6881720430107525	0.8105550526521956	KCNMA1, KCNQ3, GRIK1, ANO6, CACNA2D4	186	578	19235	0.8945845890538379	1.0	0.9963566137467887	99.9999999683597
GOTERM_BP_FAT	GO:0006812~cation transport	5	2.6881720430107525	0.8210325055727428	KCNMA1, KCNQ3, SLC20A1, ATP13A2, CACNA2D4	139	553	13528	0.8799614919276152	1.0	0.9999330359290545	99.99999999993629
GOTERM_BP_FAT	GO:0015672~monovalent inorganic cation transport	3	1.6129032258064515	0.8392434327797451	KCNMA1, KCNQ3, SLC20A1	139	318	13528	0.9181485000678703	1.0	0.9999581105207407	99.99999999998894
GOTERM_MF_FAT	GO:0046873~metal ion transmembrane transporter activity	3	1.6129032258064515	0.8505158365812697	KCNMA1, KCNQ3, CACNA2D4	133	328	12983	0.8928342196955804	1.0	0.9999036501151417	99.99999999932332
GOTERM_BP_FAT	GO:0030001~metal ion transport	4	2.1505376344086025	0.8580359156657168	KCNMA1, KCNQ3, SLC20A1, CACNA2D4	139	465	13528	0.8371934710296279	1.0	0.99997472983822	99.99999999999855
Annotation Cluster 57	Enrichment Score: 0.19357739236192983
Category	Term	Count	%	PValue	Genes	List Total	Pop Hits	Pop Total	Fold Enrichment	Bonferroni	Benjamini	FDR
GOTERM_BP_FAT	GO:0016044~membrane organization	5	2.6881720430107525	0.5475102477191479	CORO1C, NPLOC4, CCDC88A, CLEC7A, AMPH	139	381	13528	1.2772144489133104	1.0	0.9967898126676835	99.99976065499216
GOTERM_BP_FAT	GO:0010324~membrane invagination	3	1.6129032258064515	0.6600165451781329	CORO1C, CLEC7A, AMPH	139	220	13528	1.327141922825376	1.0	0.998944692911733	99.99999774733493
GOTERM_BP_FAT	GO:0006897~endocytosis	3	1.6129032258064515	0.6600165451781329	CORO1C, CLEC7A, AMPH	139	220	13528	1.327141922825376	1.0	0.998944692911733	99.99999774733493
GOTERM_BP_FAT	GO:0016192~vesicle-mediated transport	6	3.225806451612903	0.7049990524923591	CORO1C, TRIM36, NRBP1, CLEC7A, RAB6C, AMPH	139	576	13528	1.01378896882494	1.0	0.9993182899040709	99.999999777806
Annotation Cluster 58	Enrichment Score: 0.166283346777172
Category	Term	Count	%	PValue	Genes	List Total	Pop Hits	Pop Total	Fold Enrichment	Bonferroni	Benjamini	FDR
GOTERM_MF_FAT	GO:0003712~transcription cofactor activity	6	3.225806451612903	0.3097750190639016	BCL10, ACTN2, CBFB, TRIP13, IL31RA, ENO1	133	363	12983	1.6134965512955943	1.0	0.9618602989361805	99.33751514326286
GOTERM_MF_FAT	GO:0003713~transcription coactivator activity	4	2.1505376344086025	0.3713892308077972	BCL10, ACTN2, CBFB, IL31RA	133	214	12983	1.8246082495959524	1.0	0.9772588821800495	99.81308448612225
SP_PIR_KEYWORDS	activator	7	3.763440860215054	0.38423608572683987	NOTCH1, HIF1A, HSF1, GLIS1, PPRC1, ARNTL2, STAT2	186	520	19235	1.3921112489660878	1.0	0.8912817562744894	99.82971069229511
GOTERM_MF_FAT	GO:0008134~transcription factor binding	7	3.763440860215054	0.4227420302433337	BCL10, HIF1A, ACTN2, CBFB, TRIP13, IL31RA, ENO1	133	513	12983	1.331999589617318	1.0	0.9829404263151633	99.94100841558728
GOTERM_BP_FAT	GO:0043066~negative regulation of apoptosis	5	2.6881720430107525	0.4895191248830364	BCL10, NOTCH1, F3, GLO1, IL31RA	139	354	13528	1.374629110271105	1.0	0.995075914148983	99.99828686230656
GOTERM_BP_FAT	GO:0043069~negative regulation of programmed cell death	5	2.6881720430107525	0.5004920257382682	BCL10, NOTCH1, F3, GLO1, IL31RA	139	359	13528	1.355483858038917	1.0	0.9957126614318835	99.99879838421852
GOTERM_BP_FAT	GO:0060548~negative regulation of cell death	5	2.6881720430107525	0.5026747585103646	BCL10, NOTCH1, F3, GLO1, IL31RA	139	360	13528	1.35171862509992	1.0	0.9955763070475688	99.99888127482423
GOTERM_BP_FAT	GO:0045893~positive regulation of transcription, DNA-dependent	6	3.225806451612903	0.5392532437565245	BCL10, NOTCH1, HIF1A, GLIS1, CBFB, IL31RA	139	477	13528	1.2241980000904937	1.0	0.9965655321699876	99.99967848165417
GOTERM_BP_FAT	GO:0051254~positive regulation of RNA metabolic process	6	3.225806451612903	0.5467378104226823	BCL10, NOTCH1, HIF1A, GLIS1, CBFB, IL31RA	139	481	13528	1.2140175593413005	1.0	0.9968528647645808	99.99975389840982
GOTERM_BP_FAT	GO:0031328~positive regulation of cellular biosynthetic process	8	4.301075268817205	0.5530378386885451	BCL10, HRH1, NOTCH1, HIF1A, GLIS1, MTOR, CBFB, IL31RA	139	685	13528	1.1366276322008089	1.0	0.9968677144858494	99.9998041604185
GOTERM_BP_FAT	GO:0009891~positive regulation of biosynthetic process	8	4.301075268817205	0.5686171463529753	BCL10, HRH1, NOTCH1, HIF1A, GLIS1, MTOR, CBFB, IL31RA	139	695	13528	1.1202732777806532	1.0	0.9972326350313279	99.9998902458259
GOTERM_MF_FAT	GO:0016563~transcription activator activity	5	2.6881720430107525	0.60335293034204	BCL10, NOTCH1, ACTN2, CBFB, IL31RA	133	410	12983	1.1904456262607739	1.0	0.9958348325616158	99.99963230139342
GOTERM_BP_FAT	GO:0008284~positive regulation of cell proliferation	5	2.6881720430107525	0.6135281911000903	NOTCH1, HIF1A, F3, MTOR, IL31RA	139	414	13528	1.1754075000868869	1.0	0.9979531836981026	99.99998175470364
GOTERM_BP_FAT	GO:0006916~anti-apoptosis	3	1.6129032258064515	0.6243623253363102	F3, GLO1, IL31RA	139	206	13528	1.4173360340853531	1.0	0.9982440827331895	99.99998852897514
GOTERM_BP_FAT	GO:0051173~positive regulation of nitrogen compound metabolic process	7	3.763440860215054	0.647607957170995	BCL10, HRH1, NOTCH1, HIF1A, GLIS1, CBFB, IL31RA	139	644	13528	1.0578667500781982	1.0	0.9987173520469604	99.99999595615475
GOTERM_BP_FAT	GO:0010557~positive regulation of macromolecule biosynthetic process	7	3.763440860215054	0.662365025039654	BCL10, NOTCH1, HIF1A, GLIS1, MTOR, CBFB, IL31RA	139	654	13528	1.0416914175081953	1.0	0.998955598125827	99.99999798830018
GOTERM_BP_FAT	GO:0045941~positive regulation of transcription	6	3.225806451612903	0.6872855520371822	BCL10, NOTCH1, HIF1A, GLIS1, CBFB, IL31RA	139	564	13528	1.0353589468850453	1.0	0.9992073019889137	99.99999942447222
GOTERM_BP_FAT	GO:0010628~positive regulation of gene expression	6	3.225806451612903	0.7121737779588786	BCL10, NOTCH1, HIF1A, GLIS1, CBFB, IL31RA	139	581	13528	1.005064451020939	1.0	0.9993486924620822	99.99999985133599
GOTERM_MF_FAT	GO:0003702~RNA polymerase II transcription factor activity	3	1.6129032258064515	0.7132085125588364	HIF1A, GLIS1, CBFB	133	244	12983	1.2002033772956981	1.0	0.9987379057251042	99.99999543298794
GOTERM_BP_FAT	GO:0045944~positive regulation of transcription from RNA polymerase II promoter	4	2.1505376344086025	0.7341151262488422	NOTCH1, HIF1A, GLIS1, CBFB	139	371	13528	1.0493125715061373	1.0	0.999562019565325	99.99999995924814
GOTERM_BP_FAT	GO:0045935~positive regulation of nucleobase, nucleoside, nucleotide and nucleic acid metabolic process	6	3.225806451612903	0.768864017247037	BCL10, NOTCH1, HIF1A, GLIS1, CBFB, IL31RA	139	624	13528	0.9358052019922525	1.0	0.9997750478838276	99.99999999585641
GOTERM_BP_FAT	GO:0010604~positive regulation of macromolecule metabolic process	8	4.301075268817205	0.7789725309272	BCL10, NOTCH1, HIF1A, GLIS1, PSMD2, MTOR, CBFB, IL31RA	139	857	13528	0.9085063337894446	1.0	0.9998122004800502	99.99999999800295
GOTERM_BP_FAT	GO:0006357~regulation of transcription from RNA polymerase II promoter	6	3.225806451612903	0.8700731390405141	NOTCH1, HIF1A, GLIS1, CBFB, STAT2, ENO1	139	727	13528	0.8032220715861973	1.0	0.9999820721487674	99.99999999999966
GOTERM_MF_FAT	GO:0030528~transcription regulator activity	12	6.451612903225806	0.9134083834650367	BCL10, NOTCH1, HIF1A, HSF1, GLIS1, ACTN2, ARNTL2, CBFB, TRIP13, IL31RA, STAT2, ENO1	133	1512	12983	0.7747344551855829	1.0	0.9999820100843736	99.99999999999957
GOTERM_MF_FAT	GO:0003700~transcription factor activity	7	3.763440860215054	0.9378128696435919	NOTCH1, HIF1A, HSF1, ARNTL2, CBFB, STAT2, ENO1	133	975	12983	0.7008367071524967	1.0	0.9999951497766797	100.0
GOTERM_BP_FAT	GO:0006355~regulation of transcription, DNA-dependent	12	6.451612903225806	0.9788017872773132	RFX8, BCL10, NOTCH1, HIF1A, HSF1, GLIS1, ZNF404, ARNTL2, CBFB, IL31RA, STAT2, ENO1	139	1773	13528	0.6587055228913316	1.0	0.9999999957827042	100.0
GOTERM_BP_FAT	GO:0051252~regulation of RNA metabolic process	12	6.451612903225806	0.9832354325258751	RFX8, BCL10, NOTCH1, HIF1A, HSF1, GLIS1, ZNF404, ARNTL2, CBFB, IL31RA, STAT2, ENO1	139	1813	13528	0.6441725825076289	1.0	0.9999999979285543	100.0
GOTERM_MF_FAT	GO:0043565~sequence-specific DNA binding	3	1.6129032258064515	0.9868666478711559	NOTCH1, HIF1A, HSF1	133	607	12983	0.4824540758816316	1.0	0.9999999915116827	100.0
GOTERM_BP_FAT	GO:0006350~transcription	14	7.526881720430108	0.9870477827784497	GLIS1, TCOF1, SPOCD1, CBFB, STAT2, NOTCH1, HIF1A, HSF1, ZNF404, PPRC1, VOPP1, ARNTL2, TRIP13, ENO1	139	2101	13528	0.6485161228466061	1.0	0.999999999195421	100.0
SP_PIR_KEYWORDS	dna-binding	11	5.913978494623656	0.9881678002902953	KIF4B, HIF1A, HSF1, NEIL3, GLIS1, ZNF404, TOP3A, RC3H2, ARNTL2, STAT2, ENO1	186	1868	19235	0.6089688241118096	1.0	0.9999937298659398	100.0
SP_PIR_KEYWORDS	Transcription	11	5.913978494623656	0.9965135167340687	NOTCH1, HIF1A, HSF1, GLIS1, ZNF404, PPRC1, ARNTL2, VOPP1, CBFB, STAT2, ENO1	186	2071	19235	0.5492775294258138	1.0	0.9999997307566229	100.0
GOTERM_MF_FAT	GO:0003677~DNA binding	14	7.526881720430108	0.9968079668541686	RFX8, KIF4B, NOTCH1, HIF1A, HSF1, NEIL3, ZNF404, GLIS1, TOP3A, RC3H2, ARNTL2, CBFB, STAT2, ENO1	133	2331	12983	0.5862855336539546	1.0	0.9999999999729102	100.0
SP_PIR_KEYWORDS	transcription regulation	10	5.376344086021505	0.998158397574607	NOTCH1, HIF1A, HSF1, GLIS1, ZNF404, PPRC1, ARNTL2, VOPP1, STAT2, ENO1	186	2026	19235	0.5104342472587544	1.0	0.9999999423482335	100.0
GOTERM_BP_FAT	GO:0045449~regulation of transcription	15	8.064516129032258	0.9987984511185536	RFX8, BCL10, GLIS1, TLR2, CBFB, IL31RA, STAT2, NOTCH1, HIF1A, HSF1, ZNF404, PPRC1, ARNTL2, VOPP1, ENO1	139	2601	13528	0.5612672491764373	1.0	0.9999999999999891	100.0
Annotation Cluster 59	Enrichment Score: 0.1310404143886783
Category	Term	Count	%	PValue	Genes	List Total	Pop Hits	Pop Total	Fold Enrichment	Bonferroni	Benjamini	FDR
GOTERM_BP_FAT	GO:0030097~hemopoiesis	3	1.6129032258064515	0.6974142914893059	SPTA1, CBFB, IL31RA	139	236	13528	1.2371661992439948	1.0	0.9992822401394928	99.99999966373885
GOTERM_BP_FAT	GO:0048534~hemopoietic or lymphoid organ development	3	1.6129032258064515	0.7471134640427988	SPTA1, CBFB, IL31RA	139	260	13528	1.122966242390703	1.0	0.999648845097321	99.99999998201697
GOTERM_BP_FAT	GO:0002520~immune system development	3	1.6129032258064515	0.7762495313973022	SPTA1, CBFB, IL31RA	139	276	13528	1.0578667500781984	1.0	0.9998060726175355	99.99999999756115
Annotation Cluster 60	Enrichment Score: 0.11692858338854702
Category	Term	Count	%	PValue	Genes	List Total	Pop Hits	Pop Total	Fold Enrichment	Bonferroni	Benjamini	FDR
INTERPRO	IPR000504:RNA recognition motif, RNP-1	3	1.6129032258064515	0.6275147606723765	PABPC4, PPRC1, IGF2BP2	168	211	16659	1.4098679756262693	1.0	0.9995864508930575	99.99990816648273
INTERPRO	IPR012677:Nucleotide-binding, alpha-beta plait	3	1.6129032258064515	0.6326434258269054	PABPC4, PPRC1, IGF2BP2	168	213	16659	1.396629778672032	1.0	0.9995720357909564	99.9999244478077
SMART	SM00360:RRM	3	1.6129032258064515	0.7475718797937478	PABPC4, PPRC1, IGF2BP2	115	211	9079	1.1224809396249742	1.0	0.99853224781523	99.99998194564704
SP_PIR_KEYWORDS	rna-binding	4	2.1505376344086025	0.8952495848753331	PABPC4, OAS3, PPRC1, IGF2BP2	186	540	19235	0.7660294703305457	1.0	0.9989347812544865	99.99999999998691
GOTERM_MF_FAT	GO:0003723~RNA binding	4	2.1505376344086025	0.9794382320893047	PABPC4, OAS3, PPRC1, IGF2BP2	133	718	12983	0.5438247429157853	1.0	0.9999999535018043	100.0
Annotation Cluster 61	Enrichment Score: 0.1155345519185789
Category	Term	Count	%	PValue	Genes	List Total	Pop Hits	Pop Total	Fold Enrichment	Bonferroni	Benjamini	FDR
GOTERM_BP_FAT	GO:0051259~protein oligomerization	3	1.6129032258064515	0.5323721417335335	BCL10, RRM1, ACTN2	139	174	13528	1.6779955346067974	1.0	0.9965220211511605	99.99959047075704
GOTERM_BP_FAT	GO:0070271~protein complex biogenesis	5	2.6881720430107525	0.7624365656209737	BCL10, PTK2, RRM1, KNTC1, ACTN2	139	505	13528	0.9636013961108341	1.0	0.9997462006720189	99.99999999351668
GOTERM_BP_FAT	GO:0006461~protein complex assembly	5	2.6881720430107525	0.7624365656209737	BCL10, PTK2, RRM1, KNTC1, ACTN2	139	505	13528	0.9636013961108341	1.0	0.9997462006720189	99.99999999351668
GOTERM_BP_FAT	GO:0065003~macromolecular complex assembly	5	2.6881720430107525	0.9128655231582676	BCL10, PTK2, RRM1, KNTC1, ACTN2	139	665	13528	0.7317574511819116	1.0	0.9999967941359217	100.0
GOTERM_BP_FAT	GO:0043933~macromolecular complex subunit organization	5	2.6881720430107525	0.9360470547223704	BCL10, PTK2, RRM1, KNTC1, ACTN2	139	710	13528	0.6853784577971426	1.0	0.9999992361901249	100.0
Annotation Cluster 62	Enrichment Score: 0.10188222446601287
Category	Term	Count	%	PValue	Genes	List Total	Pop Hits	Pop Total	Fold Enrichment	Bonferroni	Benjamini	FDR
GOTERM_BP_FAT	GO:0006259~DNA metabolic process	6	3.225806451612903	0.5921713804990575	CCDC88A, CSNK1E, NEIL3, RRM1, TOP3A, TRIP13	139	506	13528	1.1540364546307618	1.0	0.9975770321069826	99.99995610462405
GOTERM_BP_FAT	GO:0006281~DNA repair	3	1.6129032258064515	0.7896961206752027	CSNK1E, NEIL3, TRIP13	139	284	13528	1.028067686695714	1.0	0.9998528603879706	99.99999999911311
GOTERM_BP_FAT	GO:0006974~response to DNA damage stimulus	3	1.6129032258064515	0.8975295099848553	CSNK1E, NEIL3, TRIP13	139	373	13528	0.7827646729801147	1.0	0.999993868807298	99.99999999999999
GOTERM_BP_FAT	GO:0033554~cellular response to stress	4	2.1505376344086025	0.9322125527287533	HIF1A, CSNK1E, NEIL3, TRIP13	139	566	13528	0.687800289803493	1.0	0.9999990255316822	100.0
Annotation Cluster 63	Enrichment Score: 0.09148607703619188
Category	Term	Count	%	PValue	Genes	List Total	Pop Hits	Pop Total	Fold Enrichment	Bonferroni	Benjamini	FDR
UP_SEQ_FEATURE	repeat:LRR 3	3	1.6129032258064515	0.7883192332574952	PDS5A, DNAH17, TLR2	186	299	19113	1.031017369727047	1.0	0.9999999997394853	99.99999999653387
UP_SEQ_FEATURE	repeat:LRR 1	3	1.6129032258064515	0.816089249479661	PDS5A, DNAH17, TLR2	186	318	19113	0.9694157029823494	1.0	0.9999999999479572	99.99999999960876
UP_SEQ_FEATURE	repeat:LRR 2	3	1.6129032258064515	0.8174570113958592	PDS5A, DNAH17, TLR2	186	319	19113	0.966376782283345	1.0	0.9999999999316124	99.99999999965154
SP_PIR_KEYWORDS	leucine-rich repeat	3	1.6129032258064515	0.8187493898075495	PDS5A, DNAH17, TLR2	186	322	19235	0.9634842716890404	1.0	0.9963879853881499	99.99999998230912
Annotation Cluster 64	Enrichment Score: 0.06979675960131117
Category	Term	Count	%	PValue	Genes	List Total	Pop Hits	Pop Total	Fold Enrichment	Bonferroni	Benjamini	FDR
GOTERM_CC_FAT	GO:0005635~nuclear envelope	3	1.6129032258064515	0.6486809161602629	SHISA5, ANXA11, TAGLN2	138	205	12782	1.355461293743372	1.0	0.9867320046884248	99.99983354438677
GOTERM_CC_FAT	GO:0012505~endomembrane system	8	4.301075268817205	0.7406858956712985	NPLOC4, NRBP1, SHISA5, ANXA11, RC3H2, MTOR, TAGLN2, GJB2	138	782	12782	0.9475517995477964	1.0	0.9948991622652797	99.99999650189582
GOTERM_CC_FAT	GO:0031967~organelle envelope	4	2.1505376344086025	0.9652439729749487	SHISA5, ANXA11, MTOR, TAGLN2	138	620	12782	0.5975689574567555	1.0	0.9999878551037265	100.0
GOTERM_CC_FAT	GO:0031975~envelope	4	2.1505376344086025	0.9658235115820575	SHISA5, ANXA11, MTOR, TAGLN2	138	622	12782	0.595647513863647	1.0	0.9999863654426538	100.0
GOTERM_CC_FAT	GO:0031090~organelle membrane	4	2.1505376344086025	0.9995767219912459	SHISA5, MTOR, TAGLN2, GJB2	138	1096	12782	0.33804083359779963	1.0	0.9999999998588285	100.0
Annotation Cluster 65	Enrichment Score: 0.054759388483768476
Category	Term	Count	%	PValue	Genes	List Total	Pop Hits	Pop Total	Fold Enrichment	Bonferroni	Benjamini	FDR
GOTERM_BP_FAT	GO:0019725~cellular homeostasis	4	2.1505376344086025	0.8590287682934237	KCNMA1, HIF1A, GRIK1, ABCA12	139	466	13528	0.8353969185166888	1.0	0.9999734313311907	99.9999999999987
GOTERM_BP_FAT	GO:0042592~homeostatic process	6	3.225806451612903	0.8874418433659758	KCNMA1, HIF1A, GRIK1, ACACA, ABCA12, IL31RA	139	751	13528	0.7775531904702603	1.0	0.9999912767727956	99.99999999999997
GOTERM_BP_FAT	GO:0048878~chemical homeostasis	4	2.1505376344086025	0.8986161596396083	KCNMA1, HIF1A, GRIK1, ACACA	139	512	13528	0.760341726618705	1.0	0.9999939136883292	99.99999999999999
Annotation Cluster 66	Enrichment Score: 0.04683364811714542
Category	Term	Count	%	PValue	Genes	List Total	Pop Hits	Pop Total	Fold Enrichment	Bonferroni	Benjamini	FDR
SP_PIR_KEYWORDS	protein transport	4	2.1505376344086025	0.848889694377854	TRIM3, VPS13B, RAB6C, NACA2	186	485	19235	0.8528987917082365	1.0	0.9971622009445109	99.99999999838103
GOTERM_BP_FAT	GO:0015031~protein transport	6	3.225806451612903	0.8947208558297868	RAB31, TRIM3, VPS13B, RIMS2, RAB6C, NACA2	139	762	13528	0.7663286693479863	1.0	0.9999932641790945	99.99999999999999
GOTERM_BP_FAT	GO:0045184~establishment of protein localization	6	3.225806451612903	0.8991408469944194	RAB31, TRIM3, VPS13B, RIMS2, RAB6C, NACA2	139	769	13528	0.7593529857518407	1.0	0.9999937825961972	100.0
GOTERM_BP_FAT	GO:0008104~protein localization	6	3.225806451612903	0.9512591733250706	RAB31, TRIM3, VPS13B, RIMS2, RAB6C, NACA2	139	882	13528	0.662066265355063	1.0	0.999999798091651	100.0
Annotation Cluster 67	Enrichment Score: 0.043807830749168275
Category	Term	Count	%	PValue	Genes	List Total	Pop Hits	Pop Total	Fold Enrichment	Bonferroni	Benjamini	FDR
UP_SEQ_FEATURE	transit peptide:Mitochondrion	4	2.1505376344086025	0.8334853004532221	PDK1, PANK2, MMADHC, MTHFD1L	186	467	19113	0.8801547281895421	1.0	0.9999999999716133	99.99999999991624
SP_PIR_KEYWORDS	transit peptide	4	2.1505376344086025	0.839808273362735	PDK1, PANK2, MMADHC, MTHFD1L	186	476	19235	0.8690250293665854	1.0	0.9970244817730474	99.99999999651268
SP_PIR_KEYWORDS	mitochondrion	5	2.6881720430107525	0.9614164102681206	PDK1, PANK2, MMADHC, MTOR, MTHFD1L	186	832	19235	0.621478236145575	1.0	0.9998837897496544	100.0
GOTERM_CC_FAT	GO:0005739~mitochondrion	6	3.225806451612903	0.9926109288556936	PDK1, PANK2, MMADHC, RAI14, MTOR, MTHFD1L	138	1087	12782	0.5112595496180153	1.0	0.9999995965687422	100.0
Annotation Cluster 68	Enrichment Score: 0.03282934187785898
Category	Term	Count	%	PValue	Genes	List Total	Pop Hits	Pop Total	Fold Enrichment	Bonferroni	Benjamini	FDR
GOTERM_CC_FAT	GO:0000267~cell fraction	10	5.376344086021505	0.8307554887112691	PITPNM2, PLD1, CD68, PLXNA1, OAS3, ACACA, RC3H2, GLO1, MTOR, ADCY10	138	1083	12782	0.8552464303397701	1.0	0.9986311660191467	99.99999998463053
GOTERM_CC_FAT	GO:0005624~membrane fraction	5	2.6881720430107525	0.9770725730550164	PLD1, CD68, PLXNA1, OAS3, RC3H2	138	809	12782	0.5724548109134555	1.0	0.9999956291651354	100.0
GOTERM_CC_FAT	GO:0005626~insoluble fraction	5	2.6881720430107525	0.9820010055365981	PLD1, CD68, PLXNA1, OAS3, RC3H2	138	839	12782	0.5519856281632725	1.0	0.9999971005899362	100.0
Annotation Cluster 69	Enrichment Score: 0.03159679655338981
Category	Term	Count	%	PValue	Genes	List Total	Pop Hits	Pop Total	Fold Enrichment	Bonferroni	Benjamini	FDR
SP_PIR_KEYWORDS	g-protein coupled receptor	6	3.225806451612903	0.8975458794546313	CCRL2, GPR97, GPR84, HRH1, OR10A2, NTSR1	186	816	19235	0.7603969006957623	1.0	0.998924554790893	99.99999999999022
PIR_SUPERFAMILY	PIRSF800006:rhodopsin-like G protein-coupled receptors	5	2.6881720430107525	0.9060969675884875	CCRL2, GPR84, HRH1, OR10A2, NTSR1	72	686	7396	0.7487042436022028	1.0	1.0	99.9999999991142
SP_PIR_KEYWORDS	transducer	6	3.225806451612903	0.9270076706220705	CCRL2, GPR97, GPR84, HRH1, OR10A2, NTSR1	186	874	19235	0.7099357791392927	1.0	0.9994120854428397	99.99999999999989
INTERPRO	IPR017452:GPCR, rhodopsin-like superfamily	5	2.6881720430107525	0.936686045757128	CCRL2, GPR84, HRH1, OR10A2, NTSR1	168	726	16659	0.6829250295159386	1.0	0.9999999977796591	100.0
INTERPRO	IPR000276:7TM GPCR, rhodopsin-like	5	2.6881720430107525	0.9371167006890465	CCRL2, GPR84, HRH1, OR10A2, NTSR1	168	727	16659	0.6819856553350363	1.0	0.9999999970515024	100.0
GOTERM_BP_FAT	GO:0007186~G-protein coupled receptor protein signaling pathway	7	3.763440860215054	0.9766002484327241	CCRL2, GPR97, GPR84, HRH1, OR10A2, ADCY10, NTSR1	139	1123	13528	0.6066484301427959	1.0	0.9999999940261277	100.0
Annotation Cluster 70	Enrichment Score: 0.019435526718789543
Category	Term	Count	%	PValue	Genes	List Total	Pop Hits	Pop Total	Fold Enrichment	Bonferroni	Benjamini	FDR
GOTERM_BP_FAT	GO:0009057~macromolecule catabolic process	6	3.225806451612903	0.9063483599129026	NPLOC4, PABPC4, MGAM, PSMD2, HACE1, MTOR	139	781	13528	0.7476855903241556	1.0	0.9999955646952843	100.0
SP_PIR_KEYWORDS	endoplasmic reticulum	5	2.6881720430107525	0.9155886865830989	NPLOC4, PLD1, SHISA5, HACE1, MTOR	186	713	19235	0.7252032152498153	1.0	0.9992359906315732	99.99999999999923
GOTERM_BP_FAT	GO:0006508~proteolysis	8	4.301075268817205	0.9202759795407989	NPLOC4, AGTPBP1, F3, MMP19, PSMD2, HACE1, MMP13, MMP1	139	1054	13528	0.7387001214967305	1.0	0.9999978692903448	100.0
GOTERM_CC_FAT	GO:0005783~endoplasmic reticulum	7	3.763440860215054	0.9504609365209222	NPLOC4, PLD1, CCDC88A, SHISA5, HACE1, MTOR, NTSR1	138	960	12782	0.6753774154589371	1.0	0.9999709336871264	100.0
GOTERM_BP_FAT	GO:0030163~protein catabolic process	4	2.1505376344086025	0.9560392790982385	NPLOC4, PSMD2, HACE1, MTOR	139	622	13528	0.6258761479562331	1.0	0.9999998730664506	100.0
GOTERM_BP_FAT	GO:0044265~cellular macromolecule catabolic process	4	2.1505376344086025	0.9808731572502943	NPLOC4, PABPC4, PSMD2, HACE1	139	725	13528	0.5369585710741752	1.0	0.9999999970659323	100.0
GOTERM_BP_FAT	GO:0043632~modification-dependent macromolecule catabolic process	3	1.6129032258064515	0.9824572166768469	NPLOC4, PSMD2, HACE1	139	574	13528	0.5086606672849874	1.0	0.9999999976005047	100.0
GOTERM_BP_FAT	GO:0019941~modification-dependent protein catabolic process	3	1.6129032258064515	0.9824572166768469	NPLOC4, PSMD2, HACE1	139	574	13528	0.5086606672849874	1.0	0.9999999976005047	100.0
GOTERM_BP_FAT	GO:0051603~proteolysis involved in cellular protein catabolic process	3	1.6129032258064515	0.9861828343837381	NPLOC4, PSMD2, HACE1	139	600	13528	0.4866187050359712	1.0	0.9999999990587196	100.0
GOTERM_BP_FAT	GO:0044257~cellular protein catabolic process	3	1.6129032258064515	0.986559957995639	NPLOC4, PSMD2, HACE1	139	603	13528	0.48419771645370274	1.0	0.9999999991102241	100.0
Annotation Cluster 71	Enrichment Score: 0.015866197324144467
Category	Term	Count	%	PValue	Genes	List Total	Pop Hits	Pop Total	Fold Enrichment	Bonferroni	Benjamini	FDR
GOTERM_CC_FAT	GO:0005730~nucleolus	6	3.225806451612903	0.8750165352214572	HIF1A, HSF1, TCOF1, GLIS1, ACTN2, HEATR1	138	698	12782	0.7961878659524106	1.0	0.9994947435761373	99.99999999967498
GOTERM_CC_FAT	GO:0031981~nuclear lumen	11	5.913978494623656	0.9563299949049474	KIF23, KIF4B, HIF1A, HSF1, TCOF1, ANXA11, GLIS1, TOP3A, ACTN2, HEATR1, MAPK7	138	1450	12782	0.7026586706646677	1.0	0.9999777731953137	100.0
GOTERM_CC_FAT	GO:0005654~nucleoplasm	5	2.6881720430107525	0.987359590259266	KIF23, HIF1A, ANXA11, TOP3A, MAPK7	138	882	12782	0.5250747642051989	1.0	0.9999988486054346	100.0
GOTERM_CC_FAT	GO:0070013~intracellular organelle lumen	12	6.451612903225806	0.9881038175873792	PDK1, KIF23, KIF4B, HIF1A, HSF1, TCOF1, ANXA11, GLIS1, TOP3A, ACTN2, HEATR1, MAPK7	138	1779	12782	0.6247769875601829	1.0	0.9999988423394479	100.0
GOTERM_CC_FAT	GO:0043233~organelle lumen	12	6.451612903225806	0.9908913194320499	PDK1, KIF23, KIF4B, HIF1A, HSF1, TCOF1, ANXA11, GLIS1, TOP3A, ACTN2, HEATR1, MAPK7	138	1820	12782	0.6107023411371237	1.0	0.999999378639377	100.0
GOTERM_CC_FAT	GO:0031974~membrane-enclosed lumen	12	6.451612903225806	0.992829856181534	PDK1, KIF23, KIF4B, HIF1A, HSF1, TCOF1, ANXA11, GLIS1, TOP3A, ACTN2, HEATR1, MAPK7	138	1856	12782	0.5988568215892054	1.0	0.9999995496795601	100.0
Annotation Cluster 72	Enrichment Score: 0.008512901688945779
Category	Term	Count	%	PValue	Genes	List Total	Pop Hits	Pop Total	Fold Enrichment	Bonferroni	Benjamini	FDR
GOTERM_BP_FAT	GO:0010558~negative regulation of macromolecule biosynthetic process	3	1.6129032258064515	0.9775705054154243	GLIS1, IGF2BP2, ENO1	139	547	13528	0.5337682322149594	1.0	0.9999999948030995	100.0
GOTERM_BP_FAT	GO:0031327~negative regulation of cellular biosynthetic process	3	1.6129032258064515	0.9802482125176567	GLIS1, IGF2BP2, ENO1	139	561	13528	0.5204478128726966	1.0	0.999999996806599	100.0
GOTERM_BP_FAT	GO:0010605~negative regulation of macromolecule metabolic process	4	2.1505376344086025	0.9822495063225976	GLIS1, PSMD2, IGF2BP2, ENO1	139	734	13528	0.5303746103934291	1.0	0.9999999978142231	100.0
GOTERM_BP_FAT	GO:0009890~negative regulation of biosynthetic process	3	1.6129032258064515	0.9822961121275938	GLIS1, IGF2BP2, ENO1	139	573	13528	0.5095483822366191	1.0	0.9999999976723984	100.0
