# Supplementary material for: Global RNA Expression and DNA Methylation Patterns in Primary Anaplastic Thyroid Cancer
Source: Cancers (Basel). 2020 Mar 13;12(3):680. doi: 10.3390/cancers12030680 (PMC7140095; doi:10.3390/cancers12030680)
Supplement: Supplementary file 1 [file cancers-12-00680-s001.zip › cancers-724410 - supplementary - proof/Supplementary Table 8.xlsx]

## Sheet: Sheet1
Supplementary Table 8. Genes displaying decreased expression and hypermethylated CpG sites in their promoters in anaplastic thyroid cancer
Gene	Fold change(RNAseq)	RNAseq P value	RNAseq_FDR value	Hyper CpG site	Hypermethylated CpG function	Total number of CpG for gene
UNC119B	-1.8648	6.03996e-08	3.88087e-06	cg26716839	TSS1500	17
ARHGAP20	-2.93954	8.77301e-07	2.95835e-05	cg14868764	TSS1500	32
SEMA3B	-2.41132	7.1542e-06	0.000195355	cg02019988	TSS1500	43
SCNN1B	-3.97283	1.98993e-05	0.000475656	cg25714018	TSS200	19
GPR56	-2.46696	7.80077e-05	0.000986058	cg09109520	5'UTR	16
MAGI1	-2.12111	8.98704e-05	0.00123076	cg02090033	TSS1500	59
CLYBL	-2.33739	9.82091e-05	0.0015274	cg00743094	3'UTR	38
WBSCR17	-4.10057	0.00010927	0.00176446	cg11899535	Island	23
TXNIP	-2.08997	0.000313363	0.0027894	cg02988288;cg26974062	TSS1500;TSS200	22
CSRP1	-1.09996	0.000346832	0.00313611	cg13449430	5'UTR	30
COL9A2	-1.66363	0.000397694	0.0033904	cg06063903	TSS200	27
NFIX	-1.21981	0.000430153	0.00415766	cg04646674	Island	61
PHKB	-1.04594	0.000525367	0.0043925	cg02384170	TSS200	30
HSD17B14	-2.29565	0.000571083	0.00665497	cg26267310;cg16594139;cg04777726	TSS1500;TSS1500;TSS1500	5
ESAM	-2.18714	0.000646266	0.00455594	cg16457574	TSS1500	22
PLCE1	-2.25093	0.000929355	0.00721746	cg02929526	TSS200	46
KATNAL2	-1.96132	0.00143577	0.0129141	cg13984832	TSS1500	41
EPS8L1	-2.32103	0.00152809	0.011278	cg12020396	Island	25
SLC43A3	-1.97947	0.00157381	0.0100584	cg00522883	5'UTR	26
CIRBP	-1.31891	0.00235345	0.0168057	cg26552621	TSS1500	25
PRDM11	-1.93162	0.00245619	0.0154591	cg09187087	ExonBnd	34
FTO	-0.855186	0.00291937	0.0165543	cg21789594	TSS1500	53
PRDM16	-2.92438	0.0034126	0.0201554	cg11229543	TSS1500	157
ADM2	-2.59107	0.00383287	0.0281331	cg02893180;cg12318501	TSS1500;TSS1500	17
SCNN1A	-2.74813	0.00395825	0.0222609	cg18255141	TSS1500	40
RAB43	-1.42904	0.00658102	0.042782	cg11126410	TSS1500	27
MORF4L1	-0.747974	0.0121279	0.0462623	cg03589001	TSS1500	23
DDAH2	-0.900183	0.0200547	0.0635118	cg19008099;cg16359915;cg26978172;cg14293129;cg09632273;cg25095032;cg00941576;cg26111283;cg14016554	ExonBnd;Island;Island;Island;ExonBnd;ExonBnd;Island;Island;Island	67
DOCK1	-0.691339	0.0239765	0.0798124	cg03552388	TSS1500	52
ZNF462	-0.873176	0.0286699	0.090837	cg23330818	TSS200	23
