# Supplementary material for: Global RNA Expression and DNA Methylation Patterns in Primary Anaplastic Thyroid Cancer
Source: Cancers (Basel). 2020 Mar 13;12(3):680. doi: 10.3390/cancers12030680 (PMC7140095; doi:10.3390/cancers12030680)
Supplement: Supplementary file 1 [file cancers-12-00680-s001.zip › cancers-724410 - supplementary - proof/Supplementary Table 9.xlsx]

## Sheet: Sheet1
Supplementary Table 9. DAVID pathway analysis of genes displaying decreased expression and hypermethylated CpG sites in their promotors in anaplastic thyroid cancer
Annotation Cluster 1	Enrichment Score: 0.6836297637836731
Category	Term	Count	%	PValue	Genes	List Total	Pop Hits	Pop Total	Fold Enrichment	Bonferroni	Benjamini	FDR
GOTERM_CC_FAT	GO:0044459~plasma membrane part	7	23.333333333333332	0.11540882709994829	RAB43, MAGI1, PHKB, GPR56, ESAM, SCNN1B, SCNN1A	21	2203	12782	1.934029353911333	0.999957056908102	0.999957056908102	73.0199409076057
GOTERM_BP_FAT	GO:0007155~cell adhesion	3	10.0	0.27733112977990204	MAGI1, GPR56, ESAM	21	700	13528	2.7608163265306125	1.0	0.999999999999993	98.69968993933142
GOTERM_BP_FAT	GO:0022610~biological adhesion	3	10.0	0.27789009066643106	MAGI1, GPR56, ESAM	21	701	13528	2.7568779294884855	1.0	0.9999999999770967	98.71307244771423
Annotation Cluster 2	Enrichment Score: 0.6712218518253077
Category	Term	Count	%	PValue	Genes	List Total	Pop Hits	Pop Total	Fold Enrichment	Bonferroni	Benjamini	FDR
SP_PIR_KEYWORDS	disease mutation	7	23.333333333333332	0.02889018543956213	COL9A2, PLCE1, PHKB, GPR56, SEMA3B, SCNN1B, SCNN1A	30	1591	19235	2.8209721349256234	0.9590504224167735	0.9590504224167735	28.15494432855238
GOTERM_CC_FAT	GO:0005624~membrane fraction	3	10.0	0.36413494349997516	PLCE1, SCNN1B, SCNN1A	21	809	12782	2.257107540173053	0.9999999999999999	0.9999999913311132	99.20691969504946
GOTERM_CC_FAT	GO:0005626~insoluble fraction	3	10.0	0.38147273683102256	PLCE1, SCNN1B, SCNN1A	21	839	12782	2.176400476758045	1.0	0.9999471729494167	99.40972553906474
GOTERM_CC_FAT	GO:0000267~cell fraction	3	10.0	0.5147974664683423	PLCE1, SCNN1B, SCNN1A	21	1083	12782	1.686057248384118	1.0	0.9999489947181102	99.95587679808045
Annotation Cluster 3	Enrichment Score: 0.32660045649934166
Category	Term	Count	%	PValue	Genes	List Total	Pop Hits	Pop Total	Fold Enrichment	Bonferroni	Benjamini	FDR
SP_PIR_KEYWORDS	cell membrane	8	26.666666666666668	0.04070467415445622	PLCE1, RAB43, MAGI1, PHKB, GPR56, ESAM, SCNN1B, SCNN1A	30	2194	19235	2.3378912184746277	0.9892154061656658	0.8961511009478956	37.419878693166616
GOTERM_CC_FAT	GO:0044459~plasma membrane part	7	23.333333333333332	0.11540882709994829	RAB43, MAGI1, PHKB, GPR56, ESAM, SCNN1B, SCNN1A	21	2203	12782	1.934029353911333	0.999957056908102	0.999957056908102	73.0199409076057
GOTERM_CC_FAT	GO:0005886~plasma membrane	8	26.666666666666668	0.37472183965893646	PLCE1, RAB43, MAGI1, PHKB, GPR56, ESAM, SCNN1B, SCNN1A	21	3777	12782	1.2892066013591035	1.0	0.9999973331263611	99.3371445942143
SP_PIR_KEYWORDS	membrane	11	36.666666666666664	0.47993783755192065	PLCE1, DOCK1, RAB43, MAGI1, WBSCR17, PHKB, GPR56, ESAM, SCNN1B, SCNN1A, SLC43A3	30	6256	19235	1.1273710571184996	1.0	0.9999621056271881	99.93729160074545
SP_PIR_KEYWORDS	glycoprotein	8	26.666666666666668	0.4851660509078827	COL9A2, WBSCR17, GPR56, ESAM, SEMA3B, SCNN1B, SCNN1A, SLC43A3	30	4318	19235	1.1878956306932222	1.0	0.9998821131695147	99.94404593949598
UP_SEQ_FEATURE	glycosylation site:N-linked (GlcNAc...)	7	23.333333333333332	0.6199460060957535	WBSCR17, GPR56, ESAM, SEMA3B, SCNN1B, SCNN1A, SLC43A3	30	4129	19113	1.0800920319689997	1.0	1.0	99.99908836617814
UP_SEQ_FEATURE	topological domain:Cytoplasmic	5	16.666666666666664	0.7787469438590686	WBSCR17, GPR56, ESAM, SCNN1B, SCNN1A	30	3374	19113	0.9441315945465323	1.0	1.0	99.99999861552263
UP_SEQ_FEATURE	topological domain:Extracellular	4	13.333333333333334	0.8019665755777169	GPR56, ESAM, SCNN1B, SCNN1A	30	2719	19113	0.9372563442442075	1.0	0.9999999999999997	99.9999996338419
UP_SEQ_FEATURE	transmembrane region	6	20.0	0.9001351847437208	WBSCR17, GPR56, ESAM, SCNN1B, SCNN1A, SLC43A3	30	4911	19113	0.7783750763591937	1.0	1.0	99.9999999999007
SP_PIR_KEYWORDS	transmembrane	6	20.0	0.9033982058407084	WBSCR17, GPR56, ESAM, SCNN1B, SCNN1A, SLC43A3	30	4973	19235	0.7735773175145787	1.0	0.9999906445862483	99.99999999964402
GOTERM_CC_FAT	GO:0016021~integral to membrane	6	20.0	0.9612273658297064	WBSCR17, GPR56, ESAM, SCNN1B, SCNN1A, SLC43A3	21	5297	12782	0.689446856711346	1.0	0.9999999945950574	99.99999999999991
GOTERM_CC_FAT	GO:0031224~intrinsic to membrane	6	20.0	0.970973180739272	WBSCR17, GPR56, ESAM, SCNN1B, SCNN1A, SLC43A3	21	5485	12782	0.6658158614402917	1.0	0.9999999960496372	100.0
Annotation Cluster 4	Enrichment Score: 0.21477755347894928
Category	Term	Count	%	PValue	Genes	List Total	Pop Hits	Pop Total	Fold Enrichment	Bonferroni	Benjamini	FDR
SP_PIR_KEYWORDS	transcription regulation	5	16.666666666666664	0.3654472490966485	TXNIP, MORF4L1, ZNF462, NFIX, PRDM16	30	2026	19235	1.5823461665021388	1.0	0.9999505920835308	99.40845098908738
GOTERM_BP_FAT	GO:0006350~transcription	5	16.666666666666664	0.37810428778833344	TXNIP, MORF4L1, ZNF462, NFIX, PRDM16	21	2101	13528	1.5330568210149362	1.0	0.9999999999551773	99.82539988129486
SP_PIR_KEYWORDS	Transcription	5	16.666666666666664	0.3815374632156141	TXNIP, MORF4L1, ZNF462, NFIX, PRDM16	30	2071	19235	1.5479639465636568	1.0	0.9998382441283671	99.55722959441736
GOTERM_CC_FAT	GO:0005654~nucleoplasm	3	10.0	0.40603336412464996	MORF4L1, CIRBP, PRDM16	21	882	12782	2.0702947845804984	1.0	0.9998051512473937	99.6171182465844
GOTERM_BP_FAT	GO:0045449~regulation of transcription	5	16.666666666666664	0.5542918552226193	TXNIP, MORF4L1, ZNF462, NFIX, PRDM16	21	2601	13528	1.2383515497702349	1.0	0.9999999999999376	99.99796822594631
GOTERM_CC_FAT	GO:0031974~membrane-enclosed lumen	4	13.333333333333334	0.5715953686860302	TXNIP, MORF4L1, CIRBP, PRDM16	21	1856	12782	1.3117816091954024	1.0	0.999951310601141	99.98833081587843
GOTERM_CC_FAT	GO:0031981~nuclear lumen	3	10.0	0.6799664933276185	MORF4L1, CIRBP, PRDM16	21	1450	12782	1.2593103448275862	1.0	0.9999689700719571	99.9994824816494
GOTERM_BP_FAT	GO:0006355~regulation of transcription, DNA-dependent	3	10.0	0.7583176630671058	ZNF462, NFIX, PRDM16	21	1773	13528	1.0900008057368462	1.0	1.0	99.99999943231656
GOTERM_BP_FAT	GO:0051252~regulation of RNA metabolic process	3	10.0	0.7698374784903124	ZNF462, NFIX, PRDM16	21	1813	13528	1.065952249625719	1.0	1.0	99.99999970451962
SP_PIR_KEYWORDS	dna-binding	3	10.0	0.7873293355570776	ZNF462, NFIX, PRDM16	30	1868	19235	1.0297109207708781	1.0	0.9999151022952307	99.99999738742846
GOTERM_CC_FAT	GO:0070013~intracellular organelle lumen	3	10.0	0.7888987355906953	MORF4L1, CIRBP, PRDM16	21	1779	12782	1.0264193367060146	1.0	0.9999971104857314	99.99999392662446
GOTERM_CC_FAT	GO:0043233~organelle lumen	3	10.0	0.8000754778680826	MORF4L1, CIRBP, PRDM16	21	1820	12782	1.0032967032967033	1.0	0.9999938585019992	99.99999660341058
SP_PIR_KEYWORDS	nucleus	6	20.0	0.8062799490864232	MORF4L1, CIRBP, ZNF462, NFIX, CSRP1, PRDM16	30	4283	19235	0.8982021947233249	1.0	0.9999185983729955	99.99999908822528
GOTERM_MF_FAT	GO:0003677~DNA binding	3	10.0	0.9124721054467999	ZNF462, NFIX, PRDM16	22	2331	12983	0.7595062595062595	1.0	0.9999999965551378	99.99999999977672
Annotation Cluster 5	Enrichment Score: 0.1636322751664056
Category	Term	Count	%	PValue	Genes	List Total	Pop Hits	Pop Total	Fold Enrichment	Bonferroni	Benjamini	FDR
SP_PIR_KEYWORDS	glycoprotein	8	26.666666666666668	0.4851660509078827	COL9A2, WBSCR17, GPR56, ESAM, SEMA3B, SCNN1B, SCNN1A, SLC43A3	30	4318	19235	1.1878956306932222	1.0	0.9998821131695147	99.94404593949598
UP_SEQ_FEATURE	disulfide bond	5	16.666666666666664	0.6374696999625422	COL9A2, WBSCR17, ESAM, SEMA3B, ADM2	30	2819	19113	1.1300106420716567	1.0	1.0	99.99948252381967
SP_PIR_KEYWORDS	disulfide bond	5	16.666666666666664	0.6624786646433164	COL9A2, WBSCR17, ESAM, SEMA3B, ADM2	30	2924	19235	1.0963862289101687	1.0	0.9999480718507152	99.9995218024385
SP_PIR_KEYWORDS	Secreted	3	10.0	0.73640366574974	COL9A2, SEMA3B, ADM2	30	1689	19235	1.1388395500296034	1.0	0.9998864598579085	99.99997057952882
SP_PIR_KEYWORDS	signal	5	16.666666666666664	0.7463939580156301	COL9A2, GPR56, ESAM, SEMA3B, ADM2	30	3250	19235	0.9864102564102563	1.0	0.9998487792011804	99.99998097227095
UP_SEQ_FEATURE	signal peptide	5	16.666666666666664	0.75119949224785	COL9A2, GPR56, ESAM, SEMA3B, ADM2	30	3250	19113	0.980153846153846	1.0	1.0	99.99999434247762
GOTERM_CC_FAT	GO:0005576~extracellular region	3	10.0	0.8456932890955715	COL9A2, SEMA3B, ADM2	21	2010	12782	0.908457711442786	1.0	0.9999971557818905	99.99999978650472
Annotation Cluster 6	Enrichment Score: 0.14296305004267307
Category	Term	Count	%	PValue	Genes	List Total	Pop Hits	Pop Total	Fold Enrichment	Bonferroni	Benjamini	FDR
GOTERM_MF_FAT	GO:0046872~metal ion binding	8	26.666666666666668	0.5250942676556644	PLCE1, WBSCR17, ZNF462, CSRP1, SCNN1B, PRDM16, SCNN1A, CLYBL	22	4140	12983	1.1403601229688187	1.0	0.9999999826788037	99.97257387027729
GOTERM_MF_FAT	GO:0043169~cation binding	8	26.666666666666668	0.5369606618316363	PLCE1, WBSCR17, ZNF462, CSRP1, SCNN1B, PRDM16, SCNN1A, CLYBL	22	4179	12983	1.1297178533359438	1.0	0.999999619930112	99.97924483093523
GOTERM_MF_FAT	GO:0043167~ion binding	8	26.666666666666668	0.5556746993418957	PLCE1, WBSCR17, ZNF462, CSRP1, SCNN1B, PRDM16, SCNN1A, CLYBL	22	4241	12983	1.1132022893399929	1.0	0.9999976921015531	99.98682378347614
SP_PIR_KEYWORDS	nucleus	6	20.0	0.8062799490864232	MORF4L1, CIRBP, ZNF462, NFIX, CSRP1, PRDM16	30	4283	19235	0.8982021947233249	1.0	0.9999185983729955	99.99999908822528
SP_PIR_KEYWORDS	metal-binding	4	13.333333333333334	0.8474127654115153	ZNF462, CSRP1, PRDM16, CLYBL	30	2972	19235	0.8629430237774787	1.0	0.999964504426143	99.99999993823751
SP_PIR_KEYWORDS	zinc	3	10.0	0.8580674317014994	ZNF462, CSRP1, PRDM16	30	2189	19235	0.8787117405207857	1.0	0.9999602897950373	99.9999999727008
GOTERM_MF_FAT	GO:0046914~transition metal ion binding	4	13.333333333333334	0.859565507449839	WBSCR17, ZNF462, CSRP1, PRDM16	22	2785	12983	0.8475926228170394	1.0	0.99999999345743	99.99999995923345
GOTERM_MF_FAT	GO:0008270~zinc ion binding	3	10.0	0.9097330428442857	ZNF462, CSRP1, PRDM16	22	2311	12983	0.7660792258369065	1.0	0.9999999992333185	99.99999999968651
Annotation Cluster 7	Enrichment Score: 0.10405934040234864
Category	Term	Count	%	PValue	Genes	List Total	Pop Hits	Pop Total	Fold Enrichment	Bonferroni	Benjamini	FDR
GOTERM_MF_FAT	GO:0000166~nucleotide binding	4	13.333333333333334	0.7298455954890896	RAB43, MAGI1, CIRBP, KATNAL2	22	2245	12983	1.0514679084834986	1.0	0.9999999839688273	99.99994507202501
SP_PIR_KEYWORDS	nucleotide-binding	3	10.0	0.735472394606629	RAB43, MAGI1, KATNAL2	30	1686	19235	1.1408659549228946	1.0	0.9999364245752145	99.99996938563487
GOTERM_MF_FAT	GO:0032553~ribonucleotide binding	3	10.0	0.8188187705648724	RAB43, MAGI1, KATNAL2	22	1836	12983	0.9642751039809861	1.0	0.9999999987487087	99.99999932565386
GOTERM_MF_FAT	GO:0032555~purine ribonucleotide binding	3	10.0	0.8188187705648724	RAB43, MAGI1, KATNAL2	22	1836	12983	0.9642751039809861	1.0	0.9999999987487087	99.99999932565386
GOTERM_MF_FAT	GO:0017076~purine nucleotide binding	3	10.0	0.8385526782352295	RAB43, MAGI1, KATNAL2	22	1918	12983	0.9230495781590671	1.0	0.9999999964327873	99.99999981064472
